# Supplementary material for: Genomic and Transcriptomic Analysis Identified Gene Clusters and Candidate Genes for Oil Content in Peanut (Arachis hypogaea L.)
Source: Plant Mol Biol Report. 2018 Jun 23;36(3):518–29. doi: 10.1007/s11105-018-1088-9 (PMC6061501; doi:10.1007/s11105-018-1088-9)
Supplement: Supplementary file 1 — (XLSX 12 kb) [file 11105_2018_1088_MOESM1_ESM.xlsx]

## Sheet: sheet 1
Title ：Genetic variants associated analysis and differential expression analysis of oil content in peanut (Arachis hypogaea L.)
Author：XiaohuaWang, Ping Xu, Liang Yin， Yan Ren, Shuangling Li, Yanmao Shi, Thomas D Alcock, Qing Xiong，Wei Qian，Xiaoyuan Chi, Manish K Pandey, Rajeev K Varshey, Mei Yuan1*
Table S1. List of peanut accessions used for association mapping.
Genotype	Inbred lines/Cultivars	Origin	Type	Subpopulation assignment
1	T21-1-4-1	Qingdao, Shandong	Inbred line	Q2
2	Q12-50	Qingdao, Shandong	Inbred line	Q2
3	T37-26-6-27	Qingdao, Shandong	Inbred line	Q2
4	T50-31-8-26	Qingdao, Shandong	Inbred line	Q2
5	Yueyou20	Guangzhou, Guangdong	Cultivar	Q2
6	991219	Qingdao, Shandong	Inbred line	Q2
7	970106-1	Qingdao, Shandong	Inbred line	Q2
8	A1001-1	Qingdao, Shandong	Cultivar	Q2
9	Aidou	Qingdao, Shandong	Cultivar	Q2
10	Tianfu11	Sichuan	Cultivar	Q2
11	Boshu	Qingdao, Shandong	Cultivar	Q2
12	Fenghua4	Taian, Shandong	Cultivar	Q2
13	Hua27	Shandong	Cultivar	Q1
14	Zhengnonghua9701	Zhengzhou, Henan	Cultivar	Q2
15	D098	Qingdao, Shandong	Inbred line	Q1
16	D099-5	Qingdao, Shandong	Inbred line	Q2
17	T33-25-9-11	Qingdao, Shandong	Inbred line	Q1
18	Puhua25	Puyang, Henan	Cultivar	Q2
19	Zhongkaihua10	Guangzhou, Guangdong	Cultivar	Q1
20	428	Quanzhou, Fujian	Inbred line	Q2
21	A0501-4	Qingdao, Shandong	Inbred line	Q2
22	NEMA	USA	Cultivar	Q2
23	NP13-2-2-1	Qingdao, Shandong	Inbred line	Q2
24	Tifrunner	USA	Inbred line	Q2
25	Zhengnonghua13	Zhenghzou, Henna	Cultivar	Q2
26	Ganhua7	Shanxi	Cultivar	Q2
27	SL97R	USA	Cultivar	Q2
28	Kainong41	Kaifeng, Henan	Cultivar	Q2
29	Huayu20	Qingdao, Shandong	Cultivar	Q2
30	Yuanza9102	Zhenghzou, Henna	Cultivar	Q2
31	Zhonghua12	Wuhan, Hubei	Cultivar	Q2
32	Tianzihei	Sichuan	Cultivar	Q2
33	Yuhua9326	Zhenghzou, Henna	Cultivar	Q2
34	SL97R-Mutant 1	Qingdao, Shandong	Inbred line	Q2
35	SL97R-Mutant 2	Qingdao, Shandong	Inbred line	Q2
36	SL97R-Mutant 3	Qingdao, Shandong	Inbred line	Q2
37	950527	Qingdao, Shandong	Inbred line	Q2
38	Huayu22	Qingdao, Shandong	Cultivar	Q2
39	Huayu32	Qingdao, Shandong	Cultivar	Q2
40	Huayu33	Qingdao, Shandong	Cultivar	Q2
41	Zhanhong2	Zhanjiang, Guangdong	Cultivar	Q2
42	Ji0607-19	Shijiazhuang, Hebei	Cultivar	Q2
43	Mi-2	Mali	Cultivar	Q2
44	Tianfu22	Sichuan	Cultivar	Q2
45	Huayu31	Qiangdao, Shandong	Cultivar	Q2
46	Zhonghua8	Wuhan, Hubei	Cultivar	Q2
47	1112	Sichuan	Inbred line	Q2
48	Huayu17	Qiangdao, Shandong	Cultivar	Q2
49	Huayu6820	Qiangdao, Shandong	Inbred line	Q2
