# Supplementary material for: Genomic and Transcriptomic Analysis Identified Gene Clusters and Candidate Genes for Oil Content in Peanut (Arachis hypogaea L.)
Source: Plant Mol Biol Report. 2018 Jun 23;36(3):518–29. doi: 10.1007/s11105-018-1088-9 (PMC6061501; doi:10.1007/s11105-018-1088-9)
Supplement: Supplementary file 2 — (XLSX 14354 kb) [file 11105_2018_1088_MOESM2_ESM.xlsx]

## Sheet: Sheet1
Title ：Genetic variants associated analysis and differential expression analysis of oil content in peanut (Arachis hypogaea L.)
Author：XiaohuaWang, Ping Xu, Liang Yin， Yan Ren, Shuangling Li, Yanmao Shi, Thomas D Alcock, Qing Xiong，Wei Qian，Xiaoyuan Chi, Manish K Pandey, Rajeev K Varshey, Mei Yuan1*
Table S2. The genotype of the panel of peanut used for association mapping
Markers	Chromosome	Position	Reference	1	2	3	4	5	6	7	8	9	10	11	12	13	14	15	16	17	18	19	20	21	22	23	24	25	26	27	28	29	30	31	32	33	34	35	36	37	38	39	40	41	42	43	44	45	46
InDel 1	A1	98789	CAA/CAA	./.	./.	./.	./.	./.	./.	./.	./.	./.	./.	./.	./.	./.	./.	./.	./.	./.	./.	./.	./.	./.	./.	./.	./.	./.	./.	./.	./.	./.	./.	CAAA/CAAA	./.	./.	./.	./.	./.	./.	./.	CAAA/CAAA	./.	./.	./.	./.	./.	./.	./.
InDel 2	A1	196776	TTGTG/TTGTG	./.	./.	./.	./.	./.	TTGTGTG/TTGTGTG	./.	./.	./.	./.	./.	./.	./.	./.	./.	./.	./.	./.	./.	./.	./.	./.	./.	./.	./.	./.	./.	./.	TTGTGTG/TTGTGTG	./.	./.	./.	./.	./.	./.	./.	./.	./.	TTGTGTG/TTGTGTG	./.	./.	./.	./.	./.	./.	./.
InDel 3	A1	197935	GATATATATATATATAT/GATATATATATATATAT	./.	./.	./.	GATATATATATATAT/GATATATATATATAT	./.	GATATATATATATAT/GATATATATATATAT	GATATATATATATAT/GATATATATATATAT	GATATATATATATAT/GATATATATATATAT	GATATATATATATAT/GATATATATATATAT	./.	./.	./.	./.	./.	GATATATATATATAT/GATATATATATATAT	GATATATATATATAT/GATATATATATATAT	./.	./.	GATATATATATATAT/GATATATATATATAT	GATATATATATATAT/GATATATATATATAT	GATATATATATATAT/GATATATATATATAT	GATATATATATATAT/GATATATATATATAT	GATATATATATATAT/GATATATATATATAT	GATATATATATATAT/GATATATATATATAT	GATATATATATATAT/GATATATATATATAT	./.	GATATATATATATAT/GATATATATATATAT	GATATATATATATAT/GATATATATATATAT	GATATATATATATAT/GATATATATATATAT	GATATATATATATAT/GATATATATATATAT	./.	GATATATATATATAT/GATATATATATATAT	GATATATATATATAT/GATATATATATATAT	GATATATATATATAT/GATATATATATATAT	GATATATATATATAT/GATATATATATATAT	./.	GATATATATATATAT/GATATATATATATAT	GATATATATATATAT/GATATATATATATAT	GATATATATATATAT/GATATATATATATAT	GATATATATATATAT/GATATATATATATAT	./.	GATATATATATATAT/GATATATATATATAT	./.	GATATATATATATAT/GATATATATATATAT	GATATATATATATAT/GATATATATATATAT	./.
InDel 4	A1	232543	GAAAAAA/GAAAAAA	./.	./.	./.	./.	./.	GAAAAAA/GAAAAAAA	./.	./.	./.	./.	./.	./.	./.	./.	./.	./.	./.	./.	./.	./.	./.	./.	./.	./.	GAAAAAAA/GAAAAAAA	./.	./.	./.	./.	./.	./.	./.	./.	./.	./.	./.	./.	./.	./.	./.	./.	./.	./.	./.	./.	./.
InDel 5	A1	276463	ATTTTTTT/ATTTTTTT	./.	./.	./.	./.	./.	ATTTTTTTT/ATTTTTTTT	./.	./.	ATTTTTTTT/ATTTTTTTT	./.	./.	./.	./.	./.	./.	ATTTTTTTT/ATTTTTTTT	./.	./.	./.	ATTTTTTTT/ATTTTTTTT	./.	ATTTTTTTT/ATTTTTTTT	ATTTTTTTT/ATTTTTTTT	./.	./.	./.	./.	./.	./.	./.	ATTTTTTTT/ATTTTTTTT	./.	ATTTTTTTT/ATTTTTTTT	ATTTTTTTT/ATTTTTTTT	./.	./.	./.	./.	./.	./.	ATTTTTTTT/ATTTTTTTT	./.	./.	ATTTTTTTT/ATTTTTTTT	./.	./.
InDel 6	A1	279731	A/A	./.	./.	AG/AG	./.	AG/AG	AG/AG	./.	./.	./.	./.	./.	./.	./.	./.	./.	./.	./.	./.	./.	./.	./.	./.	./.	./.	./.	./.	./.	./.	./.	./.	./.	./.	./.	./.	./.	./.	./.	./.	./.	./.	./.	./.	./.	./.	./.	./.
InDel 7	A1	287710	GGAGAGAGAGAGAGAGA/GGAGAGAGAGAGAGAGA	./.	./.	GGAGAGAGAGAGAGAGAGA/GGAGAGAGAGAGAGAGAGA	./.	GGAGAGAGAGAGAGAGAGA/GGAGAGAGAGAGAGAGAGA	./.	./.	GGAGAGAGAGAGAGAGA/GGAGAGAGAGAGAGAGAGA	./.	GGAGAGAGAGAGAGAGAGA/GGAGAGAGAGAGAGAGAGA	./.	./.	./.	./.	./.	./.	./.	./.	GGAGAGAGAGAGAGAGAGA/GGAGAGAGAGAGAGAGAGA	./.	./.	GGAGAGAGAGAGAGAGAGA/GGAGAGAGAGAGAGAGAGA	./.	./.	./.	GGAGAGAGAGAGAGAGA/GGAGAGAGAGAGAGAGAGA	./.	GGAGAGAGAGAGAGAGAGA/GGAGAGAGAGAGAGAGAGA	./.	./.	./.	./.	./.	./.	./.	./.	./.	GGAGAGAGAGAGAGAGAGA/GGAGAGAGAGAGAGAGAGA	./.	./.	./.	./.	./.	./.	./.	./.
InDel 8	A1	293780	ATTTTTTTTTTT/ATTTTTTTTTTT	./.	./.	./.	./.	./.	./.	./.	./.	./.	./.	./.	./.	./.	./.	./.	./.	./.	./.	./.	./.	./.	./.	ATTTTTTTTT/ATTTTTTTTT	./.	./.	./.	./.	./.	./.	./.	./.	./.	./.	./.	./.	./.	./.	./.	./.	./.	./.	./.	ATTTTTTTTT/ATTTTTTTTT	./.	./.	./.
InDel 9	A1	297443	TAAAAAAA/TAAAAAAA	./.	./.	./.	./.	./.	./.	./.	./.	TAAAAAAAA/TAAAAAAAA	./.	./.	./.	./.	./.	./.	./.	./.	./.	./.	./.	./.	./.	./.	./.	./.	./.	./.	./.	./.	./.	./.	./.	./.	TAAAAAAAA/TAAAAAAAA	./.	./.	./.	./.	./.	./.	./.	./.	./.	./.	./.	./.
InDel 10	A1	303937	ATTTTTTTTT/ATTTTTTTTT	./.	./.	./.	./.	./.	./.	ATTTTTTTTTT/ATTTTTTTTTT	./.	./.	./.	ATTTTTTTTT/ATTTTTTTTTT	./.	./.	./.	./.	./.	./.	./.	./.	./.	./.	./.	./.	./.	./.	./.	./.	./.	./.	./.	./.	./.	ATTTTTTTTTT/ATTTTTTTTTT	./.	./.	./.	./.	./.	./.	./.	./.	./.	./.	./.	./.	./.
InDel 11	A1	304160	AATATA/AATATA	./.	AATATA/AATATA	./.	AATATA/AATATA	AATATA/AATATA	AATATA/AATATA	AATATA/AATATA	./.	AATATA/AATATA	AATATA/AATATA	AATATA/AATATA	./.	./.	./.	./.	AATATA/AATATA	./.	./.	AATATA/AATATA	AATATA/AATATA	AATATA/AATATA	AATATA/AATATA	AATATA/AATATA	AATATA/AATATA	./.	AATATA/AATATA	./.	AATATA/AATATA	AATATA/AATATA	AATATA/AATA	AATATA/AATATA	AATATA/AATATA	AATATA/AATATA	AATATA/AATATA	AATATA/AATATA	AATATA/AATATA	./.	AATATA/AATATA	AATATA/AATATA	AATATA/AATATA	./.	AATATA/AATATA	./.	AATATA/AATATA	./.	AATATA/AATATA
InDel 12	A1	312379	CTTTT/CTTTT	./.	./.	CTTT/CTTT	./.	./.	./.	./.	./.	./.	./.	./.	./.	./.	./.	./.	./.	./.	./.	./.	./.	./.	./.	./.	./.	CTTT/CTTT	./.	./.	./.	./.	./.	./.	./.	./.	./.	./.	CTTT/CTTT	./.	./.	CTTT/CTTT	./.	./.	./.	./.	CTTT/CTTT	./.	./.
InDel 13	A1	329523	GAAAA/GAAAA	./.	./.	./.	./.	./.	./.	GAAAA/GAAAA	./.	./.	./.	./.	./.	./.	./.	GAAAA/GAAAA	./.	./.	./.	./.	./.	GAAAA/GAAAA	./.	./.	./.	./.	GAAAA/GAAAA	./.	GAAAA/GAAAA	./.	GAAAA/GAAAA	./.	./.	./.	./.	./.	./.	GAAAA/GAAAA	./.	GAAA/GAAA	GAAAA/GAAAA	./.	./.	./.	./.	./.	./.
InDel 14	A1	344042	ATTTTTTTTT/ATTTTTTTTT	./.	./.	./.	ATTTTTTTTTT/ATTTTTTTTTT	./.	./.	./.	./.	ATTTTTTTTTT/ATTTTTTTTTT	./.	./.	./.	./.	./.	./.	./.	./.	./.	./.	./.	./.	./.	./.	./.	./.	ATTTTTTTTTT/ATTTTTTTTTT	ATTTTTTTTTT/ATTTTTTTTTT	./.	./.	./.	./.	./.	./.	ATTTTTTTTTT/ATTTTTTTTTT	./.	./.	./.	./.	./.	./.	./.	./.	./.	./.	./.	./.
InDel 15	A1	345196	GTTTTTTTTTTT/GTTTTTTTTTTT	GTTTTTTTTT/GTTTTTTTTT	./.	GTTTTTTTTT/GTTTTTTTTT	./.	./.	./.	GTTTTTTTTT/GTTTTTTTTT	./.	./.	./.	./.	GTTTTTTTTT/GTTTTTTTTT	./.	./.	./.	GTTTTTTTTT/GTTTTTTTTT	./.	./.	./.	./.	./.	GTTTTTTTTT/GTTTTTTTTT	GTTTTTTTTT/GTTTTTTTTT	./.	./.	./.	./.	./.	./.	./.	./.	./.	./.	./.	GTTTTTTTTT/GTTTTTTTTT	./.	./.	./.	./.	./.	./.	./.	./.	./.	./.	./.
InDel 16	A1	385619	TC/TC	./.	./.	./.	./.	./.	./.	./.	./.	./.	./.	./.	./.	./.	./.	./.	./.	./.	./.	./.	TCC/TCC	./.	./.	./.	./.	./.	./.	./.	./.	./.	./.	./.	TCC/TCC	./.	./.	./.	./.	./.	./.	./.	./.	./.	./.	./.	./.	./.	./.
InDel 17	A1	496325	CTTTTTTT/CTTTTTTT	./.	CTTTTTTT/CTTTTTTT	./.	./.	./.	CTTTTTTT/CTTTTTTT	./.	./.	./.	./.	./.	CTTTTTTT/CTTTTTTT	./.	./.	./.	./.	./.	./.	./.	./.	CTTTTTTT/CTTTTTTT	./.	./.	./.	CTTTTTTT/CTTTTTTT	CTTTTTTT/CTTTTTTT	./.	./.	./.	./.	./.	./.	./.	CTTTTTTT/CTTTTTTT	./.	./.	./.	CTTTTTTT/CTTTTTTT	./.	./.	CTTTTTTTT/CTTTTTTTT	./.	./.	./.	./.	CTTTTTTT/CTTTTTTT
InDel 18	A1	514541	GT/GT	./.	./.	./.	./.	./.	G/G	./.	./.	./.	./.	./.	./.	./.	./.	./.	./.	./.	./.	G/G	./.	G/G	./.	./.	G/G	./.	./.	./.	./.	./.	./.	./.	G/G	./.	./.	./.	./.	./.	./.	G/G	./.	./.	./.	./.	./.	./.	./.
InDel 19	A1	533032	CG/CG	CG/CG	CG/CG	./.	CG/CG	CG/CG	CG/CG	CG/CG	./.	./.	CG/CG	CG/CG	CG/CG	./.	./.	./.	CG/CG	./.	./.	./.	CG/CG	CG/CG	CG/CG	./.	CG/CG	CG/CG	CG/CG	CG/CG	CG/CG	CG/CG	CG/CG	./.	CG/CG	./.	CG/CG	CG/CG	CG/CG	CG/CG	CG/CG	./.	CG/CG	CG/CG	CG/CG	CG/CG	CG/CG	CG/CG	CG/C
InDel 20	A1	535157	TAAAAAA/TAAAAAA	TAAAAAA/TAAAAAA	TAAAAAA/TAAAAAA	TAAAAAA/TAAAAAAA	TAAAAAA/TAAAAAA	TAAAAAA/TAAAAAAA	TAAAAAA/TAAAAAA	TAAAAAA/TAAAAAA	TAAAAAA/TAAAAAA	TAAAAAA/TAAAAAAA	TAAAAAA/TAAAAAAA	TAAAAAA/TAAAAAA	TAAAAAA/TAAAAAA	./.	./.	TAAAAAA/TAAAAAA	TAAAAAA/TAAAAAA	./.	./.	TAAAAAA/TAAAAAA	TAAAAAA/TAAAAAAA	TAAAAAA/TAAAAAA	TAAAAAA/TAAAAAA	TAAAAAA/TAAAAAA	TAAAAAA/TAAAAAA	TAAAAAA/TAAAAAA	TAAAAAA/TAAAAAA	TAAAAAA/TAAAAAA	TAAAAAA/TAAAAAAA	TAAAAAA/TAAAAAA	TAAAAAA/TAAAAAAA	TAAAAAA/TAAAAAA	TAAAAAA/TAAAAAA	./.	TAAAAAA/TAAAAAAA	TAAAAAA/TAAAAAA	TAAAAAA/TAAAAAAA	TAAAAAA/TAAAAAA	TAAAAAA/TAAAAAA	TAAAAAA/TAAAAAA	TAAAAAA/TAAAAAA	TAAAAAA/TAAAAAA	TAAAAAA/TAAAAAA	./.	TAAAAAA/TAAAAAA	TAAAAAA/TAAAAAA	TAAAAAA/TAAAAAA
InDel 21	A1	538635	CTTTTTTTTT/CTTTTTTTTT	./.	./.	./.	CTTTTTTTT/CTTTTTTTT	./.	./.	./.	./.	./.	CTTTTTTTT/CTTTTTTTT	./.	CTTTTTTTT/CTTTTTTTT	./.	./.	CTTTTTTTT/CTTTTTTTT	./.	./.	./.	./.	./.	./.	CTTTTTTTT/CTTTTTTTT	./.	./.	CTTTTTTTT/CTTTTTTTT	./.	CTTTTTTTT/CTTTTTTTT	CTTTTTTTT/CTTTTTTTT	./.	CTTTTTTTT/CTTTTTTTT	CTTTTTTTT/CTTTTTTTT	CTTTTTTTT/CTTTTTTTT	./.	./.	./.	./.	./.	./.	./.	./.	./.	./.	./.	./.	./.	./.
InDel 22	A1	578371	TAA/TAA	TA/TA	./.	./.	./.	./.	TA/TA	./.	./.	./.	TA/TA	./.	./.	./.	./.	TA/TA	./.	./.	./.	./.	TA/TA	TA/TA	TA/TA	./.	./.	./.	TA/TA	./.	./.	./.	./.	./.	./.	TA/TA	TA/TA	./.	./.	TA/TA	TA/TA	./.	./.	./.	TA/TA	./.	./.	./.	./.
InDel 23	A1	583516	TTCT/TTCT	TT/TT	TT/TT	TT/TT	TT/TT	TT/TT	TT/TT	TT/TT	TT/TT	TT/TT	TT/TT	TT/TT	TT/TT	./.	./.	TT/TT	TT/TT	./.	./.	TT/TT	TT/TT	TT/TT	TT/TT	TT/TT	TT/TT	TT/TT	TT/TT	TT/TT	TT/TT	TT/TT	TT/TT	TT/TT	TT/TT	TT/TT	TT/TT	TT/TT	TT/TT	TT/TT	TT/TT	TT/TT	TT/TT	TT/TT	TT/TT	TT/TT	TT/TT	TT/TT	TT/TT
InDel 24	A1	585908	ATTTTTTT/ATTTTTTT	./.	./.	./.	./.	./.	./.	./.	./.	./.	./.	./.	./.	./.	./.	./.	./.	./.	./.	./.	./.	ATTTTTTTT/ATTTTTTTT	./.	./.	./.	./.	./.	./.	ATTTTTTTT/ATTTTTTTT	./.	./.	./.	./.	./.	./.	./.	ATTTTTTTT/ATTTTTTTT	./.	./.	./.	ATTTTTTTT/ATTTTTTTT	ATTTTTTTT/ATTTTTTTT	./.	./.	./.	./.	./.
InDel 25	A1	586981	GAAAAAA/GAAAAAA	GAAAAAA/GAAAAAA	GAAAAAA/GAAAAAA	./.	./.	./.	./.	./.	./.	./.	./.	./.	./.	./.	./.	./.	./.	./.	./.	GAAAAAA/GAAAAAA	./.	./.	./.	./.	./.	./.	./.	./.	GAAAAAAA/GAAAAAAA	./.	./.	./.	./.	./.	./.	./.	GAAAAAAA/GAAAAAAA	./.	./.	./.	./.	./.	./.	./.	./.	./.	./.
InDel 26	A1	588091	ATTT/ATTT	./.	./.	./.	./.	./.	./.	./.	./.	./.	ATTTT/ATTTT	./.	./.	./.	./.	./.	./.	./.	./.	./.	./.	./.	ATTTT/ATTTT	./.	./.	./.	./.	./.	./.	./.	ATTTT/ATTTT	./.	./.	./.	./.	./.	./.	./.	./.	./.	./.	./.	./.	./.	./.	./.	./.
InDel 27	A1	603769	TAAAAAAAAAAAAAA/TAAAAAAAAAAAAAA	./.	./.	TAAAAAAAAAAAAAA/TAAAAAAAAAAAAAA	./.	./.	TAAAAAAAAAAA/TAAAAAAAAAAA	./.	TAAAAAAAAAAAAAA/TAAAAAAAAAAAAAA	./.	./.	./.	./.	./.	./.	./.	./.	./.	./.	./.	./.	./.	./.	TAAAAAAAAAAAAAA/TAAAAAAAAAAAAAA	./.	TAAAAAAAAAAAAAA/TAAAAAAAAAAAAAA	./.	./.	./.	./.	./.	./.	TAAAAAAAAAAAAAA/TAAAAAAAAAAAAAA	./.	./.	./.	./.	./.	./.	./.	./.	./.	./.	./.	./.	./.	./.
InDel 28	A1	607830	ATTTTTT/ATTTTTT	./.	./.	./.	./.	./.	./.	./.	./.	ATTTTTT/ATTTTTT	./.	ATTTTTT/ATTTTTT	./.	./.	./.	./.	./.	./.	./.	./.	./.	./.	./.	ATTTTTT/ATTTTTT	./.	ATTTTTT/ATTTTTT	./.	ATTTTTT/ATTTTTT	./.	./.	./.	./.	./.	./.	./.	ATTTTTT/ATTTTTTT	./.	./.	./.	./.	ATTTTTT/ATTTTTT	./.	ATTTTTT/ATTTTTTT	./.	./.	./.	./.
InDel 29	A1	607869	CTTTTTTT/CTTTTTTT	./.	./.	./.	./.	./.	./.	./.	./.	./.	./.	CTTTTTTTT/CTTTTTTTT	./.	./.	./.	./.	./.	./.	./.	./.	./.	./.	./.	CTTTTTTTT/CTTTTTTTT	./.	./.	./.	CTTTTTTTT/CTTTTTTTT	./.	./.	./.	./.	./.	./.	./.	./.	./.	CTTTTTTTT/CTTTTTTTT	./.	./.	CTTTTTTTT/CTTTTTTTT	./.	CTTTTTTTT/CTTTTTTTT	./.	./.	./.	./.
InDel 30	A1	663260	AAGAGAGAGAGAGAGAGAGAGAG/AAGAGAGAGAGAGAGAGAGAGAG	./.	./.	./.	AAGAGAGAGAGAGAGAGAGAGAG/AAGAGAGAGAGAGAGAGAGAGAGAG	AAGAGAGAGAGAGAGAGAGAGAG/AAGAGAGAGAGAGAGAGAGAGAG	AAGAGAGAGAGAGAGAGAGAGAG/AAGAGAGAGAGAGAGAGAGAGAG	AAGAGAGAGAGAGAGAGAGAGAG/AAGAGAGAGAGAGAGAGAGAGAG	AAGAGAGAGAGAGAGAGAGAGAG/AAGAGAGAGAGAGAGAGAGAGAG	AAGAGAGAGAGAGAGAGAGAGAG/AAGAGAGAGAGAGAGAGAGAGAG	./.	./.	AAGAGAGAGAGAGAGAGAGAGAG/AAGAGAGAGAGAGAGAGAGAGAG	./.	./.	./.	AAGAGAGAGAGAGAGAGAGAGAG/AAGAGAGAGAGAGAGAGAGAGAG	./.	./.	AAGAGAGAGAGAGAGAGAGAGAG/AAGAGAGAGAGAGAGAGAGAGAG	AAGAGAGAGAGAGAGAGAGAGAG/AAGAGAGAGAGAGAGAGAGAGAG	AAGAGAGAGAGAGAGAGAGAGAG/AAGAGAGAGAGAGAGAGAGAGAG	./.	./.	./.	./.	./.	./.	AAGAGAGAGAGAGAGAGAGAGAG/AAGAGAGAGAGAGAGAGAGAGAG	AAGAGAGAGAGAGAGAGAGAGAG/AAGAGAGAGAGAGAGAGAGAGAG	./.	AAGAGAGAGAGAGAGAGAGAGAG/AAGAGAGAGAGAGAGAGAGAGAG	./.	AAGAGAGAGAGAGAGAGAGAGAG/AAGAGAGAGAGAGAGAGAGAGAG	./.	./.	./.	./.	AAGAGAGAGAGAGAGAGAGAGAG/AAGAGAGAGAGAGAGAGAGAGAG	./.	./.	./.	./.	./.	AAGAGAGAGAGAGAGAGAGAGAG/AAGAGAGAGAGAGAGAGAGAGAG	./.	AAGAGAGAGAGAGAGAGAGAGAG/AAGAGAGAGAGAGAGAGAGAGAG
InDel 31	A1	667109	TTCATC/TTCATC	TTCATC/TTCATC	TTCATC/TTCATC	TTCATC/TTCATC	TTCATC/TTCATC	TTCATC/TTCATC	TTCATC/TTCATC	TTCATC/TTCATC	TTCATC/TTC	TTCATC/TTCATC	./.	TTCATC/TTCATC	TTCATC/TTCATC	./.	./.	TTCATC/TTCATC	TTCATC/TTCATC	./.	./.	TTCATC/TTCATC	TTCATC/TTCATC	TTCATC/TTCATC	TTCATC/TTCATC	TTCATC/TTCATC	TTCATC/TTCATC	TTCATC/TTCATC	TTCATC/TTCATC	TTCATC/TTCATC	TTCATC/TTCATC	TTCATC/TTCATC	TTCATC/TTCATC	TTCATC/TTCATC	TTCATC/TTCATC	TTCATC/TTCATC	TTCATC/TTCATC	TTCATC/TTCATC	TTCATC/TTCATC	TTCATC/TTCATC	TTCATC/TTCATC	TTCATC/TTCATC	TTCATC/TTCATC	TTCATC/TTCATC	TTCATC/TTCATC	TTCATC/TTCATC	TTCATC/TTCATC	TTCATC/TTCATC	TTCATC/TTCATC
InDel 32	A1	683049	GAAAAAA/GAAAAAA	./.	./.	GAAAAAA/GAAAAAA	./.	./.	./.	./.	./.	./.	./.	GAAAAAA/GAAAAAA	GAAAAAA/GAAAAAA	./.	./.	GAAAAAA/GAAAAAA	GAAAAAA/GAAAAAAA	./.	./.	GAAAAAA/GAAAAAA	./.	./.	GAAAAAA/GAAAAAAA	./.	./.	./.	GAAAAAA/GAAAAAA	GAAAAAA/GAAAAAA	./.	GAAAAAA/GAAAAAA	./.	./.	GAAAAAA/GAAAAAA	./.	GAAAAAA/GAAAAAA	GAAAAAA/GAAAAAA	./.	./.	GAAAAAA/GAAAAAA	./.	./.	GAAAAAA/GAAAAAA	./.	./.	GAAAAAA/GAAAAAA	./.	./.
InDel 33	A1	683380	ATTTTT/ATTTTT	ATTTTT/ATTTTT	ATTTTT/ATTTTT	ATTTTT/ATTTTT	./.	ATTTTT/ATTTTT	ATTTTT/ATTTTT	ATTTTT/ATTTTT	ATTTTT/ATTTTT	./.	./.	./.	ATTTTT/ATTTTT	./.	./.	ATTTTT/ATTTTT	ATTTTT/ATTTTT	./.	./.	ATTTTT/ATTTTT	ATTTTT/ATTTTT	./.	./.	./.	ATTTTT/ATTTTT	ATTTTT/ATTTTT	ATTTTT/ATTTTT	ATTTTT/ATTTTT	./.	ATTTTT/ATTTTT	./.	./.	./.	./.	ATTTTT/ATTTTT	ATTTTT/ATTTTT	ATTTTT/ATTT	ATTTTT/ATTTTT	ATTTTT/ATTTTT	ATTTTT/ATTTTT	./.	ATTTTT/ATTTTT	ATTTTT/ATTTTT	ATTTTT/ATTTTT	./.	./.	./.
InDel 34	A1	687622	GAAAAAAAAAAA/GAAAAAAAAAAA	GAAAAAAAAAA/GAAAAAAAAAA	./.	GAAAAAAAAAAA/GAAAAAAAAAA	./.	./.	./.	./.	./.	GAAAAAAAAAA/GAAAAAAAAAA	GAAAAAAAAAA/GAAAAAAAAAA	./.	./.	./.	./.	./.	GAAAAAAAAAA/GAAAAAAAAAA	./.	./.	./.	GAAAAAAAAAA/GAAAAAAAAAA	GAAAAAAAAAA/GAAAAAAAAAA	GAAAAAAAAAA/GAAAAAAAAAA	GAAAAAAAAAAA/GAAAAAAAAAA	GAAAAAAAAAA/GAAAAAAAAAA	GAAAAAAAAAAA/GAAAAAAAAAA	GAAAAAAAAAAA/GAAAAAAAAAA	GAAAAAAAAAA/GAAAAAAAAAA	./.	GAAAAAAAAAA/GAAAAAAAAAA	GAAAAAAAAAAA/GAAAAAAAAAA	./.	GAAAAAAAAAA/GAAAAAAAAAA	GAAAAAAAAAA/GAAAAAAAAAA	GAAAAAAAAAA/GAAAAAAAAAA	./.	./.	./.	GAAAAAAAAAA/GAAAAAAAAAA	./.	GAAAAAAAAAA/GAAAAAAAAAA	GAAAAAAAAAA/GAAAAAAAAAA	GAAAAAAAAAA/GAAAAAAAAAA	./.	GAAAAAAAAAA/GAAAAAAAAAA	GAAAAAAAAAAA/GAAAAAAAAAA	GAAAAAAAAAAA/GAAAAAAAAAAA
InDel 35	A1	690433	GAAAAAAAAAA/GAAAAAAAAAA	GAAAAAAAAAA/GAAAAAAAAAA	GAAAAAAAAAA/GAAAAAAAAAA	GAAAAAAAAAA/GAAAAAAAAAAA	GAAAAAAAAAA/GAAAAAAAAAA	GAAAAAAAAAA/GAAAAAAAAAA	GAAAAAAAAAA/GAAAAAAAAAA	GAAAAAAAAAA/GAAAAAAAAAA	./.	GAAAAAAAAAA/GAAAAAAAAAA	GAAAAAAAAAA/GAAAAAAAAAA	GAAAAAAAAAA/GAAAAAAAAAAA	GAAAAAAAAAA/GAAAAAAAAAA	./.	./.	GAAAAAAAAAA/GAAAAAAAAAA	GAAAAAAAAAA/GAAAAAAAAAA	./.	./.	GAAAAAAAAAA/GAAAAAAAAAA	./.	GAAAAAAAAAA/GAAAAAAAAAA	GAAAAAAAAAA/GAAAAAAAAAA	GAAAAAAAAAA/GAAAAAAAAAAA	GAAAAAAAAAA/GAAAAAAAAAA	GAAAAAAAAAA/GAAAAAAAAAA	GAAAAAAAAAA/GAAAAAAAAAA	GAAAAAAAAAA/GAAAAAAAAAA	GAAAAAAAAAA/GAAAAAAAAAA	GAAAAAAAAAA/GAAAAAAAAAAA	GAAAAAAAAAA/GAAAAAAAAAA	GAAAAAAAAAA/GAAAAAAAAAA	./.	GAAAAAAAAAA/GAAAAAAAAAA	./.	GAAAAAAAAAA/GAAAAAAAAAA	./.	GAAAAAAAAAA/GAAAAAAAAAA	./.	./.	./.	GAAAAAAAAAA/GAAAAAAAAAA	GAAAAAAAAAA/GAAAAAAAAAAA	GAAAAAAAAAA/GAAAAAAAAAA	GAAAAAAAAAAA/GAAAAAAAAAAA	./.	GAAAAAAAAAA/GAAAAAAAAAA
InDel 36	A1	701727	CAAAAAAAAAAA/CAAAAAAAAAAA	./.	./.	./.	./.	./.	./.	./.	./.	CAAAAAAAAAAA/CAAAAAAAAAAA	./.	./.	./.	./.	./.	./.	./.	./.	./.	./.	./.	CAAAAAAAAAAAAA/CAAAAAAAAAAAAA	./.	./.	./.	./.	./.	CAAAAAAAAAAAAA/CAAAAAAAAAAAAA	./.	./.	./.	./.	./.	./.	./.	./.	./.	./.	./.	./.	./.	./.	./.	./.	./.	./.	./.
InDel 37	A1	721326	ATTTTTTTT/ATTTTTTTT	./.	./.	./.	./.	./.	./.	./.	./.	./.	./.	./.	./.	./.	./.	ATTTTTT/ATTTTTT	./.	./.	./.	./.	ATTTTTT/ATTTTTT	ATTTTTT/ATTTTTT	./.	./.	./.	./.	./.	./.	./.	./.	./.	./.	./.	./.	./.	./.	./.	./.	./.	ATTTTTT/ATTTTTT	./.	./.	./.	./.	./.	./.	./.
InDel 38	A1	745696	TGGG/TGGG	./.	./.	./.	./.	./.	TGG/TGG	TGG/TGG	./.	./.	./.	./.	./.	./.	./.	TGG/TGG	./.	./.	./.	./.	./.	./.	./.	./.	./.	TGG/TGG	TGG/TGG	./.	./.	./.	./.	./.	./.	./.	./.	./.	./.	./.	./.	./.	./.	./.	./.	./.	./.	./.	./.
InDel 39	A1	774253	A/A	./.	AT/AT	./.	AT/AT	./.	./.	./.	./.	./.	./.	./.	./.	./.	./.	./.	AT/AT	./.	./.	./.	./.	AT/AT	./.	AT/AT	./.	./.	./.	./.	./.	./.	./.	./.	./.	./.	./.	AT/AT	./.	./.	./.	./.	./.	AT/AT	./.	./.	./.	./.	./.
InDel 40	A1	777004	TCCC/TCCC	./.	./.	./.	./.	./.	./.	./.	./.	./.	./.	./.	./.	./.	./.	./.	./.	./.	./.	./.	./.	./.	./.	./.	./.	./.	./.	./.	./.	TCCCC/TCCCC	./.	./.	./.	./.	TCCCC/TCCCC	./.	./.	./.	./.	./.	./.	./.	./.	./.	./.	./.	./.
InDel 41	A1	777527	ACCCC/ACCCC	./.	ACCC/ACCC	./.	./.	ACCC/ACCC	ACCC/ACCC	./.	./.	./.	./.	./.	./.	./.	./.	ACCC/ACCC	ACCC/ACCC	./.	./.	./.	./.	ACCC/ACCC	./.	./.	./.	./.	./.	ACCC/ACCC	ACCC/ACCC	ACCC/ACCC	./.	./.	ACCC/ACCC	./.	./.	./.	./.	./.	./.	./.	./.	./.	./.	./.	./.	ACCC/ACCC	./.
InDel 42	A1	782735	CAAA/CAAA	CAAAAA/CAAAAA	CAAAAA/CAAAAA	CAAAAA/CAAAAA	CAAAAA/CAAAAA	CAAAAA/CAAAAA	./.	CAAAAA/CAAAAA	./.	CAAAAA/CAAAAA	./.	CAAAAA/CAAAAA	./.	./.	./.	CAAAAA/CAAAAA	./.	./.	./.	./.	CAAAAA/CAAAAA	CAAAAA/CAAAAA	CAAAAA/CAAAAA	./.	CAAAAA/CAAAAA	CAAAAA/CAAAAA	CAAAAA/CAAAAA	CAAAAA/CAAAAA	CAAAAA/CAAAAA	CAAAAA/CAAAAA	./.	CAAAAA/CAAAAA	CAAAAA/CAAAAA	CAAAAA/CAAAAA	CAAAAA/CAAAAA	CAAAAA/CAAAAA	./.	./.	CAAAAA/CAAAAA	CAAAAA/CAAAAA	CAAAAA/CAAAAA	CAAAAA/CAAAAA	./.	CAAAAA/CAAAAA	./.	CAAAAA/CAAAAA	./.
InDel 43	A1	782958	CTTTT/CTTTT	./.	./.	./.	./.	./.	./.	CTTT/CTTT	./.	./.	./.	CTTT/CTTT	CTTT/CTTT	./.	./.	CTTT/CTTT	./.	./.	./.	./.	CTTT/CTTT	./.	./.	CTTT/CTTT	CTTT/CTTT	./.	./.	./.	./.	./.	./.	./.	CTTT/CTTT	./.	CTTT/CTTT	CTTT/CTTT	./.	./.	./.	./.	CTTT/CTTT	./.	./.	./.	./.	./.	./.
InDel 44	A1	784023	AG/AG	./.	./.	./.	./.	AGG/AGG	./.	./.	./.	./.	./.	./.	./.	./.	./.	./.	./.	./.	./.	./.	./.	./.	./.	./.	./.	./.	./.	./.	AGG/AGG	./.	./.	./.	./.	./.	./.	./.	./.	./.	./.	./.	AGG/AGG	./.	./.	./.	./.	./.	./.
InDel 45	A1	785659	TG/TG	./.	./.	./.	./.	./.	./.	./.	./.	./.	./.	./.	./.	./.	./.	TGG/TGG	./.	./.	./.	./.	./.	./.	./.	./.	./.	./.	./.	./.	./.	./.	./.	./.	./.	TGG/TGG	./.	./.	./.	./.	./.	./.	./.	./.	./.	./.	./.	./.	./.
InDel 46	A1	825938	T/T	./.	./.	./.	./.	./.	./.	./.	./.	TC/TC	./.	./.	./.	./.	./.	./.	./.	./.	./.	./.	./.	./.	TC/TC	./.	./.	./.	./.	./.	./.	./.	./.	./.	./.	./.	./.	./.	./.	./.	./.	./.	./.	./.	./.	./.	./.	./.	./.
InDel 47	A1	839715	GAAAAAAAAAAA/GAAAAAAAAAAA	./.	GAAAAAAAAAA/GAAAAAAAAAA	./.	GAAAAAAAAAA/GAAAAAAAAAA	GAAAAAAAAAA/GAAAAAAAAAA	GAAAAAAAAAAA/GAAAAAAAAAA	./.	GAAAAAAAAAA/GAAAAAAAAAA	GAAAAAAAAAA/GAAAAAAAAAA	./.	./.	./.	./.	./.	./.	GAAAAAAAAAA/GAAAAAAAAAA	./.	./.	GAAAAAAAAAA/GAAAAAAAAAA	GAAAAAAAAAA/GAAAAAAAAAA	./.	./.	./.	GAAAAAAAAAA/GAAAAAAAAAA	./.	./.	GAAAAAAAAAA/GAAAAAAAAAA	./.	./.	./.	./.	./.	GAAAAAAAAAA/GAAAAAAAAAA	./.	./.	GAAAAAAAAAA/GAAAAAAAAAA	./.	./.	GAAAAAAAAAA/GAAAAAAAAAA	./.	./.	./.	./.	./.	./.	GAAAAAAAAAA/GAAAAAAAAAA
InDel 48	A1	868548	ATT/ATT	./.	./.	./.	./.	./.	./.	./.	./.	./.	./.	AT/AT	./.	./.	./.	./.	./.	./.	./.	./.	./.	./.	./.	./.	./.	./.	./.	./.	./.	./.	./.	./.	./.	./.	./.	./.	./.	./.	./.	./.	./.	./.	./.	./.	./.	AT/AT	./.
InDel 49	A1	869185	GTTT/GTTT	GTTTT/GTTTT	GTTTT/GTTTT	GTTTT/GTTTT	GTTTT/GTTTT	GTTTT/GTTTT	GTTTT/GTTTT	./.	./.	GTTTT/GTTTT	GTTTT/GTTTT	GTTTT/GTTTT	GTTTT/GTTTT	./.	./.	GTTTT/GTTTT	GTTTT/GTTTT	./.	./.	GTTTT/GTTTT	GTTTT/GTTTT	GTTTT/GTTTT	GTTTT/GTTTT	GTTTT/GTTTT	GTTTT/GTTTT	GTTTT/GTTTT	GTTTT/GTTTT	GTTTT/GTTTT	./.	GTTTT/GTTTT	GTTTT/GTTTT	GTTTT/GTTTT	GTTTT/GTTTT	GTTTT/GTTTT	GTTTT/GTTTT	GTTTT/GTTTT	GTTTT/GTTTT	GTTTT/GTTTT	./.	GTTTT/GTTTT	GTTTT/GTTTT	GTTTT/GTTTT	GTTTT/GTTTT	GTTTT/GTTTT	GTTTT/GTTTT	GTTTT/GTTTT	./.
InDel 50	A1	876586	TTG/TTG	T/T	T/T	T/T	./.	T/T	T/T	T/T	T/T	T/T	T/T	T/T	T/T	./.	./.	T/T	T/T	./.	./.	T/T	T/T	T/T	T/T	T/T	T/T	T/T	T/T	T/T	T/T	T/T	T/T	T/T	./.	T/T	T/T	T/T	T/T	./.	T/T	T/T	T/T	T/T	T/T	T/T	T/T	T/T	T/T
InDel 51	A1	894335	CAGA/CAGA	CA/CA	CA/CA	CA/CA	CA/CA	CA/CA	CA/CA	CA/CA	CA/CA	CA/CA	CA/CA	CA/CA	CA/CA	./.	./.	CA/CA	CA/CA	./.	./.	CA/CA	CA/CA	CA/CA	CA/CA	CA/CA	CA/CA	CA/CA	CA/CA	CA/CA	CA/CA	CA/CA	CA/CA	CA/CA	CA/CA	CA/CA	CA/CA	CA/CA	CA/CA	CA/CA	CA/CA	CA/CA	CA/CA	CA/CA	CA/CA	CA/CA	CA/CA	CA/CA	CA/CA
InDel 52	A1	896141	TAAAAAA/TAAAAAA	./.	./.	./.	./.	TAAAA/TAAAA	./.	./.	./.	./.	./.	TAAAA/TAAAA	./.	./.	./.	./.	./.	./.	./.	./.	./.	./.	./.	./.	./.	./.	./.	./.	./.	./.	./.	./.	./.	TAAAA/TAAAA	./.	./.	./.	./.	./.	./.	./.	./.	./.	./.	./.	./.	./.
InDel 53	A1	918221	TAAA/TAAA	./.	./.	./.	./.	./.	./.	./.	./.	./.	./.	./.	./.	./.	./.	./.	./.	./.	./.	./.	./.	./.	./.	./.	./.	./.	./.	./.	./.	./.	./.	./.	./.	./.	./.	./.	./.	./.	./.	./.	./.	./.	TAA/TAA	./.	./.	./.	TAA/TAA
InDel 54	A1	930868	TAAAAAAAAAA/TAAAAAAAAAA	./.	TAAAAAAAAA/TAAAAAAAAA	TAAAAAAAAA/TAAAAAAAAA	./.	TAAAAAAAAA/TAAAAAAAAA	./.	TAAAAAAAAA/TAAAAAAAAA	./.	TAAAAAAAAA/TAAAAAAAAA	./.	TAAAAAAAAA/TAAAAAAAAA	./.	./.	./.	./.	./.	./.	./.	TAAAAAAAAA/TAAAAAAAAA	./.	./.	./.	./.	./.	./.	./.	./.	./.	./.	TAAAAAAAAA/TAAAAAAAAA	./.	./.	./.	./.	TAAAAAAAAA/TAAAAAAAAA	./.	./.	./.	./.	./.	./.	./.	./.	./.	./.	./.
InDel 55	A1	931051	GAAAAAAAA/GAAAAAAAA	./.	./.	GAAAAAAAA/GAAAAAAAAA	./.	./.	./.	./.	./.	./.	./.	./.	./.	./.	./.	./.	./.	./.	./.	./.	./.	./.	./.	./.	./.	./.	./.	./.	./.	./.	./.	./.	./.	./.	./.	./.	./.	./.	./.	GAAAAAAAAA/GAAAAAAAAA	GAAAAAAAAA/GAAAAAAAAA	./.	./.	./.	./.	./.	./.
InDel 56	A1	931763	TAAAAAA/TAAAAAA	TAAAAAAA/TAAAAAAA	./.	./.	./.	./.	./.	./.	./.	./.	./.	./.	./.	./.	./.	./.	./.	./.	./.	./.	./.	./.	./.	./.	./.	./.	./.	./.	./.	./.	./.	./.	./.	./.	./.	./.	./.	./.	./.	./.	./.	./.	./.	./.	TAAAAAA/TAAAAAAA	./.	./.
InDel 57	A1	934486	TAAAAAA/TAAAAAA	./.	./.	./.	./.	./.	TAAAAA/TAAAAA	./.	./.	./.	./.	./.	./.	./.	./.	./.	./.	./.	./.	./.	./.	./.	./.	./.	./.	./.	./.	./.	./.	./.	./.	./.	./.	./.	./.	TAAAAA/TAAAAA	./.	./.	./.	./.	./.	./.	./.	./.	./.	./.	./.
InDel 58	A1	935861	GTCTCTCTCTCTCT/GTCTCTCTCTCTCT	./.	./.	./.	./.	./.	./.	./.	./.	GTCTCTCTCTCTCT/GTCTCTCTCTCTCT	./.	./.	./.	./.	./.	./.	./.	./.	./.	./.	./.	./.	./.	./.	GTCTCTCTCTCTCT/GTCTCTCTCTCTCT	./.	./.	./.	./.	./.	./.	GTCTCTCTCTCTCT/GTCTCTCTCTCT	./.	./.	./.	./.	./.	./.	./.	./.	GTCTCTCTCTCT/GTCTCTCTCTCT	./.	./.	./.	./.	./.	./.
InDel 59	A1	939224	GAAAAAAAAAA/GAAAAAAAAAA	./.	./.	./.	./.	./.	./.	./.	./.	./.	./.	./.	./.	./.	./.	./.	GAAAAAAAAA/GAAAAAAAAA	./.	./.	./.	./.	./.	./.	./.	./.	./.	./.	./.	./.	./.	./.	./.	./.	./.	./.	GAAAAAAAAA/GAAAAAAAAA	./.	./.	./.	./.	./.	./.	./.	./.	./.	./.	./.
InDel 60	A1	942719	TTCTCTCTCTCTCTCTCTCTCT/TTCTCTCTCTCTCTCTCTCTCT	./.	./.	./.	./.	./.	./.	./.	./.	./.	./.	./.	./.	./.	./.	./.	TTCTCTCTCTCTCTCTCTCTCTCT/TTCTCTCTCTCTCTCTCTCTCTCT	./.	./.	./.	./.	./.	./.	./.	./.	./.	./.	./.	./.	./.	./.	TTCTCTCTCTCTCTCTCTCTCTCT/TTCTCTCTCTCTCTCTCTCTCTCT	./.	./.	./.	./.	./.	./.	./.	./.	./.	./.	./.	./.	./.	./.	./.
InDel 61	A1	1004596	ATTTTTTTT/ATTTTTTTT	./.	ATTTTTTTTT/ATTTTTTTTT	./.	./.	./.	./.	./.	./.	ATTTTTTTTT/ATTTTTTTTT	./.	./.	./.	./.	./.	./.	./.	./.	./.	./.	./.	./.	./.	./.	./.	./.	./.	./.	./.	./.	ATTTTTTTTT/ATTTTTTTTT	./.	./.	./.	./.	./.	./.	./.	./.	ATTTTTTTTT/ATTTTTTTTT	./.	./.	./.	./.	./.	./.	./.
InDel 62	A1	1007211	A/A	A/A	A/A	A/AG	A/A	A/AG	A/A	A/AG	A/AG	A/AG	A/A	A/AG	A/A	./.	./.	A/AG	A/AG	./.	./.	A/A	A/A	A/A	A/A	A/A	A/A	A/A	A/AG	A/A	A/AG	A/AG	A/A	A/AG	A/A	A/A	A/A	A/A	A/A	A/A	A/AG	A/AG	A/A	A/A	A/A	A/A	A/A	A/A	A/A
InDel 63	A1	1007282	ATTTTTTTTTT/ATTTTTTTTTT	ATTTTTTTTTT/ATTTTTTTTT	./.	ATTTTTTTTT/ATTTTTTTTT	./.	ATTTTTTTTT/ATTTTTTTTT	ATTTTTTTTT/ATTTTTTTTT	./.	./.	./.	./.	./.	./.	./.	./.	ATTTTTTTTT/ATTTTTTTTT	ATTTTTTTTT/ATTTTTTTTT	./.	./.	./.	./.	ATTTTTTTTT/ATTTTTTTTT	ATTTTTTTTT/ATTTTTTTTT	ATTTTTTTTT/ATTTTTTTTT	ATTTTTTTTT/ATTTTTTTTT	./.	./.	ATTTTTTTTTT/ATTTTTTTTT	ATTTTTTTTT/ATTTTTTTTT	ATTTTTTTTT/ATTTTTTTTT	./.	./.	ATTTTTTTTT/ATTTTTTTTT	./.	./.	ATTTTTTTTT/ATTTTTTTTT	ATTTTTTTTT/ATTTTTTTTT	ATTTTTTTTTT/ATTTTTTTTT	./.	ATTTTTTTTT/ATTTTTTTTT	ATTTTTTTTT/ATTTTTTTTT	./.	./.	./.	ATTTTTTTTT/ATTTTTTTTT	ATTTTTTTTT/ATTTTTTTTT	./.
InDel 64	A1	1007353	CTT/CTT	CTTT/CTTT	./.	CTTT/CTTT	./.	CTTT/CTTT	CTTT/CTTT	./.	./.	./.	./.	./.	./.	./.	./.	CTTT/CTTT	CTTT/CTTT	./.	./.	./.	./.	CTTT/CTTT	CTTT/CTTT	CTTT/CTTT	CTTT/CTTT	CTTT/CTTT	./.	CTTT/CTTT	CTTT/CTTT	CTTT/CTTT	./.	./.	CTTT/CTTT	./.	./.	CTTT/CTTT	CTTT/CTTT	CTTT/CTTT	./.	CTTT/CTTT	CTTT/CTTT	./.	./.	./.	CTTT/CTTT	CTTT/CTTT	CTTT/CTTT
InDel 65	A1	1007643	G/G	G/G	G/G	G/G	G/G	G/G	G/G	./.	G/GA	./.	G/G	G/G	G/G	./.	./.	./.	G/G	./.	./.	./.	G/G	G/G	G/G	G/G	G/G	G/G	G/GA	G/G	./.	G/G	./.	./.	./.	G/G	G/G	G/GA	G/G	./.	G/GA	G/G	G/G	./.	./.	G/GA	G/G	G/G	./.
InDel 66	A1	1007963	CTTTTTTTTTTTT/CTTTTTTTTTTTT	CTTTTTTTTTTT/CTTTTTTTTTTT	./.	./.	CTTTTTTTTTTTT/CTTTTTTTTTTT	./.	CTTTTTTTTTTT/CTTTTTTTTTTT	CTTTTTTTTTTT/CTTTTTTTTTTT	./.	./.	./.	./.	./.	./.	./.	CTTTTTTTTTTT/CTTTTTTTTTTT	./.	./.	./.	./.	CTTTTTTTTTTTT/CTTTTTTTTTTT	CTTTTTTTTTTT/CTTTTTTTTTTT	CTTTTTTTTTTT/CTTTTTTTTTTT	./.	CTTTTTTTTTTT/CTTTTTTTTTTT	./.	./.	./.	CTTTTTTTTTTT/CTTTTTTTTTTT	CTTTTTTTTTTT/CTTTTTTTTTTT	CTTTTTTTTTTTT/CTTTTTTTTTTT	./.	./.	./.	./.	./.	./.	./.	./.	./.	CTTTTTTTTTTT/CTTTTTTTTTTT	./.	CTTTTTTTTTTT/CTTTTTTTTTTT	CTTTTTTTTTTTT/CTTTTTTTTTTT	./.	./.	CTTTTTTTTTTTT/CTTTTTTTTTTT
InDel 67	A1	1016792	CAA/CAA	CAAA/CAAA	./.	CAAA/CAAA	CAAA/CAAA	./.	./.	./.	./.	CAAA/CAAA	./.	CAAA/CAAA	./.	./.	./.	CAAA/CAAA	./.	./.	./.	CAAA/CAAA	./.	./.	CAAA/CAAA	CAAA/CAAA	CAAA/CAAA	./.	./.	./.	./.	CAAA/CAAA	./.	CAAA/CAAA	./.	CAAA/CAAA	./.	./.	./.	CAAA/CAAA	CAAA/CAAA	./.	./.	CAAA/CAAA	./.	./.	CAAA/CAAA	./.	./.
InDel 68	A1	1017352	T/T	./.	./.	T/T	./.	./.	./.	T/T	./.	./.	./.	T/T	T/TG	./.	./.	./.	./.	./.	./.	T/T	./.	T/T	./.	T/T	./.	T/T	./.	./.	T/T	./.	T/T	./.	T/T	T/T	./.	./.	./.	./.	./.	./.	./.	./.	./.	./.	./.	./.	./.
InDel 69	A1	1019950	CAAAAAAAAA/CAAAAAAAAA	./.	./.	./.	./.	./.	./.	./.	./.	./.	./.	./.	./.	./.	./.	./.	./.	./.	./.	CAAAAAAAAA/CAAAAAAAA	./.	./.	./.	CAAAAAAAA/CAAAAAAAA	./.	./.	./.	./.	./.	./.	./.	./.	./.	./.	./.	./.	./.	./.	./.	./.	./.	CAAAAAAAA/CAAAAAAAA	./.	./.	./.	./.	./.
InDel 70	A1	1035059	T/T	TC/TC	TC/TC	TC/TC	TC/TC	./.	TC/TC	TC/TC	TC/TC	TC/TC	TC/TC	TC/TC	TC/TC	./.	./.	TC/TC	TC/TC	./.	./.	TC/TC	TC/TC	TC/TC	TC/TC	TC/TC	TC/TC	TC/TC	TC/TC	./.	TC/TC	TC/TC	./.	TC/TC	TC/TC	TC/TC	TC/TC	TC/TC	./.	TC/TC	TC/TC	TC/TC	TC/TC	TC/TC	TC/TC	./.	TC/TC	TC/TC	TC/TC
InDel 71	A1	1037948	GTTTTTTTTTTT/GTTTTTTTTTTT	./.	./.	./.	./.	./.	GTTTTTTTTTTTT/GTTTTTTTTTTTT	./.	./.	./.	./.	./.	./.	./.	./.	./.	./.	./.	./.	./.	./.	./.	./.	./.	GTTTTTTTTTTTT/GTTTTTTTTTTTT	./.	GTTTTTTTTTTT/GTTTTTTTTTTTT	./.	./.	./.	./.	./.	./.	./.	GTTTTTTTTTTT/GTTTTTTTTTTT	./.	./.	GTTTTTTTTTTT/GTTTTTTTTTTTT	./.	./.	./.	./.	./.	./.	GTTTTTTTTTTT/GTTTTTTTTTTTT	./.	./.
InDel 72	A1	1039159	TACA/TACA	TA/TA	TA/TA	./.	TA/TA	TA/TA	TA/TA	./.	./.	./.	./.	./.	./.	./.	./.	./.	./.	./.	./.	./.	./.	./.	./.	./.	TA/TA	./.	./.	TA/TA	./.	TA/TA	./.	TA/TA	./.	./.	./.	./.	./.	./.	./.	./.	TA/TA	./.	./.	./.	./.	./.	./.
InDel 73	A1	1039724	CTTTTT/CTTTTT	./.	./.	./.	./.	./.	CTTTTTT/CTTTTTT	CTTTTTT/CTTTTTT	./.	./.	./.	./.	./.	./.	./.	./.	./.	./.	./.	./.	./.	./.	./.	./.	./.	./.	./.	./.	./.	./.	./.	./.	./.	CTTTTTT/CTTTTTT	./.	./.	./.	./.	./.	./.	./.	./.	./.	CTTTTTT/CTTTTTT	./.	./.	./.
InDel 74	A1	1041281	AT/AT	./.	./.	./.	./.	A/A	./.	./.	./.	./.	./.	A/A	./.	./.	./.	A/A	./.	./.	./.	./.	A/A	./.	./.	./.	./.	./.	./.	A/A	A/A	./.	./.	./.	./.	./.	./.	./.	./.	./.	./.	A/A	./.	./.	A/A	./.	./.	./.	./.
InDel 75	A1	1047284	GATATA/GATATA	./.	./.	./.	./.	./.	./.	./.	./.	./.	./.	./.	./.	./.	./.	./.	./.	./.	./.	./.	./.	./.	GATATATA/GATATATA	./.	./.	./.	./.	./.	./.	./.	./.	./.	./.	./.	./.	./.	./.	./.	GATATATA/GATATATA	./.	./.	./.	./.	./.	./.	./.	./.
InDel 76	A1	1078743	ATTTTTT/ATTTTTT	./.	./.	ATTTTTT/ATTTTTTT	./.	./.	./.	./.	./.	./.	./.	./.	ATTTTTT/ATTTTTT	./.	./.	./.	./.	./.	./.	./.	./.	ATTTTTT/ATTTTTT	./.	./.	./.	./.	ATTTTTT/ATTTTTT	./.	ATTTTTT/ATTTTTT	./.	./.	./.	./.	./.	./.	./.	./.	./.	./.	ATTTTTT/ATTTTTT	./.	./.	ATTTTTT/ATTTTTTT	./.	./.	./.	./.
InDel 77	A1	1093733	AT/AT	AT/AT	AT/AT	AT/AT	AT/AT	AT/AT	./.	AT/A	./.	AT/AT	AT/AT	AT/AT	./.	./.	./.	AT/AT	AT/AT	./.	./.	AT/AT	AT/AT	AT/AT	AT/AT	AT/AT	AT/AT	AT/AT	AT/AT	AT/AT	AT/AT	AT/AT	AT/AT	AT/AT	AT/AT	AT/AT	AT/AT	AT/AT	./.	AT/AT	AT/AT	AT/AT	AT/AT	AT/AT	AT/AT	AT/AT	AT/AT	AT/AT	AT/AT
InDel 78	A1	1094316	GAAA/GAAA	GAAA/GAAA	GAAA/GAAA	GAAA/GAAA	GAAA/GAAA	GAAA/GAAA	GAAA/GAAA	GAAA/GAAA	GAAA/GAAA	GAAA/GAAA	GAAA/GAAA	GAAA/GAAA	GAAA/GAAA	./.	./.	GAAA/GAAA	GAAA/GAAA	./.	./.	GAAA/GAAA	GAAA/GAAA	GAAA/GAAA	GAAA/GAAA	GAAA/GAAA	GAAA/GAAA	GAAA/GAAA	GAAA/GAAA	GAAA/GAAA	GAAA/GAAA	GAAA/GAAA	GAAA/GAAA	GAAA/GAAA	GAAA/GAAA	GAAA/GAAA	GAAA/GAAA	GAAA/GAAA	GAAA/GAAAA	GAAA/GAAA	GAAA/GAAA	GAAA/GAAA	GAAA/GAAA	GAAA/GAAA	GAAA/GAAA	GAAA/GAAA	./.	./.	GAAA/GAAA
InDel 79	A1	1094497	TAA/TAA	TAA/TA	TA/TA	TA/TA	TA/TA	TA/TA	./.	./.	./.	./.	TA/TA	./.	./.	./.	./.	TA/TA	./.	./.	./.	TA/TA	./.	./.	TA/TA	./.	./.	TA/TA	./.	TAA/TA	./.	TA/TA	TAA/TA	TA/TA	TA/TA	TA/TA	./.	./.	./.	./.	TA/TA	TA/TA	TAA/TA	./.	./.	TAA/TA	TA/TA	TAA/TA	./.
InDel 80	A1	1119205	ATTTTTT/ATTTTTT	ATTTTTTT/ATTTTTTT	./.	./.	./.	./.	./.	./.	./.	./.	./.	./.	./.	./.	./.	./.	./.	./.	./.	./.	./.	./.	./.	ATTTTTT/ATTTTTTT	./.	./.	./.	./.	./.	./.	./.	./.	./.	./.	./.	./.	./.	./.	./.	./.	./.	./.	./.	./.	./.	./.	./.
InDel 81	A1	1122083	CAAAAAAAAAA/CAAAAAAAAAA	./.	./.	./.	./.	./.	./.	./.	./.	./.	CAAAAAAAAAA/CAAAAAAAAAA	CAAAAAAAAAA/CAAAAAAAAAA	./.	./.	./.	./.	./.	./.	./.	./.	./.	./.	CAAAAAAAAAA/CAAAAAAAAAA	CAAAAAAAAAA/CAAAAAAAAAA	CAAAAAAAAAA/CAAAAAAAAAA	./.	./.	./.	CAAAAAAAAAA/CAAAAAAAAAA	./.	CAAAAAAAAAA/CAAAAAAAAAA	./.	CAAAAAAAAAA/CAAAAAAAAAA	./.	./.	./.	CAAAAAAAAAA/CAAAAAAAAAA	./.	CAAAAAAAAAA/CAAAAAAAAAA	./.	./.	./.	./.	./.	CAAAAAAAAAA/CAAAAAAAAAA	./.	./.
InDel 82	A1	1122265	GAAAAAAAAAAAAAAA/GAAAAAAAAAAAAAAA	./.	./.	./.	./.	./.	./.	./.	./.	./.	./.	GAAAAAAAAAAAAAA/GAAAAAAAAAAAAAA	GAAAAAAAAAAAAAAA/GAAAAAAAAAAAAAA	./.	./.	./.	./.	./.	./.	./.	GAAAAAAAAAAAAAAA/GAAAAAAAAAAAAAA	./.	./.	GAAAAAAAAAAAAAA/GAAAAAAAAAAAAAA	./.	./.	./.	./.	GAAAAAAAAAAAAAA/GAAAAAAAAAAAAAA	./.	GAAAAAAAAAAAAAAA/GAAAAAAAAAAAAAA	./.	GAAAAAAAAAAAAAA/GAAAAAAAAAAAAAA	./.	GAAAAAAAAAAAAAA/GAAAAAAAAAAAAAA	./.	./.	./.	./.	./.	GAAAAAAAAAAAAAAA/GAAAAAAAAAAAAAAA	./.	GAAAAAAAAAAAAAA/GAAAAAAAAAAAAAA	./.	GAAAAAAAAAAAAAAA/GAAAAAAAAAAAAAA	./.	./.
InDel 83	A1	1122349	CAAAAAAAAA/CAAAAAAAAA	./.	./.	./.	./.	./.	./.	./.	./.	CAAAAAAAA/CAAAAAAAA	CAAAAAAAA/CAAAAAAAA	CAAAAAAAA/CAAAAAAAA	./.	./.	./.	./.	CAAAAAAAA/CAAAAAAAA	./.	./.	./.	CAAAAAAAA/CAAAAAAAA	CAAAAAAAA/CAAAAAAAA	./.	CAAAAAAAA/CAAAAAAAA	./.	./.	./.	CAAAAAAAA/CAAAAAAAA	./.	./.	./.	./.	./.	CAAAAAAAA/CAAAAAAAA	CAAAAAAAA/CAAAAAAAA	./.	CAAAAAAAA/CAAAAAAAA	./.	./.	./.	CAAAAAAAA/CAAAAAAAA	./.	./.	./.	CAAAAAAAA/CAAAAAAAA	./.	CAAAAAAAA/CAAAAAAAA
InDel 84	A1	1160126	CAAAAAA/CAAAAAA	CAAAAAA/CAAAAAAA	CAAAAAA/CAAAAAA	CAAAAAA/CAAAAAA	CAAAAAA/CAAAAAA	CAAAAAA/CAAAAAA	CAAAAAA/CAAAAAA	CAAAAAA/CAAAAAA	CAAAAAA/CAAAAAA	CAAAAAA/CAAAAAA	CAAAAAA/CAAAAAA	CAAAAAA/CAAAAAAA	CAAAAAA/CAAAAAAA	./.	./.	CAAAAAA/CAAAAAA	CAAAAAA/CAAAAAA	./.	./.	CAAAAAA/CAAAAAAA	CAAAAAA/CAAAAAAA	CAAAAAA/CAAAAAA	CAAAAAA/CAAAAAA	CAAAAAA/CAAAAAA	CAAAAAA/CAAAAAAA	CAAAAAA/CAAAAAAA	CAAAAAA/CAAAAAA	CAAAAAA/CAAAAAA	CAAAAAA/CAAAAAA	CAAAAAA/CAAAAAA	CAAAAAA/CAAAAAAA	CAAAAAA/CAAAAAA	CAAAAAA/CAAAAAAA	CAAAAAA/CAAAAAA	CAAAAAA/CAAAAAAA	CAAAAAA/CAAAAAA	CAAAAAA/CAAAAAAA	CAAAAAA/CAAAAAA	CAAAAAA/CAAAAAA	CAAAAAA/CAAAAAA	CAAAAAA/CAAAAAA	CAAAAAA/CAAAAAAA	CAAAAAA/CAAAAAA	CAAAAAA/CAAAAAA	CAAAAAA/CAAAAAA	CAAAAAA/CAAAAAA	CAAAAAA/CAAAAAAA
InDel 85	A1	1163085	CAAAAAAA/CAAAAAAA	./.	./.	./.	./.	./.	CAAAAAAAA/CAAAAAAAA	CAAAAAAA/CAAAAAAA	./.	./.	./.	./.	./.	./.	./.	./.	./.	./.	./.	./.	./.	./.	./.	./.	./.	./.	./.	./.	./.	./.	./.	./.	./.	./.	./.	./.	./.	./.	./.	./.	./.	./.	./.	./.	./.	./.	./.
InDel 86	A1	1185181	GAAAAAAAA/GAAAAAAAA	GAAAAAAAA/GAAAAAAAAA	./.	./.	GAAAAAAAAA/GAAAAAAAAA	./.	GAAAAAAAAA/GAAAAAAAAA	GAAAAAAAAA/GAAAAAAAAA	./.	./.	./.	GAAAAAAAA/GAAAAAAAA	./.	./.	./.	./.	GAAAAAAAAA/GAAAAAAAAA	./.	./.	./.	GAAAAAAAAA/GAAAAAAAAA	GAAAAAAAAA/GAAAAAAAAA	./.	./.	GAAAAAAAAA/GAAAAAAAAA	./.	./.	./.	./.	./.	GAAAAAAAAA/GAAAAAAAAA	GAAAAAAAA/GAAAAAAAAA	./.	GAAAAAAAAA/GAAAAAAAAA	GAAAAAAAAA/GAAAAAAAAA	./.	./.	./.	./.	./.	./.	GAAAAAAAA/GAAAAAAAAA	./.	./.	GAAAAAAAAA/GAAAAAAAAA	./.	./.
InDel 87	A1	1186286	CAAAAAA/CAAAAAA	./.	./.	./.	./.	./.	./.	./.	./.	./.	./.	CAAAAA/CAAAAA	./.	./.	./.	./.	./.	./.	./.	./.	./.	./.	./.	./.	CAAAAA/CAAAAA	./.	./.	./.	./.	./.	./.	./.	./.	CAAAAA/CAAAAA	CAAAAA/CAAAAA	./.	./.	./.	./.	./.	./.	./.	./.	./.	./.	./.	./.
InDel 88	A1	1190553	GATTATTATTATTAT/GATTATTATTATTAT	GATTATTATTATTAT/GATTATTATTATTAT	GATTATTATTATTAT/GATTATTATTATTAT	./.	GATTATTATTATTAT/GATTATTATTATTAT	GATTATTATTATTAT/GATTATTATTATTAT	GATTATTATTATTAT/GATTATTATTATTAT	GATTATTATTATTAT/GATTATTATTATTAT	GATTATTATTATTAT/GATTATTATTATTAT	GATTATTATTATTAT/GATTATTATTATTAT	GATTATTATTATTAT/GATTATTATTATTAT	GATTATTATTATTAT/GATTATTATTATTAT	GATTATTATTATTAT/GATTATTATTATTAT	./.	./.	GATTATTATTATTAT/GATTATTATTATTAT	GATTATTATTATTAT/GATTATTATTATTAT	./.	./.	GATTATTATTATTAT/GATTATTATTATTAT	GATTATTATTATTAT/GATTATTATTATTAT	GATTATTATTATTAT/GATTATTATTATTAT	GATTATTATTATTAT/GATTATTATTATTAT	GATTATTATTATTAT/GATTATTATTATTATTAT	GATTATTATTATTAT/GATTATTATTATTAT	GATTATTATTATTAT/GATTATTATTATTAT	GATTATTATTATTAT/GATTATTATTATTAT	GATTATTATTATTAT/GATTATTATTATTAT	GATTATTATTATTAT/GATTATTATTATTAT	GATTATTATTATTAT/GATTATTATTATTAT	GATTATTATTATTAT/GATTATTATTATTAT	GATTATTATTATTAT/GATTATTATTATTAT	GATTATTATTATTAT/GATTATTATTATTAT	GATTATTATTATTAT/GATTATTATTATTAT	GATTATTATTATTAT/GATTATTATTATTAT	GATTATTATTATTAT/GATTATTATTATTAT	GATTATTATTATTAT/GATTATTATTATTAT	./.	GATTATTATTATTAT/GATTATTATTATTAT	./.	GATTATTATTATTAT/GATTATTATTATTAT	GATTATTATTATTAT/GATTATTATTATTAT	GATTATTATTATTAT/GATTATTATTATTAT	GATTATTATTATTAT/GATTATTATTATTAT	GATTATTATTATTAT/GATTATTATTATTAT	GATTATTATTATTAT/GATTATTATTATTAT	GATTATTATTATTAT/GATTATTATTATTAT
InDel 89	A1	1199216	AT/AT	AT/AT	./.	./.	A/A	./.	./.	./.	./.	./.	./.	./.	./.	./.	./.	./.	./.	./.	./.	./.	./.	./.	./.	./.	./.	./.	./.	./.	./.	./.	AT/AT	./.	./.	./.	./.	./.	./.	./.	./.	./.	./.	./.	./.	AT/AT	./.	./.	./.
InDel 90	A1	1199635	ATT/ATT	./.	./.	./.	./.	./.	./.	./.	./.	./.	./.	./.	./.	./.	./.	./.	ATT/ATT	./.	./.	./.	./.	./.	./.	ATT/ATT	./.	./.	./.	./.	./.	./.	./.	./.	./.	./.	./.	./.	./.	./.	./.	ATT/AT	./.	./.	./.	./.	./.	./.	./.
InDel 91	A1	1210636	T/T	./.	./.	./.	./.	./.	./.	./.	TC/TC	./.	./.	./.	./.	./.	./.	./.	./.	./.	./.	./.	./.	./.	./.	./.	./.	./.	./.	./.	./.	./.	./.	./.	./.	./.	./.	./.	./.	./.	./.	./.	./.	./.	./.	./.	./.	./.	./.
InDel 92	A1	1223060	GTTTTTTTTTTT/GTTTTTTTTTTT	./.	./.	GTTTTTTTTTT/GTTTTTTTTTT	./.	./.	./.	./.	./.	GTTTTTTTTTT/GTTTTTTTTTT	./.	./.	./.	./.	./.	./.	./.	./.	./.	./.	./.	./.	./.	./.	./.	./.	./.	./.	./.	./.	./.	./.	./.	./.	./.	./.	./.	./.	./.	./.	./.	./.	./.	./.	./.	./.	./.
InDel 93	A1	1262438	CAAAAAAAAA/CAAAAAAAAA	./.	./.	./.	./.	./.	./.	./.	./.	./.	./.	./.	./.	./.	./.	./.	./.	./.	./.	./.	./.	./.	./.	CAAAAAAAAAA/CAAAAAAAAAA	./.	CAAAAAAAAA/CAAAAAAAAAA	CAAAAAAAAA/CAAAAAAAAAA	CAAAAAAAAAA/CAAAAAAAAAA	CAAAAAAAAAA/CAAAAAAAAAA	./.	./.	./.	./.	CAAAAAAAAAA/CAAAAAAAAAA	./.	CAAAAAAAAAA/CAAAAAAAAAA	CAAAAAAAAA/CAAAAAAAAAA	./.	./.	./.	./.	./.	./.	./.	./.	./.	./.
InDel 94	A1	1269630	CTTTTTT/CTTTTTT	./.	CTTTTTT/CTTTTTT	./.	CTTTTTT/CTTTTTT	./.	./.	./.	./.	./.	./.	./.	./.	./.	./.	CTTTTTT/CTTTT	CTTTTTT/CTTTTTT	./.	./.	./.	./.	./.	./.	./.	./.	./.	./.	./.	./.	./.	./.	./.	./.	CTTTTTT/CTTTTTT	CTTTTTT/CTTTTTT	./.	CTTTTTT/CTTTTTT	./.	./.	./.	./.	./.	./.	./.	./.	./.	./.
InDel 95	A1	1270019	AG/AG	AG/AG	AG/AG	./.	AG/AG	AG/A	AG/AG	AG/AG	./.	AG/AG	./.	AG/AG	AG/AG	./.	./.	AG/AG	AG/AG	./.	./.	./.	AG/AG	AG/AG	AG/AG	AG/AG	AG/AG	AG/AG	AG/AG	AG/AG	AG/AG	AG/AG	AG/AG	AG/AG	AG/AG	AG/A	AG/AG	AG/AG	AG/A	AG/AG	AG/AG	AG/AG	AG/AG	AG/AG	AG/A	AG/AG	AG/AG	AG/AG	AG/AG
InDel 96	A1	1270058	ATTTTTTTT/ATTTTTTTT	./.	./.	./.	./.	./.	./.	./.	./.	./.	./.	./.	./.	./.	./.	./.	./.	./.	./.	./.	./.	ATTTTTTTTTT/ATTTTTTTTTT	./.	./.	./.	./.	./.	ATTTTTTTTTT/ATTTTTTTTTT	./.	ATTTTTTTTTT/ATTTTTTTTTT	./.	./.	./.	./.	./.	./.	./.	./.	./.	./.	./.	./.	./.	./.	./.	./.	./.
InDel 97	A1	1280564	TGAGAGAGAGAGAGA/TGAGAGAGAGAGAGA	./.	./.	./.	./.	./.	./.	./.	./.	./.	./.	./.	./.	./.	./.	./.	./.	./.	./.	./.	./.	./.	./.	TGAGAGAGAGAGA/TGAGAGAGAGAGA	./.	./.	./.	./.	TGAGAGAGAGAGA/TGAGAGAGAGAGA	./.	./.	./.	./.	./.	./.	./.	./.	./.	./.	./.	./.	./.	./.	./.	./.	./.	./.
InDel 98	A1	1310444	GAAAAA/GAAAAA	GAAAAA/GAAAA	GAAAAA/GAAAAA	GAAAAA/GAAAAA	GAAAAA/GAAAAA	GAAAAA/GAAAAA	GAAAAA/GAAAAA	GAAAAA/GAAAAA	GAAAAA/GAAAAA	GAAAAA/GAAAAA	GAAAAA/GAAAA	GAAAAA/GAAAAA	GAAAAA/GAAAAA	./.	./.	GAAAAA/GAAAAA	GAAAAA/GAAAAA	./.	./.	GAAAAA/GAAAAA	GAAAAA/GAAAA	GAAAAA/GAAAA	GAAAAA/GAAAAA	GAAAAA/GAAAAA	GAAAAA/GAAAAA	GAAAAA/GAAAAA	GAAAAA/GAAAAA	GAAAAA/GAAAA	GAAAAA/GAAAAA	GAAAAA/GAAAA	GAAAAA/GAAAA	GAAAAA/GAAAAA	GAAAAA/GAAAAA	GAAAAA/GAAAAA	GAAAAA/GAAAAA	GAAAAA/GAAAAA	GAAAAA/GAAAA	GAAAAA/GAAAAA	GAAAAA/GAAAAA	GAAAAA/GAAAAA	GAAAAA/GAAAAA	GAAAAA/GAAAAA	GAAAAA/GAAAAA	./.	GAAAAA/GAAAAA	GAAAAA/GAAAAA	GAAAAA/GAAAA
InDel 99	A1	1310782	CA/CA	./.	./.	./.	./.	./.	./.	C/C	C/C	./.	./.	./.	./.	./.	./.	./.	./.	./.	./.	./.	./.	./.	./.	./.	./.	./.	./.	./.	./.	./.	./.	./.	./.	./.	./.	./.	./.	./.	./.	./.	./.	C/C	./.	./.	./.	./.	./.
InDel 100	A1	1315608	T/T	TA/TA	./.	TA/TA	TA/TA	TA/TA	./.	TA/TA	./.	TA/TA	TA/TA	TA/TA	TA/TA	./.	./.	TA/TA	./.	./.	./.	TA/TA	./.	TA/TA	TA/TA	./.	TA/TA	TA/TA	TA/TA	TA/TA	TA/TA	TA/TA	TA/TA	./.	TA/TA	TA/TA	./.	TA/TA	TA/TA	TA/TA	TA/TA	TA/TA	TA/TA	TA/TA	TA/TA	./.	TA/TA	./.	TA/TA
InDel 101	A1	1321735	G/G	./.	./.	GA/GA	./.	./.	./.	./.	./.	./.	./.	GA/GA	./.	./.	./.	./.	GA/GA	./.	./.	./.	./.	GA/GA	./.	./.	./.	GA/GA	./.	G/GA	GA/GA	GA/GA	./.	./.	./.	./.	./.	./.	GA/GA	./.	./.	./.	GA/GA	./.	GA/GA	GA/GA	./.	GA/GA	GA/GA
InDel 102	A1	1321977	GTTTTTTT/GTTTTTTT	./.	./.	./.	./.	./.	./.	./.	./.	./.	./.	GTTTTTT/GTTTTTT	./.	./.	./.	./.	./.	./.	./.	./.	GTTTTTT/GTTTTTT	GTTTTTT/GTTTTTT	./.	./.	./.	./.	./.	./.	./.	./.	./.	./.	./.	./.	./.	GTTTTTT/GTTTTTT	./.	./.	./.	GTTTTTTT/GTTTTTT	./.	./.	./.	./.	./.	./.	./.
InDel 103	A1	1326411	A/A	./.	./.	./.	./.	./.	AAC/AAC	./.	./.	AAC/AAC	./.	./.	./.	./.	./.	./.	AAC/AAC	./.	./.	./.	./.	AAC/AAC	./.	./.	./.	./.	./.	./.	AAC/AAC	./.	./.	./.	./.	./.	./.	./.	./.	./.	./.	./.	./.	./.	./.	./.	./.	./.	./.
InDel 104	A1	1380363	CTTTT/CTTTT	./.	CTTT/CTTT	./.	./.	CTTT/CTTT	CTTT/CTTT	./.	./.	./.	./.	CTTT/CTTT	CTTT/CTTT	./.	./.	./.	./.	./.	./.	./.	./.	./.	./.	CTTT/CTTT	CTTT/CTTT	./.	./.	CTTT/CTTT	CTTT/CTTT	CTTT/CTTT	CTTT/CTTT	CTTT/CTTT	./.	CTTT/CTTT	./.	CTTT/CTTT	./.	./.	./.	CTTT/CTTT	./.	./.	./.	CTTT/CTTT	CTTT/CTTT	./.	./.
InDel 105	A1	1388478	ATTTTTTTTT/ATTTTTTTTT	ATTTTTTTT/ATTTTTTTT	ATTTTTTTT/ATTTTTTTT	ATTTTTTTT/ATTTTTTTT	ATTTTTTTT/ATTTTTTTT	ATTTTTTTT/ATTTTTTTT	ATTTTTTTT/ATTTTTTTT	ATTTTTTTT/ATTTTTTTT	ATTTTTTTTT/ATTTTTTTT	ATTTTTTTT/ATTTTTTTT	ATTTTTTTT/ATTTTTTTT	ATTTTTTTT/ATTTTTTTT	ATTTTTTTT/ATTTTTTTT	./.	./.	ATTTTTTTT/ATTTTTTTT	ATTTTTTTT/ATTTTTTTT	./.	./.	ATTTTTTTT/ATTTTTTTT	ATTTTTTTT/ATTTTTTTT	ATTTTTTTT/ATTTTTTTT	ATTTTTTTT/ATTTTTTTT	ATTTTTTTT/ATTTTTTTT	ATTTTTTTT/ATTTTTTTT	ATTTTTTTT/ATTTTTTTT	ATTTTTTTT/ATTTTTTTT	ATTTTTTTT/ATTTTTTTT	ATTTTTTTT/ATTTTTTTT	ATTTTTTTT/ATTTTTTTT	ATTTTTTTT/ATTTTTTTT	ATTTTTTTT/ATTTTTTTT	ATTTTTTTT/ATTTTTTTT	ATTTTTTTT/ATTTTTTTT	ATTTTTTTT/ATTTTTTTT	ATTTTTTTT/ATTTTTTTT	ATTTTTTTT/ATTTTTTTT	ATTTTTTTT/ATTTTTTTT	ATTTTTTTT/ATTTTTTTT	ATTTTTTTT/ATTTTTTTT	ATTTTTTTT/ATTTTTTTT	ATTTTTTTT/ATTTTTTTT	ATTTTTTTT/ATTTTTTTT	ATTTTTTTT/ATTTTTTTT	ATTTTTTTT/ATTTTTTTT	ATTTTTTTT/ATTTTTTTT	ATTTTTTTT/ATTTTTTTT
InDel 106	A1	1388628	TA/TA	./.	./.	TA/T	T/T	./.	./.	./.	./.	./.	./.	./.	./.	./.	./.	./.	./.	./.	./.	./.	./.	./.	./.	./.	./.	./.	./.	./.	./.	./.	./.	T/T	./.	./.	./.	./.	T/T	./.	./.	./.	./.	./.	./.	./.	./.	./.	./.
InDel 107	A1	1409163	GTCATCA/GTCATCA	./.	./.	./.	./.	./.	./.	./.	./.	./.	./.	./.	./.	./.	./.	./.	./.	./.	./.	./.	./.	./.	./.	./.	./.	./.	GTCATCATCA/GTCATCATCA	./.	./.	./.	./.	GTCATCATCA/GTCATCATCA	./.	./.	./.	./.	./.	./.	./.	./.	./.	./.	./.	./.	./.	./.	./.
InDel 108	A1	1447993	TCCCC/TCCCC	TCCC/TCCC	./.	./.	./.	TCCC/TCCC	./.	./.	TCCC/TCCC	./.	./.	./.	TCCC/TCCC	./.	./.	./.	TCCC/TCCC	./.	./.	./.	TCCC/TCCC	./.	TCCC/TCCC	TCCC/TCCC	TCCC/TCCC	TCCC/TCCC	TCCC/TCCC	TCCC/TCCC	TCCC/TCCC	./.	./.	TCCC/TCCC	./.	TCCC/TCCC	TCCC/TCCC	./.	TCCC/TCCC	./.	TCCC/TCCC	TCCC/TCCC	./.	TCCC/TCCC	./.	TCCC/TCCC	TCCC/TCCC	TCCC/TCCC	./.
InDel 109	A1	1450185	TAAAAA/TAAAAA	./.	./.	./.	./.	./.	TAAAAAA/TAAAAAA	./.	./.	./.	./.	./.	./.	./.	./.	TAAAAAA/TAAAAAA	./.	./.	./.	./.	./.	./.	./.	./.	./.	./.	TAAAAAA/TAAAAAA	./.	./.	./.	./.	./.	./.	./.	./.	./.	./.	./.	./.	./.	./.	./.	./.	TAAAAAA/TAAAAAA	TAAAAAA/TAAAAAA	./.	TAAAAAA/TAAAAAA
InDel 110	A1	1451383	TA/TA	./.	./.	./.	./.	./.	./.	./.	./.	./.	./.	./.	./.	./.	./.	./.	./.	./.	./.	./.	./.	./.	./.	./.	T/T	./.	./.	T/T	./.	./.	./.	T/T	./.	./.	./.	./.	./.	./.	./.	./.	./.	./.	./.	T/T	./.	./.	./.
InDel 111	A1	1451637	GCC/GCC	./.	./.	./.	./.	./.	./.	./.	./.	./.	./.	./.	./.	./.	./.	./.	./.	./.	./.	./.	./.	./.	./.	./.	./.	./.	./.	./.	./.	./.	./.	./.	./.	GC/GC	./.	./.	./.	GC/GC	./.	./.	./.	./.	./.	./.	./.	./.	./.
InDel 112	A1	1451667	CAAAA/CAAAA	./.	./.	./.	./.	./.	./.	./.	./.	./.	./.	./.	CAAAAA/CAAAAA	./.	./.	CAAAAA/CAAAAA	./.	./.	./.	./.	./.	./.	./.	./.	./.	./.	./.	CAAAAA/CAAAAA	./.	./.	./.	CAAAAA/CAAAAA	./.	./.	./.	./.	./.	CAAAAA/CAAAAA	./.	./.	./.	./.	./.	./.	./.	./.	./.
InDel 113	A1	1452131	GA/GA	./.	./.	./.	./.	./.	G/G	./.	./.	./.	./.	./.	./.	./.	./.	./.	./.	./.	./.	./.	./.	./.	./.	./.	./.	./.	./.	./.	G/G	./.	./.	./.	./.	./.	./.	./.	G/G	./.	./.	G/G	./.	G/G	./.	./.	./.	./.	./.
InDel 114	A1	1456322	TAAAAAA/TAAAAAA	./.	./.	./.	./.	./.	./.	./.	./.	./.	./.	./.	./.	./.	./.	TAAAAAA/TAAAAAA	./.	./.	./.	./.	./.	./.	./.	./.	./.	./.	TAAAAAA/TAAAAAA	./.	./.	./.	./.	./.	./.	./.	./.	./.	./.	./.	./.	./.	TAAAAAA/TAAAAAA	./.	./.	./.	./.	./.	./.
InDel 115	A1	1476741	TGAGAGAGAGAGAGAGAG/TGAGAGAGAGAGAGAGAG	TGAGAGAGAGAGAGAGAG/TGAGAGAGAGAGAGAGAG	./.	TGAGAGAGAGAGAGAGAG/TGAGAGAGAGAGAGAGAG	TGAGAGAGAGAGAGAGAG/TGAGAGAGAGAGAGAGAG	TGAGAGAGAGAGAGAGAG/TGAGAGAGAGAGAGAGAG	TGAGAGAGAGAGAGAGAG/TGAGAGAGAGAGAGAGAG	TGAGAGAGAGAGAGAGAG/TGAGAGAGAGAGAGAGAG	TGAGAGAGAGAGAGAGAG/TGAGAGAGAGAGAGAGAG	./.	TGAGAGAGAGAGAGAGAG/TGAGAGAGAGAGAGAGAG	TGAGAGAGAGAGAGAGAG/TGAGAGAGAGAGAGAGAG	TGAGAGAGAGAGAGAGAG/TGAGAGAGAGAGAGAGAG	./.	./.	TGAGAGAGAGAGAGAGAG/TGAGAGAGAGAGAGAGAG	TGAGAGAGAGAGAGAGAG/TGAGAGAGAGAGAGAGAG	./.	./.	TGAGAGAGAGAGAGAGAG/TGAGAGAGAGAGAGAGAG	TGAGAGAGAGAGAGAGAG/TGAGAGAGAGAGAGAGAG	TGAGAGAGAGAGAGAGAG/TGAGAGAGAGAGAGAGAG	TGAGAGAGAGAGAGAGAG/TGAGAGAGAGAGAGAGAG	TGAGAGAGAGAGAGAGAG/TGAGAGAGAGAGAGAGAG	TGAGAGAGAGAGAGAGAG/TGAGAGAGAGAGAGAGAG	TGAGAGAGAGAGAGAGAG/TGAGAGAGAGAGAGAGAG	TGAGAGAGAGAGAGAGAG/TGAGAGAGAGAGAGAGAG	TGAGAGAGAGAGAGAGAG/TGAGAGAGAGAGAGAGAG	TGAGAGAGAGAGAGAGAG/TGAGAGAGAGAGAGAGAG	TGAGAGAGAGAGAGAGAG/TGAGAGAGAGAGAGAGAG	TGAGAGAGAGAGAGAGAG/TGAGAGAGAGAGAGAGAG	TGAGAGAGAGAGAGAGAG/TGAGAGAGAGAGAGAGAG	TGAGAGAGAGAGAGAGAG/TGAGAGAGAGAGAGAGAG	./.	TGAGAGAGAGAGAGAGAG/TGAGAGAGAGAGAGAGAG	TGAGAGAGAGAGAGAGAG/TGAGAGAGAGAGAGAGAG	TGAGAGAGAGAGAGAGAG/TGAGAGAGAGAGAGAGAG	TGAGAGAGAGAGAGAGAG/TGAGAGAGAGAGAGAGAG	TGAGAGAGAGAGAGAGAG/TGAGAGAGAGAGAGAGAG	TGAGAGAGAGAGAGAGAG/TGAGAGAGAGAGAGAGAG	TGAGAGAGAGAGAGAGAG/TGAGAGAGAGAGAGAGAG	TGAGAGAGAGAGAGAGAG/TGAGAGAGAGAGAGAGAG	TGAGAGAGAGAGAGAGAG/TGAGAGAGAGAGAGAGAG	TGAGAGAGAGAGAGAGAG/TGAGAGAGAGAGAGAG	TGAGAGAGAGAGAGAGAG/TGAGAGAGAGAGAGAGAG	./.	TGAGAGAGAGAGAGAGAG/TGAGAGAGAGAGAGAGAG
InDel 116	A1	1476770	ATT/ATT	ATT/ATT	./.	ATT/AT	ATT/ATT	ATT/ATT	ATT/ATT	ATT/ATT	ATT/ATT	./.	ATT/ATT	ATT/ATT	ATT/ATT	./.	./.	ATT/ATT	ATT/ATT	./.	./.	ATT/ATT	ATT/ATT	ATT/ATT	ATT/ATT	ATT/ATT	ATT/ATT	ATT/ATT	ATT/ATT	ATT/ATT	ATT/ATT	ATT/ATT	ATT/ATT	ATT/ATT	ATT/ATT	./.	ATT/ATT	ATT/ATT	ATT/ATT	ATT/ATT	ATT/ATT	ATT/ATT	ATT/ATT	ATT/ATT	ATT/ATT	ATT/ATT	ATT/ATT	ATT/ATT	ATT/ATT
InDel 117	A1	1504619	ATTTTTT/ATTTTTT	ATTTTTT/ATTTTTT	ATTTTTT/ATTTTTT	ATTTTTT/ATTTTTT	ATTTTTT/ATTTTTT	ATTTTTT/ATTTTTT	ATTTTTT/ATTTTTT	ATTTTTT/ATTTTTT	ATTTTTT/ATTTTTT	ATTTTTT/ATTTTTT	ATTTTTT/ATTTTTT	ATTTTTT/ATTTTTT	ATTTTTT/ATTTTTT	./.	./.	ATTTTTT/ATTTTTT	ATTTTTT/ATTTTTT	./.	./.	ATTTTTT/ATTTTTT	ATTTTTT/ATTTTTT	ATTTTTT/ATTTTTT	ATTTTTT/ATTTTTT	ATTTTTT/ATTTTTT	ATTTTTT/ATTTTTT	ATTTTTT/ATTTTTT	ATTTTTT/ATTTTTT	ATTTTTT/ATTTTTT	ATTTTTT/ATTTTTT	ATTTTTT/ATTTTTT	ATTTTTT/ATTTTTTT	ATTTTTT/ATTTTTT	ATTTTTT/ATTTTTT	ATTTTTT/ATTTTTT	ATTTTTT/ATTTTTT	ATTTTTT/ATTTTTT	ATTTTTT/ATTTTTT	ATTTTTT/ATTTTTT	ATTTTTT/ATTTTTT	ATTTTTT/ATTTTTT	ATTTTTT/ATTTTTTT	ATTTTTT/ATTTTTT	ATTTTTT/ATTTTTT	ATTTTTT/ATTTTTT	ATTTTTT/ATTTTTT	ATTTTTT/ATTTTTT	ATTTTTT/ATTTTTTT
InDel 118	A1	1506956	ATTTTTTTTT/ATTTTTTTTT	./.	./.	./.	./.	./.	./.	./.	./.	./.	ATTTTTTTTT/ATTTTTTTTTT	./.	./.	./.	./.	ATTTTTTTTTT/ATTTTTTTTTT	./.	./.	./.	./.	./.	./.	./.	./.	./.	./.	./.	./.	./.	./.	ATTTTTTTTTT/ATTTTTTTTTT	./.	./.	ATTTTTTTTTT/ATTTTTTTTTT	./.	./.	./.	./.	./.	./.	./.	./.	./.	./.	./.	./.	./.
InDel 119	A1	1508781	CTATATAT/CTATATAT	CTATATAT/CTATATAT	CTATATAT/CTATATAT	CTATATAT/CTATATAT	CTATATAT/CTATATAT	CTATATAT/CTATATAT	CTATATAT/CTATATAT	CTATATAT/CTATATAT	CTATATAT/CTATATAT	CTATATAT/CTATAT	CTATATAT/CTATATAT	CTATATAT/CTATATAT	CTATATAT/CTATATAT	./.	./.	CTATATAT/CTATAT	CTATATAT/CTATATAT	./.	./.	CTATATAT/CTATATAT	CTATATAT/CTATATAT	CTATATAT/CTATATAT	CTATATAT/CTATATAT	CTATATAT/CTATATAT	CTATATAT/CTATATAT	CTATATAT/CTATATAT	CTATATAT/CTATATAT	CTATATAT/CTATATAT	CTATATAT/CTATATAT	CTATATAT/CTATATAT	CTATATAT/CTATATAT	CTATATAT/CTATATAT	CTATATAT/CTATATAT	CTATATAT/CTATATAT	CTATATAT/CTATATAT	CTATATAT/CTATATAT	CTATATAT/CTATATAT	CTATATAT/CTATATAT	CTATATAT/CTATATAT	CTATATAT/CTATATAT	CTATATAT/CTATATAT	CTATATAT/CTATATAT	CTATATAT/CTATATAT	CTATATAT/CTATATAT	CTATATAT/CTATATAT	CTATATAT/CTATATAT	./.
InDel 120	A1	1518809	GAAAAAA/GAAAAAA	GAAAAAA/GAAAAAA	GAAAAAA/GAAAAAA	./.	GAAAAAA/GAAAAAA	GAAAAAA/GAAAAAA	GAAAAAA/GAAAAAA	GAAAAAA/GAAAAAAA	GAAAAAA/GAAAAAA	GAAAAAA/GAAAAAA	GAAAAAA/GAAAAAA	GAAAAAA/GAAAAAA	GAAAAAA/GAAAAAA	./.	./.	GAAAAAA/GAAAAAA	GAAAAAA/GAAAAAA	./.	./.	GAAAAAA/GAAAAAA	GAAAAAA/GAAAAAA	GAAAAAA/GAAAAAA	GAAAAAA/GAAAAAA	GAAAAAA/GAAAAAA	GAAAAAA/GAAAAAA	GAAAAAA/GAAAAAA	./.	GAAAAAA/GAAAAAA	GAAAAAA/GAAAAAA	GAAAAAA/GAAAAAA	GAAAAAA/GAAAAAA	GAAAAAA/GAAAAAA	GAAAAAA/GAAAAAA	GAAAAAA/GAAAAAA	GAAAAAA/GAAAAAA	GAAAAAA/GAAAAAA	GAAAAAA/GAAAAAA	GAAAAAA/GAAAAAA	GAAAAAA/GAAAAAA	GAAAAAA/GAAAAAA	GAAAAAA/GAAAAAA	GAAAAAA/GAAAAAA	GAAAAAA/GAAAAAA	GAAAAAA/GAAAAAA	GAAAAAA/GAAAAAA	GAAAAAA/GAAAAAA	GAAAAAA/GAAAAAA
InDel 121	A1	1529001	GAAAA/GAAAA	./.	GAAAA/GAAAA	./.	./.	./.	./.	./.	./.	./.	./.	./.	./.	./.	./.	./.	GAAAA/GAAAA	./.	./.	GAAAA/GAAAA	./.	./.	./.	./.	GAAAA/GAAAA	./.	./.	./.	./.	./.	./.	./.	GAAAA/GAAAA	./.	./.	./.	./.	./.	./.	./.	./.	./.	GAAAA/GAAAA	./.	./.	GAAAA/GAAA	GAAAA/GAAAA
InDel 122	A1	1598953	CTTTTT/CTTTTT	./.	./.	./.	./.	./.	./.	CTTTTT/CTTTTTTT	./.	./.	./.	./.	./.	./.	./.	./.	./.	./.	./.	./.	./.	./.	./.	CTTTTT/CTTTTT	./.	./.	./.	./.	./.	./.	./.	./.	./.	./.	./.	./.	./.	./.	./.	CTTTTT/CTTTTT	./.	./.	./.	./.	./.	./.	./.
InDel 123	A1	1599882	GTTTTTT/GTTTTTT	./.	./.	./.	./.	./.	./.	./.	./.	./.	./.	./.	./.	./.	./.	./.	./.	./.	./.	./.	./.	./.	./.	./.	./.	./.	./.	./.	./.	./.	./.	./.	./.	./.	./.	./.	GTTTTTTT/GTTTTTTT	./.	./.	./.	./.	./.	./.	./.	./.	./.	./.
InDel 124	A1	1650469	CAAAAAAAAAAAAA/CAAAAAAAAAAAAA	CAAAAAAAAAAAAA/CAAAAAAAAAAAAA	CAAAAAAAAAAAAA/CAAAAAAAAAAAAAA	CAAAAAAAAAAAAA/CAAAAAAAAAAAAAA	CAAAAAAAAAAAAA/CAAAAAAAAAAAAA	CAAAAAAAAAAAAA/CAAAAAAAAAAAAA	CAAAAAAAAAAAAA/CAAAAAAAAAAAAA	CAAAAAAAAAAAAA/CAAAAAAAAAAAAAA	CAAAAAAAAAAAAA/CAAAAAAAAAAAAA	CAAAAAAAAAAAAA/CAAAAAAAAAAAAAA	CAAAAAAAAAAAAA/CAAAAAAAAAAAAA	CAAAAAAAAAAAAA/CAAAAAAAAAAAAA	./.	./.	./.	CAAAAAAAAAAAAA/CAAAAAAAAAAAAA	CAAAAAAAAAAAAAA/CAAAAAAAAAAAAAA	./.	./.	CAAAAAAAAAAAAA/CAAAAAAAAAAAAA	CAAAAAAAAAAAAA/CAAAAAAAAAAAAA	CAAAAAAAAAAAAA/CAAAAAAAAAAAAAA	./.	CAAAAAAAAAAAAA/CAAAAAAAAAAAAAA	CAAAAAAAAAAAAA/CAAAAAAAAAAAAA	CAAAAAAAAAAAAA/CAAAAAAAAAAAAA	./.	CAAAAAAAAAAAAA/CAAAAAAAAAAAAA	CAAAAAAAAAAAAA/CAAAAAAAAAAAAA	CAAAAAAAAAAAAA/CAAAAAAAAAAAAA	CAAAAAAAAAAAAA/CAAAAAAAAAAAAAA	CAAAAAAAAAAAAA/CAAAAAAAAAAAAA	CAAAAAAAAAAAAA/CAAAAAAAAAAAAA	CAAAAAAAAAAAAA/CAAAAAAAAAAAAA	CAAAAAAAAAAAAA/CAAAAAAAAAAAAAA	CAAAAAAAAAAAAA/CAAAAAAAAAAAAA	CAAAAAAAAAAAAA/CAAAAAAAAAAAAA	CAAAAAAAAAAAAA/CAAAAAAAAAAAAA	CAAAAAAAAAAAAA/CAAAAAAAAAAAAA	CAAAAAAAAAAAAAA/CAAAAAAAAAAAAAA	CAAAAAAAAAAAAA/CAAAAAAAAAAAAA	CAAAAAAAAAAAAA/CAAAAAAAAAAAAA	./.	CAAAAAAAAAAAAA/CAAAAAAAAAAAAAA	CAAAAAAAAAAAAA/CAAAAAAAAAAAAAA	CAAAAAAAAAAAAA/CAAAAAAAAAAAAAA	CAAAAAAAAAAAAA/CAAAAAAAAAAAAA
InDel 125	A1	1658260	T/T	./.	./.	./.	./.	./.	TTA/TTA	./.	./.	./.	./.	./.	./.	./.	./.	./.	TTA/TTA	./.	./.	./.	./.	./.	./.	./.	TTA/TTA	./.	./.	./.	./.	./.	./.	./.	./.	./.	./.	./.	./.	./.	./.	TTA/TTA	./.	./.	./.	./.	./.	./.	./.
InDel 126	A1	1658487	TAAAAAA/TAAAAAA	./.	TAAAAAA/TAAAAAAA	TAAAAAA/TAAAAAA	TAAAAAA/TAAAAAA	TAAAAAA/TAAAAAA	TAAAAAA/TAAAAAA	./.	./.	TAAAAAA/TAAAAAA	./.	./.	./.	./.	./.	./.	TAAAAAA/TAAAAAAA	./.	./.	TAAAAAA/TAAAAAA	./.	TAAAAAA/TAAAAAAA	TAAAAAA/TAAAAAA	TAAAAAA/TAAAAAA	./.	TAAAAAA/TAAAAAAA	TAAAAAA/TAAAAAA	./.	TAAAAAA/TAAAAAA	./.	TAAAAAA/TAAAAAA	./.	TAAAAAA/TAAAAAA	TAAAAAA/TAAAAAA	TAAAAAA/TAAAAAAA	./.	./.	./.	TAAAAAA/TAAAAAA	./.	./.	./.	./.	./.	./.	TAAAAAA/TAAAAAA	TAAAAAA/TAAAAAA
InDel 127	A1	1708728	CTT/CTT	./.	CTT/CTT	./.	./.	./.	./.	./.	./.	./.	CTT/CTT	./.	./.	./.	./.	./.	./.	./.	./.	./.	./.	./.	./.	CTT/CTT	./.	./.	./.	./.	./.	CTT/CTT	./.	./.	./.	CTT/CT	./.	./.	./.	CTT/CTT	./.	./.	./.	./.	./.	CTT/CTT	./.	./.	./.
InDel 128	A1	1722668	TTCTCTCTCTCTCTCTCTCTC/TTCTCTCTCTCTCTCTCTCTC	TTCTCTCTCTCTCTCTCTCTC/TTCTCTCTCTCTCTCTCTCTC	TTCTCTCTCTCTCTCTCTCTC/TTCTCTCTCTCTCTCTCTCTC	TTCTCTCTCTCTCTCTCTCTC/TTCTCTCTCTCTCTCTCTCTC	./.	./.	./.	./.	TTCTCTCTCTCTCTCTCTCTC/TTCTCTCTCTCTCTCTCTC	TTCTCTCTCTCTCTCTCTCTC/TTCTCTCTCTCTCTCTCTCTC	TTCTCTCTCTCTCTCTCTCTC/TTCTCTCTCTCTCTCTCTCTC	TTCTCTCTCTCTCTCTCTCTC/TTCTCTCTCTCTCTCTCTCTC	./.	./.	./.	TTCTCTCTCTCTCTCTCTCTC/TTCTCTCTCTCTCTCTCTCTC	./.	./.	./.	./.	TTCTCTCTCTCTCTCTCTCTC/TTCTCTCTCTCTCTCTCTC	TTCTCTCTCTCTCTCTCTCTC/TTCTCTCTCTCTCTCTCTCTC	./.	TTCTCTCTCTCTCTCTCTCTC/TTCTCTCTCTCTCTCTCTCTC	TTCTCTCTCTCTCTCTCTCTC/TTCTCTCTCTCTCTCTCTCTC	TTCTCTCTCTCTCTCTCTCTC/TTCTCTCTCTCTCTCTCTCTC	TTCTCTCTCTCTCTCTCTCTC/TTCTCTCTCTCTCTCTCTCTC	TTCTCTCTCTCTCTCTCTCTC/TTCTCTCTCTCTCTCTCTCTC	./.	./.	TTCTCTCTCTCTCTCTCTCTC/TTCTCTCTCTCTCTCTCTCTC	./.	TTCTCTCTCTCTCTCTCTCTC/TTCTCTCTCTCTCTCTCTCTC	TTCTCTCTCTCTCTCTCTCTC/TTCTCTCTCTCTCTCTCTCTC	./.	TTCTCTCTCTCTCTCTCTCTC/TTCTCTCTCTCTCTCTCTCTC	TTCTCTCTCTCTCTCTCTCTC/TTCTCTCTCTCTCTCTCTCTC	./.	TTCTCTCTCTCTCTCTCTCTC/TTCTCTCTCTCTCTCTCTCTC	TTCTCTCTCTCTCTCTCTCTC/TTCTCTCTCTCTCTCTCTCTC	./.	./.	TTCTCTCTCTCTCTCTCTCTC/TTCTCTCTCTCTCTCTCTCTC	TTCTCTCTCTCTCTCTCTCTC/TTCTCTCTCTCTCTCTCTCTC	./.	TTCTCTCTCTCTCTCTCTCTC/TTCTCTCTCTCTCTCTCTCTC	TTCTCTCTCTCTCTCTCTCTC/TTCTCTCTCTCTCTCTCTCTC
InDel 129	A1	1738588	AAC/AAC	./.	AACAC/AACAC	AACAC/AACAC	AACAC/AACAC	AACAC/AACAC	./.	./.	AACAC/AACAC	AACAC/AACAC	./.	./.	./.	./.	./.	AACAC/AACAC	AACAC/AACAC	./.	./.	./.	./.	AACAC/AACAC	AACAC/AACAC	AACAC/AACAC	./.	./.	AACAC/AACAC	AACAC/AACAC	./.	AACAC/AACAC	AACAC/AACAC	AACAC/AACAC	AACAC/AACAC	AACAC/AACAC	AACAC/AACAC	AACAC/AACAC	./.	AACAC/AACAC	./.	./.	./.	./.	AACAC/AACAC	AACAC/AACAC	./.	./.	./.
InDel 130	A1	1742155	TACAA/TACAA	./.	./.	./.	./.	./.	./.	./.	./.	./.	./.	./.	./.	./.	./.	./.	./.	./.	./.	./.	./.	./.	./.	./.	./.	./.	./.	./.	./.	./.	./.	./.	./.	./.	TA/TA	./.	./.	./.	./.	./.	./.	./.	./.	./.	TA/TA	./.	./.
InDel 131	A1	1742973	GAAAAA/GAAAAA	./.	./.	GAAAAA/GAAAAA	GAAAAA/GAAAAA	./.	./.	./.	GAAAAA/GAAAAA	GAAAAA/GAAAAA	./.	./.	./.	./.	./.	./.	./.	./.	./.	./.	GAAAAA/GAAAAA	GAAAAA/GAAAAA	./.	./.	./.	./.	./.	GAAAAA/GAAAAA	./.	./.	GAAAAA/GAAAAA	./.	GAAAAA/GAAAAA	./.	GAAAAA/GAAAAA	GAAAAA/GAAAAA	./.	GAAAAA/GAAAAA	./.	GAAAAA/GAAAAA	./.	GAAAAA/GAAAAA	./.	GAAAAAAA/GAAAAAAA	./.	GAAAAA/GAAAAA	./.
InDel 132	A1	1778039	CTTTT/CTTTT	./.	./.	./.	./.	./.	./.	CTTT/CTTT	./.	./.	./.	CTTTT/CTTTT	./.	./.	./.	./.	./.	./.	./.	./.	./.	./.	./.	./.	./.	./.	./.	./.	./.	./.	./.	./.	./.	./.	./.	./.	./.	./.	./.	./.	./.	./.	CTTTT/CTTTT	./.	./.	./.	./.
InDel 133	A1	1779186	GAAAA/GAAAA	./.	./.	./.	./.	./.	./.	./.	./.	./.	./.	./.	./.	./.	./.	./.	./.	./.	./.	./.	./.	./.	./.	./.	./.	./.	./.	./.	./.	./.	GAAAA/GAAA	./.	./.	./.	./.	./.	./.	./.	./.	./.	GAAA/GAAA	./.	./.	./.	./.	./.	./.
InDel 134	A1	1802886	CTTTTTT/CTTTTTT	./.	CTTTTTT/CTTTTTT	CTTTTTT/CTTTTTT	./.	CTTTTTT/CTTTTTT	./.	./.	CTTTTTT/CTTTTTT	CTTTTTT/CTTTTTT	./.	CTTTTTT/CTTTTTT	CTTTTTT/CTTTTTT	./.	./.	CTTTTTT/CTTTTTT	CTTTTTT/CTTTTTT	./.	./.	CTTTTTT/CTTTTTT	CTTTTTT/CTTTTTT	CTTTTTT/CTTTTTT	CTTTTTT/CTTTTTT	CTTTTTT/CTTTTTT	./.	./.	CTTTTTT/CTTTTTT	CTTTTTT/CTTTTTTT	CTTTTTT/CTTTTTT	CTTTTTT/CTTTTTT	CTTTTTT/CTTTTTT	CTTTTTT/CTTTTTT	CTTTTTT/CTTTTTT	CTTTTTT/CTTTTTT	CTTTTTT/CTTTTTT	CTTTTTT/CTTTTTT	CTTTTTT/CTTTTTT	CTTTTTT/CTTTTTT	CTTTTTTT/CTTTTTTT	CTTTTTT/CTTTTTT	CTTTTTT/CTTTTTTT	CTTTTTT/CTTTTTT	CTTTTTT/CTTTTTT	CTTTTTT/CTTTTTT	CTTTTTT/CTTTTTTT	CTTTTTT/CTTTTTT	CTTTTTT/CTTTTTT
InDel 135	A1	1810523	CAAA/CAAA	CAAA/CAAA	./.	CAAA/CAAA	./.	CAAA/CAAA	CAAA/CAAA	./.	./.	CAAA/CAA	./.	CAAA/CAAA	./.	./.	./.	./.	CAAA/CAAA	./.	./.	CAAA/CAAA	./.	CAAA/CAAA	./.	CAAA/CAAA	CAAA/CAAA	./.	./.	./.	./.	./.	CAAA/CAAA	CAAA/CAAA	CAAA/CAAA	./.	./.	CAAA/CAAA	CAAA/CAAA	CAAA/CAAA	CAAA/CAAA	CAAA/CAAA	./.	./.	CAAA/CAAA	CAAA/CAAA	CAAA/CAAA	CAAA/CAAA	CAAA/CAAA
InDel 136	A1	1811676	GTTTTTTTTTTTT/GTTTTTTTTTTTT	./.	./.	./.	./.	./.	./.	./.	GTTTTTTTTTTTTT/GTTTTTTTTTTTTT	./.	./.	./.	./.	./.	./.	./.	./.	./.	./.	GTTTTTTTTTTTTT/GTTTTTTTTTTTTT	./.	./.	./.	GTTTTTTTTTTTTT/GTTTTTTTTTTTTT	./.	./.	./.	GTTTTTTTTTTTT/GTTTTTTTTTTTTT	./.	./.	./.	./.	./.	./.	./.	./.	./.	GTTTTTTTTTTTTT/GTTTTTTTTTTTTT	./.	./.	GTTTTTTTTTTTTT/GTTTTTTTTTTTTT	./.	./.	./.	GTTTTTTTTTTTTT/GTTTTTTTTTTTTT	./.	./.
InDel 137	A1	1819086	GAACAAC/GAACAAC	GAACAAC/GAAC	GAACAAC/GAACAAC	GAACAAC/GAACAAC	GAACAAC/GAACAAC	GAACAAC/GAAC	GAACAAC/GAACAAC	GAACAAC/GAACAAC	./.	GAACAAC/GAAC	GAACAAC/GAACAAC	GAACAAC/GAAC	GAACAAC/GAACAAC	./.	./.	GAACAAC/GAAC	GAACAAC/GAAC	./.	./.	GAACAAC/GAAC	GAACAAC/GAACAAC	GAACAAC/GAAC	GAACAAC/GAACAAC	GAACAAC/GAACAAC	GAACAAC/GAAC	GAACAAC/GAAC	GAACAAC/GAACAAC	GAACAAC/GAACAAC	GAACAAC/GAACAAC	GAAC/GAAC	GAACAAC/GAAC	GAACAAC/GAAC	GAACAAC/GAAC	GAACAAC/GAACAAC	GAACAAC/GAAC	./.	GAACAAC/GAACAAC	GAACAAC/GAACAAC	GAACAAC/GAACAAC	GAACAAC/GAACAAC	GAACAAC/GAAC	GAACAAC/GAAC	GAACAAC/GAAC	GAACAAC/GAAC	GAACAAC/GAAC	GAACAAC/GAACAAC	GAACAAC/GAACAAC
InDel 138	A1	1840654	AAAGAA/AAAGAA	AAAGAAGAA/AAAGAAGAA	AAAGAAGAA/AAAGAAGAA	AAAGAAGAA/AAAGAAGAA	AAAGAAGAA/AAAGAAGAA	./.	AAAGAAGAA/AAAGAAGAA	AAAGAAGAA/AAAGAAGAA	AAAGAAGAA/AAAGAAGAA	AAAGAAGAA/AAAGAAGAA	AAAGAAGAA/AAAGAAGAA	AAAGAAGAA/AAAGAAGAA	AAAGAAGAA/AAAGAAGAA	./.	./.	AAAGAAGAA/AAAGAAGAA	AAAGAAGAA/AAAGAAGAA	./.	./.	AAAGAAGAA/AAAGAAGAA	AAAGAAGAA/AAAGAAGAA	AAAGAAGAA/AAAGAAGAA	AAAGAAGAA/AAAGAAGAA	AAAGAAGAA/AAAGAAGAA	AAAGAAGAA/AAAGAAGAA	AAAGAAGAA/AAAGAAGAA	AAAGAAGAA/AAAGAAGAA	AAAGAAGAA/AAAGAAGAA	AAAGAAGAA/AAAGAAGAA	./.	AAAGAAGAA/AAAGAAGAA	AAAGAAGAA/AAAGAAGAA	AAAGAAGAA/AAAGAAGAA	AAAGAAGAA/AAAGAAGAA	AAAGAAGAA/AAAGAAGAA	AAAGAAGAA/AAAGAAGAA	AAAGAAGAA/AAAGAAGAA	AAAGAAGAA/AAAGAAGAA	./.	AAAGAAGAA/AAAGAAGAA	AAAGAAGAA/AAAGAAGAA	AAAGAAGAA/AAAGAAGAA	AAAGAAGAA/AAAGAAGAA	AAAGAAGAA/AAAGAAGAA	AAAGAAGAA/AAAGAAGAA	AAAGAAGAA/AAAGAAGAA	./.
InDel 139	A1	1846962	GTTTTTTT/GTTTTTTT	GTTTTTTT/GTTTTTTT	GTTTTTTT/GTTTTTTT	GTTTTTTT/GTTTTTTT	GTTTTTTT/GTTTTTTT	GTTTTTTT/GTTTTTTT	GTTTTTTT/GTTTTTTT	GTTTTTTT/GTTTTTTT	GTTTTTTT/GTTTTTTTT	GTTTTTTT/GTTTTTTT	GTTTTTTT/GTTTTTTT	GTTTTTTT/GTTTTTTT	GTTTTTTT/GTTTTTTT	./.	./.	GTTTTTTT/GTTTTTTT	GTTTTTTT/GTTTTTTT	./.	./.	GTTTTTTT/GTTTTTTT	GTTTTTTT/GTTTTTTT	GTTTTTTT/GTTTTTTT	GTTTTTTT/GTTTTTTT	GTTTTTTT/GTTTTTTT	GTTTTTTT/GTTTTTTT	GTTTTTTT/GTTTTTTT	GTTTTTTT/GTTTTTTT	GTTTTTTT/GTTTTTTT	GTTTTTTT/GTTTTTTT	GTTTTTTT/GTTTTTTT	GTTTTTTT/GTTTTTTT	GTTTTTTT/GTTTTTTT	GTTTTTTT/GTTTTTTTT	GTTTTTTT/GTTTTTTT	GTTTTTTT/GTTTTTTT	GTTTTTTT/GTTTTTTT	GTTTTTTT/GTTTTTTT	GTTTTTTT/GTTTTTTT	GTTTTTTT/GTTTTTTT	GTTTTTTT/GTTTTTTT	GTTTTTTT/GTTTTTTT	GTTTTTTT/GTTTTTTT	GTTTTTTT/GTTTTTTT	GTTTTTTT/GTTTTTTT	GTTTTTTT/GTTTTTTT	GTTTTTTT/GTTTTTTT	GTTTTTTT/GTTTTTTTT
InDel 140	A1	1868154	GTTTT/GTTTT	./.	./.	GTTTTT/GTTTTT	./.	./.	./.	./.	./.	./.	./.	./.	./.	./.	./.	./.	./.	./.	./.	./.	./.	./.	./.	./.	./.	./.	./.	./.	./.	./.	./.	./.	./.	./.	./.	./.	./.	./.	./.	GTTTTT/GTTTTT	./.	./.	./.	./.	./.	./.	./.
InDel 141	A1	1874822	TAAAAAA/TAAAAAA	TAAAAAA/TAAAAAA	./.	TAAAAAA/TAAAAAA	./.	TAAAAAA/TAAAAAA	TAAAAAA/TAAAAAA	TAAAAAA/TAAAAAA	TAAAAAA/TAAAAAA	TAAAAAA/TAAAAAA	TAAAAAA/TAAAAAAA	./.	TAAAAAA/TAAAAAA	./.	./.	TAAAAAA/TAAAAAA	./.	./.	./.	TAAAAAA/TAAAAAA	./.	TAAAAAA/TAAAAAA	./.	TAAAAAA/TAAAAAA	TAAAAAA/TAAAAAA	TAAAAAA/TAAAAAA	TAAAAAA/TAAAAAA	TAAAAAA/TAAAAAA	TAAAAAA/TAAAAAA	./.	TAAAAAA/TAAAAAA	TAAAAAA/TAAAAAA	TAAAAAA/TAAAAAA	TAAAAAA/TAAAAAA	TAAAAAA/TAAAAAA	TAAAAAA/TAAAAAA	TAAAAAAA/TAAAAAAA	TAAAAAA/TAAAAAAA	TAAAAAA/TAAAAAA	TAAAAAA/TAAAAAA	TAAAAAA/TAAAAAA	TAAAAAA/TAAAAAA	TAAAAAA/TAAAAAA	./.	TAAAAAA/TAAAAAA	TAAAAAA/TAAAAAAA	TAAAAAA/TAAAAAA
InDel 142	A1	1875213	CAAA/CAAA	./.	CAAA/CAAA	./.	./.	CAAA/CAAA	./.	./.	CAAA/CAAA	CAAA/CAAA	./.	CAAA/CAAA	CAAA/CAAA	./.	./.	CAAA/CAAA	CAAA/CAAA	./.	./.	CAAA/CAAA	./.	CAAA/CAAA	./.	./.	CAAA/CAAA	CAAA/CAAA	CAAA/CAAA	./.	CAAA/CAAA	./.	CAAA/CAAA	CAAA/CAAA	./.	CAAA/CAAA	CAAA/CAAA	./.	CAAA/CAAA	CAAA/CAAA	CAAA/CAAA	CAAA/CAAA	CAAA/CAAA	CAAA/CAA	CAAA/CAAA	CAAA/CAAA	CAAA/CAAA	CAAA/CAAA	CAAA/CAAA
InDel 143	A1	1875281	TAAAAAA/TAAAAAA	./.	TAAAAAA/TAAAAAA	./.	TAAAAAA/TAAAAAA	TAAAAAA/TAAAAAA	./.	./.	TAAAAAA/TAAAAAA	TAAAAAA/TAAAAAA	./.	TAAAAAA/TAAAAAA	TAAAAAA/TAAAAAA	./.	./.	TAAAAAA/TAAAAAA	TAAAAAA/TAAAAAA	./.	./.	TAAAAAA/TAAAAAA	./.	TAAAAAA/TAAAAAA	./.	TAAAAAA/TAAAAAA	TAAAAAA/TAAAAAA	TAAAAAA/TAAAAAA	TAAAAAA/TAAAAAA	./.	TAAAAAA/TAAAAAA	TAAAAAA/TAAAAAA	TAAAAAA/TAAAAAA	TAAAAAA/TAAAAAA	./.	./.	TAAAAAA/TAAAAAA	TAAAAAA/TAAAAAA	./.	TAAAAAA/TAAAAAA	TAAAAAA/TAAAAAA	TAAAAAA/TAAAAAA	TAAAAAA/TAAAAAA	TAAAAAA/TAAAAAA	TAAAAAA/TAAAAAA	./.	TAAAAAA/TAAAAAA	TAAAAAA/TAAAAAA	TAAAAAA/TAAAAAA
InDel 144	A1	1875721	ACC/ACC	ACC/ACC	ACC/ACC	ACC/ACC	./.	ACC/ACC	ACC/A	ACC/ACC	ACC/ACC	ACC/ACC	ACC/ACC	ACC/ACC	ACC/ACC	./.	./.	ACC/ACC	ACC/ACC	./.	./.	./.	./.	ACC/ACC	./.	ACC/ACC	ACC/ACC	ACC/ACC	./.	./.	ACC/ACC	./.	ACC/ACC	ACC/ACC	./.	./.	ACC/ACC	ACC/ACC	ACC/ACC	ACC/ACC	ACC/ACC	ACC/ACC	ACC/ACC	ACC/ACC	ACC/ACC	ACC/ACC	ACC/ACC	./.	ACC/ACC
InDel 145	A1	1876625	ATTTTTTTTT/ATTTTTTTTT	./.	./.	./.	./.	./.	./.	./.	./.	./.	./.	./.	./.	./.	./.	./.	ATTTTTTTTT/ATTTTTTTTT	./.	./.	./.	ATTTTTTTTT/ATTTTTTTTT	./.	./.	./.	./.	./.	./.	./.	./.	./.	ATTTTTTTTT/ATTTTTTTTT	./.	ATTTTTTTTT/ATTTTTTTTT	./.	ATTTTTTTTT/ATTTTTTTTTTT	./.	./.	./.	./.	ATTTTTTTTT/ATTTTTTTTT	./.	ATTTTTTTTT/ATTTTTTTTT	./.	./.	./.	./.	./.
InDel 146	A1	1876772	GAAAAAA/GAAAAAA	GAAAAAA/GAAAAAA	GAAAAAA/GAAAAAA	GAAAAAA/GAAAAAA	GAAAAAA/GAAAAAAA	GAAAAAA/GAAAAAA	GAAAAAA/GAAAAAA	GAAAAAA/GAAAAAA	GAAAAAA/GAAAAAA	GAAAAAA/GAAAAAA	GAAAAAA/GAAAAAA	GAAAAAA/GAAAAAA	GAAAAAA/GAAAAAA	./.	./.	GAAAAAA/GAAAAAA	GAAAAAA/GAAAAAA	./.	./.	GAAAAAA/GAAAAAA	GAAAAAA/GAAAAAA	GAAAAAA/GAAAAAA	GAAAAAA/GAAAAAA	GAAAAAA/GAAAAAA	GAAAAAA/GAAAAAAA	GAAAAAA/GAAAAAA	GAAAAAA/GAAAAAA	GAAAAAA/GAAAAAA	GAAAAAA/GAAAAAA	GAAAAAA/GAAAAAA	GAAAAAA/GAAAAAA	GAAAAAA/GAAAAAA	GAAAAAA/GAAAAAA	GAAAAAA/GAAAAAA	GAAAAAA/GAAAAAA	GAAAAAA/GAAAAAA	GAAAAAA/GAAAAAA	GAAAAAA/GAAAAAA	GAAAAAA/GAAAAAAA	GAAAAAA/GAAAAAAA	GAAAAAA/GAAAAAAA	GAAAAAA/GAAAAAAA	GAAAAAA/GAAAAAA	GAAAAAA/GAAAAAAA	GAAAAAA/GAAAAAA	GAAAAAA/GAAAAAA	GAAAAAA/GAAAAAA
InDel 147	A1	1878551	TAAAAAAAAAAAA/TAAAAAAAAAAAA	./.	./.	./.	./.	./.	./.	TAAAAAAAAAAAAA/TAAAAAAAAAAAAA	./.	./.	./.	TAAAAAAAAAAAAA/TAAAAAAAAAAAAA	./.	./.	./.	./.	./.	./.	./.	./.	./.	./.	./.	./.	./.	./.	./.	./.	./.	./.	./.	./.	./.	./.	TAAAAAAAAAAAAA/TAAAAAAAAAAAAA	./.	./.	./.	./.	./.	./.	./.	./.	./.	TAAAAAAAAAAAAA/TAAAAAAAAAAAAA	./.	./.
InDel 148	A1	1887368	CTTTTTT/CTTTTTT	CTTTTTT/CTTTTTTT	./.	CTTTTTT/CTTTTTT	CTTTTTT/CTTTTTTT	CTTTTTT/CTTTTTT	./.	CTTTTTT/CTTTTTT	CTTTTTT/CTTTTTT	CTTTTTT/CTTTTTT	CTTTTTT/CTTTTTT	CTTTTTT/CTTTTTT	CTTTTTT/CTTTTTT	./.	./.	CTTTTTT/CTTTTTT	CTTTTTT/CTTTTTT	./.	./.	CTTTTTT/CTTTTTT	CTTTTTT/CTTTTTT	CTTTTTT/CTTTTTT	CTTTTTT/CTTTTTT	CTTTTTT/CTTTTTT	CTTTTTT/CTTTTTT	./.	CTTTTTT/CTTTTTT	CTTTTTT/CTTTTTT	./.	./.	CTTTTTT/CTTTTTT	CTTTTTT/CTTTTTT	CTTTTTT/CTTTTTT	./.	CTTTTTT/CTTTTTT	CTTTTTT/CTTTTTT	CTTTTTT/CTTTTTT	CTTTTTT/CTTTTTT	CTTTTTT/CTTTTTTT	./.	CTTTTTT/CTTTTTT	CTTTTTT/CTTTTTT	CTTTTTT/CTTTTTT	CTTTTTT/CTTTTTT	CTTTTTT/CTTTTTT	CTTTTTT/CTTTTTT	CTTTTTT/CTTTTTT
InDel 149	A1	1887458	CTTT/CTTT	./.	./.	CTTT/CTTT	CTTT/CTTT	./.	./.	CTTT/CTTT	CTTT/CTTT	./.	CTTT/CTTT	./.	CTTT/CTTT	./.	./.	CTTT/CTTT	CTTT/CTTT	./.	./.	CTTT/CTTT	CTTT/CTTT	CTTT/CTTT	CTTT/CTTT	CTTT/CTTT	CTTT/CTT	./.	CTTT/CTTT	CTTT/CTTT	./.	./.	CTTT/CTTT	CTTT/CTTT	./.	CTTT/CTTT	CTTT/CTTT	CTTT/CTTT	CTTT/CTTT	CTTT/CTTT	CTTT/CTTT	./.	./.	CTTT/CTTT	CTTT/CTTT	CTTT/CTTT	CTTT/CTTT	CTTT/CTTT	./.
InDel 150	A1	1937341	GAAAAAAAAAAAAA/GAAAAAAAAAAAAA	./.	GAAAAAAAAAAAAA/GAAAAAAAAAAAAA	./.	./.	GAAAAAAAAAAAAA/GAAAAAAAAAAAAAAA	GAAAAAAAAAAAAA/GAAAAAAAAAAAAAAA	GAAAAAAAAAAAAA/GAAAAAAAAAAAAA	GAAAAAAAAAAAAA/GAAAAAAAAAAAAA	GAAAAAAAAAAAAA/GAAAAAAAAAAAAA	./.	GAAAAAAAAAAAAAAA/GAAAAAAAAAAAAAAA	GAAAAAAAAAAAAA/GAAAAAAAAAAAAA	./.	./.	GAAAAAAAAAAAAA/GAAAAAAAAAAAAA	GAAAAAAAAAAAAA/GAAAAAAAAAAAAA	./.	./.	GAAAAAAAAAAAAA/GAAAAAAAAAAAAA	GAAAAAAAAAAAAA/GAAAAAAAAAAAAA	./.	./.	GAAAAAAAAAAAAA/GAAAAAAAAAAAAA	./.	GAAAAAAAAAAAAA/GAAAAAAAAAAAAA	GAAAAAAAAAAAAA/GAAAAAAAAAAAAA	GAAAAAAAAAAAAA/GAAAAAAAAAAAAA	GAAAAAAAAAAAAA/GAAAAAAAAAAAAA	./.	./.	GAAAAAAAAAAAAA/GAAAAAAAAAAAAA	./.	./.	GAAAAAAAAAAAAA/GAAAAAAAAAAAAA	./.	./.	GAAAAAAAAAAAAA/GAAAAAAAAAAAAA	./.	./.	GAAAAAAAAAAAAA/GAAAAAAAAAAAAA	GAAAAAAAAAAAAA/GAAAAAAAAAAAAA	./.	GAAAAAAAAAAAAA/GAAAAAAAAAAAAA	./.	./.	./.
InDel 151	A1	1954893	GTTTTTTTTTTTTTTT/GTTTTTTTTTTTTTTT	./.	./.	./.	GTTTTTTTTTTTTTTT/GTTTTTTTTTTTTTTTTT	./.	./.	./.	./.	./.	./.	./.	GTTTTTTTTTTTTTTT/GTTTTTTTTTTTTTTTTT	./.	./.	./.	./.	./.	./.	./.	./.	./.	./.	./.	./.	./.	./.	./.	./.	./.	./.	./.	./.	./.	./.	./.	./.	GTTTTTTTTTTTTTTTTT/GTTTTTTTTTTTTTTTTT	./.	./.	./.	./.	GTTTTTTTTTTTTTTTTT/GTTTTTTTTTTTTTTTTT	./.	./.	./.	./.
InDel 152	A1	1980228	TTA/TTA	./.	./.	TTA/TTA	TTA/TTA	TTA/TTA	TTA/TTA	TTA/TTA	TTA/TTA	TTA/TTA	./.	TTA/TTA	TTA/TTA	./.	./.	TTA/TTA	TTA/TTA	./.	./.	TTA/TTA	TTA/TTA	TTA/TTA	TTA/TTA	TTA/TTA	./.	TTA/TTA	TTA/TTA	TTA/TTA	TTA/TTA	TTA/TTA	TTA/TTA	TTA/TTA	./.	TTA/TTA	TTA/TTA	./.	TTA/TTA	TTA/T	./.	./.	TTA/TTA	TTA/TTA	TTA/TTA	TTA/TTA	TTA/TTA	TTA/TTA	./.
InDel 153	A1	1992891	GTTTTTT/GTTTTTT	GTTTTTT/GTTTTTT	./.	GTTTTTT/GTTTTTT	GTTTTTT/GTTTTTT	./.	GTTTTTT/GTTTTTT	GTTTTTT/GTTTTTT	./.	GTTTTTT/GTTTTTTT	GTTTTTT/GTTTTTT	./.	./.	./.	./.	./.	./.	./.	./.	./.	GTTTTTT/GTTTTTT	GTTTTTT/GTTTTTT	GTTTTTT/GTTTTTT	./.	./.	./.	GTTTTTT/GTTTTTT	GTTTTTT/GTTTTTT	./.	GTTTTTT/GTTTTTT	GTTTTTT/GTTTTTT	GTTTTTT/GTTTTTT	GTTTTTT/GTTTTTT	GTTTTTT/GTTTTTT	GTTTTTT/GTTTTTT	./.	./.	./.	GTTTTTT/GTTTTTT	GTTTTTT/GTTTTTT	./.	GTTTTTT/GTTTTTT	GTTTTTT/GTTTTTTT	GTTTTTT/GTTTTTT	./.	./.	GTTTTTT/GTTTTTT
InDel 154	A1	1993400	CAAAAAA/CAAAAAA	./.	CAAAAAA/CAAAAAA	./.	CAAAAAA/CAAAAAAA	CAAAAAA/CAAAAAA	./.	./.	CAAAAAA/CAAAAAA	./.	./.	CAAAAAA/CAAAAAA	./.	./.	./.	CAAAAAA/CAAAAAA	CAAAAAA/CAAAAAA	./.	./.	CAAAAAA/CAAAAAA	CAAAAAA/CAAAAAA	CAAAAAA/CAAAAAA	./.	CAAAAAA/CAAAAAA	CAAAAAA/CAAAAAA	CAAAAAA/CAAAAAA	CAAAAAA/CAAAAAA	CAAAAAA/CAAAAAA	CAAAAAA/CAAAAAA	CAAAAAA/CAAAAAA	CAAAAAA/CAAAAAA	./.	./.	./.	./.	./.	CAAAAAA/CAAAAAA	./.	./.	./.	CAAAAAA/CAAAAAA	./.	CAAAAAA/CAAAAAA	CAAAAAA/CAAAAAA	./.	CAAAAAA/CAAAAAA	./.
InDel 155	A1	2007425	ATCTCTCTCTCTCTCTCTCTCTCTCTCTCTCTCTCTCTCTCTCTCTCTCT/ATCTCTCTCTCTCTCTCTCTCTCTCTCTCTCTCTCTCTCTCTCTCTCTCT	./.	./.	./.	ATCTCTCTCTCTCTCTCTCTCTCTCTCTCTCTCTCTCTCTCTCTCTCTCTCT/ATCTCTCTCTCTCTCTCTCTCTCTCTCTCTCTCTCTCTCTCTCTCTCTCTCT	./.	ATCTCTCTCTCTCTCTCTCTCTCTCTCTCTCTCTCTCTCTCTCTCTCTCT/ATCTCTCTCTCTCTCTCTCTCTCTCTCTCTCTCTCTCTCTCTCTCTCTCTCT	ATCTCTCTCTCTCTCTCTCTCTCTCTCTCTCTCTCTCTCTCTCTCTCTCTCT/ATCTCTCTCTCTCTCTCTCTCTCTCTCTCTCTCTCTCTCTCTCTCTCTCTCT	ATCTCTCTCTCTCTCTCTCTCTCTCTCTCTCTCTCTCTCTCTCTCTCTCTCT/ATCTCTCTCTCTCTCTCTCTCTCTCTCTCTCTCTCTCTCTCTCTCTCTCTCT	ATCTCTCTCTCTCTCTCTCTCTCTCTCTCTCTCTCTCTCTCTCTCTCTCT/ATCTCTCTCTCTCTCTCTCTCTCTCTCTCTCTCTCTCTCTCTCTCTCTCTCT	./.	./.	./.	./.	./.	./.	ATCTCTCTCTCTCTCTCTCTCTCTCTCTCTCTCTCTCTCTCTCTCTCTCT/ATCTCTCTCTCTCTCTCTCTCTCTCTCTCTCTCTCTCTCTCTCTCTCTCTCT	./.	./.	./.	ATCTCTCTCTCTCTCTCTCTCTCTCTCTCTCTCTCTCTCTCTCTCTCTCT/ATCTCTCTCTCTCTCTCTCTCTCTCTCTCTCTCTCTCTCTCTCTCTCTCTCT	ATCTCTCTCTCTCTCTCTCTCTCTCTCTCTCTCTCTCTCTCTCTCTCTCT/ATCTCTCTCTCTCTCTCTCTCTCTCTCTCTCTCTCTCTCTCTCTCTCTCTCT	ATCTCTCTCTCTCTCTCTCTCTCTCTCTCTCTCTCTCTCTCTCTCTCTCTCT/ATCTCTCTCTCTCTCTCTCTCTCTCTCTCTCTCTCTCTCTCTCTCTCTCTCT	./.	ATCTCTCTCTCTCTCTCTCTCTCTCTCTCTCTCTCTCTCTCTCTCTCTCTCT/ATCTCTCTCTCTCTCTCTCTCTCTCTCTCTCTCTCTCTCTCTCTCTCTCTCT	ATCTCTCTCTCTCTCTCTCTCTCTCTCTCTCTCTCTCTCTCTCTCTCTCT/ATCTCTCTCTCTCTCTCTCTCTCTCTCTCTCTCTCTCTCTCTCTCTCTCTCT	./.	ATCTCTCTCTCTCTCTCTCTCTCTCTCTCTCTCTCTCTCTCTCTCTCTCT/ATCTCTCTCTCTCTCTCTCTCTCTCTCTCTCTCTCTCTCTCTCTCTCTCT	ATCTCTCTCTCTCTCTCTCTCTCTCTCTCTCTCTCTCTCTCTCTCTCTCTCT/ATCTCTCTCTCTCTCTCTCTCTCTCTCTCTCTCTCTCTCTCTCTCTCTCTCT	./.	ATCTCTCTCTCTCTCTCTCTCTCTCTCTCTCTCTCTCTCTCTCTCTCTCTCT/ATCTCTCTCTCTCTCTCTCTCTCTCTCTCTCTCTCTCTCTCTCTCTCTCTCT	./.	ATCTCTCTCTCTCTCTCTCTCTCTCTCTCTCTCTCTCTCTCTCTCTCTCTCT/ATCTCTCTCTCTCTCTCTCTCTCTCTCTCTCTCTCTCTCTCTCTCTCTCTCT	ATCTCTCTCTCTCTCTCTCTCTCTCTCTCTCTCTCTCTCTCTCTCTCTCT/ATCTCTCTCTCTCTCTCTCTCTCTCTCTCTCTCTCTCTCTCTCTCTCTCT	ATCTCTCTCTCTCTCTCTCTCTCTCTCTCTCTCTCTCTCTCTCTCTCTCT/ATCTCTCTCTCTCTCTCTCTCTCTCTCTCTCTCTCTCTCTCTCTCTCTCTCT	ATCTCTCTCTCTCTCTCTCTCTCTCTCTCTCTCTCTCTCTCTCTCTCTCTCT/ATCTCTCTCTCTCTCTCTCTCTCTCTCTCTCTCTCTCTCTCTCTCTCTCTCT	ATCTCTCTCTCTCTCTCTCTCTCTCTCTCTCTCTCTCTCTCTCTCTCTCT/ATCTCTCTCTCTCTCTCTCTCTCTCTCTCTCTCTCTCTCTCTCTCTCTCTCT	./.	./.	ATCTCTCTCTCTCTCTCTCTCTCTCTCTCTCTCTCTCTCTCTCTCTCTCT/ATCTCTCTCTCTCTCTCTCTCTCTCTCTCTCTCTCTCTCTCTCTCTCTCTCT	./.	./.	ATCTCTCTCTCTCTCTCTCTCTCTCTCTCTCTCTCTCTCTCTCTCTCTCTCT/ATCTCTCTCTCTCTCTCTCTCTCTCTCTCTCTCTCTCTCTCTCTCTCTCTCT	ATCTCTCTCTCTCTCTCTCTCTCTCTCTCTCTCTCTCTCTCTCTCTCTCT/ATCTCTCTCTCTCTCTCTCTCTCTCTCTCTCTCTCTCTCTCTCTCTCTCTCT	./.	./.	./.
InDel 156	A1	2035596	AG/AG	./.	./.	./.	./.	./.	./.	./.	./.	./.	./.	./.	./.	./.	./.	./.	./.	./.	./.	A/A	./.	./.	./.	./.	./.	./.	./.	A/A	./.	./.	./.	./.	./.	./.	A/A	./.	./.	./.	A/A	./.	./.	./.	./.	./.	./.	A/A	./.
InDel 157	A1	2050777	ATT/ATT	./.	./.	./.	./.	./.	./.	./.	./.	./.	./.	./.	./.	./.	./.	./.	./.	./.	./.	./.	./.	./.	./.	./.	./.	./.	./.	./.	ATTT/ATTT	./.	./.	./.	./.	./.	./.	./.	./.	./.	./.	./.	ATTT/ATTT	./.	./.	ATTT/ATTT	./.	./.	ATTT/ATTT
InDel 158	A1	2058020	CAAAAAA/CAAAAAA	CAAAAAA/CAAAAAA	CAAAAAA/CAAAAAA	CAAAAAA/CAAAAAA	CAAAAAA/CAAAAAA	CAAAAAA/CAAAAAA	CAAAAAA/CAAAAAA	CAAAAAA/CAAAAAA	CAAAAAA/CAAAAAA	./.	CAAAAAA/CAAAAAA	CAAAAAA/CAAAAAA	CAAAAAA/CAAAAAA	./.	./.	CAAAAAA/CAAAAAA	CAAAAAA/CAAAAAA	./.	./.	CAAAAAA/CAAAAAA	CAAAAAA/CAAAAAA	CAAAAAA/CAAAAAA	CAAAAAA/CAAAAAA	CAAAAAA/CAAAAAA	CAAAAAA/CAAAAAA	CAAAAAA/CAAAAAA	CAAAAAA/CAAAAAA	CAAAAAA/CAAAAAA	CAAAAAA/CAAAAAA	CAAAAAA/CAAAAAA	CAAAAAA/CAAAAAA	CAAAAAA/CAAAAAA	CAAAAAA/CAAAAAA	CAAAAAA/CAAAAAA	CAAAAAA/CAAAAAA	CAAAAAA/CAAAAAA	CAAAAAA/CAAAAAA	CAAAAAA/CAAAAAA	CAAAAAA/CAAAAAA	CAAAAAA/CAAAAAA	CAAAAAA/CAAAAAA	CAAAAAA/CAAAAAA	CAAAAAA/CAAAAAA	CAAAAAA/CAAAAAA	CAAAAAA/CAAAAAA	CAAAAAA/CAAAAAA	CAAAAAA/CAAAAAA
InDel 159	A1	2071148	CAAAAAAAAAAAAA/CAAAAAAAAAAAAA	./.	./.	./.	./.	./.	./.	CAAAAAAAAAAAAA/CAAAAAAAAAAAA	CAAAAAAAAAAAA/CAAAAAAAAAAAA	./.	./.	CAAAAAAAAAAAA/CAAAAAAAAAAAA	./.	./.	./.	CAAAAAAAAAAAA/CAAAAAAAAAAAA	CAAAAAAAAAAAA/CAAAAAAAAAAAA	./.	./.	./.	CAAAAAAAAAAAAA/CAAAAAAAAAAAA	CAAAAAAAAAAAAA/CAAAAAAAAAAAA	./.	CAAAAAAAAAAAA/CAAAAAAAAAAAA	./.	CAAAAAAAAAAAAA/CAAAAAAAAAAAA	CAAAAAAAAAAAA/CAAAAAAAAAAAA	./.	CAAAAAAAAAAAA/CAAAAAAAAAAAA	./.	./.	CAAAAAAAAAAAA/CAAAAAAAAAAAA	./.	CAAAAAAAAAAAA/CAAAAAAAAAAAA	./.	CAAAAAAAAAAAA/CAAAAAAAAAAAA	./.	./.	./.	CAAAAAAAAAAAA/CAAAAAAAAAAAA	CAAAAAAAAAAAA/CAAAAAAAAAAAA	./.	CAAAAAAAAAAAAA/CAAAAAAAAAAAA	./.	./.	./.	CAAAAAAAAAAAA/CAAAAAAAAAAAA
InDel 160	A1	2076853	GGAGAGAGAGAGAGAGAGAGAGAGAGA/GGAGAGAGAGAGAGAGAGAGAGAGAGA	GGAGAGAGAGAGAGAGAGAGAGAGA/GGAGAGAGAGAGAGAGAGAGAGAGA	./.	./.	GGAGAGAGAGAGAGAGAGAGAGAGA/GGAGAGAGAGAGAGAGAGAGAGAGA	./.	./.	GGAGAGAGAGAGAGAGAGAGAGAGA/GGAGAGAGAGAGAGAGAGAGAGAGA	GGAGAGAGAGAGAGAGAGAGAGAGA/GGAGAGAGAGAGAGAGAGAGAGAGA	./.	GGAGAGAGAGAGAGAGAGAGAGAGA/GGAGAGAGAGAGAGAGAGAGAGAGA	./.	./.	./.	./.	./.	GGAGAGAGAGAGAGAGAGAGAGAGA/GGAGAGAGAGAGAGAGAGAGAGAGA	./.	./.	./.	GGAGAGAGAGAGAGAGAGAGAGAGA/GGAGAGAGAGAGAGAGAGAGAGAGA	./.	./.	GGAGAGAGAGAGAGAGAGAGAGAGAGA/GGAGAGAGAGAGAGAGAGAGAGAGA	./.	./.	./.	./.	GGAGAGAGAGAGAGAGAGAGAGAGA/GGAGAGAGAGAGAGAGAGAGAGAGA	GGAGAGAGAGAGAGAGAGAGAGAGA/GGAGAGAGAGAGAGAGAGAGAGAGA	./.	./.	./.	./.	./.	./.	./.	./.	./.	./.	./.	./.	./.	GGAGAGAGAGAGAGAGAGAGAGAGA/GGAGAGAGAGAGAGAGAGAGAGAGA	./.	GGAGAGAGAGAGAGAGAGAGAGAGA/GGAGAGAGAGAGAGAGAGAGAGAGA	./.
InDel 161	A1	2100590	TTATATATATATATAT/TTATATATATATATAT	./.	./.	TTATATATATATAT/TTATATATATATAT	./.	./.	./.	./.	./.	./.	./.	./.	./.	./.	./.	./.	./.	./.	./.	./.	./.	./.	./.	TTATATATATATAT/TTATATATATATAT	./.	./.	./.	./.	./.	./.	./.	./.	./.	./.	./.	./.	./.	./.	./.	./.	./.	./.	./.	./.	./.	./.	./.
InDel 162	A1	2129264	GCCC/GCCC	./.	./.	./.	./.	./.	./.	./.	./.	./.	./.	./.	./.	./.	./.	./.	./.	./.	./.	./.	./.	./.	./.	./.	./.	./.	./.	./.	./.	./.	GCCC/GCC	./.	./.	./.	./.	./.	./.	./.	./.	./.	./.	./.	./.	./.	./.	./.	GCC/GCC
InDel 163	A1	2141502	CGAGAGAGAGAGAGAGAGAGAGAGAG/CGAGAGAGAGAGAGAGAGAGAGAGAG	CGAGAGAGAGAGAGAGAGAGAGAGAG/CGAGAGAGAGAGAGAGAGAGAGAGAG	./.	./.	./.	./.	CGAGAGAGAGAGAGAGAGAGAGAGAG/CGAGAGAGAGAGAGAGAGAGAGAGAG	./.	CGAGAGAGAGAGAGAGAGAGAGAGAG/CGAGAGAGAGAGAGAGAGAGAGAGAG	CGAGAGAGAGAGAGAGAGAGAGAGAG/CGAGAGAGAGAGAGAGAGAGAGAGAG	./.	./.	./.	./.	./.	./.	CGAGAGAGAGAGAGAGAGAGAGAGAG/CGAGAGAGAGAGAGAGAGAGAGAGAG	./.	./.	CGAGAGAGAGAGAGAGAGAGAGAGAG/CGAGAGAGAGAGAGAGAGAGAGAGAG	./.	./.	CGAGAGAGAGAGAGAGAGAGAGAGAG/CGAGAGAGAGAGAGAGAGAGAGAGAG	./.	CGAGAGAGAGAGAGAGAGAGAGAGAG/CGAGAGAGAGAGAGAGAGAGAGAGAG	CGAGAGAGAGAGAGAGAGAGAGAGAG/CGAGAGAGAGAGAGAGAGAGAGAG	CGAGAGAGAGAGAGAGAGAGAGAGAG/CGAGAGAGAGAGAGAGAGAGAGAGAG	CGAGAGAGAGAGAGAGAGAGAGAGAG/CGAGAGAGAGAGAGAGAGAGAGAGAG	./.	./.	./.	./.	CGAGAGAGAGAGAGAGAGAGAGAGAG/CGAGAGAGAGAGAGAGAGAGAGAGAG	CGAGAGAGAGAGAGAGAGAGAGAGAG/CGAGAGAGAGAGAGAGAGAGAGAGAG	CGAGAGAGAGAGAGAGAGAGAGAGAG/CGAGAGAGAGAGAGAGAGAGAGAGAG	CGAGAGAGAGAGAGAGAGAGAGAGAG/CGAGAGAGAGAGAGAGAGAGAGAGAG	CGAGAGAGAGAGAGAGAGAGAGAGAG/CGAGAGAGAGAGAGAGAGAGAGAG	./.	./.	./.	CGAGAGAGAGAGAGAGAGAGAGAGAG/CGAGAGAGAGAGAGAGAGAGAGAGAG	CGAGAGAGAGAGAGAGAGAGAGAGAG/CGAGAGAGAGAGAGAGAGAGAGAGAG	./.	./.	CGAGAGAGAGAGAGAGAGAGAGAGAG/CGAGAGAGAGAGAGAGAGAGAGAGAG	CGAGAGAGAGAGAGAGAGAGAGAGAG/CGAGAGAGAGAGAGAGAGAGAGAGAG	./.
InDel 164	A1	2144998	TAAAAA/TAAAAA	TAAAAA/TAAAAA	TAAAAA/TAAAAA	TAAAAA/TAAAAA	./.	TAAAAA/TAAAAA	./.	TAAAAA/TAAAAA	TAAAAA/TAAAAA	TAAAAA/TAAAAA	TAAAAA/TAAAAA	TAAAAA/TAAAAA	./.	./.	./.	TAAAAA/TAAAAA	TAAAAA/TAAAAA	./.	./.	TAAAAA/TAAAAA	TAAAAA/TAAAAA	./.	TAAAAA/TAAAAA	TAAAAA/TAAAAA	TAAAAA/TAAAAA	TAAAAA/TAAAAA	TAAAAA/TAAAAA	TAAAAA/TAAAAA	TAAAAA/TAAAAA	TAAAAA/TAAAAA	TAAAAA/TAAAAA	TAAAAA/TAAAAA	TAAAAA/TAAAAA	TAAAAA/TAAAAA	TAAAAA/TAAAAA	TAAAAA/TAAAAA	TAAAAA/TAAAAA	TAAAAA/TAAAAA	TAAAAA/TAAAAA	TAAAAA/TAAAAA	TAAAAA/TAAAAA	./.	TAAAAA/TAAAAA	TAAAAA/TAAAA	TAAAAA/TAAAAA	./.	./.
InDel 165	A1	2175813	AATTA/AATTA	./.	./.	./.	AATTA/AATTA	./.	AATTA/AATTA	./.	./.	./.	./.	./.	./.	./.	./.	./.	AATTA/AATTA	./.	./.	AATTA/AATTA	./.	AATTA/AATTA	AATTA/AATTA	./.	AATTA/AATTA	AATTA/AATTA	AATTA/AATTA	AATTA/AATTA	./.	./.	./.	./.	AATTA/AATTA	./.	./.	./.	./.	./.	AATTA/AATTA	./.	AATTA/AATTA	./.	AATTA/AATTA	./.	./.	./.	AATTA/AA
InDel 166	A1	2176305	GCTTCTTCTTCTTCTTCTTCTTCTTCTTCTTC/GCTTCTTCTTCTTCTTCTTCTTCTTCTTCTTC	GCTTCTTCTTCTTCTTCTTCTTCTTCTTC/GCTTCTTCTTCTTCTTCTTCTTCTTCTTC	GCTTCTTCTTCTTCTTCTTCTTCTTCTTC/GCTTCTTCTTCTTCTTCTTCTTCTTCTTC	GCTTCTTCTTCTTCTTCTTCTTCTTCTTC/GCTTCTTCTTCTTCTTCTTCTTCTTCTTC	GCTTCTTCTTCTTCTTCTTCTTCTTCTTC/GCTTCTTCTTCTTCTTCTTCTTCTTCTTC	GCTTCTTCTTCTTCTTCTTCTTCTTCTTC/GCTTCTTCTTCTTCTTCTTCTTCTTCTTC	GCTTCTTCTTCTTCTTCTTCTTCTTCTTC/GCTTCTTCTTCTTCTTCTTCTTCTTCTTC	GCTTCTTCTTCTTCTTCTTCTTCTTCTTC/GCTTCTTCTTCTTCTTCTTCTTCTTCTTC	GCTTCTTCTTCTTCTTCTTCTTCTTCTTC/GCTTCTTCTTCTTCTTCTTCTTCTTCTTC	GCTTCTTCTTCTTCTTCTTCTTCTTCTTC/GCTTCTTCTTCTTCTTCTTCTTCTTCTTC	GCTTCTTCTTCTTCTTCTTCTTCTTCTTC/GCTTCTTCTTCTTCTTCTTCTTCTTCTTC	GCTTCTTCTTCTTCTTCTTCTTCTTCTTC/GCTTCTTCTTCTTCTTCTTCTTCTTCTTC	GCTTCTTCTTCTTCTTCTTCTTCTTCTTC/GCTTCTTCTTCTTCTTCTTCTTCTTCTTC	./.	./.	GCTTCTTCTTCTTCTTCTTCTTCTTCTTC/GCTTCTTCTTCTTCTTCTTCTTCTTCTTC	GCTTCTTCTTCTTCTTCTTCTTCTTCTTC/GCTTCTTCTTCTTCTTCTTCTTCTTCTTC	./.	./.	GCTTCTTCTTCTTCTTCTTCTTCTTCTTC/GCTTCTTCTTCTTCTTCTTCTTCTTCTTC	GCTTCTTCTTCTTCTTCTTCTTCTTCTTC/GCTTCTTCTTCTTCTTCTTCTTCTTCTTC	GCTTCTTCTTCTTCTTCTTCTTCTTCTTC/GCTTCTTCTTCTTCTTCTTCTTCTTCTTC	GCTTCTTCTTCTTCTTCTTCTTCTTCTTC/GCTTCTTCTTCTTCTTCTTCTTCTTCTTC	GCTTCTTCTTCTTCTTCTTCTTCTTCTTC/GCTTCTTCTTCTTCTTCTTCTTCTTCTTC	GCTTCTTCTTCTTCTTCTTCTTCTTCTTC/GCTTCTTCTTCTTCTTCTTCTTCTTCTTC	GCTTCTTCTTCTTCTTCTTCTTCTTCTTC/GCTTCTTCTTCTTCTTCTTCTTCTTCTTC	GCTTCTTCTTCTTCTTCTTCTTCTTCTTC/GCTTCTTCTTCTTCTTCTTCTTCTTCTTC	GCTTCTTCTTCTTCTTCTTCTTCTTCTTC/GCTTCTTCTTCTTCTTCTTCTTCTTCTTC	GCTTCTTCTTCTTCTTCTTCTTCTTCTTC/GCTTCTTCTTCTTCTTCTTCTTCTTCTTC	GCTTCTTCTTCTTCTTCTTCTTCTTCTTC/GCTTCTTCTTCTTCTTCTTCTTCTTCTTC	GCTTCTTCTTCTTCTTCTTCTTCTTCTTC/GCTTCTTCTTCTTCTTCTTCTTCTTCTTC	GCTTCTTCTTCTTCTTCTTCTTCTTCTTC/GCTTCTTCTTCTTCTTCTTCTTCTTCTTC	GCTTCTTCTTCTTCTTCTTCTTCTTCTTC/GCTTCTTCTTCTTCTTCTTCTTCTTCTTC	GCTTCTTCTTCTTCTTCTTCTTCTTCTTC/GCTTCTTCTTCTTCTTCTTCTTCTTCTTC	GCTTCTTCTTCTTCTTCTTCTTCTTCTTC/GCTTCTTCTTCTTCTTCTTCTTCTTCTTC	GCTTCTTCTTCTTCTTCTTCTTCTTCTTC/GCTTCTTCTTCTTCTTCTTCTTCTTCTTC	GCTTCTTCTTCTTCTTCTTCTTCTTCTTC/GCTTCTTCTTCTTCTTCTTCTTCTTCTTC	GCTTCTTCTTCTTCTTCTTCTTCTTCTTC/GCTTCTTCTTCTTCTTCTTCTTCTTCTTC	GCTTCTTCTTCTTCTTCTTCTTCTTCTTC/GCTTCTTCTTCTTCTTCTTCTTCTTCTTC	GCTTCTTCTTCTTCTTCTTCTTCTTCTTC/GCTTCTTCTTCTTCTTCTTCTTCTTCTTC	GCTTCTTCTTCTTCTTCTTCTTCTTCTTC/GCTTCTTCTTCTTCTTCTTCTTCTTCTTC	GCTTCTTCTTCTTCTTCTTCTTCTTCTTC/GCTTCTTCTTCTTCTTCTTCTTCTTCTTC	GCTTCTTCTTCTTCTTCTTCTTCTTCTTC/GCTTCTTCTTCTTCTTCTTCTTCTTCTTC	GCTTCTTCTTCTTCTTCTTCTTCTTCTTC/GCTTCTTCTTCTTCTTCTTCTTCTTCTTC	GCTTCTTCTTCTTCTTCTTCTTCTTCTTC/GCTTCTTCTTCTTCTTCTTCTTCTTCTTC	GCTTCTTCTTCTTCTTCTTCTTCTTCTTC/GCTTCTTCTTCTTCTTCTTCTTCTTCTTC	GCTTCTTCTTCTTCTTCTTCTTCTTCTTC/GCTTCTTCTTCTTCTTCTTCTTCTTCTTC
InDel 167	A1	2240279	CAAAAA/CAAAAA	CAAAAA/CAAAAA	./.	./.	./.	./.	./.	./.	./.	./.	CAAAAA/CAAA	./.	./.	./.	./.	./.	./.	./.	./.	./.	./.	./.	./.	./.	./.	./.	./.	CAAAAA/CAAAAA	./.	./.	./.	./.	CAAAAA/CAAAAA	./.	./.	./.	./.	./.	CAAAAA/CAAAAA	./.	./.	./.	./.	./.	./.	./.	./.
InDel 168	A1	2241688	CTTTTTTTTT/CTTTTTTTTT	./.	./.	./.	./.	./.	./.	./.	./.	./.	CTTTTTTTTTT/CTTTTTTTTTT	./.	./.	./.	./.	./.	CTTTTTTTTTT/CTTTTTTTTTT	./.	./.	./.	CTTTTTTTTTT/CTTTTTTTTTT	CTTTTTTTTTT/CTTTTTTTTTT	./.	./.	./.	./.	./.	CTTTTTTTTTT/CTTTTTTTTTT	CTTTTTTTTTT/CTTTTTTTTTT	CTTTTTTTTT/CTTTTTTTTTT	./.	CTTTTTTTTTT/CTTTTTTTTTT	./.	./.	./.	CTTTTTTTTTT/CTTTTTTTTTT	./.	./.	./.	./.	CTTTTTTTTTT/CTTTTTTTTTT	CTTTTTTTTTT/CTTTTTTTTTT	./.	./.	./.	./.	./.
InDel 169	A1	2244785	CTTTTTT/CTTTTTT	./.	CTTTTTT/CTTTTTT	./.	./.	./.	CTTTTTT/CTTTTTT	CTTTTTT/CTTTTTT	CTTTTTT/CTTTTTT	./.	CTTTTTT/CTTTTTT	./.	./.	./.	./.	./.	./.	./.	./.	CTTTTTT/CTTTTTT	./.	CTTTTTT/CTTTTTT	./.	./.	CTTTTTT/CTTTTTT	CTTTTTT/CTTTTTT	./.	CTTTTTT/CTTTTTT	./.	./.	./.	CTTTTTT/CTTTTTT	./.	./.	./.	CTTTTTT/CTTTTTT	CTTTTTT/CTTTTTT	CTTTTTT/CTTTTTT	CTTTTTT/CTTTTTT	CTTTTTT/CTTTTTTT	CTTTTTT/CTTTTTT	./.	./.	CTTTTTT/CTTTTTT	./.	CTTTTTT/CTTTTTT	./.
InDel 170	A1	2254746	GTTTTTT/GTTTTTT	GTTTTTT/GTTTTTT	GTTTTTT/GTTTTTT	GTTTTTT/GTTTTTT	GTTTTTT/GTTTTTT	GTTTTTT/GTTTTTT	GTTTTTT/GTTTTTT	GTTTTTT/GTTTTTT	GTTTTTT/GTTTTTT	GTTTTTT/GTTTTTT	GTTTTTT/GTTTTTT	GTTTTTT/GTTTTTT	GTTTTTT/GTTTTTT	./.	./.	GTTTTTT/GTTTTTT	GTTTTTT/GTTTTTT	./.	./.	GTTTTTT/GTTTTTT	GTTTTTT/GTTTTTT	GTTTTTT/GTTTTTT	GTTTTTT/GTTTTTT	GTTTTTT/GTTTTTT	GTTTTTT/GTTTTTT	GTTTTTT/GTTTTTT	GTTTTTT/GTTTTTT	GTTTTTT/GTTTTTT	GTTTTTT/GTTTTTT	GTTTTTT/GTTTTTT	GTTTTTT/GTTTTTT	GTTTTTT/GTTTTTT	GTTTTTT/GTTTTTT	GTTTTTT/GTTTTTT	GTTTTTT/GTTTTTT	GTTTTTT/GTTTTTT	GTTTTTT/GTTTTTT	GTTTTTT/GTTTTTT	GTTTTTT/GTTTTTT	GTTTTTT/GTTTTTTT	GTTTTTT/GTTTTTT	GTTTTTT/GTTTTTT	GTTTTTT/GTTTTTT	GTTTTTT/GTTTTTT	GTTTTTT/GTTTTTTT	GTTTTTT/GTTTTTT	GTTTTTT/GTTTTTT
InDel 171	A1	2255471	GCCC/GCCC	./.	GCCC/GCCC	./.	./.	./.	./.	./.	./.	./.	./.	GCCC/GCCC	GCCC/GCCC	./.	./.	./.	./.	./.	./.	GCCC/GCCC	./.	./.	./.	./.	./.	./.	./.	GCCC/GCCC	./.	./.	GCCC/GCCC	GCCC/GCCC	GCCC/GCCC	GCCC/GCCC	./.	./.	./.	./.	GCCC/GCCC	./.	./.	./.	GCCC/GCC	./.	./.	GCCC/GCCC	./.
InDel 172	A1	2256079	TC/TC	./.	./.	TC/TC	./.	./.	./.	./.	./.	TC/TC	./.	./.	./.	./.	./.	./.	./.	./.	./.	./.	TC/TC	./.	./.	TC/TC	./.	./.	./.	./.	./.	./.	TC/TC	TC/TC	TC/TC	./.	./.	./.	TC/TC	./.	./.	./.	./.	TC/TC	TC/TC	./.	TCC/TCC	./.	./.
InDel 173	A1	2276963	CTTTT/CTTTT	./.	./.	./.	./.	./.	./.	./.	./.	./.	./.	./.	./.	./.	./.	./.	./.	./.	./.	./.	./.	./.	./.	./.	./.	./.	./.	./.	./.	./.	./.	./.	./.	./.	./.	./.	./.	./.	./.	./.	CTTTTT/CTTTTT	./.	./.	./.	./.	./.	./.
InDel 174	A1	2318004	TAAAAAAAAAA/TAAAAAAAAAA	./.	./.	./.	./.	./.	./.	./.	TAAAAAAAAAA/TAAAAAAAAAA	./.	./.	./.	./.	./.	./.	TAAAAAAAAAA/TAAAAAAAAAA	TAAAAAAAAAA/TAAAAAAAAAA	./.	./.	TAAAAAAAAAA/TAAAAAAAAAA	./.	./.	TAAAAAAAAAA/TAAAAAAAAAA	./.	./.	./.	TAAAAAAAAAA/TAAAAAAAAAA	./.	./.	TAAAAAAAAAA/TAAAAAAAAAA	./.	./.	./.	TAAAAAAAAAA/TAAAAAAAAAA	TAAAAAAAAAA/TAAAAAAAAAA	./.	TAAAAAAAAAA/TAAAAAAAAAA	TAAAAAAAAAA/TAAAAAAAAAA	TAAAAAAAAAA/TAAAAAAAAAA	TAAAAAAAAAA/TAAAAAAAAAAAA	./.	./.	TAAAAAAAAAA/TAAAAAAAAAAAA	TAAAAAAAAAA/TAAAAAAAAAA	TAAAAAAAAAA/TAAAAAAAAAA	TAAAAAAAAAA/TAAAAAAAAAA	./.
InDel 175	A1	2328091	CTTTTTTT/CTTTTTTT	./.	./.	./.	./.	CTTTTTTT/CTTTTTTT	./.	./.	CTTTTTTT/CTTTTTTT	./.	CTTTTTTT/CTTTTTTT	CTTTTTTT/CTTTTTTTT	./.	./.	./.	CTTTTTTT/CTTTTTTT	./.	./.	./.	CTTTTTTT/CTTTTTTT	CTTTTTTT/CTTTTTTTT	./.	./.	./.	CTTTTTTT/CTTTTTTT	./.	./.	./.	./.	CTTTTTTT/CTTTTTTT	./.	./.	CTTTTTTT/CTTTTTTTT	CTTTTTTT/CTTTTTTT	./.	CTTTTTTT/CTTTTTTT	./.	./.	./.	CTTTTTTT/CTTTTTTT	CTTTTTTT/CTTTTTTTT	CTTTTTTT/CTTTTTTT	./.	./.	./.	./.	./.
InDel 176	A1	2348303	TACACA/TACACA	./.	./.	TACACA/TACACA	TACACA/TACACA	TACACA/TACACA	TACACA/TACACA	TACACA/TACACA	./.	TACACA/TACA	./.	./.	TACACA/TACACA	./.	./.	./.	TACACA/TACACA	./.	./.	TACACA/TACACA	./.	./.	./.	./.	TACACA/TACACA	TACACA/TACACA	./.	TACACA/TACACA	TACACA/TACACA	TACACA/TACACA	TACACA/TACACA	./.	./.	./.	TACACA/TACACA	./.	TACACA/TACACA	./.	TACACA/TACACA	TACACA/TACACA	TACACA/TACACA	TACACA/TACACA	./.	./.	TACACA/TACACA	./.	TACACA/TACA
InDel 177	A1	2348823	TTCTCTCTCTCTCT/TTCTCTCTCTCTCT	TTCTCTCTCTCTCTCT/TTCTCTCTCTCTCTCT	TTCTCTCTCTCTCTCT/TTCTCTCTCTCTCTCT	./.	./.	TTCTCTCTCTCTCTCT/TTCTCTCTCTCTCTCT	TTCTCTCTCTCTCTCT/TTCTCTCTCTCTCTCT	TTCTCTCTCTCTCTCT/TTCTCTCTCTCTCTCT	./.	TTCTCTCTCTCTCTCT/TTCTCTCTCTCTCTCT	TTCTCTCTCTCTCTCT/TTCTCTCTCTCTCTCT	./.	./.	./.	./.	TTCTCTCTCTCTCTCT/TTCTCTCTCTCTCTCT	TTCTCTCTCTCTCTCT/TTCTCTCTCTCTCTCT	./.	./.	./.	TTCTCTCTCTCTCTCT/TTCTCTCTCTCTCTCT	TTCTCTCTCTCTCTCT/TTCTCTCTCTCTCTCT	./.	TTCTCTCTCTCTCTCT/TTCTCTCTCTCTCTCT	TTCTCTCTCTCTCTCT/TTCTCTCTCTCTCTCT	./.	TTCTCTCTCTCTCTCT/TTCTCTCTCTCTCTCT	TTCTCTCTCTCTCTCT/TTCTCTCTCTCTCTCT	./.	./.	TTCTCTCTCTCTCTCT/TTCTCTCTCTCTCTCT	TTCTCTCTCTCTCTCT/TTCTCTCTCTCTCTCT	TTCTCTCTCTCTCTCT/TTCTCTCTCTCTCTCT	TTCTCTCTCTCTCTCT/TTCTCTCTCTCTCTCT	TTCTCTCTCTCTCTCT/TTCTCTCTCTCTCTCT	TTCTCTCTCTCTCTCT/TTCTCTCTCTCTCTCT	./.	TTCTCTCTCTCTCTCT/TTCTCTCTCTCTCTCT	TTCTCTCTCTCTCTCT/TTCTCTCTCTCTCTCT	TTCTCTCTCTCTCTCT/TTCTCTCTCTCTCTCT	./.	TTCTCTCTCTCTCTCT/TTCTCTCTCTCTCTCT	TTCTCTCTCTCTCTCT/TTCTCTCTCTCTCTCT	TTCTCTCTCTCTCTCT/TTCTCTCTCTCTCTCT	TTCTCTCTCTCTCTCT/TTCTCTCTCTCTCTCT	./.	TTCTCTCTCTCTCTCT/TTCTCTCTCTCTCTCT
InDel 178	A1	2348998	GAAAAAAAAA/GAAAAAAAAA	GAAAAAAAAAA/GAAAAAAAAAA	./.	GAAAAAAAAA/GAAAAAAAAAA	GAAAAAAAAA/GAAAAAAAAAA	./.	./.	GAAAAAAAAA/GAAAAAAAAA	GAAAAAAAAA/GAAAAAAAAA	GAAAAAAAAA/GAAAAAAAAA	./.	./.	GAAAAAAAAA/GAAAAAAAAAA	./.	./.	./.	GAAAAAAAAAA/GAAAAAAAAAA	./.	./.	GAAAAAAAAA/GAAAAAAAAA	./.	GAAAAAAAAA/GAAAAAAAAA	./.	GAAAAAAAAA/GAAAAAAAAA	./.	GAAAAAAAAA/GAAAAAAAAA	./.	./.	GAAAAAAAAA/GAAAAAAAAA	GAAAAAAAAA/GAAAAAAAAA	./.	GAAAAAAAAA/GAAAAAAAAA	./.	GAAAAAAAAA/GAAAAAAAAAA	GAAAAAAAAA/GAAAAAAAAA	GAAAAAAAAA/GAAAAAAAAA	./.	GAAAAAAAAA/GAAAAAAAAAA	./.	GAAAAAAAAA/GAAAAAAAAA	GAAAAAAAAA/GAAAAAAAAAA	./.	./.	GAAAAAAAAA/GAAAAAAAAAA	GAAAAAAAAAA/GAAAAAAAAAA	GAAAAAAAAA/GAAAAAAAAA	./.
InDel 179	A1	2349749	CAGAGA/CAGAGA	CAGAGA/CAGAGA	CAGAGA/CAGAGA	CAGAGA/CAGAGA	CAGAGA/CAGAGA	CAGAGA/CAGAGA	CAGAGA/CAGAGA	CAGAGA/CAGAGA	CAGAGA/CAGAGA	CAGAGA/CAGAGA	CAGAGA/CAGAGA	CAGAGA/CAGAGA	CAGAGA/CAGAGA	./.	./.	CAGAGA/CAGAGA	CAGAGA/CAGAGA	./.	./.	CAGAGA/CAGAGA	CAGAGA/CAGAGA	CAGAGA/CAGAGA	CAGAGA/CAGAGA	CAGAGA/CAGAGA	CAGAGA/CAGAGA	CAGAGA/CAGAGA	CAGAGA/CAGAGA	CAGAGA/CAGAGA	CAGAGA/CAGAGA	CAGAGA/CAGAGA	CAGAGA/CAGAGA	CAGAGA/CAGAGA	CAGAGA/CAGAGA	CAGAGA/CAGAGA	CAGAGA/CAGAGA	CAGAGA/CAGAGA	CAGAGA/CAGAGA	CAGAGA/CAGAGA	CAGAGA/CAGAGA	CAGAGA/CAGAGA	CAGAGA/CAGAGA	CAGAGA/CAGAGA	CAGAGA/CAGAGA	CAGAGA/CAGA	CAGAGA/CAGAGA	CAGAGA/CAGAGA	CAGAGA/CAGAGA
InDel 180	A1	2351293	CAAAAAA/CAAAAAA	./.	CAAAAAA/CAAAAAA	CAAAAAA/CAAAAAA	./.	CAAAAAA/CAAAAAAA	CAAAAAA/CAAAAAA	CAAAAAA/CAAAAAAA	CAAAAAA/CAAAAAA	CAAAAAA/CAAAAAA	CAAAAAA/CAAAAAA	CAAAAAA/CAAAAAA	CAAAAAA/CAAAAAA	./.	./.	CAAAAAA/CAAAAAA	CAAAAAA/CAAAAAA	./.	./.	CAAAAAA/CAAAAAA	CAAAAAA/CAAAAAA	CAAAAAA/CAAAAAA	CAAAAAA/CAAAAAA	CAAAAAA/CAAAAAA	CAAAAAA/CAAAAAA	CAAAAAA/CAAAAAA	CAAAAAA/CAAAAAA	CAAAAAA/CAAAAAA	CAAAAAA/CAAAAAA	CAAAAAA/CAAAAAA	CAAAAAA/CAAAAAA	./.	CAAAAAA/CAAAAAAA	CAAAAAA/CAAAAAA	./.	CAAAAAA/CAAAAAA	CAAAAAA/CAAAAAA	CAAAAAA/CAAAAAA	CAAAAAA/CAAAAAA	CAAAAAA/CAAAAAA	CAAAAAA/CAAAAAAA	CAAAAAA/CAAAAAA	CAAAAAA/CAAAAAA	./.	CAAAAAA/CAAAAAAA	CAAAAAA/CAAAAAA	CAAAAAA/CAAAAAA
InDel 181	A1	2377257	TCCCCCCCCCC/TCCCCCCCCCC	TCCCCCCCCCCC/TCCCCCCCCCCC	./.	./.	./.	./.	TCCCCCCCCCCC/TCCCCCCCCCCC	./.	./.	./.	./.	./.	./.	./.	./.	TCCCCCCCCCCC/TCCCCCCCCCCC	./.	./.	./.	./.	./.	./.	./.	./.	./.	./.	./.	./.	./.	./.	./.	./.	./.	./.	./.	./.	./.	./.	./.	./.	./.	./.	./.	./.	./.	./.	./.
InDel 182	A1	2389449	GAAAAAAAAAAAA/GAAAAAAAAAAAA	GAAAAAAAAAAAA/GAAAAAAAAAAAA	GAAAAAAAAAAAA/GAAAAAAAAAAAA	GAAAAAAAAAAAA/GAAAAAAAAAAAA	GAAAAAAAAAAAA/GAAAAAAAAAAAA	./.	./.	./.	./.	./.	GAAAAAAAAAAAA/GAAAAAAAAAAAA	GAAAAAAAAAAAA/GAAAAAAAAAAAA	./.	./.	./.	GAAAAAAAAAAAA/GAAAAAAAAAAAA	GAAAAAAAAAAAA/GAAAAAAAAAAAA	./.	./.	GAAAAAAAAAAAA/GAAAAAAAAAAAA	./.	./.	./.	./.	./.	GAAAAAAAAAAAA/GAAAAAAAAAAAA	GAAAAAAAAAAAA/GAAAAAAAAAAAAAA	GAAAAAAAAAAAA/GAAAAAAAAAAAA	./.	GAAAAAAAAAAAA/GAAAAAAAAAAAA	GAAAAAAAAAAAA/GAAAAAAAAAAAA	./.	GAAAAAAAAAAAA/GAAAAAAAAAAAA	GAAAAAAAAAAAA/GAAAAAAAAAAAA	GAAAAAAAAAAAA/GAAAAAAAAAAAAAA	./.	./.	./.	GAAAAAAAAAAAA/GAAAAAAAAAAAA	GAAAAAAAAAAAA/GAAAAAAAAAAAA	GAAAAAAAAAAAA/GAAAAAAAAAAAA	./.	./.	./.	GAAAAAAAAAAAA/GAAAAAAAAAAAA	./.	./.
InDel 183	A1	2435295	TC/TC	./.	./.	./.	./.	./.	./.	./.	./.	./.	./.	./.	./.	./.	./.	./.	./.	./.	./.	./.	./.	./.	./.	./.	./.	./.	./.	./.	./.	./.	./.	T/T	./.	./.	./.	./.	./.	TC/TC	./.	./.	./.	./.	./.	./.	./.	./.	./.
InDel 184	A1	2438081	TAAAAAA/TAAAAAA	./.	./.	TAAAAAA/TAAAAAA	./.	./.	./.	./.	TAAAAAA/TAAAAAA	./.	TAAAAAA/TAAAAAA	./.	TAAAAAA/TAAAAAA	./.	./.	./.	./.	./.	./.	TAAAAAA/TAAAAAA	./.	./.	./.	./.	./.	TAAAAAA/TAAAAAA	./.	TAAAAAA/TAAAAAA	./.	TAAAAAA/TAAAAAA	TAAAAAA/TAAAAAA	./.	./.	TAAAAAA/TAAAAAA	./.	TAAAAAA/TAAAAAA	./.	./.	./.	./.	./.	./.	./.	./.	TAAAAAA/TAAAAAA	TAAAAAA/TAAAAAAA	TAAAAAA/TAAAAAA
InDel 185	A1	2568312	CTT/CTT	./.	./.	CTT/CTT	./.	./.	./.	./.	./.	./.	./.	CTT/CT	CTT/CTT	./.	./.	./.	CTT/CTT	./.	./.	./.	CTT/CTT	CTT/CTT	CTT/CTT	CTT/CTT	./.	CTT/CTT	CTT/CTT	CTT/CTT	CTT/CTT	./.	./.	./.	CTT/CTT	./.	./.	./.	./.	CTT/CTT	CTT/CTT	CTT/CTT	./.	./.	CTT/CTT	./.	./.	./.	./.
InDel 186	A1	2570779	TATCATCATCATCATCATCATCA/TATCATCATCATCATCATCATCA	TATCATCATCATCATCATCA/TATCATCATCATCATCATCA	TATCATCATCATCATCATCA/TATCATCATCATCATCATCA	TATCATCATCATCATCATCA/TATCATCATCATCATCATCA	TATCATCATCATCATCATCA/TATCATCATCATCATCATCA	TATCATCATCATCATCATCA/TATCATCATCATCATCATCA	TATCATCATCATCATCATCA/TATCATCATCATCATCATCA	TATCATCATCATCATCATCA/TATCATCATCATCATCATCA	TATCATCATCATCATCATCA/TATCATCATCATCATCATCA	TATCATCATCATCATCATCA/TATCATCATCATCATCATCA	TATCATCATCATCATCATCA/TATCATCATCATCATCATCA	TATCATCATCATCATCATCA/TATCATCATCATCATCATCA	TATCATCATCATCATCATCA/TATCATCATCATCATCATCA	./.	./.	TATCATCATCATCATCATCA/TATCATCATCATCATCATCA	TATCATCATCATCATCATCA/TATCATCATCATCATCATCA	./.	./.	TATCATCATCATCATCATCA/TATCATCATCATCATCATCA	TATCATCATCATCATCATCA/TATCATCATCATCATCATCA	TATCATCATCATCATCATCA/TATCATCATCATCATCATCA	TATCATCATCATCATCATCA/TATCATCATCATCATCATCA	TATCATCATCATCATCATCA/TATCATCATCATCATCATCA	TATCATCATCATCATCATCA/TATCATCATCATCATCATCA	TATCATCATCATCATCATCA/TATCATCATCATCATCATCA	TATCATCATCATCATCATCA/TATCATCATCATCATCATCA	TATCATCATCATCATCATCA/TATCATCATCATCATCATCA	TATCATCATCATCATCATCA/TATCATCATCATCATCATCA	TATCATCATCATCATCATCA/TATCATCATCATCATCATCA	TATCATCATCATCATCATCA/TATCATCATCATCATCATCA	TATCATCATCATCATCATCA/TATCATCATCATCATCATCA	TATCATCATCATCATCATCA/TATCATCATCATCATCATCA	TATCATCATCATCATCATCA/TATCATCATCATCATCATCA	TATCATCATCATCATCATCA/TATCATCATCATCATCATCA	TATCATCATCATCATCATCA/TATCATCATCATCATCATCA	TATCATCATCATCATCATCA/TATCATCATCATCATCATCA	TATCATCATCATCATCATCA/TATCATCATCATCATCATCA	TATCATCATCATCATCATCA/TATCATCATCATCATCATCA	TATCATCATCATCATCATCA/TATCATCATCATCATCATCA	TATCATCATCATCATCATCA/TATCATCATCATCATCATCA	TATCATCATCATCATCATCA/TATCATCATCATCATCATCA	TATCATCATCATCATCATCA/TATCATCATCATCATCATCA	TATCATCATCATCATCATCA/TATCATCATCATCATCATCA	TATCATCATCATCATCATCA/TATCATCATCATCATCATCA	TATCATCATCATCATCATCA/TATCATCATCATCATCATCA	TATCATCATCATCATCATCA/TATCATCATCATCATCATCA
InDel 187	A1	2632215	TAAAAAAA/TAAAAAAA	./.	TAAAAAAAA/TAAAAAAAA	./.	TAAAAAAAA/TAAAAAAAA	TAAAAAAAA/TAAAAAAAA	TAAAAAAAA/TAAAAAAAA	TAAAAAAAA/TAAAAAAAA	./.	./.	./.	TAAAAAAAA/TAAAAAAAA	./.	./.	./.	./.	./.	./.	./.	TAAAAAAAA/TAAAAAAAA	TAAAAAAAA/TAAAAAAAA	TAAAAAAAA/TAAAAAAAA	TAAAAAAAA/TAAAAAAAA	TAAAAAAAA/TAAAAAAAA	./.	TAAAAAAAA/TAAAAAAAA	./.	./.	./.	./.	TAAAAAAAA/TAAAAAAAA	TAAAAAAAA/TAAAAAAAA	TAAAAAAAA/TAAAAAAAA	TAAAAAAAA/TAAAAAAAA	TAAAAAAAA/TAAAAAAAA	TAAAAAAAA/TAAAAAAAA	TAAAAAAAA/TAAAAAAAA	./.	./.	TAAAAAAAA/TAAAAAAAA	TAAAAAAAA/TAAAAAAAA	./.	./.	./.	TAAAAAAAA/TAAAAAAAA	./.	./.
InDel 188	A1	2639450	CAAAA/CAAAA	./.	./.	./.	./.	./.	./.	./.	./.	./.	./.	./.	./.	./.	./.	./.	./.	./.	./.	./.	./.	./.	./.	./.	./.	./.	./.	./.	./.	./.	./.	./.	./.	./.	./.	./.	./.	./.	./.	./.	./.	./.	./.	./.	./.	./.	CAAAAA/CAAAAA
InDel 189	A1	2689349	T/T	./.	TC/TC	TC/TC	./.	./.	./.	./.	./.	./.	./.	./.	./.	./.	./.	./.	./.	./.	./.	TC/TC	./.	./.	./.	./.	./.	./.	./.	./.	./.	./.	./.	./.	./.	./.	./.	./.	./.	TC/TC	./.	./.	./.	./.	./.	./.	./.	./.	./.
InDel 190	A1	2690035	TGGG/TGGG	./.	TGG/TGG	TGG/TGG	TGGG/TGG	./.	./.	TGG/TGG	./.	./.	./.	./.	TGG/TGG	./.	./.	./.	TGG/TGG	./.	./.	./.	./.	TGG/TGG	TGG/TGG	./.	./.	./.	./.	TGG/TGG	./.	./.	./.	./.	./.	./.	TGGG/TGG	TGGG/TGGG	TGG/TGG	./.	./.	TGGG/TGG	TGG/TGG	./.	./.	./.	./.	./.	./.
InDel 191	A1	2690088	ATTTTTTTTTTT/ATTTTTTTTTTT	ATTTTTTTTTTTT/ATTTTTTTTTTTT	ATTTTTTTTTTTT/ATTTTTTTTTTTT	ATTTTTTTTTTTT/ATTTTTTTTTTTT	ATTTTTTTTTTTT/ATTTTTTTTTTTT	./.	ATTTTTTTTTTTT/ATTTTTTTTTTTT	ATTTTTTTTTTTT/ATTTTTTTTTTTT	./.	ATTTTTTTTTTT/ATTTTTTTTTTTT	./.	ATTTTTTTTTTTT/ATTTTTTTTTTTT	ATTTTTTTTTTTT/ATTTTTTTTTTTT	./.	./.	./.	ATTTTTTTTTTTT/ATTTTTTTTTTTT	./.	./.	./.	./.	ATTTTTTTTTTTT/ATTTTTTTTTTTT	ATTTTTTTTTTTT/ATTTTTTTTTTTT	./.	./.	ATTTTTTTTTTTT/ATTTTTTTTTTTT	./.	ATTTTTTTTTTTT/ATTTTTTTTTTTT	./.	./.	ATTTTTTTTTTTT/ATTTTTTTTTTTT	./.	./.	./.	ATTTTTTTTTTTT/ATTTTTTTTTTTT	ATTTTTTTTTTTT/ATTTTTTTTTTTT	ATTTTTTTTTTTT/ATTTTTTTTTTTT	ATTTTTTTTTTTT/ATTTTTTTTTTTT	./.	ATTTTTTTTTTTT/ATTTTTTTTTTTT	ATTTTTTTTTTTT/ATTTTTTTTTTTT	ATTTTTTTTTTTT/ATTTTTTTTTTTT	./.	./.	./.	ATTTTTTTTTTTT/ATTTTTTTTTTTT	ATTTTTTTTTTTT/ATTTTTTTTTTTT
InDel 192	A1	2691287	CAAAAAAAAAAA/CAAAAAAAAAAA	CAAAAAAAAAAA/CAAAAAAAAAAAA	./.	./.	./.	./.	CAAAAAAAAAAAA/CAAAAAAAAAAAA	./.	CAAAAAAAAAAAA/CAAAAAAAAAAAA	./.	./.	./.	./.	./.	./.	./.	./.	./.	./.	CAAAAAAAAAAAA/CAAAAAAAAAAAA	./.	./.	./.	./.	./.	./.	./.	./.	./.	CAAAAAAAAAAAA/CAAAAAAAAAAAA	./.	./.	./.	./.	CAAAAAAAAAAA/CAAAAAAAAAAAA	./.	CAAAAAAAAAAAA/CAAAAAAAAAAAA	CAAAAAAAAAAA/CAAAAAAAAAAAA	./.	./.	./.	./.	CAAAAAAAAAAA/CAAAAAAAAAAAA	./.	./.	./.	./.
InDel 193	A1	2780164	TA/TA	./.	./.	./.	./.	./.	./.	./.	./.	./.	./.	./.	./.	./.	./.	./.	./.	./.	./.	./.	./.	./.	./.	./.	./.	./.	./.	./.	./.	./.	./.	./.	./.	./.	./.	T/T	T/T	./.	./.	./.	./.	./.	./.	./.	./.	./.	./.
InDel 194	A1	2780293	CGGG/CGGG	CGGGG/CGGGG	CGGGG/CGGGG	./.	CGGGG/CGGGG	CGGGG/CGGGG	CGGGG/CGGGG	CGGGG/CGGGG	CGGGG/CGGGG	CGGGG/CGGGG	CGGGG/CGGGG	./.	./.	./.	./.	CGGGG/CGGGG	CGGGG/CGGGG	./.	./.	CGGGG/CGGGG	CGGGG/CGGGG	CGGGG/CGGGG	CGGGG/CGGGG	CGGGG/CGGGG	CGGGG/CGGGG	CGGGG/CGGGG	CGGGG/CGGGG	CGGGG/CGGGG	CGGGG/CGGGG	CGGGG/CGGGG	CGGGG/CGGGG	CGGGG/CGGGG	CGGGG/CGGGG	CGGGG/CGGGG	CGGGG/CGGGG	CGGGG/CGGGG	CGGGG/CGGGG	CGGGG/CGGGG	CGGGG/CGGGG	CGGGG/CGGGG	CGGGG/CGGGG	CGGGG/CGGGG	CGGGG/CGGGG	./.	CGGGG/CGGGG	CGGGG/CGGGG	CGGGG/CGGGG
InDel 195	A1	2781067	ATTTTTTTT/ATTTTTTTT	./.	./.	./.	./.	./.	./.	./.	./.	ATTTTTTTTT/ATTTTTTTTT	./.	./.	./.	./.	./.	ATTTTTTTTT/ATTTTTTTTT	./.	./.	./.	./.	./.	./.	./.	./.	./.	./.	./.	./.	./.	./.	./.	./.	./.	./.	./.	./.	./.	./.	./.	./.	./.	./.	./.	./.	./.	./.	./.
InDel 196	A1	2782310	AA/AA	./.	./.	./.	./.	./.	./.	./.	./.	./.	./.	./.	./.	./.	./.	./.	./.	./.	./.	./.	./.	./.	./.	./.	./.	AACA/AACA	./.	./.	./.	./.	./.	./.	./.	./.	./.	./.	./.	./.	./.	./.	./.	./.	AACA/AACA	./.	AACA/AACA	./.	./.
InDel 197	A1	2883646	AG/AG	./.	A/A	./.	./.	A/A	A/A	A/A	A/A	./.	A/A	./.	A/A	./.	./.	./.	./.	./.	./.	AG/A	A/A	./.	A/A	A/A	./.	A/A	A/A	A/A	A/A	A/A	A/A	./.	./.	A/A	A/A	A/A	./.	./.	A/A	./.	A/A	A/A	A/A	./.	A/A	./.	A/A
InDel 198	A1	2939968	TAACAA/TAACAA	./.	./.	./.	TAA/TAA	./.	./.	./.	./.	./.	./.	./.	./.	./.	./.	TAA/TAA	TAA/TAA	./.	./.	TAA/TAA	./.	./.	TAA/TAA	./.	TAA/TAA	TAA/TAA	./.	./.	./.	TAA/TAA	./.	TAA/TAA	TAA/TAA	TAA/TAA	TAA/TAA	TAA/TAA	TAA/TAA	./.	./.	./.	TAA/TAA	./.	./.	./.	./.	./.	./.
InDel 199	A1	2942013	G/G	G/G	./.	G/G	G/G	G/G	G/G	G/G	G/G	G/G	G/G	G/G	./.	./.	./.	G/G	G/G	./.	./.	G/G	G/G	G/G	G/G	G/G	G/G	G/G	G/G	G/G	G/G	G/G	G/G	G/G	G/G	G/G	G/G	G/G	G/GA	G/G	G/G	G/G	G/G	G/G	./.	G/G	G/G	G/G	G/G
InDel 200	A1	2943500	ACCC/ACCC	ACC/ACC	ACC/ACC	./.	./.	./.	./.	./.	./.	./.	./.	./.	./.	./.	./.	./.	./.	./.	./.	./.	./.	./.	./.	./.	./.	./.	ACC/ACC	./.	./.	./.	./.	./.	./.	./.	./.	./.	./.	./.	./.	./.	./.	./.	./.	./.	./.	./.	./.
InDel 201	A1	2950133	CTAT/CTAT	./.	./.	./.	./.	CT/CT	./.	./.	./.	CT/CT	./.	./.	./.	./.	./.	./.	./.	./.	./.	./.	./.	./.	./.	./.	./.	./.	./.	CT/CT	./.	./.	CT/CT	./.	./.	./.	CT/CT	./.	./.	CT/CT	./.	./.	./.	./.	./.	CT/CT	./.	./.	./.
InDel 202	A1	3033724	TAAAAAA/TAAAAAA	TAAAAAA/TAAAAAA	TAAAAAA/TAAAAAA	TAAAAAA/TAAAAAAA	TAAAAAA/TAAAAAA	TAAAAAA/TAAAAAA	TAAAAAA/TAAAAAA	TAAAAAA/TAAAAAA	TAAAAAA/TAAAAAA	TAAAAAA/TAAAAAA	./.	TAAAAAA/TAAAAAA	./.	./.	./.	TAAAAAA/TAAAAAAA	TAAAAAA/TAAAAAA	./.	./.	TAAAAAA/TAAAAAA	TAAAAAA/TAAAAAA	./.	TAAAAAA/TAAAAAA	TAAAAAA/TAAAAAA	TAAAAAA/TAAAAAA	TAAAAAA/TAAAAAA	TAAAAAA/TAAAAAA	TAAAAAA/TAAAAAAA	TAAAAAA/TAAAAAA	TAAAAAA/TAAAAAA	TAAAAAA/TAAAAAA	TAAAAAA/TAAAAAA	TAAAAAA/TAAAAAA	TAAAAAA/TAAAAAA	TAAAAAA/TAAAAAA	TAAAAAA/TAAAAAA	TAAAAAA/TAAAAAA	./.	TAAAAAA/TAAAAAA	./.	TAAAAAA/TAAAAAA	TAAAAAA/TAAAAAA	TAAAAAA/TAAAAAA	./.	TAAAAAA/TAAAAAA	TAAAAAA/TAAAAAA	TAAAAAA/TAAAAAA
InDel 203	A1	3146393	ATTTTTT/ATTTTTT	ATTTTTT/ATTTTTT	./.	ATTTTTT/ATTTTTT	ATTTTTT/ATTTTTT	./.	ATTTTTT/ATTTTTT	ATTTTTT/ATTTTTT	ATTTTTT/ATTTTTT	ATTTTTT/ATTTTTT	ATTTTTT/ATTTTTTT	ATTTTTT/ATTTTTT	./.	./.	./.	ATTTTTT/ATTTTTT	ATTTTTT/ATTTTTT	./.	./.	ATTTTTT/ATTTTTT	ATTTTTT/ATTTTTT	ATTTTTT/ATTTTTT	ATTTTTT/ATTTTTT	ATTTTTT/ATTTTTT	ATTTTTT/ATTTTTT	./.	ATTTTTT/ATTTTTT	./.	ATTTTTT/ATTTTTT	ATTTTTT/ATTTTTT	./.	ATTTTTT/ATTTTTT	ATTTTTT/ATTTTTT	./.	ATTTTTT/ATTTTTT	ATTTTTT/ATTTTTT	ATTTTTT/ATTTTTT	ATTTTTT/ATTTTTT	./.	ATTTTTT/ATTTTTT	ATTTTTT/ATTTTTT	ATTTTTT/ATTTTTT	ATTTTTT/ATTTTTT	./.	./.	ATTTTTT/ATTTTTT	ATTTTTT/ATTTTTT
InDel 204	A1	3164125	TAA/TAA	./.	./.	./.	./.	./.	./.	./.	./.	./.	./.	./.	TAAA/TAAA	./.	./.	./.	./.	./.	./.	./.	./.	./.	./.	./.	./.	./.	./.	./.	./.	./.	./.	./.	./.	./.	./.	./.	./.	./.	./.	./.	./.	./.	./.	./.	./.	./.	./.
InDel 205	A1	3172716	GAAA/GAAA	GAAA/GAAA	GAAA/GAAA	GAAA/GAAA	GAAA/GAAA	GAAA/GAAA	GAAA/GAAA	GAAA/GAAA	GAAA/GAAA	GAAA/GAAA	GAAA/GAAA	GAAA/GAAA	GAAA/GAAA	./.	./.	GAAA/GAAA	GAAA/GAAA	./.	./.	./.	GAAA/GAAA	GAAA/GAAA	GAAA/GAAA	GAAA/GAAA	GAAA/GAAA	GAAA/GAAA	GAAA/GAAA	GAAA/GAAA	GAAA/GAAA	GAAA/GAAA	GAAA/GAAA	GAAA/GAAA	GAAA/GAAA	GAAA/GAAA	GAAA/GAAA	GAAA/GAAA	GAAA/GAAA	GAAA/GAAA	GAAA/GAAA	GAAA/GAAAA	GAAA/GAAA	GAAA/GAAA	GAAA/GAAA	GAAA/GAAA	GAAA/GAAA	GAAA/GAAA	GAAA/GAAA
InDel 206	A1	3192111	CG/CG	./.	C/C	C/C	./.	./.	./.	C/C	C/C	./.	./.	./.	./.	./.	./.	C/C	./.	./.	./.	C/C	C/C	C/C	C/C	C/C	./.	C/C	C/C	C/C	C/C	C/C	C/C	C/C	./.	C/C	C/C	./.	./.	C/C	./.	C/C	./.	C/C	C/C	C/C	./.	C/C	C/C
InDel 207	A1	3271474	CATAAT/CATAAT	./.	./.	./.	CAT/CAT	CAT/CAT	./.	./.	./.	./.	./.	./.	./.	./.	./.	./.	./.	./.	./.	./.	./.	./.	./.	./.	./.	./.	CAT/CAT	CAT/CAT	./.	./.	CAT/CAT	./.	./.	./.	CAT/CAT	./.	./.	CAT/CAT	./.	./.	./.	./.	./.	./.	./.	CAT/CAT	./.
InDel 208	A1	3272814	CAAAAAAAAAA/CAAAAAAAAAA	./.	CAAAAAAAAA/CAAAAAAAAA	CAAAAAAAAA/CAAAAAAAAA	./.	./.	CAAAAAAAAA/CAAAAAAAAA	./.	./.	./.	./.	./.	./.	./.	./.	./.	CAAAAAAAAA/CAAAAAAAAA	./.	./.	./.	./.	./.	./.	./.	./.	./.	./.	./.	CAAAAAAAAAA/CAAAAAAAAA	./.	CAAAAAAAAA/CAAAAAAAAA	./.	CAAAAAAAAA/CAAAAAAAAA	./.	./.	CAAAAAAAAAA/CAAAAAAAAA	./.	./.	./.	./.	./.	./.	./.	./.	./.	./.	./.
InDel 209	A1	3272896	CGGG/CGGG	CGGGG/CGGGG	CGGGG/CGGGG	CGGGG/CGGGG	CGGGG/CGGGG	CGGGG/CGGGG	CGGGG/CGGGG	CGGGG/CGGGG	CGGGG/CGGGG	CGGGG/CGGGG	CGGGG/CGGGG	CGGGG/CGGGG	CGGGG/CGGGG	./.	./.	CGGGG/CGGGG	CGGGG/CGGGG	./.	./.	CGGGG/CGGGG	CGGGG/CGGGG	CGGGG/CGGGG	CGGGG/CGGGG	CGGGG/CGGGG	CGGGG/CGGGG	CGGGG/CGGGG	CGGGG/CGGGG	CGGGG/CGGGG	CGGGG/CGGGG	CGGGG/CGGGG	CGGGG/CGGGG	CGGGG/CGGGG	CGGGG/CGGGG	CGGGG/CGGGG	CGGGG/CGGGG	CGGGG/CGGGG	CGGGG/CGGGG	./.	CGGGG/CGGGG	CGGGG/CGGGG	CGGGG/CGGGG	CGGGG/CGGGG	CGGGG/CGGGG	CGGGG/CGGGG	CGGGG/CGGGG	./.	./.
InDel 210	A1	3301968	ATTTT/ATTTT	ATTT/ATTT	ATTT/ATTT	ATTT/ATTT	ATTT/ATTT	ATTT/ATTT	ATTT/ATTT	ATTT/ATTT	ATTT/ATTT	ATTT/ATTT	ATTT/ATTT	ATTT/ATTT	./.	./.	./.	ATTT/ATTT	ATTT/ATTT	./.	./.	ATTT/ATTT	ATTT/ATTT	./.	ATTT/ATTT	ATTT/ATTT	ATTT/ATTT	ATTT/ATTT	ATTT/ATTT	ATTT/ATTT	ATTT/ATTT	ATTT/ATTT	ATTT/ATTT	./.	ATTT/ATTT	ATTT/ATTT	ATTT/ATTT	ATTT/ATTT	ATTT/ATTT	ATTT/ATTT	ATTT/ATTT	ATTT/ATTT	ATTT/ATTT	ATTT/ATTT	ATTT/ATTT	./.	ATTT/ATTT	ATTT/ATTT	ATTT/ATTT
InDel 211	A1	3302263	ATTTTT/ATTTTT	./.	./.	./.	./.	./.	./.	./.	./.	./.	./.	./.	./.	./.	./.	./.	./.	./.	./.	./.	./.	./.	./.	ATTTTTT/ATTTTTT	./.	./.	./.	./.	./.	./.	./.	./.	./.	./.	./.	./.	./.	./.	./.	ATTTTTT/ATTTTTT	./.	./.	ATTTTTT/ATTTTTT	./.	./.	./.	./.
InDel 212	A1	3303151	CTTTTTTT/CTTTTTTT	./.	./.	./.	./.	./.	./.	./.	./.	./.	./.	./.	./.	./.	./.	./.	./.	./.	./.	./.	./.	CTTTTTT/CTTTTTT	./.	./.	./.	./.	./.	./.	./.	CTTTTTT/CTTTTTT	./.	./.	./.	./.	./.	./.	./.	./.	./.	./.	./.	./.	./.	./.	./.	./.	./.
InDel 213	A1	3305063	TAA/TAA	./.	./.	./.	./.	T/T	./.	T/T	T/T	./.	./.	T/T	T/T	./.	./.	./.	T/T	./.	./.	./.	T/T	./.	./.	T/T	T/T	T/T	./.	./.	T/T	T/T	T/T	./.	./.	./.	./.	./.	./.	T/T	T/T	./.	T/T	T/T	./.	./.	./.	./.	./.
InDel 214	A1	3306284	TA/TA	T/T	T/T	T/T	T/T	T/T	./.	./.	T/T	./.	T/T	./.	T/T	./.	./.	T/T	./.	./.	./.	./.	T/T	T/T	./.	./.	T/T	./.	T/T	T/T	./.	T/T	./.	./.	T/T	./.	T/T	./.	./.	T/T	./.	./.	./.	T/T	T/T	T/T	./.	./.	./.
InDel 215	A1	3334254	GTTTTTTTTT/GTTTTTTTTT	./.	./.	./.	./.	./.	./.	./.	./.	./.	./.	./.	./.	./.	./.	GTTTTTTTT/GTTTTTTTT	./.	./.	./.	./.	./.	./.	./.	./.	./.	./.	GTTTTTTTT/GTTTTTTTT	./.	./.	./.	./.	./.	./.	./.	./.	GTTTTTTTT/GTTTTTTTT	./.	./.	./.	GTTTTTTTT/GTTTTTTTT	./.	./.	./.	./.	./.	./.	GTTTTTTTT/GTTTTTTTT
InDel 216	A1	3408803	GAAAAAA/GAAAAAA	GAAAAAA/GAAAAAA	GAAAAAA/GAAAAAA	GAAAAAA/GAAAAAA	GAAAAAA/GAAAAAA	GAAAAAA/GAAAAAA	GAAAAAA/GAAAAAA	GAAAAAA/GAAAAAA	GAAAAAA/GAAAAAA	GAAAAAA/GAAAAAA	GAAAAAA/GAAAAAA	GAAAAAA/GAAAAAA	GAAAAAA/GAAAAAA	./.	./.	GAAAAAA/GAAAAAA	GAAAAAA/GAAAAAA	./.	./.	GAAAAAA/GAAAAAA	GAAAAAA/GAAAAAA	GAAAAAA/GAAAAAA	GAAAAAA/GAAAAAA	GAAAAAA/GAAAAAA	GAAAAAA/GAAAAAA	GAAAAAA/GAAAAAA	GAAAAAA/GAAAAAA	GAAAAAA/GAAAAAA	GAAAAAA/GAAAAAA	GAAAAAA/GAAAAAA	GAAAAAA/GAAAAAA	GAAAAAA/GAAAAAA	GAAAAAA/GAAAAAA	GAAAAAA/GAAAAAA	GAAAAAA/GAAAAAA	GAAAAAA/GAAAAAA	GAAAAAA/GAAAAAA	GAAAAAA/GAAAAAA	GAAAAAA/GAAAAAA	GAAAAAA/GAAAAAA	GAAAAAA/GAAAAAA	GAAAAAA/GAAAAAA	GAAAAAA/GAAAAAA	GAAAAAA/GAAAAAA	GAAAAAA/GAAAAAAA	GAAAAAA/GAAAAAA	GAAAAAA/GAAAAAA
InDel 217	A1	3421717	CTTTTTT/CTTTTTT	CTTTTTT/CTTTTTT	CTTTTTT/CTTTTTT	CTTTTTT/CTTTTTT	CTTTTTT/CTTTTTT	./.	CTTTTTT/CTTTTTT	CTTTTTT/CTTTTTT	CTTTTTT/CTTTTTT	CTTTTTT/CTTTTTT	CTTTTTT/CTTTTTT	CTTTTTT/CTTTTTT	CTTTTTT/CTTTTTT	./.	./.	CTTTTTT/CTTTTTT	CTTTTTT/CTTTTTT	./.	./.	CTTTTTT/CTTTTTT	CTTTTTT/CTTTTTT	./.	CTTTTTT/CTTTTTT	CTTTTTT/CTTTTTT	CTTTTTT/CTTTTTT	CTTTTTT/CTTTTTT	CTTTTTT/CTTTTTT	CTTTTTT/CTTTTTT	CTTTTTT/CTTTTTT	CTTTTTT/CTTTTTT	CTTTTTT/CTTTTTT	CTTTTTT/CTTTTTT	CTTTTTT/CTTTTTT	CTTTTTT/CTTTTTT	CTTTTTT/CTTTTTT	CTTTTTT/CTTTTTTT	./.	CTTTTTT/CTTTTTT	CTTTTTT/CTTTTTT	CTTTTTT/CTTTTTT	CTTTTTT/CTTTTTT	CTTTTTT/CTTTTTT	CTTTTTT/CTTTTTT	CTTTTTT/CTTTTTT	CTTTTTT/CTTTTTTT	CTTTTTT/CTTTTTT	CTTTTTT/CTTTTTT
InDel 218	A1	3422949	CAAAAAAAAA/CAAAAAAAAA	./.	CAAAAAAAA/CAAAAAAAA	./.	./.	./.	CAAAAAAAAA/CAAAAAAAA	./.	./.	./.	./.	./.	./.	./.	./.	./.	./.	./.	./.	./.	./.	./.	./.	./.	./.	./.	./.	./.	./.	./.	./.	./.	CAAAAAAAA/CAAAAAAAA	CAAAAAAAA/CAAAAAAAA	./.	./.	./.	./.	./.	./.	./.	./.	./.	./.	./.	./.	./.
InDel 219	A1	3486102	AC/AC	./.	ACC/ACC	./.	./.	./.	ACC/ACC	./.	./.	ACC/ACC	./.	ACC/ACC	./.	./.	./.	ACC/ACC	ACC/ACC	./.	./.	ACC/ACC	./.	./.	ACC/ACC	ACC/ACC	./.	./.	ACC/ACC	./.	./.	./.	./.	ACC/ACC	./.	./.	./.	./.	./.	./.	./.	./.	ACC/ACC	./.	./.	./.	./.	./.	./.
InDel 220	A1	3486618	G/G	GC/GC	./.	./.	./.	./.	./.	./.	./.	./.	./.	GC/GC	./.	./.	./.	GC/GC	./.	./.	./.	./.	GC/GC	./.	./.	./.	GC/GC	./.	./.	./.	GC/GC	./.	./.	./.	./.	./.	./.	./.	./.	./.	./.	./.	./.	./.	./.	./.	./.	./.	./.
InDel 221	A1	3486910	G/G	GT/GT	./.	./.	./.	./.	./.	./.	GT/GT	./.	./.	GT/GT	./.	./.	./.	./.	./.	./.	./.	./.	./.	./.	./.	./.	./.	./.	./.	GT/GT	./.	./.	./.	./.	./.	./.	./.	./.	./.	./.	./.	./.	./.	./.	./.	./.	./.	./.	./.
InDel 222	A1	3528643	TAAAAAAAAAAA/TAAAAAAAAAAA	./.	./.	./.	./.	./.	./.	TAAAAAAAA/TAAAAAAAA	./.	./.	./.	./.	./.	./.	./.	TAAAAAAAA/TAAAAAAAA	./.	./.	./.	./.	./.	./.	./.	./.	./.	./.	./.	./.	./.	./.	./.	./.	./.	./.	./.	./.	./.	./.	./.	./.	./.	./.	TAAAAAAAA/TAAAAAAAA	./.	./.	./.	./.
InDel 223	A1	3529891	CTGTG/CTGTG	./.	./.	./.	./.	./.	CTG/CTG	./.	./.	./.	./.	CTG/CTG	CTG/CTG	./.	./.	./.	./.	./.	./.	./.	./.	CTG/CTG	./.	CTG/CTG	./.	./.	./.	CTG/CTG	./.	./.	CTG/CTG	./.	./.	CTG/CTG	CTG/CTG	./.	./.	./.	./.	./.	./.	CTG/CTG	CTG/CTG	CTG/CTG	./.	CTG/CTG	./.
InDel 224	A1	3538331	ATTTTTTTT/ATTTTTTTT	ATTTTTTT/ATTTTTTT	./.	ATTTTTTTT/ATTTTTTT	ATTTTTTT/ATTTTTTT	./.	./.	./.	./.	./.	ATTTTTTT/ATTTTTTT	./.	./.	./.	./.	ATTTTTTT/ATTTTTTT	ATTTTTTT/ATTTTTTT	./.	./.	./.	./.	./.	./.	./.	ATTTTTTT/ATTTTTTT	ATTTTTTT/ATTTTTTT	./.	./.	ATTTTTTT/ATTTTTTT	./.	ATTTTTTT/ATTTTTTT	ATTTTTTTT/ATTTTTTT	ATTTTTTT/ATTTTTTT	ATTTTTTT/ATTTTTTT	ATTTTTTT/ATTTTTTT	./.	./.	ATTTTTTT/ATTTTTTT	ATTTTTTT/ATTTTTTT	ATTTTTTTT/ATTTTTTT	ATTTTTTT/ATTTTTTT	./.	./.	./.	ATTTTTTT/ATTTTTTT	ATTTTTTT/ATTTTTTT	ATTTTTTT/ATTTTTTT
InDel 225	A1	3538959	TAAAAAAA/TAAAAAAA	./.	./.	./.	./.	./.	./.	./.	./.	./.	./.	./.	./.	./.	./.	./.	./.	./.	./.	./.	./.	./.	./.	./.	./.	TAAAAAAAA/TAAAAAAAA	./.	./.	./.	./.	./.	./.	TAAAAAAAA/TAAAAAAAA	./.	./.	TAAAAAAAA/TAAAAAAAA	./.	./.	./.	./.	./.	./.	./.	./.	./.	./.	./.
InDel 226	A1	3540102	AT/AT	./.	./.	ATT/ATT	./.	ATT/ATT	ATT/ATT	./.	./.	ATT/ATT	./.	./.	./.	./.	./.	./.	ATT/ATT	./.	./.	ATT/ATT	ATT/ATT	ATT/ATT	ATT/ATT	ATT/ATT	ATT/ATT	./.	./.	ATT/ATT	ATT/ATT	ATT/ATT	ATT/ATT	./.	ATT/ATT	ATT/ATT	ATT/ATT	ATT/ATT	./.	ATT/ATT	ATT/ATT	ATT/ATT	ATT/ATT	ATT/ATT	./.	ATT/ATT	./.	./.	./.
InDel 227	A1	3581826	CTTTTTTTTTTTT/CTTTTTTTTTTTT	CTTTTTTTTTT/CTTTTTTTTTT	./.	./.	CTTTTTTTTTT/CTTTTTTTTTT	CTTTTTTTTTT/CTTTTTTTTTT	./.	./.	./.	CTTTTTTTTTT/CTTTTTTTTTT	./.	./.	./.	./.	./.	./.	./.	./.	./.	./.	CTTTTTTTTTT/CTTTTTTTTTT	./.	CTTTTTTTTTT/CTTTTTTTTTT	CTTTTTTTTTT/CTTTTTTTTTT	./.	./.	./.	./.	./.	./.	./.	CTTTTTTTTTT/CTTTTTTTTTT	CTTTTTTTTTT/CTTTTTTTTTT	CTTTTTTTTTT/CTTTTTTTTTT	./.	./.	./.	./.	./.	./.	./.	CTTTTTTTTTT/CTTTTTTTTTT	CTTTTTTTTTT/CTTTTTTTTTT	./.	./.	CTTTTTTTTTT/CTTTTTTTTTT	./.
InDel 228	A1	3586368	ATTT/ATTT	./.	./.	ATTTT/ATTTT	ATTTT/ATTTT	./.	ATTTT/ATTTT	./.	./.	./.	ATTTT/ATTTT	./.	ATTTT/ATTTT	./.	./.	./.	./.	./.	./.	./.	./.	./.	./.	./.	./.	./.	ATTTT/ATTTT	./.	./.	./.	./.	./.	./.	./.	./.	./.	./.	./.	./.	./.	./.	./.	./.	./.	./.	./.	./.
InDel 229	A1	3596132	CTTTTTTT/CTTTTTTT	./.	./.	./.	CTTTTTTTT/CTTTTTTTT	./.	./.	./.	./.	./.	./.	./.	./.	./.	./.	./.	CTTTTTTTT/CTTTTTTTT	./.	./.	CTTTTTTTT/CTTTTTTTT	./.	./.	./.	CTTTTTTTT/CTTTTTTTT	./.	./.	./.	./.	./.	./.	./.	./.	./.	CTTTTTTTT/CTTTTTTTT	./.	./.	./.	./.	./.	./.	./.	./.	./.	./.	CTTTTTTTT/CTTTTTTTT	CTTTTTTTT/CTTTTTTTT	./.
InDel 230	A1	3596220	AG/AG	./.	./.	./.	AGG/AGG	./.	AGG/AGG	./.	./.	./.	./.	./.	./.	./.	./.	./.	./.	./.	./.	AGG/AGG	./.	./.	./.	AGG/AGG	AG/AGG	./.	./.	./.	./.	./.	./.	./.	./.	./.	./.	./.	./.	./.	./.	./.	./.	./.	./.	./.	AGG/AGG	AG/AGG	./.
InDel 231	A1	3630291	GAAAAAA/GAAAAAA	./.	./.	GAAAAA/GAAAAA	GAAAAA/GAAAAA	./.	GAAAAA/GAAAAA	./.	./.	./.	./.	./.	GAAAAA/GAAAAA	./.	./.	./.	./.	./.	./.	./.	./.	./.	GAAAAA/GAAAAA	./.	./.	./.	GAAAAA/GAAAAA	./.	./.	GAAAAA/GAAAAA	./.	./.	./.	GAAAAA/GAAAAA	./.	./.	./.	GAAAAA/GAAAAA	GAAAAA/GAAAAA	./.	./.	./.	./.	./.	./.	GAAAAA/GAAAAA	GAAAAA/GAAAAA
InDel 232	A1	3630802	TTCT/TTCT	TT/TT	./.	TT/TT	./.	./.	./.	./.	TT/TT	./.	./.	./.	./.	./.	./.	./.	./.	./.	./.	./.	./.	./.	./.	./.	./.	./.	./.	./.	./.	./.	./.	./.	./.	./.	./.	./.	./.	./.	./.	./.	./.	./.	./.	./.	./.	./.	./.
InDel 233	A1	3641513	TG/TG	./.	./.	./.	./.	./.	TGG/TGG	./.	./.	./.	./.	./.	./.	./.	./.	./.	./.	./.	./.	./.	./.	./.	./.	./.	./.	./.	./.	./.	./.	./.	./.	./.	./.	./.	./.	./.	./.	./.	./.	./.	./.	./.	./.	./.	./.	./.	TGG/TGG
InDel 234	A1	3657111	CAA/CAA	CAA/CAA	CAA/CAA	CAA/CAA	./.	./.	CAA/CAA	CAA/CAA	CAA/CAA	CAA/CAA	CAA/CAA	./.	CAA/CAA	./.	./.	CAA/CAA	CAA/CAA	./.	./.	./.	CAA/CAA	CAA/CAA	./.	CAA/CAA	CAA/CAA	CAA/CAA	CAA/CAA	CAA/CAA	./.	CAA/CAA	CAA/CAA	CAA/CAA	CAA/CAA	CAA/CAA	CAA/CAA	CAA/CAA	CAA/CAA	CAA/CAA	CAA/CAA	./.	CAA/CAA	CAA/CA	./.	CAA/CAA	./.	./.	CAA/CAA
InDel 235	A1	3677129	GACACACACACACAC/GACACACACACACAC	./.	GACACACACACACAC/GACACACACACACAC	GACACACACACACAC/GACACACACACACAC	GACACACACACACAC/GACACACACACACAC	GACACACACACACAC/GACACACACACACACAC	GACACACACACACAC/GACACACACACACAC	GACACACACACACAC/GACACACACACACAC	./.	GACACACACACACAC/GACACACACACACAC	GACACACACACACAC/GACACACACACACAC	GACACACACACACAC/GACACACACACACAC	GACACACACACACAC/GACACACACACACAC	./.	./.	GACACACACACACAC/GACACACACACACAC	GACACACACACACAC/GACACACACACACAC	./.	./.	GACACACACACACAC/GACACACACACACAC	GACACACACACACAC/GACACACACACACAC	GACACACACACACAC/GACACACACACACACAC	GACACACACACACAC/GACACACACACACAC	GACACACACACACAC/GACACACACACACAC	GACACACACACACAC/GACACACACACACAC	GACACACACACACAC/GACACACACACACAC	GACACACACACACAC/GACACACACACACAC	GACACACACACACAC/GACACACACACACAC	GACACACACACACAC/GACACACACACACAC	GACACACACACACAC/GACACACACACACAC	GACACACACACACAC/GACACACACACACAC	./.	GACACACACACACAC/GACACACACACACAC	GACACACACACACAC/GACACACACACACAC	GACACACACACACAC/GACACACACACACAC	./.	./.	GACACACACACACAC/GACACACACACACAC	./.	GACACACACACACAC/GACACACACACACAC	GACACACACACACAC/GACACACACACACAC	GACACACACACACAC/GACACACACACACAC	GACACACACACACAC/GACACACACACACAC	GACACACACACACAC/GACACACACACACAC	GACACACACACACAC/GACACACACACACAC	GACACACACACACAC/GACACACACACACAC	GACACACACACACAC/GACACACACACACAC
InDel 236	A1	3677547	GAAAAAAAAAA/GAAAAAAAAAA	./.	./.	./.	./.	./.	GAAAAAAAAAA/GAAAAAAAAAA	GAAAAAAAAAA/GAAAAAAAAAA	./.	./.	./.	./.	./.	./.	./.	GAAAAAAAAAA/GAAAAAAAAAA	GAAAAAAAAAA/GAAAAAAAAAAAA	./.	./.	./.	./.	./.	./.	./.	./.	./.	./.	./.	./.	./.	./.	./.	GAAAAAAAAAA/GAAAAAAAAAAAA	./.	./.	./.	./.	./.	./.	GAAAAAAAAAA/GAAAAAAAAAA	./.	./.	./.	./.	./.	./.	./.
InDel 237	A1	3706348	CACTACTACTACTACT/CACTACTACTACTACT	./.	./.	./.	./.	CACTACTACTACTACTACT/CACTACTACTACTACTACT	./.	./.	./.	./.	./.	CACTACTACTACTACTACT/CACTACTACTACTACTACT	./.	./.	./.	./.	./.	./.	./.	./.	./.	CACTACTACTACTACTACT/CACTACTACTACTACTACT	./.	CACTACTACTACTACTACT/CACTACTACTACTACTACT	CACTACTACTACTACTACT/CACTACTACTACTACTACT	CACTACTACTACTACTACT/CACTACTACTACTACTACT	./.	./.	./.	./.	CACTACTACTACTACTACT/CACTACTACTACTACTACT	./.	./.	./.	./.	./.	./.	./.	./.	./.	./.	./.	./.	./.	./.	./.	./.
InDel 238	A1	3712375	GATAT/GATAT	./.	./.	./.	./.	./.	GATAT/GATAT	./.	./.	GATAT/GAT	GATAT/GATAT	./.	./.	./.	./.	GATAT/GATAT	./.	./.	./.	./.	./.	./.	./.	GATAT/GATAT	./.	./.	./.	./.	./.	./.	./.	GATAT/GATAT	./.	./.	GATAT/GATAT	./.	./.	GATAT/GATAT	GATAT/GATAT	./.	./.	GATAT/GATAT	./.	./.	./.	./.	./.
InDel 239	A1	3730050	AT/AT	./.	AT/AT	AT/AT	AT/AT	AT/AT	AT/AT	./.	./.	AT/AT	AT/A	AT/AT	AT/AT	./.	./.	./.	./.	./.	./.	AT/AT	AT/AT	AT/AT	AT/AT	AT/AT	AT/AT	AT/AT	./.	./.	AT/AT	AT/AT	./.	./.	AT/AT	./.	AT/AT	AT/AT	AT/AT	./.	./.	./.	./.	AT/AT	./.	./.	AT/A	AT/AT	AT/AT
InDel 240	A1	3742878	TTCTCTCTCTCTCTCT/TTCTCTCTCTCTCTCT	TTCTCTCTCTCTCTCT/TTCTCTCTCTCTCTCT	TTCTCTCTCTCTCTCT/TTCTCTCTCTCTCTCT	TTCTCTCTCTCTCTCT/TTCTCTCTCTCTCTCT	TTCTCTCTCTCTCTCT/TTCTCTCTCTCTCTCT	TTCTCTCTCTCTCTCT/TTCTCTCTCTCTCTCT	TTCTCTCTCTCTCTCT/TTCTCTCTCTCTCTCT	TTCTCTCTCTCTCTCT/TTCTCTCTCTCTCTCT	TTCTCTCTCTCTCTCT/TTCTCTCTCTCTCTCT	TTCTCTCTCTCTCTCT/TTCTCTCTCTCTCTCT	TTCTCTCTCTCTCTCT/TTCTCTCTCTCTCTCT	TTCTCTCTCTCTCTCT/TTCTCTCTCTCTCTCT	TTCTCTCTCTCTCTCT/TTCTCTCTCTCTCTCT	./.	./.	TTCTCTCTCTCTCTCT/TTCTCTCTCTCTCTCT	TTCTCTCTCTCTCTCT/TTCTCTCTCTCTCTCT	./.	./.	TTCTCTCTCTCTCTCT/TTCTCTCTCTCTCTCT	TTCTCTCTCTCTCTCT/TTCTCTCTCTCTCTCT	TTCTCTCTCTCTCTCT/TTCTCTCTCTCTCTCT	TTCTCTCTCTCTCTCT/TTCTCTCTCTCTCTCT	TTCTCTCTCTCTCTCT/TTCTCTCTCTCTCTCT	TTCTCTCTCTCTCTCT/TTCTCTCTCTCTCTCT	TTCTCTCTCTCTCTCT/TTCTCTCTCTCTCTCT	TTCTCTCTCTCTCTCT/TTCTCTCTCTCTCTCT	TTCTCTCTCTCTCTCT/TTCTCTCTCTCTCTCT	TTCTCTCTCTCTCTCT/TTCTCTCTCTCTCTCT	TTCTCTCTCTCTCTCT/TTCTCTCTCTCTCTCT	TTCTCTCTCTCTCTCT/TTCTCTCTCTCTCTCT	TTCTCTCTCTCTCTCT/TTCTCTCTCTCTCTCT	TTCTCTCTCTCTCTCT/TTCTCTCTCTCTCTCT	TTCTCTCTCTCTCTCT/TTCTCTCTCTCTCTCT	TTCTCTCTCTCTCTCT/TTCTCTCTCTCTCTCT	TTCTCTCTCTCTCTCT/TTCTCTCTCTCTCTCT	TTCTCTCTCTCTCTCT/TTCTCTCTCTCTCTCT	TTCTCTCTCTCTCTCT/TTCTCTCTCTCTCTCT	TTCTCTCTCTCTCTCT/TTCTCTCTCTCTCTCT	TTCTCTCTCTCTCTCT/TTCTCTCTCTCTCTCT	TTCTCTCTCTCTCTCT/TTCTCTCTCTCTCTCT	TTCTCTCTCTCTCTCT/TTCTCTCTCTCTCTCT	TTCTCTCTCTCTCTCT/TTCTCTCTCTCTCTCT	TTCTCTCTCTCTCTCT/TTCTCTCTCTCTCTCT	TTCTCTCTCTCTCTCT/TTCTCTCTCTCTCTCT	TTCTCTCTCTCTCTCT/TTCTCTCTCTCTCTCT	TTCTCTCTCTCTCTCT/TTCTCTCTCTCTCTCT
InDel 241	A1	3900670	CGTGTGTGTGTGTG/CGTGTGTGTGTGTG	CGTGTGTGTGTGTG/CGTGTGTGTGTGTG	CGTGTGTGTGTGTG/CGTGTGTGTGTGTG	./.	CGTGTGTGTGTGTG/CGTGTGTGTGTGTG	CGTGTGTGTGTGTG/CGTGTGTGTGTGTG	CGTGTGTGTGTGTG/CGTGTGTGTGTGTG	CGTGTGTGTGTGTG/CGTGTGTGTGTGTG	CGTGTGTGTGTGTG/CGTGTGTGTGTGTG	CGTGTGTGTGTGTG/CGTGTGTGTGTGTG	./.	CGTGTGTGTGTGTG/CGTGTGTGTGTGTG	./.	./.	./.	CGTGTGTGTGTGTG/CGTGTGTGTGTGTG	CGTGTGTGTGTGTG/CGTGTGTGTGTGTG	./.	./.	CGTGTGTGTGTGTG/CGTGTGTGTGTGTG	CGTGTGTGTGTGTG/CGTGTGTGTGTGTG	CGTGTGTGTGTGTG/CGTGTGTGTGTGTG	CGTGTGTGTGTGTG/CGTGTGTGTGTGTG	CGTGTGTGTGTGTG/CGTGTGTGTGTGTG	CGTGTGTGTGTGTG/CGTGTGTGTGTGTG	CGTGTGTGTGTGTG/CGTGTGTGTGTG	CGTGTGTGTGTGTG/CGTGTGTGTGTGTG	CGTGTGTGTGTGTG/CGTGTGTGTGTGTG	./.	CGTGTGTGTGTGTG/CGTGTGTGTGTGTG	CGTGTGTGTGTGTG/CGTGTGTGTGTGTG	CGTGTGTGTGTGTG/CGTGTGTGTGTGTG	CGTGTGTGTGTGTG/CGTGTGTGTGTGTG	CGTGTGTGTGTGTG/CGTGTGTGTGTGTG	./.	CGTGTGTGTGTGTG/CGTGTGTGTGTGTG	CGTGTGTGTGTGTG/CGTGTGTGTGTGTG	CGTGTGTGTGTGTG/CGTGTGTGTGTGTG	CGTGTGTGTGTGTG/CGTGTGTGTGTGTG	CGTGTGTGTGTGTG/CGTGTGTGTGTGTG	CGTGTGTGTGTGTG/CGTGTGTGTGTGTG	CGTGTGTGTGTGTG/CGTGTGTGTGTGTG	CGTGTGTGTGTGTG/CGTGTGTGTGTGTG	./.	CGTGTGTGTGTGTG/CGTGTGTGTGTGTG	CGTGTGTGTGTGTG/CGTGTGTGTGTGTG	CGTGTGTGTGTGTG/CGTGTGTGTGTGTG
InDel 242	A1	3902154	ATTTTTT/ATTTTTT	./.	./.	./.	./.	./.	./.	./.	./.	./.	./.	./.	./.	./.	./.	./.	./.	./.	./.	./.	./.	./.	./.	./.	./.	./.	./.	./.	./.	./.	./.	./.	./.	./.	./.	./.	./.	./.	./.	./.	./.	./.	./.	./.	./.	./.	./.
InDel 243	A1	3911007	ATT/ATT	ATT/ATT	./.	./.	./.	./.	./.	./.	./.	./.	./.	./.	./.	./.	./.	./.	./.	./.	./.	ATT/AT	./.	./.	ATT/ATT	ATT/ATT	ATT/ATT	./.	./.	ATT/ATT	./.	./.	./.	ATT/ATT	./.	./.	./.	ATT/ATT	./.	./.	./.	./.	ATT/ATT	./.	./.	./.	./.	./.	./.
InDel 244	A1	3930442	GAAA/GAAA	./.	GAAAA/GAAAA	./.	GAAAA/GAAAA	./.	GAAAA/GAAAA	./.	GAAAA/GAAAA	GAAAA/GAAAA	./.	GAAAA/GAAAA	./.	./.	./.	GAAAA/GAAAA	GAAAA/GAAAA	./.	./.	GAAAA/GAAAA	./.	GAAAA/GAAAA	./.	GAAAA/GAAAA	GAAAA/GAAAA	./.	GAAAA/GAAAA	./.	GAAAA/GAAAA	GAAAA/GAAAA	./.	GAAAA/GAAAA	./.	GAAAA/GAAAA	GAAAA/GAAAA	./.	GAAAA/GAAAA	./.	GAAAA/GAAAA	./.	./.	./.	GAAAA/GAAAA	./.	./.	./.	./.
InDel 245	A1	3931924	GTCTTCTTCTTCTT/GTCTTCTTCTTCTT	GTCTTCTTCTT/GTCTTCTTCTT	./.	GTCTTCTTCTT/GTCTTCTTCTT	./.	./.	./.	./.	GTCTTCTTCTT/GTCTTCTTCTT	GTCTTCTTCTT/GTCTTCTTCTT	./.	./.	./.	./.	./.	./.	GTCTTCTTCTT/GTCTTCTTCTT	./.	./.	./.	GTCTTCTTCTT/GTCTTCTTCTT	./.	GTCTTCTTCTT/GTCTTCTTCTT	GTCTTCTTCTT/GTCTTCTTCTT	GTCTTCTTCTT/GTCTTCTTCTT	GTCTTCTTCTT/GTCTTCTTCTT	./.	GTCTTCTTCTT/GTCTTCTTCTT	./.	GTCTTCTTCTT/GTCTTCTTCTT	./.	GTCTTCTTCTT/GTCTTCTTCTT	GTCTTCTTCTT/GTCTTCTTCTT	./.	GTCTTCTTCTT/GTCTTCTTCTT	./.	./.	./.	GTCTTCTTCTT/GTCTTCTTCTT	./.	./.	GTCTTCTTCTT/GTCTTCTTCTT	./.	./.	./.	./.	./.
InDel 246	A1	3939943	CGAGAGAGAGAGAGAGAGAGAGAGAGAGAGAGAGA/CGAGAGAGAGAGAGAGAGAGAGAGAGAGAGAGAGA	./.	./.	./.	./.	./.	./.	./.	CGAGAGAGAGAGAGAGAGAGAGAGAGAGAGAGAGAGA/CGAGAGAGAGAGAGAGAGAGAGAGAGAGAGAGAGAGA	./.	./.	./.	CGAGAGAGAGAGAGAGAGAGAGAGAGAGAGAGAGAGA/CGAGAGAGAGAGAGAGAGAGAGAGAGAGAGAGAGAGA	./.	./.	./.	./.	./.	./.	./.	./.	./.	./.	./.	./.	CGAGAGAGAGAGAGAGAGAGAGAGAGAGAGAGAGAGA/CGAGAGAGAGAGAGAGAGAGAGAGAGAGAGAGAGAGA	./.	./.	./.	./.	CGAGAGAGAGAGAGAGAGAGAGAGAGAGAGAGAGA/CGAGAGAGAGAGAGAGAGAGAGAGAGAGAGAGAGA	./.	./.	./.	./.	./.	./.	./.	CGAGAGAGAGAGAGAGAGAGAGAGAGAGAGAGAGAGA/CGAGAGAGAGAGAGAGAGAGAGAGAGAGAGAGAGAGA	CGAGAGAGAGAGAGAGAGAGAGAGAGAGAGAGAGAGA/CGAGAGAGAGAGAGAGAGAGAGAGAGAGAGAGAGAGA	./.	./.	./.	./.	CGAGAGAGAGAGAGAGAGAGAGAGAGAGAGAGAGA/CGAGAGAGAGAGAGAGAGAGAGAGAGAGAGAGAGAGA	./.	./.
InDel 247	A1	3951357	CAAAAA/CAAAAA	CAAAA/CAAAA	./.	./.	./.	./.	./.	./.	CAAAA/CAAAA	CAAAA/CAAAA	./.	./.	./.	./.	./.	CAAAA/CAAAA	./.	./.	./.	CAAAA/CAAAA	./.	./.	CAAAA/CAAAA	./.	./.	CAAAA/CAAAA	./.	./.	./.	./.	CAAAA/CAAAA	CAAAA/CAAAA	./.	CAAAA/CAAAA	./.	CAAAA/CAAAA	CAAAA/CAAAA	./.	./.	./.	./.	./.	CAAAA/CAAAA	./.	./.	./.	./.
InDel 248	A1	4010331	CTT/CTT	./.	./.	CT/CT	./.	./.	CT/CT	CT/CT	./.	CT/CT	./.	./.	./.	./.	./.	./.	CT/CT	./.	./.	CT/CT	./.	./.	CT/CT	./.	./.	./.	./.	CT/CT	./.	CT/CT	./.	./.	CT/CT	./.	CT/CT	./.	./.	CT/CT	./.	./.	./.	./.	CT/CT	./.	./.	./.	CT/CT
InDel 249	A1	4016300	CTTTT/CTTTT	./.	./.	./.	./.	./.	CTTTTT/CTTTTT	./.	./.	CTTTTT/CTTTTT	./.	./.	./.	./.	./.	CTTTTT/CTTTTT	./.	./.	./.	./.	./.	./.	./.	./.	CTTTTT/CTTTTT	./.	./.	./.	./.	./.	./.	./.	./.	./.	./.	./.	CTTTTT/CTTTTT	./.	CTTTTT/CTTTTT	CTTTTT/CTTTTT	./.	./.	./.	./.	CTTTTT/CTTTTT	./.	./.
InDel 250	A1	4016495	CTATATATAT/CTATATATAT	CTATATATATAT/CTATATATATAT	CTATATATATAT/CTATATATATAT	CTATATATATAT/CTATATATATAT	CTATATATATAT/CTATATATATAT	CTATATATATAT/CTATATATATAT	CTATATATATAT/CTATATATATAT	CTATATATATAT/CTATATATATAT	CTATATATATAT/CTATATATATAT	CTATATATATAT/CTATATATATAT	CTATATATATAT/CTATATATATAT	./.	CTATATATATAT/CTATATATATAT	./.	./.	CTATATATATAT/CTATATATATAT	CTATATATATAT/CTATATATATAT	./.	./.	CTATATATATAT/CTATATATATAT	CTATATATATAT/CTATATATATAT	CTATATATATAT/CTATATATATAT	CTATATATATAT/CTATATATATAT	CTATATATATAT/CTATATATATAT	CTATATATATAT/CTATATATATAT	CTATATATATAT/CTATATATATAT	CTATATATATAT/CTATATATATAT	CTATATATATAT/CTATATATATAT	CTATATATATAT/CTATATATATAT	CTATATATATAT/CTATATATATAT	CTATATATATAT/CTATATATATAT	CTATATATATAT/CTATATATATAT	CTATATATATAT/CTATATATATAT	CTATATATATAT/CTATATATATAT	CTATATATATAT/CTATATATATAT	CTATATATATAT/CTATATATATAT	CTATATATATAT/CTATATATATAT	CTATATATATAT/CTATATATATAT	./.	CTATATATATAT/CTATATATATAT	CTATATATATAT/CTATATATATAT	CTATATATAT/CTATATATATAT	CTATATATATAT/CTATATATATAT	./.	./.	CTATATATATAT/CTATATATATAT	CTATATATATAT/CTATATATATAT
InDel 251	A1	4017513	TCC/TCC	./.	./.	./.	./.	./.	./.	TC/TC	./.	TC/TC	./.	./.	./.	./.	./.	./.	./.	./.	./.	./.	./.	TC/TC	./.	TC/TC	./.	TC/TC	./.	./.	./.	./.	./.	./.	./.	./.	./.	./.	TC/TC	./.	./.	./.	./.	./.	./.	TC/TC	./.	./.	./.
InDel 252	A1	4019574	T/T	./.	./.	./.	./.	TA/TA	./.	./.	./.	TA/TA	./.	./.	./.	./.	./.	TA/TA	./.	./.	./.	./.	./.	./.	./.	./.	./.	./.	./.	TA/TA	./.	./.	./.	./.	TA/TA	TA/TA	./.	./.	./.	./.	./.	./.	./.	./.	./.	./.	./.	./.	./.
InDel 253	A1	4022514	ATTTTT/ATTTTT	ATTTTTT/ATTTTTT	./.	./.	./.	./.	ATTTTTT/ATTTTTT	./.	ATTTTTT/ATTTTTT	./.	./.	./.	./.	./.	./.	./.	./.	./.	./.	./.	./.	./.	./.	./.	./.	./.	./.	./.	./.	./.	ATTTTTT/ATTTTTT	./.	./.	./.	./.	./.	./.	./.	./.	./.	./.	./.	./.	./.	./.	./.	./.
InDel 254	A1	4043670	TAAAAA/TAAAAA	TAAAAAA/TAAAAAA	./.	./.	./.	./.	./.	TAAAAAA/TAAAAAA	./.	./.	TAAAAAA/TAAAAAA	./.	./.	./.	./.	./.	./.	./.	./.	./.	./.	./.	./.	TAAAAAA/TAAAAAA	./.	./.	./.	./.	./.	./.	./.	./.	./.	./.	./.	./.	./.	./.	TAAAAAA/TAAAAAA	./.	./.	./.	./.	./.	TAAAAAA/TAAAAAA	./.	./.
InDel 255	A1	4046061	CTTT/CTTT	CTT/CTT	CTT/CTT	CTT/CTT	CTT/CTT	CTT/CTT	CTT/CTT	./.	./.	CTT/CTT	CTT/CTT	CTT/CTT	CTT/CTT	./.	./.	CTT/CTT	CTT/CTT	./.	./.	CTT/CTT	CTT/CTT	CTT/CTT	CTT/CTT	CTT/CTT	CTT/CTT	CTT/CTT	CTT/CTT	CTT/CTT	CTT/CTT	CTT/CTT	CTT/CTT	CTT/CTT	CTT/CTT	CTT/CTT	CTT/CTT	CTT/CTT	CTT/CTT	CTT/CTT	CTT/CTT	CTT/CTT	CTT/CTT	CTT/CTT	CTT/CTT	CTT/CTT	CTT/CTT	CTT/CTT	CTT/CTT
InDel 256	A1	4050385	CAAAAAA/CAAAAAA	CAAAAAA/CAAAAAA	CAAAAAA/CAAAAAA	CAAAAAA/CAAAAAA	CAAAAAA/CAAAAAA	CAAAAAA/CAAAAAAA	CAAAAAA/CAAAAAA	CAAAAAA/CAAAAAA	CAAAAAA/CAAAAAA	CAAAAAA/CAAAAAA	CAAAAAA/CAAAAAA	CAAAAAA/CAAAAAA	CAAAAAA/CAAAAAA	./.	./.	CAAAAAA/CAAAAAA	CAAAAAA/CAAAAAA	./.	./.	CAAAAAA/CAAAAAA	CAAAAAA/CAAAAAA	CAAAAAA/CAAAAAA	CAAAAAA/CAAAAAAA	CAAAAAA/CAAAAAA	CAAAAAA/CAAAAAA	CAAAAAA/CAAAAAA	CAAAAAA/CAAAAAA	CAAAAAA/CAAAAAA	CAAAAAA/CAAAAAA	CAAAAAA/CAAAAAA	CAAAAAA/CAAAAAA	CAAAAAA/CAAAAAA	CAAAAAA/CAAAAAA	CAAAAAA/CAAAAAA	CAAAAAA/CAAAAAA	CAAAAAA/CAAAAAA	CAAAAAA/CAAAAAA	CAAAAAA/CAAAAAA	CAAAAAA/CAAAAAA	CAAAAAA/CAAAAAA	CAAAAAA/CAAAAAA	CAAAAAA/CAAAAAA	CAAAAAA/CAAAAAAA	CAAAAAA/CAAAAAA	CAAAAAA/CAAAAAA	CAAAAAA/CAAAAAAA	CAAAAAA/CAAAAAAA
InDel 257	A1	4051725	CAAA/CAAA	./.	CAA/CAA	CAA/CAA	./.	CAA/CAA	CAA/CAA	./.	CAA/CAA	CAA/CAA	CAA/CAA	CAA/CAA	./.	./.	./.	./.	CAA/CAA	./.	./.	CAA/CAA	CAA/CAA	CAA/CAA	CAA/CAA	CAA/CAA	CAA/CAA	./.	./.	./.	CAA/CAA	CAA/CAA	CAA/CAA	CAA/CAA	CAA/CAA	./.	CAA/CAA	CAA/CAA	./.	./.	CAA/CAA	CAA/CAA	CAA/CAA	./.	CAA/CAA	CAA/CAA	./.	CAA/CAA	./.
InDel 258	A1	4052369	TTCT/TTCT	TTCT/TTCT	TTCT/TTCT	TTCT/TT	TTCT/TTCT	TTCT/TTCT	TTCT/TTCT	TTCT/TTCT	TTCT/TTCT	TTCT/TTCT	TTCT/TTCT	TTCT/TTCT	TTCT/TTCT	./.	./.	TTCT/TTCT	TTCT/TTCT	./.	./.	TTCT/TTCT	TTCT/TTCT	TTCT/TTCT	TTCT/TTCT	TTCT/TTCT	TTCT/TTCT	TTCT/TTCT	TTCT/TTCT	TTCT/TTCT	TTCT/TTCT	TTCT/TTCT	TTCT/TTCT	TTCT/TTCT	TTCT/TTCT	TTCT/TTCT	TTCT/TTCT	TTCT/TT	TTCT/TTCT	TTCT/TTCT	TTCT/TTCT	TTCT/TTCT	TTCT/TTCT	TTCT/TTCT	TTCT/TT	TTCT/TT	TTCT/TT	TTCT/TTCT	TTCT/TTCT
InDel 259	A1	4059210	ATTTTTTTTT/ATTTTTTTTT	./.	./.	./.	./.	./.	./.	./.	./.	./.	./.	ATTTTTTTT/ATTTTTTTT	./.	./.	./.	./.	./.	./.	./.	./.	ATTTTTTTT/ATTTTTTTT	./.	ATTTTTTTT/ATTTTTTTT	./.	./.	ATTTTTTTT/ATTTTTTTT	./.	./.	./.	ATTTTTTTT/ATTTTTTTT	./.	./.	./.	./.	./.	./.	./.	./.	./.	./.	./.	./.	./.	./.	./.	./.	ATTTTTTTT/ATTTTTTTT
InDel 260	A1	4067286	TGA/TGA	./.	./.	./.	./.	./.	./.	./.	./.	./.	./.	./.	./.	./.	./.	./.	TGAGA/TGAGA	./.	./.	./.	./.	TGAGA/TGAGA	./.	./.	./.	./.	./.	./.	TGAGA/TGAGA	TGAGA/TGAGA	./.	./.	./.	./.	./.	./.	./.	./.	./.	./.	./.	./.	./.	./.	./.	./.	./.
InDel 261	A1	4069547	AGGG/AGGG	./.	AGGGGG/AGGGGG	AGGGGG/AGGGGG	AGGGGG/AGGGGG	AGGGGG/AGGGGG	AGGGGG/AGGGGG	AGGGGG/AGGGGG	./.	AGGG/AGGGGG	./.	./.	AGGGGG/AGGGGG	./.	./.	AGGGGG/AGGGGG	AGGGGG/AGGGGG	./.	./.	AGGGGG/AGGGGG	AGGGGG/AGGGGG	AGGGGG/AGGGGG	AGGGGG/AGGGGG	AGGGGG/AGGGGG	./.	AGGG/AGGGGG	./.	./.	./.	AGGG/AGGGGG	AGGGGG/AGGGGG	./.	AGGGGG/AGGGGG	AGGGGG/AGGGGG	AGGGGG/AGGGGG	AGGGGG/AGGGGG	AGGGGG/AGGGGG	AGGGGG/AGGGGG	AGGGGG/AGGGGG	AGGGGG/AGGGGG	AGGGGG/AGGGGG	AGGGGG/AGGGGG	AGGGGG/AGGGGG	./.	AGGGGG/AGGGGG	AGGGGG/AGGGGG	AGGGGG/AGGGGG
InDel 262	A1	4075322	ATT/ATT	./.	ATTT/ATTT	./.	./.	ATTT/ATTT	ATTT/ATTT	ATTT/ATTT	ATTT/ATTT	./.	./.	ATTT/ATTT	ATTT/ATTT	./.	./.	ATTT/ATTT	ATTT/ATTT	./.	./.	./.	ATTT/ATTT	ATTT/ATTT	ATTT/ATTT	ATTT/ATTT	ATTT/ATTT	./.	ATTT/ATTT	ATTT/ATTT	ATTT/ATTT	ATTT/ATTT	ATTT/ATTT	ATTT/ATTT	./.	ATTT/ATTT	ATTT/ATTT	ATTT/ATTT	ATTT/ATTT	./.	./.	ATTT/ATTT	./.	ATTT/ATTT	ATTT/ATTT	ATTT/ATTT	./.	ATTT/ATTT	./.
InDel 263	A1	4092665	GAAAAAAAA/GAAAAAAAA	./.	./.	./.	./.	./.	./.	./.	./.	./.	./.	./.	GAAAAAAAAA/GAAAAAAAAA	./.	./.	./.	./.	./.	./.	./.	./.	./.	./.	GAAAAAAAAA/GAAAAAAAAA	./.	GAAAAAAAAA/GAAAAAAAAA	./.	./.	./.	./.	./.	./.	./.	./.	./.	GAAAAAAAAA/GAAAAAAAAA	./.	./.	./.	./.	./.	./.	./.	./.	./.	./.	./.
InDel 264	A1	4093007	TAAAA/TAAAA	./.	./.	./.	TAAAA/TAAAA	./.	./.	./.	./.	./.	./.	./.	./.	./.	./.	./.	./.	./.	./.	./.	./.	./.	./.	TAAAA/TAAAA	./.	./.	./.	./.	./.	./.	./.	./.	./.	./.	./.	./.	./.	./.	./.	./.	./.	./.	./.	./.	./.	./.	TAAAA/TAAA
InDel 265	A1	4127434	CAA/CAA	./.	./.	./.	./.	./.	CA/CA	./.	./.	./.	CA/CA	./.	./.	./.	./.	./.	./.	./.	./.	./.	./.	./.	./.	./.	./.	./.	./.	./.	./.	./.	./.	./.	./.	./.	./.	./.	CA/CA	./.	./.	./.	./.	./.	./.	./.	./.	./.	./.
InDel 266	A1	4174673	GTTTTTTT/GTTTTTTT	GTTTTTTT/GTTTTTTT	GTTTTTTT/GTTTTTTT	GTTTTTTT/GTTTTTTT	GTTTTTTT/GTTTTTTTT	GTTTTTTT/GTTTTTTT	GTTTTTTT/GTTTTTTT	GTTTTTTT/GTTTTTTTT	GTTTTTTT/GTTTTTTTT	GTTTTTTT/GTTTTTTT	GTTTTTTT/GTTTTTTT	GTTTTTTT/GTTTTTTT	GTTTTTTT/GTTTTTTT	./.	./.	GTTTTTTT/GTTTTTTT	GTTTTTTT/GTTTTTTT	./.	./.	GTTTTTTT/GTTTTTTT	GTTTTTTT/GTTTTTTT	GTTTTTTT/GTTTTTTT	GTTTTTTT/GTTTTTTT	GTTTTTTT/GTTTTTTT	GTTTTTTT/GTTTTTTT	GTTTTTTT/GTTTTTTT	GTTTTTTT/GTTTTTTT	GTTTTTTT/GTTTTTTT	GTTTTTTT/GTTTTTTT	GTTTTTTT/GTTTTTTT	GTTTTTTT/GTTTTTTT	GTTTTTTT/GTTTTTTT	GTTTTTTT/GTTTTTTT	GTTTTTTT/GTTTTTTT	GTTTTTTT/GTTTTTTT	GTTTTTTT/GTTTTTTT	GTTTTTTT/GTTTTTTT	GTTTTTTT/GTTTTTTT	GTTTTTTT/GTTTTTTT	GTTTTTTT/GTTTTTTT	GTTTTTTT/GTTTTTTT	GTTTTTTT/GTTTTTTT	GTTTTTTT/GTTTTTTT	GTTTTTTT/GTTTTTTT	GTTTTTTT/GTTTTTTT	GTTTTTTT/GTTTTTTT	GTTTTTTT/GTTTTTTT
InDel 267	A1	4178613	CAAAAAAAAAA/CAAAAAAAAAA	./.	./.	./.	./.	CAAAAAAAA/CAAAAAAAA	./.	./.	./.	./.	./.	./.	./.	./.	./.	CAAAAAAAA/CAAAAAAAA	./.	./.	./.	./.	./.	./.	./.	./.	./.	CAAAAAAAA/CAAAAAAAA	./.	./.	./.	./.	./.	./.	./.	./.	./.	./.	./.	./.	CAAAAAAAA/CAAAAAAAA	./.	./.	CAAAAAAAA/CAAAAAAAA	CAAAAAAAA/CAAAAAAAA	./.	CAAAAAAAA/CAAAAAAAA	./.	./.
InDel 268	A1	4319062	GAAAAAAAAAA/GAAAAAAAAAA	./.	GAAAAAAAAA/GAAAAAAAAA	GAAAAAAAAA/GAAAAAAAAA	GAAAAAAAAA/GAAAAAAAAA	GAAAAAAAAA/GAAAAAAAAA	GAAAAAAAAA/GAAAAAAAAA	GAAAAAAAAA/GAAAAAAAAA	GAAAAAAAAA/GAAAAAAAAA	./.	GAAAAAAAAA/GAAAAAAAAA	./.	GAAAAAAAAA/GAAAAAAAAA	./.	./.	GAAAAAAAAA/GAAAAAAAAA	GAAAAAAAAA/GAAAAAAAAA	./.	./.	GAAAAAAAAA/GAAAAAAAAA	GAAAAAAAAA/GAAAAAAAAA	GAAAAAAAAA/GAAAAAAAAA	GAAAAAAAAA/GAAAAAAAAA	GAAAAAAAAA/GAAAAAAAAA	GAAAAAAAAA/GAAAAAAAAA	GAAAAAAAAA/GAAAAAAAAA	GAAAAAAAAA/GAAAAAAAAA	GAAAAAAAAA/GAAAAAAAAA	GAAAAAAAAA/GAAAAAAAAA	GAAAAAAAAA/GAAAAAAAAA	GAAAAAAAAAA/GAAAAAAAAA	GAAAAAAAAA/GAAAAAAAAA	./.	GAAAAAAAAA/GAAAAAAAAA	./.	GAAAAAAAAA/GAAAAAAAAA	./.	./.	GAAAAAAAAA/GAAAAAAAAA	./.	./.	GAAAAAAAAA/GAAAAAAAAA	GAAAAAAAAA/GAAAAAAAAA	GAAAAAAAAA/GAAAAAAAAA	./.	GAAAAAAAAA/GAAAAAAAAA	./.
InDel 269	A1	4319217	TAAAAAAAAAAA/TAAAAAAAAAAA	./.	TAAAAAAAAAA/TAAAAAAAAAA	TAAAAAAAAAA/TAAAAAAAAAA	./.	TAAAAAAAAAA/TAAAAAAAAAA	TAAAAAAAAAA/TAAAAAAAAAA	./.	./.	TAAAAAAAAAA/TAAAAAAAAAA	TAAAAAAAAAA/TAAAAAAAAAA	./.	TAAAAAAAAAA/TAAAAAAAAAA	./.	./.	TAAAAAAAAAA/TAAAAAAAAAA	./.	./.	./.	./.	./.	TAAAAAAAAAA/TAAAAAAAAAA	./.	TAAAAAAAAAA/TAAAAAAAAAA	./.	TAAAAAAAAAA/TAAAAAAAAAA	TAAAAAAAAAA/TAAAAAAAAAA	TAAAAAAAAAA/TAAAAAAAAAA	TAAAAAAAAAA/TAAAAAAAAAA	TAAAAAAAAAA/TAAAAAAAAAA	./.	TAAAAAAAAAA/TAAAAAAAAAA	./.	TAAAAAAAAAA/TAAAAAAAAAA	TAAAAAAAAAA/TAAAAAAAAAA	./.	TAAAAAAAAAA/TAAAAAAAAAA	TAAAAAAAAAA/TAAAAAAAAAA	TAAAAAAAAAA/TAAAAAAAAAA	TAAAAAAAAAAA/TAAAAAAAAAA	TAAAAAAAAAA/TAAAAAAAAAA	TAAAAAAAAAA/TAAAAAAAAAA	./.	./.	./.	TAAAAAAAAAAA/TAAAAAAAAAA	TAAAAAAAAAA/TAAAAAAAAAA
InDel 270	A1	4330962	GAAAAAAAAAAAA/GAAAAAAAAAAAA	GAAAAAAAAAA/GAAAAAAAAAA	GAAAAAAAAAA/GAAAAAAAAAA	./.	GAAAAAAAAAA/GAAAAAAAAAA	./.	./.	GAAAAAAAAAA/GAAAAAAAAAA	./.	./.	./.	./.	GAAAAAAAAAA/GAAAAAAAAAA	./.	./.	./.	GAAAAAAAAAA/GAAAAAAAAAA	./.	./.	./.	GAAAAAAAAAA/GAAAAAAAAAA	GAAAAAAAAAA/GAAAAAAAAAA	GAAAAAAAAAA/GAAAAAAAAAA	GAAAAAAAAAA/GAAAAAAAAAA	./.	GAAAAAAAAAA/GAAAAAAAAAA	./.	./.	GAAAAAAAAAA/GAAAAAAAAAA	GAAAAAAAAAA/GAAAAAAAAAA	./.	GAAAAAAAAAA/GAAAAAAAAAA	GAAAAAAAAAA/GAAAAAAAAAA	GAAAAAAAAAA/GAAAAAAAAAA	GAAAAAAAAAA/GAAAAAAAAAA	GAAAAAAAAAA/GAAAAAAAAAA	./.	./.	./.	./.	./.	./.	./.	GAAAAAAAAAA/GAAAAAAAAAA	GAAAAAAAAAA/GAAAAAAAAAA	GAAAAAAAAAA/GAAAAAAAAAA	GAAAAAAAAAA/GAAAAAAAAAA
InDel 271	A1	4337377	CTTTTTTTTTTTT/CTTTTTTTTTTTT	./.	./.	./.	./.	./.	./.	./.	./.	./.	CTTTTTTTTTTT/CTTTTTTTTTTT	./.	./.	./.	./.	CTTTTTTTTTTT/CTTTTTTTTTTT	./.	./.	./.	./.	./.	CTTTTTTTTTTT/CTTTTTTTTTTT	./.	./.	./.	./.	CTTTTTTTTTTT/CTTTTTTTTTTT	./.	./.	./.	./.	./.	./.	./.	./.	CTTTTTTTTTTT/CTTTTTTTTTTT	./.	./.	./.	./.	./.	./.	./.	./.	./.	./.	./.
InDel 272	A1	4340274	CAAAAAA/CAAAAAA	CAAAAAA/CAAAAAA	CAAAAAA/CAAAAAA	CAAAAAA/CAAAAAA	CAAAAAA/CAAAAAA	CAAAAAA/CAAAAAAA	CAAAAAA/CAAAAAA	CAAAAAA/CAAAAAA	CAAAAAA/CAAAAAA	CAAAAAA/CAAAAAA	CAAAAAA/CAAAAAA	CAAAAAA/CAAAAAA	CAAAAAA/CAAAAAA	./.	./.	CAAAAAA/CAAAAAA	CAAAAAA/CAAAAAA	./.	./.	CAAAAAA/CAAAAAA	CAAAAAA/CAAAAAA	CAAAAAA/CAAAAAA	CAAAAAA/CAAAAAA	CAAAAAA/CAAAAAA	CAAAAAA/CAAAAAA	CAAAAAA/CAAAAAA	CAAAAAA/CAAAAAA	CAAAAAA/CAAAAAA	CAAAAAA/CAAAAAA	CAAAAAA/CAAAAAA	CAAAAAA/CAAAAAA	CAAAAAA/CAAAAAA	CAAAAAA/CAAAAAA	CAAAAAA/CAAAAAA	CAAAAAA/CAAAAAA	CAAAAAA/CAAAAAA	CAAAAAA/CAAAAAA	CAAAAAA/CAAAAAA	CAAAAAA/CAAAAAA	CAAAAAA/CAAAAAA	CAAAAAA/CAAAAAAA	CAAAAAA/CAAAAAA	CAAAAAA/CAAAAAA	CAAAAAA/CAAAAAA	CAAAAAA/CAAAAAAA	CAAAAAA/CAAAAAA	CAAAAAA/CAAAAAAA
InDel 273	A1	4341121	TGGGG/TGGGG	./.	./.	./.	./.	./.	./.	./.	./.	./.	./.	./.	TGGG/TGGG	./.	./.	./.	TGGG/TGGG	./.	./.	./.	./.	./.	./.	./.	./.	./.	./.	TGGG/TGGG	./.	./.	./.	TGGG/TGGG	./.	./.	./.	./.	TGGG/TGGG	./.	./.	./.	./.	TGGG/TGGG	./.	./.	./.	./.	./.
InDel 274	A1	4343721	ATTT/ATTT	./.	ATT/ATT	ATT/ATT	./.	./.	./.	./.	./.	ATT/ATT	./.	./.	./.	./.	./.	./.	ATT/ATT	./.	./.	./.	./.	./.	./.	./.	./.	./.	./.	./.	./.	./.	./.	./.	./.	./.	./.	./.	./.	./.	./.	./.	./.	./.	./.	./.	./.	./.	./.
InDel 275	A1	4451942	TAAA/TAAA	TAAA/TAAA	./.	TAAA/TAAA	./.	TAA/TAA	TAAA/TAAA	TAAA/TAAA	TAAA/TAAA	TAAA/TAAA	./.	TAAA/TAAA	TAAA/TAAA	./.	./.	./.	TAAA/TAAA	./.	./.	TAAA/TAAA	./.	TAAA/TAAA	TAAA/TAAA	TAAA/TAAA	TAAA/TAAA	TAAA/TAAA	TAAA/TAAA	TAAA/TAAA	TAAA/TAAA	./.	TAAA/TAAA	./.	TAAA/TAAA	TAAA/TAAA	TAAA/TAAA	TAAA/TAAA	./.	./.	TAAA/TAAA	TAAA/TAAA	TAAA/TAAA	./.	./.	TAAA/TAAA	./.	TAAA/TAAA	TAAA/TAAA
InDel 276	A1	4451990	CTTTTTT/CTTTTTT	CTTTTTT/CTTTTTT	./.	CTTTTTT/CTTTTTT	./.	CTTTTTT/CTTTTTTT	CTTTTTT/CTTTTTT	CTTTTTT/CTTTTTT	CTTTTTT/CTTTTTT	./.	./.	CTTTTTT/CTTTTTT	CTTTTTT/CTTTTTT	./.	./.	./.	CTTTTTT/CTTTTTT	./.	./.	CTTTTTT/CTTTTTTT	./.	CTTTTTT/CTTTTTT	CTTTTTT/CTTTTTT	CTTTTTT/CTTTTTT	CTTTTTT/CTTTTTT	CTTTTTT/CTTTTTT	./.	./.	CTTTTTT/CTTTTTT	./.	CTTTTTT/CTTTTTT	CTTTTTT/CTTTTTT	CTTTTTT/CTTTTTT	CTTTTTT/CTTTTTT	CTTTTTT/CTTTTTT	CTTTTTT/CTTTTTT	./.	./.	./.	CTTTTTT/CTTTTTT	CTTTTTT/CTTTTTT	./.	./.	CTTTTTTT/CTTTTTTT	./.	CTTTTTT/CTTTTTT	CTTTTTT/CTTTTTT
InDel 277	A1	4452123	C/C	./.	./.	./.	./.	./.	./.	./.	CA/CA	./.	./.	./.	./.	./.	./.	./.	./.	./.	./.	./.	./.	./.	./.	./.	./.	CA/CA	./.	./.	./.	./.	./.	CA/CA	./.	./.	./.	./.	./.	./.	./.	./.	./.	./.	./.	./.	./.	./.	./.
InDel 278	A1	4471303	TGGG/TGGG	TGGGG/TGGGG	./.	./.	TGGGG/TGGGG	./.	TGGGG/TGGGG	TGGGG/TGGGG	./.	./.	TGGGG/TGGGG	./.	./.	./.	./.	TGGGG/TGGGG	TGGGG/TGGGG	./.	./.	TGGGG/TGGGG	TGGGG/TGGGG	TGGGG/TGGGG	TGGGG/TGGGG	./.	./.	./.	./.	TGGGG/TGGGG	./.	./.	./.	TGGGG/TGGGG	TGGGG/TGGGG	./.	./.	./.	./.	./.	./.	./.	./.	./.	./.	./.	./.	./.	TGGGG/TGGGG
InDel 279	A1	4471861	TAA/TAA	./.	./.	./.	./.	TA/TA	TA/TA	./.	TA/TA	./.	./.	TA/TA	./.	./.	./.	./.	TA/TA	./.	./.	./.	TA/TA	./.	TA/TA	./.	./.	./.	./.	TA/TA	./.	TA/TA	./.	./.	./.	./.	./.	TA/TA	./.	TA/TA	./.	./.	./.	./.	./.	TA/TA	./.	./.	./.
InDel 280	A1	4483190	GTTTTTTTT/GTTTTTTTT	./.	./.	./.	./.	GTTTTTTT/GTTTTTTT	./.	./.	./.	./.	./.	./.	./.	./.	./.	./.	./.	./.	./.	./.	./.	./.	./.	GTTTTTTT/GTTTTTTT	./.	./.	./.	./.	./.	./.	./.	./.	./.	./.	./.	./.	./.	./.	./.	./.	./.	./.	./.	./.	./.	./.	./.
InDel 281	A1	4488132	GAAAA/GAAAA	./.	./.	GAAA/GAAA	./.	./.	./.	./.	./.	./.	./.	./.	./.	./.	./.	./.	./.	./.	./.	./.	./.	./.	./.	./.	./.	./.	./.	./.	./.	./.	GAAA/GAAA	./.	./.	./.	./.	./.	./.	./.	./.	./.	./.	./.	./.	./.	./.	./.	./.
InDel 282	A1	4538060	CATAT/CATAT	CATAT/CATAT	CATAT/CATAT	CATAT/CATAT	CATAT/CATAT	CATAT/CATAT	CATAT/CATAT	CATAT/CAT	CATAT/CATAT	CATAT/CATAT	CATAT/CATAT	CATAT/CATAT	CATAT/CATAT	./.	./.	CATAT/CATAT	./.	./.	./.	./.	CATAT/CATAT	CATAT/CATAT	CATAT/CATAT	CATAT/CATAT	CATAT/CATAT	CATAT/CATAT	CATAT/CATAT	./.	CATAT/CATAT	CATAT/CATAT	CATAT/CATAT	CATAT/CATAT	CATAT/CATAT	CATAT/CATAT	CATAT/CATAT	CATAT/CATAT	CATAT/CATAT	CATAT/CATAT	CATAT/CATAT	CATAT/CATAT	CATAT/CATAT	./.	CATAT/CATAT	CATAT/CATAT	CATAT/CATAT	./.	CATAT/CATAT
InDel 283	A1	4574636	GT/GT	./.	./.	./.	GTTT/GTTT	./.	./.	./.	./.	./.	./.	./.	./.	./.	./.	./.	./.	./.	./.	./.	./.	./.	./.	./.	./.	GTTT/GTTT	./.	GTTT/GTTT	./.	./.	./.	./.	./.	./.	./.	GTTT/GTTT	./.	./.	./.	./.	./.	./.	GTTT/GTTT	./.	./.	./.	./.
InDel 284	A1	4575906	TA/TA	TAA/TAA	./.	./.	./.	./.	./.	./.	./.	./.	./.	./.	./.	./.	./.	./.	TAA/TAA	./.	./.	./.	TAA/TAA	./.	./.	./.	./.	./.	./.	./.	./.	./.	./.	./.	./.	./.	./.	./.	./.	./.	./.	./.	./.	./.	./.	./.	./.	./.	./.
InDel 285	A1	4582534	AGG/AGG	AGG/AGG	AGG/AGG	AGG/AGG	AGG/AGG	AGG/AGG	AGG/AGG	AGG/AGG	AGG/AGG	AGG/AGG	AGG/AGG	AGG/AGGG	AGG/AGG	./.	./.	AGG/AGGG	AGG/AGG	./.	./.	AGG/AGGG	AGG/AGG	AGG/AGG	AGG/AGG	AGG/AGG	AGG/AGG	AGG/AGGG	AGG/AGGG	AGG/AGGG	AGG/AGG	AGG/AGG	AGG/AGGG	AGG/AGG	AGG/AGG	AGG/AGG	AGG/AGGG	AGG/AGGG	AGG/AGG	AGG/AGG	AGG/AGG	AGG/AGG	AGG/AGGG	./.	AGG/AGG	AGG/AGGG	./.	AGG/AGG	AGG/AGG
InDel 286	A1	4583307	ATTTTT/ATTTTT	ATTTTT/ATTTTT	./.	ATTTTT/ATTTTT	ATTTTT/ATTTTT	./.	ATTTTT/ATTTTT	./.	ATTTTT/ATTTTT	ATTTTT/ATTTTT	ATTTTT/ATTTTT	./.	ATTTTT/ATTTTT	./.	./.	ATTTTT/ATTTTT	ATTTTT/ATTTTT	./.	./.	ATTTTT/ATTTTT	ATTTTT/ATTTTT	ATTTTT/ATTTTT	ATTTTT/ATTTTT	ATTTTT/ATTTTT	ATTTTT/ATTTTT	ATTTTT/ATTTTT	ATTTTT/ATTTTT	ATTTTT/ATTTTT	ATTTTT/ATTTTT	ATTTTT/ATTTTT	ATTTTT/ATTTTT	./.	ATTTTT/ATTTTT	ATTTTT/ATTTTT	ATTTTT/ATTTTT	ATTTTT/ATTTTT	ATTTTT/ATTTTT	ATTTTT/ATTTTT	ATTTTT/ATTTTT	ATTTTT/ATTTTT	./.	ATTTTT/ATTTTT	ATTTTT/ATTTTT	./.	ATTTTT/ATTTTT	ATTTTT/ATTTTTT	ATTTTT/ATTTTT
InDel 287	A1	4612234	CTT/CTT	./.	./.	./.	./.	./.	./.	./.	./.	./.	./.	./.	./.	./.	./.	./.	./.	./.	./.	./.	./.	./.	./.	./.	CTTT/CTTT	./.	./.	./.	CTTT/CTTT	./.	./.	./.	./.	./.	./.	./.	./.	./.	./.	CTTT/CTTT	./.	./.	./.	./.	./.	./.	./.
InDel 288	A1	4640126	CTTT/CTTT	./.	./.	./.	./.	CTT/CTT	./.	./.	./.	./.	./.	./.	./.	./.	./.	./.	./.	./.	./.	./.	CTT/CTT	./.	CTT/CTT	./.	./.	./.	./.	./.	./.	./.	./.	./.	./.	./.	CTT/CTT	./.	CTT/CTT	./.	./.	./.	./.	./.	./.	./.	./.	./.	./.
InDel 289	A1	4643757	ACCCC/ACCCC	./.	ACCCCC/ACCCCC	./.	./.	./.	./.	./.	./.	./.	./.	./.	ACCCCC/ACCCCC	./.	./.	./.	./.	./.	./.	./.	./.	ACCCCC/ACCCCC	./.	./.	./.	./.	./.	./.	./.	ACCCCC/ACCCCC	./.	./.	./.	./.	./.	./.	./.	./.	./.	./.	./.	./.	./.	./.	./.	./.	ACCCCC/ACCCCC
InDel 290	A1	4646283	TC/TC	./.	./.	./.	./.	./.	./.	./.	./.	./.	./.	./.	./.	./.	./.	./.	./.	./.	./.	./.	./.	./.	./.	./.	./.	./.	./.	./.	T/T	./.	T/T	./.	./.	./.	./.	./.	./.	./.	./.	./.	./.	./.	./.	TC/T	./.	./.	./.
InDel 291	A1	4719520	GAAA/GAAA	./.	./.	GAA/GAA	GAA/GAA	GAA/GAA	GAA/GAA	./.	./.	./.	./.	GAA/GAA	./.	./.	./.	GAA/GAA	GAA/GAA	./.	./.	./.	./.	./.	./.	./.	GAA/GAA	GAA/GAA	GAA/GAA	./.	./.	./.	./.	GAA/GAA	GAA/GAA	./.	GAA/GAA	GAA/GAA	GAA/GAA	./.	GAA/GAA	GAA/GAA	GAA/GAA	./.	GAA/GAA	./.	./.	GAA/GAA	./.
InDel 292	A1	4721182	AC/AC	./.	./.	AC/AC	AC/AC	AC/AC	AC/AC	AC/AC	AC/AC	AC/AC	AC/AC	AC/AC	./.	./.	./.	AC/AC	AC/AC	./.	./.	AC/AC	AC/AC	AC/AC	AC/AC	AC/AC	AC/AC	AC/AC	AC/AC	AC/AC	AC/AC	AC/AC	AC/AC	AC/AC	AC/AC	AC/AC	AC/AC	AC/AC	AC/A	AC/AC	AC/AC	AC/AC	AC/AC	AC/AC	AC/AC	AC/AC	AC/AC	./.	AC/AC
InDel 293	A1	4729257	AAAG/AAAG	AAAGAAG/AAAGAAG	AAAGAAG/AAAGAAG	AAAGAAG/AAAGAAG	AAAGAAG/AAAGAAG	AAAGAAG/AAAGAAG	AAAGAAG/AAAGAAG	AAAGAAG/AAAGAAG	AAAGAAG/AAAGAAG	AAAGAAG/AAAGAAG	AAAGAAG/AAAGAAG	AAAGAAG/AAAGAAG	AAAGAAG/AAAGAAG	./.	./.	AAAGAAG/AAAGAAG	AAAGAAG/AAAGAAG	./.	./.	AAAGAAG/AAAGAAG	AAAGAAG/AAAGAAG	AAAGAAG/AAAGAAG	AAAGAAG/AAAGAAG	AAAGAAG/AAAGAAG	AAAGAAG/AAAGAAG	AAAGAAG/AAAGAAG	AAAGAAG/AAAGAAG	AAAGAAG/AAAGAAG	AAAGAAG/AAAGAAG	AAAGAAG/AAAGAAG	AAAGAAG/AAAGAAG	AAAGAAG/AAAGAAG	AAAGAAG/AAAGAAG	AAAGAAG/AAAGAAG	AAAGAAG/AAAGAAG	AAAGAAG/AAAGAAG	AAAGAAG/AAAGAAG	AAAGAAG/AAAGAAG	AAAGAAG/AAAGAAG	AAAGAAG/AAAGAAG	AAAGAAG/AAAGAAG	AAAGAAG/AAAGAAG	AAAGAAG/AAAGAAG	AAAGAAG/AAAGAAG	AAAGAAG/AAAGAAG	AAAGAAG/AAAGAAG	AAAGAAG/AAAGAAG
InDel 294	A1	4732619	GTTT/GTTT	GTTT/GTTT	./.	GTTT/GTTT	GTTT/GTTT	./.	./.	./.	./.	GTTT/GTT	./.	./.	./.	./.	./.	./.	GTTT/GTTT	./.	./.	./.	./.	GTTT/GTTT	./.	./.	./.	GTTT/GTTT	GTTT/GTTT	GTTT/GTTT	GTTT/GTTT	GTTT/GTTT	./.	./.	./.	./.	./.	./.	GTTT/GTTT	GTTT/GTTT	./.	./.	./.	./.	GTTT/GTTT	./.	./.	./.	./.
InDel 295	A1	4772050	TAAAAAA/TAAAAAA	./.	./.	./.	./.	./.	./.	./.	./.	./.	./.	./.	./.	./.	./.	./.	./.	./.	./.	./.	./.	./.	./.	./.	./.	./.	./.	./.	./.	./.	./.	./.	./.	./.	./.	./.	./.	./.	./.	./.	./.	./.	TAAAAA/TAAAAA	./.	TAAAAA/TAAAAA	./.	TAAAAA/TAAAAA
InDel 296	A1	4776854	TA/TA	./.	./.	./.	./.	./.	./.	./.	./.	./.	./.	./.	./.	./.	./.	./.	./.	./.	./.	./.	./.	./.	./.	./.	TAA/TAA	./.	./.	./.	TAA/TAA	./.	./.	./.	./.	./.	./.	./.	./.	./.	./.	./.	./.	./.	./.	./.	./.	./.	./.
InDel 297	A1	4778339	TAAAAAAAA/TAAAAAAAA	./.	./.	./.	./.	./.	./.	./.	./.	./.	./.	./.	./.	./.	./.	./.	./.	./.	./.	./.	./.	TAAAAAAAAA/TAAAAAAAAA	./.	TAAAAAAAAA/TAAAAAAAAA	./.	./.	./.	./.	./.	./.	./.	./.	./.	./.	./.	./.	./.	./.	./.	./.	./.	./.	./.	./.	./.	./.	./.
InDel 298	A1	4819049	G/G	GAT/GAT	./.	./.	./.	./.	./.	./.	./.	./.	./.	./.	./.	./.	./.	./.	./.	./.	./.	./.	./.	./.	./.	./.	./.	GAT/GAT	./.	./.	./.	./.	./.	./.	./.	./.	./.	./.	./.	./.	./.	./.	./.	./.	./.	./.	./.	./.	./.
InDel 299	A1	4819132	CAA/CAA	CAA/CAA	./.	./.	./.	./.	./.	./.	./.	./.	./.	./.	./.	./.	./.	./.	./.	./.	./.	./.	./.	./.	./.	./.	./.	./.	./.	./.	./.	./.	./.	./.	./.	./.	./.	./.	./.	./.	./.	./.	./.	./.	./.	./.	./.	./.	./.
InDel 300	A1	4908694	CC/CC	CCAAC/CCAAC	./.	./.	./.	./.	CCAAC/CCAAC	./.	./.	./.	./.	CCAAC/CCAAC	./.	./.	./.	./.	./.	./.	./.	./.	./.	./.	./.	./.	./.	./.	./.	./.	./.	./.	CCAAC/CCAAC	./.	./.	./.	./.	./.	./.	./.	./.	./.	./.	./.	./.	./.	./.	./.	CCAAC/CCAAC
InDel 301	A1	4910491	GAAA/GAAA	GAAA/GAAA	./.	./.	./.	./.	./.	./.	./.	./.	GAAA/GAAA	./.	./.	./.	./.	./.	./.	./.	./.	./.	./.	./.	GAAA/GAAA	GAAA/GAAA	GAAA/GAAA	./.	./.	./.	./.	./.	./.	./.	GAAA/GAAA	GAAA/GAAA	./.	./.	GAAA/GAAAA	./.	./.	GAAA/GAAA	./.	./.	./.	./.	./.	./.	./.
InDel 302	A1	4911270	T/T	./.	./.	./.	./.	./.	./.	./.	./.	./.	./.	./.	./.	./.	./.	./.	./.	./.	./.	./.	TA/TA	./.	./.	./.	./.	TA/TA	./.	./.	./.	./.	./.	./.	./.	TA/TA	./.	./.	./.	TA/TA	./.	TA/TA	./.	./.	./.	TA/TA	./.	./.	./.
InDel 303	A1	4911448	TC/TC	./.	./.	./.	T/T	./.	./.	./.	./.	./.	./.	T/T	./.	./.	./.	T/T	./.	./.	./.	./.	./.	T/T	./.	T/T	./.	./.	T/T	./.	./.	./.	./.	T/T	./.	./.	./.	./.	./.	./.	T/T	T/T	./.	./.	./.	T/T	./.	T/T	T/T
InDel 304	A1	4911626	GCTCTC/GCTCTC	./.	./.	./.	./.	./.	GCTCTC/GCTCTC	./.	./.	./.	./.	./.	./.	./.	./.	GCTCTC/GCTCTC	./.	./.	./.	GCTCTC/GCTCTC	GCTCTC/GCTCTC	GCTCTC/GCTCTC	./.	GCTCTC/GCTC	./.	./.	GCTCTC/GCTCTC	./.	./.	./.	./.	./.	./.	GCTCTC/GCTCTC	GCTCTC/GCTCTC	./.	./.	./.	./.	./.	GCTCTC/GCTCTC	./.	./.	./.	./.	GCTCTC/GCTCTC	./.
InDel 305	A1	4911707	TTATA/TTATA	./.	./.	./.	./.	./.	TTA/TTA	./.	./.	./.	./.	./.	./.	./.	./.	TTA/TTA	./.	./.	./.	TTA/TTA	TTA/TTA	./.	TTA/TTA	./.	./.	./.	TTA/TTA	./.	./.	./.	./.	./.	./.	TTA/TTA	TTA/TTA	./.	./.	./.	TTA/TTA	./.	TTA/TTA	./.	./.	./.	./.	TTA/TTA	./.
InDel 306	A1	4912161	TAA/TAA	./.	./.	./.	./.	./.	./.	./.	./.	./.	./.	./.	./.	./.	./.	./.	./.	./.	./.	TA/TA	./.	./.	./.	./.	./.	./.	./.	./.	./.	./.	./.	./.	./.	TA/TA	./.	TA/TA	./.	TA/TA	./.	./.	./.	./.	./.	./.	./.	./.	./.
InDel 307	A1	4912468	ATTT/ATTT	./.	./.	./.	ATTT/ATTTT	./.	ATTT/ATTT	./.	./.	./.	ATTT/ATTT	./.	./.	./.	./.	./.	./.	./.	./.	./.	ATTT/ATTT	ATTT/ATTT	./.	./.	./.	ATTT/ATTT	./.	./.	./.	ATTT/ATTT	./.	./.	./.	ATTT/ATTT	./.	./.	./.	./.	./.	./.	./.	./.	./.	./.	./.	./.	./.
InDel 308	A1	4912663	TAAA/TAAA	./.	TAAA/TAAA	./.	TAAA/TAAA	./.	TAAA/TA	TAAA/TAAA	TAAA/TAAA	./.	TAAA/TAAA	./.	TAAA/TAAA	./.	./.	TAAA/TAAA	./.	./.	./.	./.	./.	TAAA/TAAA	TAAA/TAAA	./.	TAAA/TAAA	./.	./.	./.	TAAA/TAAA	./.	./.	./.	./.	TAAA/TAAA	./.	TAAA/TAAA	./.	./.	./.	./.	./.	./.	TAAA/TAAA	./.	./.	./.	TAAA/TAAA
InDel 309	A1	4915225	CAAAAAAAAA/CAAAAAAAAA	./.	./.	CAAAAAAAA/CAAAAAAAA	./.	./.	./.	CAAAAAAAAA/CAAAAAAAA	./.	./.	./.	./.	./.	./.	./.	./.	./.	./.	./.	./.	CAAAAAAAA/CAAAAAAAA	./.	./.	CAAAAAAAA/CAAAAAAAA	./.	./.	./.	./.	./.	./.	./.	./.	./.	CAAAAAAAA/CAAAAAAAA	./.	./.	./.	./.	./.	./.	./.	./.	./.	./.	CAAAAAAAA/CAAAAAAAA	./.	./.
InDel 310	A1	4931771	TGG/TGG	TG/TG	TG/TG	TG/TG	./.	TG/TG	TG/TG	./.	./.	TG/TG	./.	TG/TG	TG/TG	./.	./.	./.	./.	./.	./.	TG/TG	./.	TG/TG	TG/TG	TG/TG	TG/TG	TG/TG	TG/TG	./.	TG/TG	TG/TG	TG/TG	./.	TG/TG	TG/TG	TG/TG	./.	TG/TG	TG/TG	TG/TG	TG/TG	./.	./.	TG/TG	./.	TG/TG	TG/TG	TG/TG
InDel 311	A1	4934337	GAAAAAA/GAAAAAA	./.	./.	./.	./.	./.	./.	./.	./.	./.	./.	./.	GAAAAAAA/GAAAAAAA	./.	./.	GAAAAAAA/GAAAAAAA	./.	./.	./.	./.	./.	./.	./.	./.	./.	./.	./.	./.	./.	GAAAAAAA/GAAAAAAA	./.	./.	./.	GAAAAAAA/GAAAAAAA	./.	./.	./.	./.	./.	GAAAAAAA/GAAAAAAA	./.	./.	./.	./.	./.	./.	./.
InDel 312	A1	4957231	GAAAAAAAAA/GAAAAAAAAA	./.	./.	./.	./.	./.	GAAAAAAAA/GAAAAAAAA	./.	./.	GAAAAAAAA/GAAAAAAAA	./.	./.	./.	./.	./.	./.	./.	./.	./.	./.	./.	GAAAAAAAA/GAAAAAAAA	./.	./.	./.	./.	GAAAAAAAAA/GAAAAAAAA	./.	GAAAAAAAAA/GAAAAAAAA	./.	GAAAAAAAAA/GAAAAAAAA	./.	./.	GAAAAAAAA/GAAAAAAAA	GAAAAAAAA/GAAAAAAAA	GAAAAAAAAA/GAAAAAAAA	GAAAAAAAA/GAAAAAAAA	./.	./.	./.	./.	./.	./.	GAAAAAAAA/GAAAAAAAA	./.	./.	./.
InDel 313	A1	4980471	CAAAAAAAAAA/CAAAAAAAAAA	CAAAAAAAAA/CAAAAAAAAA	CAAAAAAAAA/CAAAAAAAAA	./.	./.	./.	./.	CAAAAAAAAA/CAAAAAAAAA	./.	./.	CAAAAAAAAA/CAAAAAAAAA	./.	CAAAAAAAAA/CAAAAAAAAA	./.	./.	./.	./.	./.	./.	./.	./.	./.	./.	./.	./.	CAAAAAAAAA/CAAAAAAAAA	CAAAAAAAAA/CAAAAAAAAA	CAAAAAAAAA/CAAAAAAAAA	CAAAAAAAAA/CAAAAAAAAA	./.	CAAAAAAAAA/CAAAAAAAAA	./.	./.	CAAAAAAAAA/CAAAAAAAAA	CAAAAAAAAA/CAAAAAAAAA	./.	./.	./.	./.	./.	./.	CAAAAAAAAA/CAAAAAAAAA	./.	./.	./.	./.	./.
InDel 314	A1	4980594	ATTTTTT/ATTTTTT	./.	./.	./.	./.	ATTTTTT/ATTTTTT	ATTTTTT/ATTTTTT	ATTTTTT/ATTTTTT	./.	./.	ATTTTTT/ATTTTTT	./.	./.	./.	./.	ATTTTTT/ATTTTTT	ATTTTTT/ATTTTTT	./.	./.	ATTTTTT/ATTTTTT	ATTTTTT/ATTTTTT	ATTTTTT/ATTTTTT	ATTTTTT/ATTTTTT	ATTTTTT/ATTTTTT	./.	ATTTTTT/ATTTTTTT	ATTTTTT/ATTTTTT	ATTTTTT/ATTTTTT	./.	./.	./.	ATTTTTT/ATTTTTTT	./.	./.	ATTTTTT/ATTTTTT	./.	./.	ATTTTTT/ATTTTTT	./.	ATTTTTT/ATTTTTT	ATTTTTT/ATTTTTT	ATTTTTT/ATTTTTTT	ATTTTTT/ATTTTTT	ATTTTTT/ATTTTTT	./.	./.	ATTTTTT/ATTTTTT
InDel 315	A1	4980860	C/C	CT/CT	CT/CT	./.	CT/CT	CT/CT	CT/CT	CT/CT	CT/CT	CT/CT	CT/CT	CT/CT	CT/CT	./.	./.	CT/CT	CT/CT	./.	./.	CT/CT	./.	CT/CT	CT/CT	CT/CT	./.	CT/CT	CT/CT	CT/CT	CT/CT	./.	CT/CT	CT/CT	./.	CT/CT	CT/CT	CT/CT	CT/CT	CT/CT	./.	CT/CT	CT/CT	CT/CT	CT/CT	./.	./.	CT/CT	CT/CT
InDel 316	A1	4981771	TACA/TACA	TACA/TACA	TACA/TACA	TACA/TACA	TACA/TACA	TACA/TACA	TACA/TACA	./.	TACA/TACA	TACA/TACA	./.	TACA/TA	TACA/TACA	./.	./.	TACA/TACA	TACA/TACA	./.	./.	TACA/TACA	TACA/TACA	TACA/TACA	TACA/TACA	TACA/TACA	./.	./.	TACA/TACA	TACA/TACA	./.	TACA/TACA	TACA/TACA	TACA/TACA	TACA/TACA	TACA/TACA	TACA/TACA	./.	TACA/TACA	TACA/TACA	TACA/TACA	TACA/TACA	TACA/TACA	TACA/TACA	TACA/TACA	TACA/TACA	TACA/TACA	TACA/TACA	./.
InDel 317	A1	4984400	GAAAAAAAAAA/GAAAAAAAAAA	./.	GAAAAAAAAA/GAAAAAAAAA	./.	./.	./.	./.	./.	./.	./.	./.	./.	GAAAAAAAAAA/GAAAAAAAAA	./.	./.	./.	./.	./.	./.	./.	./.	./.	./.	./.	GAAAAAAAAA/GAAAAAAAAA	./.	./.	./.	./.	./.	./.	./.	./.	./.	./.	./.	./.	./.	./.	./.	./.	./.	GAAAAAAAAA/GAAAAAAAAA	./.	./.	./.	GAAAAAAAAA/GAAAAAAAAA
InDel 318	A1	4984574	GTTTTTTTTTTT/GTTTTTTTTTTT	GTTTTTTTTTT/GTTTTTTTTTT	./.	./.	GTTTTTTTTTT/GTTTTTTTTTT	GTTTTTTTTTT/GTTTTTTTTTT	GTTTTTTTTTTT/GTTTTTTTTTT	./.	./.	./.	./.	./.	GTTTTTTTTTTT/GTTTTTTTTTT	./.	./.	./.	./.	./.	./.	./.	./.	./.	./.	./.	./.	./.	./.	./.	./.	./.	./.	./.	GTTTTTTTTTT/GTTTTTTTTTT	./.	./.	./.	./.	./.	./.	./.	./.	./.	./.	./.	./.	./.	./.
InDel 319	A1	4999065	GCC/GCC	GC/GC	GC/GC	GC/GC	GC/GC	GC/GC	GC/GC	GC/GC	GC/GC	GC/GC	GC/GC	GC/GC	GC/GC	./.	./.	GC/GC	GC/GC	./.	./.	GC/GC	GC/GC	GC/GC	GC/GC	GC/GC	GC/GC	GC/GC	GC/GC	GC/GC	GC/GC	GC/GC	GC/GC	GC/GC	GC/GC	GC/GC	GC/GC	GC/GC	GC/GC	GC/GC	GC/GC	GC/GC	GC/GC	GC/GC	GC/GC	GC/GC	GC/GC	GC/GC	GC/GC
InDel 320	A1	5002282	T/T	./.	./.	./.	./.	./.	./.	./.	./.	TCA/TCA	TCA/TCA	./.	./.	./.	./.	./.	./.	./.	./.	./.	./.	./.	./.	./.	./.	./.	./.	./.	./.	./.	TCA/TCA	TCA/TCA	./.	./.	./.	./.	./.	./.	./.	./.	./.	./.	./.	./.	./.	./.	./.
InDel 321	A1	5004317	GTA/GTA	GTA/GTA	GTA/GTA	./.	./.	./.	GTA/GTA	./.	GTA/GTA	GTA/G	GTA/GTA	./.	./.	./.	./.	GTA/GTA	GTA/GTA	./.	./.	GTA/GTA	GTA/GTA	GTA/GTA	GTA/G	GTA/GTA	GTA/GTA	GTA/G	GTA/G	GTA/G	./.	GTA/G	GTA/GTA	./.	GTA/GTA	GTA/G	./.	GTA/G	GTA/G	./.	GTA/GTA	GTA/G	./.	GTA/GTA	./.	GTA/G	GTA/G	./.	./.
InDel 322	A1	5006445	A/A	AG/AG	./.	./.	./.	./.	./.	./.	./.	./.	./.	./.	./.	./.	./.	./.	./.	./.	./.	AG/AG	./.	./.	AG/AG	./.	./.	./.	./.	./.	./.	./.	./.	./.	./.	./.	AG/AG	./.	./.	./.	./.	./.	./.	./.	./.	./.	AG/AG	./.	./.
InDel 323	A1	5019792	AG/AG	./.	./.	./.	./.	./.	./.	./.	./.	./.	./.	./.	./.	./.	./.	./.	./.	./.	./.	./.	./.	./.	A/A	./.	./.	./.	./.	./.	./.	./.	./.	./.	./.	./.	./.	./.	./.	A/A	./.	./.	./.	./.	./.	./.	./.	./.	./.
InDel 324	A1	5025234	GTTTTTTTTTT/GTTTTTTTTTT	./.	./.	./.	./.	./.	./.	./.	./.	GTTTTTTTTTTTT/GTTTTTTTTTTTT	./.	./.	./.	./.	./.	./.	./.	./.	./.	./.	./.	./.	./.	./.	./.	./.	./.	./.	./.	./.	./.	./.	./.	./.	./.	./.	./.	./.	./.	./.	./.	./.	./.	./.	./.	./.	GTTTTTTTTTTTT/GTTTTTTTTTTTT
InDel 325	A1	5026480	TAAA/TAAA	./.	./.	TAA/TAA	./.	./.	TAA/TAA	./.	./.	./.	./.	./.	./.	./.	./.	./.	./.	./.	./.	./.	./.	TAA/TAA	./.	TAA/TAA	TAA/TAA	./.	./.	./.	./.	./.	./.	./.	./.	TAA/TAA	./.	./.	./.	./.	TAA/TAA	./.	./.	./.	./.	./.	./.	./.	./.
InDel 326	A1	5026664	TAAAAAAAAAA/TAAAAAAAAAA	TAAAAAAAAA/TAAAAAAAAA	TAAAAAAAAA/TAAAAAAAAA	./.	TAAAAAAAAA/TAAAAAAAAA	./.	TAAAAAAAAA/TAAAAAAAAA	./.	./.	./.	./.	./.	./.	./.	./.	TAAAAAAAAA/TAAAAAAAAA	./.	./.	./.	./.	./.	./.	./.	./.	TAAAAAAAAA/TAAAAAAAAA	./.	TAAAAAAAAA/TAAAAAAAAA	./.	./.	./.	./.	./.	./.	./.	./.	./.	./.	./.	TAAAAAAAAA/TAAAAAAAAA	./.	./.	./.	TAAAAAAAAA/TAAAAAAAAA	./.	./.	./.	./.
InDel 327	A1	5027208	TG/TG	./.	./.	./.	./.	./.	./.	./.	T/T	./.	./.	./.	./.	./.	./.	./.	./.	./.	./.	./.	T/T	./.	./.	./.	./.	./.	./.	./.	./.	./.	./.	./.	./.	./.	./.	./.	./.	T/T	./.	./.	./.	./.	./.	./.	./.	./.	./.
InDel 328	A1	5027832	TCC/TCC	./.	TCC/TCC	TCC/TCC	TCC/TCC	./.	./.	./.	./.	./.	./.	TCC/TC	./.	./.	./.	TCC/TCC	./.	./.	./.	./.	./.	TCC/TCC	./.	TCC/TCC	./.	./.	./.	./.	./.	./.	./.	./.	./.	./.	./.	./.	./.	./.	./.	./.	./.	./.	./.	./.	./.	./.	TCC/TCC
InDel 329	A1	5029658	ATTT/ATTT	./.	./.	./.	./.	./.	ATTT/ATTT	ATTT/ATTT	ATTT/ATTT	./.	ATTT/ATTT	./.	./.	./.	./.	ATTT/ATTT	./.	./.	./.	./.	./.	./.	./.	./.	./.	./.	ATTT/ATTT	./.	./.	ATTT/ATTT	./.	ATTT/ATTT	ATTT/ATTT	./.	./.	ATTT/ATTT	./.	ATTT/ATTT	./.	ATTT/ATT	./.	./.	./.	./.	./.	ATTT/ATTT	ATTT/ATTT
InDel 330	A1	5030255	T/T	./.	TTG/TTG	./.	./.	./.	TTG/TTG	./.	./.	./.	./.	./.	./.	./.	./.	./.	TTG/TTG	./.	./.	TTG/TTG	./.	TTG/TTG	./.	./.	TTG/TTG	./.	./.	./.	./.	./.	TTG/TTG	TTG/TTG	./.	TTG/TTG	./.	./.	./.	TTG/TTG	TTG/TTG	./.	TTG/TTG	./.	./.	./.	./.	TTG/TTG	./.
InDel 331	A1	5036676	ATTTTTTTTTT/ATTTTTTTTTT	./.	./.	./.	./.	./.	ATTTTTTTT/ATTTTTTTT	ATTTTTTTT/ATTTTTTTT	./.	./.	./.	./.	./.	./.	./.	./.	./.	./.	./.	./.	./.	./.	./.	./.	./.	./.	./.	ATTTTTTTT/ATTTTTTTT	./.	./.	./.	./.	./.	ATTTTTTTT/ATTTTTTTT	./.	./.	./.	./.	./.	./.	./.	./.	./.	./.	./.	./.	./.
InDel 332	A1	5037919	GTCATCATC/GTCATCATC	GTCATC/GTCATC	GTCATC/GTCATC	GTCATC/GTCATC	GTCATC/GTCATC	GTCATC/GTCATC	GTCATC/GTCATC	GTCATC/GTCATC	GTCATC/GTCATC	GTCATC/GTCATC	GTCATC/GTCATC	GTCATC/GTCATC	GTCATC/GTCATC	./.	./.	GTCATC/GTCATC	GTCATC/GTCATC	./.	./.	GTCATC/GTCATC	GTCATC/GTCATC	GTCATC/GTCATC	GTCATC/GTCATC	GTCATC/GTCATC	GTCATC/GTCATC	GTCATC/GTCATC	GTCATC/GTCATC	GTCATC/GTCATC	GTCATC/GTCATC	GTCATC/GTCATC	GTCATC/GTCATC	GTCATC/GTCATC	GTCATC/GTCATC	GTCATC/GTCATC	GTCATC/GTCATC	GTCATC/GTCATC	GTCATC/GTCATC	GTCATC/GTCATC	GTCATC/GTCATC	GTCATC/GTCATC	GTCATC/GTCATC	GTCATC/GTCATC	GTCATC/GTCATC	GTCATC/GTCATC	GTCATC/GTCATC	GTCATC/GTCATC	GTCATC/GTCATC
InDel 333	A1	5044562	CAAAA/CAAAA	CAAAAA/CAAAAA	CAAAAA/CAAAAA	CAAAAA/CAAAAA	./.	CAAAAA/CAAAAA	CAAAAA/CAAAAA	CAAAAA/CAAAAA	CAAAAA/CAAAAA	CAAAAA/CAAAAA	CAAAAA/CAAAAA	CAAAAA/CAAAAA	CAAAAA/CAAAAA	./.	./.	CAAAAA/CAAAAA	CAAAAA/CAAAAA	./.	./.	CAAAAA/CAAAAA	CAAAAA/CAAAAA	CAAAAA/CAAAAA	CAAAAA/CAAAAA	CAAAAA/CAAAAA	CAAAAA/CAAAAA	CAAAAA/CAAAAA	CAAAAA/CAAAAA	CAAAAA/CAAAAA	CAAAAA/CAAAAA	CAAAAA/CAAAAA	CAAAAA/CAAAAA	CAAAAA/CAAAAA	CAAAAA/CAAAAA	./.	CAAAAA/CAAAAA	CAAAAA/CAAAAA	CAAAAA/CAAAAA	CAAAAA/CAAAAA	CAAAAA/CAAAAA	./.	CAAAAA/CAAAAA	CAAAAA/CAAAAA	CAAAAA/CAAAAA	CAAAAA/CAAAAA	./.	CAAAAA/CAAAAA	CAAAAA/CAAAAA
InDel 334	A1	5048018	CTTTTT/CTTTTT	./.	CTTTTTT/CTTTTTT	CTTTTTT/CTTTTTT	./.	./.	./.	./.	./.	./.	CTTTTTT/CTTTTTT	./.	./.	./.	./.	CTTTTTT/CTTTTTT	./.	./.	./.	./.	./.	./.	./.	./.	CTTTTTT/CTTTTTT	./.	./.	./.	./.	./.	./.	CTTTTTT/CTTTTTT	./.	./.	CTTTTTT/CTTTTTT	./.	./.	./.	./.	./.	./.	CTTTTTT/CTTTTTT	./.	./.	./.	./.	./.
InDel 335	A1	5050830	CTTTTTTTTTTTT/CTTTTTTTTTTTT	./.	./.	./.	./.	./.	CTTTTTTTTTTTTTT/CTTTTTTTTTTTTTT	./.	./.	./.	./.	./.	./.	./.	./.	./.	./.	./.	./.	./.	./.	./.	./.	./.	./.	./.	./.	./.	./.	./.	./.	./.	./.	./.	./.	./.	./.	./.	./.	./.	./.	./.	./.	./.	./.	CTTTTTTTTTTTT/CTTTTTTTTTTTT	./.
InDel 336	A1	5091875	CAAAAAAAA/CAAAAAAAA	./.	CAAAAAAA/CAAAAAAA	./.	./.	CAAAAAAA/CAAAAAAA	CAAAAAAA/CAAAAAAA	./.	CAAAAAAA/CAAAAAAA	./.	./.	CAAAAAAA/CAAAAAAA	./.	./.	./.	CAAAAAAA/CAAAAAAA	CAAAAAAA/CAAAAAAA	./.	./.	CAAAAAAA/CAAAAAAA	./.	./.	CAAAAAAA/CAAAAAAA	./.	./.	CAAAAAAA/CAAAAAAA	./.	CAAAAAAA/CAAAAAAA	./.	CAAAAAAA/CAAAAAAA	./.	./.	./.	CAAAAAAA/CAAAAAAA	./.	./.	CAAAAAAA/CAAAAAAA	CAAAAAAA/CAAAAAAA	./.	CAAAAAAA/CAAAAAAA	./.	./.	./.	CAAAAAAA/CAAAAAAA	./.	./.	./.
InDel 337	A1	5093127	GAAAA/GAAAA	GAAA/GAAA	GAAA/GAAA	GAAA/GAAA	GAAA/GAAA	./.	GAAA/GAAA	GAAA/GAAA	GAAA/GAAA	GAAA/GAAA	GAAA/GAAA	GAAA/GAAA	GAAA/GAAA	./.	./.	GAAA/GAAA	GAAA/GAAA	./.	./.	GAAA/GAAA	./.	GAAA/GAAA	GAAA/GAAA	GAAA/GAAA	GAAA/GAAA	GAAA/GAAA	GAAA/GAAA	GAAA/GAAA	GAAA/GAAA	GAAA/GAAA	./.	GAAA/GAAA	GAAA/GAAA	GAAA/GAAA	GAAA/GAAA	GAAA/GAAA	GAAA/GAAA	GAAA/GAAA	GAAA/GAAA	GAAA/GAAA	GAAA/GAAA	GAAA/GAAA	GAAA/GAAA	GAAA/GAAA	./.	GAAA/GAAA	GAAA/GAAA
InDel 338	A1	5105728	T/T	./.	TG/TG	./.	./.	./.	./.	TG/TG	TG/TG	./.	./.	./.	./.	./.	./.	./.	./.	./.	./.	./.	TG/TG	./.	./.	./.	./.	./.	./.	./.	TG/TG	./.	TG/TG	./.	./.	./.	./.	TG/TG	./.	TG/TG	./.	./.	./.	TG/TG	./.	./.	./.	./.	./.
InDel 339	A1	5117667	GTTT/GTTT	GTT/GTT	./.	GTT/GTT	./.	GTT/GTT	GTT/GTT	GTT/GTT	./.	GTT/GTT	GTT/GTT	GTT/GTT	GTT/GTT	./.	./.	GTT/GTT	GTT/GTT	./.	./.	./.	GTT/GTT	GTT/GTT	./.	./.	./.	GTT/GTT	GTT/GTT	GTT/GTT	GTT/GTT	./.	GTT/GTT	GTT/GTT	./.	./.	GTT/GTT	GTT/GTT	./.	GTT/GTT	./.	GTT/GTT	GTT/GTT	GTT/GTT	./.	GTT/GTT	GTT/GTT	GTT/GTT	GTT/GTT
InDel 340	A1	5180446	AATGATGATGATGATGATGATGATGATGATGATGATGATGATGATGATGATG/AATGATGATGATGATGATGATGATGATGATGATGATGATGATGATGATGATG	./.	./.	AATGATGATGATGATGATGATGATGATGATGATGATGATGATGATGATGATGATG/AATGATGATGATGATGATGATGATGATGATGATGATGATGATGATGATGATGATG	./.	AATGATGATGATGATGATGATGATGATGATGATGATGATGATGATGATGATGATG/AATGATGATGATGATGATGATGATGATGATGATGATGATGATGATGATGATGATG	AATGATGATGATGATGATGATGATGATGATGATGATGATGATGATGATGATGATG/AATGATGATGATGATGATGATGATGATGATGATGATGATGATGATGATGATGATG	./.	./.	./.	./.	AATGATGATGATGATGATGATGATGATGATGATGATGATGATGATGATGATG/AATGATGATGATGATGATGATGATGATGATGATGATGATGATGATGATGATGATG	./.	./.	./.	AATGATGATGATGATGATGATGATGATGATGATGATGATGATGATGATGATGATG/AATGATGATGATGATGATGATGATGATGATGATGATGATGATGATGATGATGATG	AATGATGATGATGATGATGATGATGATGATGATGATGATGATGATGATGATGATG/AATGATGATGATGATGATGATGATGATGATGATGATGATGATGATGATGATGATG	./.	./.	./.	./.	AATGATGATGATGATGATGATGATGATGATGATGATGATGATGATGATGATGATG/AATGATGATGATGATGATGATGATGATGATGATGATGATGATGATGATGATGATG	./.	AATGATGATGATGATGATGATGATGATGATGATGATGATGATGATGATGATGATG/AATGATGATGATGATGATGATGATGATGATGATGATGATGATGATGATGATGATG	./.	./.	AATGATGATGATGATGATGATGATGATGATGATGATGATGATGATGATGATGATG/AATGATGATGATGATGATGATGATGATGATGATGATGATGATGATGATGATGATG	AATGATGATGATGATGATGATGATGATGATGATGATGATGATGATGATGATGATG/AATGATGATGATGATGATGATGATGATGATGATGATGATGATGATGATGATGATG	./.	./.	./.	AATGATGATGATGATGATGATGATGATGATGATGATGATGATGATGATGATGATG/AATGATGATGATGATGATGATGATGATGATGATGATGATGATGATGATGATGATG	./.	AATGATGATGATGATGATGATGATGATGATGATGATGATGATGATGATGATGATG/AATGATGATGATGATGATGATGATGATGATGATGATGATGATGATGATGATGATG	AATGATGATGATGATGATGATGATGATGATGATGATGATGATGATGATGATGATG/AATGATGATGATGATGATGATGATGATGATGATGATGATGATGATGATGATGATG	AATGATGATGATGATGATGATGATGATGATGATGATGATGATGATGATGATGATG/AATGATGATGATGATGATGATGATGATGATGATGATGATGATGATGATGATGATG	AATGATGATGATGATGATGATGATGATGATGATGATGATGATGATGATGATGATG/AATGATGATGATGATGATGATGATGATGATGATGATGATGATGATGATGATGATG	./.	./.	AATGATGATGATGATGATGATGATGATGATGATGATGATGATGATGATGATG/AATGATGATGATGATGATGATGATGATGATGATGATGATGATGATGATGATG	./.	AATGATGATGATGATGATGATGATGATGATGATGATGATGATGATGATGATGATG/AATGATGATGATGATGATGATGATGATGATGATGATGATGATGATGATGATGATG	./.	./.	AATGATGATGATGATGATGATGATGATGATGATGATGATGATGATGATGATGATG/AATGATGATGATGATGATGATGATGATGATGATGATGATGATGATGATGATGATG	AATGATGATGATGATGATGATGATGATGATGATGATGATGATGATGATGATGATG/AATGATGATGATGATGATGATGATGATGATGATGATGATGATGATGATGATGATG	AATGATGATGATGATGATGATGATGATGATGATGATGATGATGATGATGATG/AATGATGATGATGATGATGATGATGATGATGATGATGATGATGATGATGATG
InDel 341	A1	5186359	GAAAA/GAAAA	GAAA/GAAA	GAAA/GAAA	GAAA/GAAA	GAAA/GAAA	GAAA/GAAA	GAAA/GAAA	GAAA/GAAA	GAAA/GAAA	GAAA/GAAA	GAAA/GAAA	GAAA/GAAA	GAAA/GAAA	./.	./.	GAAA/GAAA	GAAA/GAAA	./.	./.	GAAA/GAAA	GAAA/GAAA	GAAA/GAAA	GAAA/GAAA	GAAA/GAAA	GAAA/GAAA	GAAA/GAAA	GAAA/GAAA	GAAA/GAAA	GAAA/GAAA	GAAA/GAAA	GAAA/GAAA	GAAA/GAAA	GAAA/GAAA	GAAA/GAAA	GAAA/GAAA	GAAA/GAAA	GAAA/GAAA	GAAA/GAAA	GAAA/GAAA	GAAA/GAAA	GAAA/GAAA	GAAA/GAAA	GAAA/GAAA	GAAA/GAAA	GAAA/GAAA	GAAA/GAAA	GAAA/GAAA
InDel 342	A1	5231483	GA/GA	./.	./.	./.	./.	./.	./.	./.	G/G	./.	./.	./.	./.	./.	./.	./.	GA/G	./.	./.	./.	./.	./.	./.	./.	./.	./.	./.	./.	./.	./.	./.	./.	./.	./.	./.	./.	./.	./.	./.	./.	./.	./.	G/G	./.	./.	./.	./.
InDel 343	A1	5234351	ATTTTTTTTT/ATTTTTTTTT	./.	./.	./.	./.	./.	./.	./.	./.	./.	./.	./.	./.	./.	./.	./.	./.	./.	./.	./.	./.	ATTTTTTTTTT/ATTTTTTTTTT	./.	./.	./.	./.	./.	./.	./.	./.	./.	./.	./.	./.	./.	ATTTTTTTTTT/ATTTTTTTTTT	./.	./.	./.	./.	./.	./.	./.	./.	./.	./.	ATTTTTTTTTT/ATTTTTTTTTT
InDel 344	A1	5253189	CAAAAAA/CAAAAAA	CAAAAAA/CAAAAAA	CAAAAAA/CAAAAAA	CAAAAAA/CAAAAAA	CAAAAAA/CAAAAAA	CAAAAAA/CAAAAAAA	CAAAAAA/CAAAAAA	CAAAAAA/CAAAAAA	CAAAAAA/CAAAAAA	CAAAAAA/CAAAAAA	CAAAAAA/CAAAAAA	CAAAAAA/CAAAAAA	CAAAAAA/CAAAAAA	./.	./.	./.	CAAAAAA/CAAAAAAA	./.	./.	CAAAAAA/CAAAAAAA	CAAAAAA/CAAAAAA	CAAAAAA/CAAAAAA	CAAAAAA/CAAAAAA	CAAAAAA/CAAAAAA	CAAAAAA/CAAAAAA	CAAAAAA/CAAAAAA	CAAAAAA/CAAAAAA	CAAAAAA/CAAAAAA	CAAAAAA/CAAAAAAA	./.	CAAAAAA/CAAAAAA	CAAAAAA/CAAAAAA	CAAAAAA/CAAAAAA	CAAAAAA/CAAAAAAA	CAAAAAA/CAAAAAA	CAAAAAA/CAAAAAA	CAAAAAA/CAAAAAAA	CAAAAAA/CAAAAAA	CAAAAAA/CAAAAAA	CAAAAAA/CAAAAAA	CAAAAAA/CAAAAAAA	CAAAAAA/CAAAAAA	CAAAAAA/CAAAAAA	CAAAAAA/CAAAAAA	CAAAAAA/CAAAAAAA	CAAAAAA/CAAAAAA	CAAAAAA/CAAAAAA
InDel 345	A1	5254212	CTTTTTT/CTTTTTT	./.	./.	./.	CTTTTTT/CTTTTTT	./.	./.	CTTTTTT/CTTTTTT	./.	./.	./.	./.	CTTTTTT/CTTTTTTT	./.	./.	./.	CTTTTTT/CTTTTTT	./.	./.	./.	CTTTTTT/CTTTTTT	./.	./.	./.	./.	CTTTTTT/CTTTTTT	./.	./.	CTTTTTT/CTTTTTT	CTTTTTT/CTTTTTT	./.	./.	./.	CTTTTTT/CTTTTTT	./.	CTTTTTT/CTTTTTT	./.	./.	./.	./.	./.	./.	CTTTTTT/CTTTTTTT	CTTTTTT/CTTTTTT	CTTTTTTT/CTTTTTTT	./.	./.
InDel 346	A1	5254376	GTTT/GTTT	GTTTT/GTTTT	./.	./.	GTTTT/GTTTT	GTTTT/GTTTT	GTTTT/GTTTT	GTTTT/GTTTT	GTTTT/GTTTT	GTTTT/GTTTT	GTTTT/GTTTT	GTTTT/GTTTT	GTTTT/GTTTT	./.	./.	GTTTT/GTTTT	GTTTT/GTTTT	./.	./.	GTTTT/GTTTT	GTTTT/GTTTT	GTTTT/GTTTT	GTTTT/GTTTT	GTTTT/GTTTT	GTTTT/GTTTT	GTTTT/GTTTT	GTTTT/GTTTT	./.	GTTTT/GTTTT	GTTTT/GTTTT	./.	GTTTT/GTTTT	GTTTT/GTTTT	GTTTT/GTTTT	./.	GTTTT/GTTTT	GTTTT/GTTTT	GTTTT/GTTTT	GTTTT/GTTTT	GTTTT/GTTTT	./.	GTTTT/GTTTT	GTTTT/GTTTT	GTTTT/GTTTT	GTTTT/GTTTT	GTTTT/GTTTT	GTTTT/GTTTT
InDel 347	A1	5255112	TGAGAG/TGAGAG	./.	./.	./.	./.	./.	./.	./.	./.	./.	./.	./.	./.	./.	./.	./.	./.	./.	./.	./.	./.	./.	./.	./.	./.	./.	TGAG/TGAG	./.	./.	./.	./.	./.	./.	./.	./.	./.	./.	./.	./.	./.	./.	./.	./.	./.	./.	./.	./.
InDel 348	A1	5290601	T/T	./.	TC/TC	./.	./.	./.	./.	./.	./.	TC/TC	./.	./.	./.	./.	./.	./.	./.	./.	./.	./.	TC/TC	./.	./.	./.	TC/TC	./.	./.	TC/TC	./.	./.	TC/TC	TC/TC	TC/TC	./.	TC/TC	./.	./.	./.	TC/TC	./.	./.	TC/TC	TC/TC	TC/TC	TC/TC	./.	TC/TC
InDel 349	A1	5292550	CTTTTTT/CTTTTTT	CTTTTTT/CTTTTTT	CTTTTTT/CTTTTTT	CTTTTTT/CTTTTTT	CTTTTTT/CTTTTTT	CTTTTTT/CTTTTTT	CTTTTTT/CTTTTTT	CTTTTTT/CTTTTTT	CTTTTTT/CTTTTTTT	CTTTTTT/CTTTTTT	CTTTTTT/CTTTTTT	CTTTTTT/CTTTTTT	CTTTTTT/CTTTTTT	./.	./.	CTTTTTT/CTTTTTT	CTTTTTT/CTTTTTT	./.	./.	CTTTTTT/CTTTTTT	CTTTTTT/CTTTTTT	CTTTTTT/CTTTTTTT	CTTTTTT/CTTTTTT	CTTTTTT/CTTTTTT	CTTTTTT/CTTTTTT	CTTTTTT/CTTTTTT	CTTTTTT/CTTTTTT	CTTTTTT/CTTTTTT	CTTTTTT/CTTTTTT	CTTTTTT/CTTTTTTT	CTTTTTT/CTTTTTT	CTTTTTT/CTTTTTT	CTTTTTT/CTTTTTT	CTTTTTT/CTTTTTT	CTTTTTT/CTTTTTT	CTTTTTT/CTTTTTT	CTTTTTT/CTTTTTT	CTTTTTT/CTTTTTT	CTTTTTT/CTTTTTT	CTTTTTT/CTTTTTTT	CTTTTTT/CTTTTTT	CTTTTTT/CTTTTTT	CTTTTTT/CTTTTTTT	CTTTTTT/CTTTTTT	CTTTTTT/CTTTTTTT	CTTTTTT/CTTTTTT	CTTTTTT/CTTTTTTT
InDel 350	A1	5292632	ATTTTT/ATTTTT	ATTTT/ATTTT	ATTTT/ATTTT	ATTTT/ATTTT	ATTTT/ATTTT	ATTTT/ATTTT	ATTTT/ATTTT	ATTTT/ATTTT	ATTTT/ATTTT	ATTTT/ATTTT	ATTTT/ATTTT	ATTTT/ATTTT	ATTTT/ATTTT	./.	./.	ATTTT/ATTTT	ATTTT/ATTTT	./.	./.	ATTTT/ATTTT	ATTTT/ATTTT	ATTTT/ATTTT	ATTTT/ATTTT	ATTTT/ATTTT	ATTTT/ATTTT	ATTTT/ATTTT	ATTTT/ATTTT	ATTTT/ATTTT	ATTTT/ATTTT	ATTTT/ATTTT	ATTTT/ATTTT	ATTTT/ATTTT	ATTTT/ATTTT	ATTTT/ATTTT	ATTTT/ATTTT	ATTTT/ATTTT	ATTTT/ATTTT	ATTTT/ATTTT	ATTTT/ATTTT	ATTTT/ATTTT	./.	ATTTT/ATTTT	ATTTT/ATTTT	ATTTT/ATTTT	ATTTT/ATTTT	./.	ATTTT/ATTTT
InDel 351	A1	5297327	GAAA/GAAA	./.	./.	./.	./.	./.	GAAA/GAAAA	./.	./.	./.	./.	./.	./.	./.	./.	./.	./.	./.	./.	./.	./.	./.	GAAA/GAAA	./.	./.	./.	./.	GAAA/GAAA	GAAA/GAAA	./.	./.	./.	./.	./.	GAAA/GAAA	GAAA/GAAA	GAAA/GAAA	./.	./.	GAAA/GAAA	./.	GAAA/GAAA	./.	./.	./.	GAAA/GAAA	./.
InDel 352	A1	5373520	GTTTTTTTTTTT/GTTTTTTTTTTT	./.	./.	./.	./.	./.	./.	./.	./.	GTTTTTTTTTTT/GTTTTTTTTTT	./.	./.	./.	./.	./.	./.	./.	./.	./.	./.	GTTTTTTTTTT/GTTTTTTTTTT	./.	./.	./.	./.	GTTTTTTTTTT/GTTTTTTTTTT	GTTTTTTTTTT/GTTTTTTTTTT	./.	./.	./.	./.	./.	./.	GTTTTTTTTTT/GTTTTTTTTTT	./.	GTTTTTTTTTTT/GTTTTTTTTTT	./.	GTTTTTTTTTT/GTTTTTTTTTT	./.	./.	./.	GTTTTTTTTTT/GTTTTTTTTTT	./.	./.	./.	./.	./.
InDel 353	A1	5440755	ATCTCTCTCTCTCT/ATCTCTCTCTCTCT	./.	ATCTCTCTCTCTCTCT/ATCTCTCTCTCTCTCT	ATCTCTCTCTCTCTCT/ATCTCTCTCTCTCTCT	./.	./.	ATCTCTCTCTCTCTCT/ATCTCTCTCTCTCTCT	./.	./.	./.	./.	./.	./.	./.	./.	./.	ATCTCTCTCTCTCTCT/ATCTCTCTCTCTCTCT	./.	./.	ATCTCTCTCTCTCTCT/ATCTCTCTCTCTCTCT	./.	ATCTCTCTCTCTCTCT/ATCTCTCTCTCTCTCT	ATCTCTCTCTCTCTCT/ATCTCTCTCTCTCTCT	ATCTCTCTCTCTCTCT/ATCTCTCTCTCTCTCT	./.	./.	ATCTCTCTCTCTCTCT/ATCTCTCTCTCTCTCT	./.	./.	ATCTCTCTCTCTCTCT/ATCTCTCTCTCTCTCT	./.	./.	./.	./.	ATCTCTCTCTCTCTCT/ATCTCTCTCTCTCTCT	./.	ATCTCTCTCTCTCTCT/ATCTCTCTCTCTCTCT	./.	ATCTCTCTCTCTCTCT/ATCTCTCTCTCTCTCT	ATCTCTCTCTCTCTCT/ATCTCTCTCTCTCTCT	ATCTCTCTCTCTCTCT/ATCTCTCTCTCTCTCT	ATCTCTCTCTCTCTCT/ATCTCTCTCTCTCTCT	ATCTCTCTCTCTCTCT/ATCTCTCTCTCTCTCT	ATCTCTCTCTCTCTCT/ATCTCTCTCTCTCTCT	./.	ATCTCTCTCTCTCTCT/ATCTCTCTCTCTCTCT	ATCTCTCTCTCTCTCT/ATCTCTCTCTCTCTCT
InDel 354	A1	5440990	AG/AG	./.	./.	./.	./.	./.	./.	./.	./.	./.	./.	./.	./.	./.	./.	./.	./.	./.	./.	./.	./.	./.	./.	./.	./.	AG/A	./.	./.	./.	./.	./.	./.	./.	./.	./.	./.	./.	./.	./.	./.	./.	./.	A/A	./.	./.	./.	./.
InDel 355	A1	5444739	CTTTTTTTTT/CTTTTTTTTT	CTTTTTTTTT/CTTTTTTTTTT	CTTTTTTTTT/CTTTTTTTTT	CTTTTTTTTT/CTTTTTTTTT	CTTTTTTTTT/CTTTTTTTTT	CTTTTTTTTT/CTTTTTTTTT	CTTTTTTTTT/CTTTTTTTTT	CTTTTTTTTT/CTTTTTTTTT	CTTTTTTTTT/CTTTTTTTTT	CTTTTTTTTT/CTTTTTTTTT	CTTTTTTTTT/CTTTTTTTTTT	CTTTTTTTTT/CTTTTTTTTT	CTTTTTTTTT/CTTTTTTTTT	./.	./.	CTTTTTTTTT/CTTTTTTTTT	CTTTTTTTTT/CTTTTTTTTT	./.	./.	CTTTTTTTTT/CTTTTTTTTT	CTTTTTTTTT/CTTTTTTTTT	CTTTTTTTTT/CTTTTTTTTT	CTTTTTTTTT/CTTTTTTTTT	CTTTTTTTTT/CTTTTTTTTTT	CTTTTTTTTT/CTTTTTTTTT	CTTTTTTTTT/CTTTTTTTTTT	CTTTTTTTTT/CTTTTTTTTT	CTTTTTTTTT/CTTTTTTTTTT	CTTTTTTTTT/CTTTTTTTTTT	CTTTTTTTTT/CTTTTTTTTT	CTTTTTTTTT/CTTTTTTTTT	CTTTTTTTTT/CTTTTTTTTT	CTTTTTTTTT/CTTTTTTTTT	CTTTTTTTTT/CTTTTTTTTT	CTTTTTTTTT/CTTTTTTTTT	CTTTTTTTTT/CTTTTTTTTT	CTTTTTTTTT/CTTTTTTTTT	CTTTTTTTTT/CTTTTTTTTT	CTTTTTTTTT/CTTTTTTTTT	CTTTTTTTTT/CTTTTTTTTT	CTTTTTTTTT/CTTTTTTTTT	CTTTTTTTTT/CTTTTTTTTT	CTTTTTTTTT/CTTTTTTTTT	CTTTTTTTTT/CTTTTTTTTT	CTTTTTTTTT/CTTTTTTTTTT	CTTTTTTTTT/CTTTTTTTTTT	CTTTTTTTTT/CTTTTTTTTT
InDel 356	A1	5444962	CTTTTTTT/CTTTTTTT	./.	./.	./.	./.	./.	./.	./.	./.	./.	CTTTTTTT/CTTTTTT	./.	./.	./.	./.	CTTTTTT/CTTTTTT	./.	./.	./.	./.	./.	./.	./.	./.	./.	./.	./.	./.	./.	./.	./.	./.	CTTTTTT/CTTTTTT	./.	./.	./.	./.	./.	./.	./.	./.	./.	./.	./.	./.	CTTTTTT/CTTTTTT	./.
InDel 357	A1	5465149	TAAAAAAA/TAAAAAAA	TAAAAAAA/TAAAAAAA	TAAAAAAA/TAAAAAAA	TAAAAAAA/TAAAAAAA	TAAAAAAA/TAAAAAAA	TAAAAAAA/TAAAAAAA	TAAAAAAA/TAAAAAAA	TAAAAAAA/TAAAAAAA	TAAAAAAA/TAAAAAAA	TAAAAAAA/TAAAAAAA	TAAAAAAA/TAAAAAAA	TAAAAAAA/TAAAAAAA	TAAAAAAA/TAAAAAAA	./.	./.	TAAAAAAA/TAAAAAAA	TAAAAAAA/TAAAAAAA	./.	./.	TAAAAAAA/TAAAAAAA	TAAAAAAA/TAAAAAAA	TAAAAAAA/TAAAAAAA	TAAAAAAA/TAAAAAAA	TAAAAAAA/TAAAAAAA	TAAAAAAA/TAAAAAAA	TAAAAAAA/TAAAAAAA	TAAAAAAA/TAAAAAAA	TAAAAAAA/TAAAAAAA	TAAAAAAA/TAAAAAAA	TAAAAAAA/TAAAAAAA	TAAAAAAA/TAAAAAAA	TAAAAAAA/TAAAAAAA	TAAAAAAA/TAAAAAAA	TAAAAAAA/TAAAAAAA	TAAAAAAA/TAAAAAAA	TAAAAAAA/TAAAAAAA	TAAAAAAA/TAAAAAAA	TAAAAAAA/TAAAAAAAA	TAAAAAAA/TAAAAAAA	TAAAAAAA/TAAAAAAA	TAAAAAAA/TAAAAAAA	TAAAAAAA/TAAAAAAA	TAAAAAAA/TAAAAAAA	TAAAAAAA/TAAAAAAA	TAAAAAAA/TAAAAAAAA	TAAAAAAA/TAAAAAAAA	TAAAAAAA/TAAAAAAA
InDel 358	A1	5465175	AGG/AGG	AGGG/AGGG	AGGG/AGGG	AGGG/AGGG	AGGG/AGGG	AGGG/AGGG	AGGG/AGGG	AGGG/AGGG	AGGG/AGGG	AGGG/AGGG	AGGG/AGGG	AGGG/AGGG	AGGG/AGGG	./.	./.	AGGG/AGGG	AGGG/AGGG	./.	./.	AGGG/AGGG	AGGG/AGGG	AGGG/AGGG	AGGG/AGGG	AGGG/AGGG	AGGG/AGGG	AGGG/AGGG	AGGG/AGGG	AGGG/AGGG	AGGG/AGGG	AGGG/AGGG	AGGG/AGGG	AGGG/AGGG	AGGG/AGGG	AGGG/AGGG	AGGG/AGGG	AGGG/AGGG	AGGG/AGGG	AGGG/AGGG	AGGG/AGGG	AGGG/AGGG	AGGG/AGGG	AGGG/AGGG	AGGG/AGGG	AGGG/AGGG	AGGG/AGGG	AGGG/AGGG	AGGG/AGGG
InDel 359	A1	5501440	TAAAAA/TAAAAA	./.	./.	./.	TAAAAA/TAAAAA	./.	TAAAAA/TAAAAA	TAAAAA/TAAAAA	TAAAAA/TAAAAA	./.	./.	./.	./.	./.	./.	TAAAAA/TAAAAA	./.	./.	./.	TAAAAA/TAAAAA	./.	./.	TAAAAA/TAAAAA	TAAAAA/TAAAAA	./.	TAAAAA/TAAAAA	./.	./.	./.	./.	TAAAAA/TAAAAA	TAAAAA/TAAAAA	TAAAAA/TAAAAA	./.	TAAAAA/TAAAAA	TAAAAA/TAAAAAA	./.	./.	./.	./.	./.	TAAAAA/TAAAAA	TAAAAA/TAAAAA	TAAAAA/TAAAAA	./.	./.	TAAAAA/TAAAAA
InDel 360	A1	5502020	CAAA/CAAA	CAAA/CAAA	CAAA/CAAA	CAAA/CAAA	CAAA/CAAA	CAAA/CAAA	CAAA/CAAA	CAAA/CAAA	CAAA/CAAA	CAAA/CAAA	CAAA/CAAA	./.	CAAA/CAAA	./.	./.	CAAA/CAAA	CAAA/CAAA	./.	./.	CAAA/CAAA	CAAA/CAAA	CAAA/CA	CAAA/CAAA	CAAA/CAAA	CAAA/CAAA	CAAA/CAAA	CAAA/CAAA	CAAA/CAAA	CAAA/CAAA	CAAA/CAAA	CAAA/CAAA	CAAA/CAAA	CAAA/CAAA	CAAA/CAAA	CAAA/CA	CAAA/CAAA	./.	./.	CAAA/CAAA	CAAA/CAAA	CAAA/CAAA	CAAA/CAAA	CAAA/CAAA	CAAA/CAAA	./.	CAAA/CAAA	CAAA/CAAA
InDel 361	A1	5506373	CAT/CAT	./.	./.	C/C	./.	./.	./.	./.	./.	./.	./.	./.	./.	./.	./.	./.	./.	./.	./.	./.	./.	./.	./.	C/C	./.	./.	./.	./.	./.	./.	./.	./.	./.	./.	./.	./.	./.	./.	./.	./.	./.	./.	./.	./.	./.	./.	./.
InDel 362	A1	5511889	CTTTTTTTT/CTTTTTTTT	CTTTTTTT/CTTTTTTT	CTTTTTTTT/CTTTTTTT	CTTTTTTT/CTTTTTTT	./.	./.	./.	CTTTTTTT/CTTTTTTT	CTTTTTTT/CTTTTTTT	CTTTTTTT/CTTTTTTT	CTTTTTTT/CTTTTTTT	./.	./.	./.	./.	./.	CTTTTTTT/CTTTTTTT	./.	./.	CTTTTTTT/CTTTTTTT	./.	./.	CTTTTTTT/CTTTTTTT	CTTTTTTT/CTTTTTTT	CTTTTTTT/CTTTTTTT	CTTTTTTT/CTTTTTTT	CTTTTTTT/CTTTTTTT	./.	CTTTTTTT/CTTTTTTT	./.	CTTTTTTT/CTTTTTTT	CTTTTTTT/CTTTTTTT	CTTTTTTT/CTTTTTTT	./.	CTTTTTTT/CTTTTTTT	./.	./.	CTTTTTTT/CTTTTTTT	CTTTTTTT/CTTTTTTT	./.	./.	./.	./.	CTTTTTTT/CTTTTTTT	CTTTTTTT/CTTTTTTT	CTTTTTTT/CTTTTTTT	./.
InDel 363	A1	5512886	CAAAAAAAAAAA/CAAAAAAAAAAA	CAAAAAAAAAAAA/CAAAAAAAAAAAA	./.	./.	CAAAAAAAAAAA/CAAAAAAAAAAA	./.	./.	CAAAAAAAAAAAA/CAAAAAAAAAAAA	./.	./.	./.	./.	./.	./.	./.	./.	CAAAAAAAAAAA/CAAAAAAAAAAAA	./.	./.	CAAAAAAAAAAA/CAAAAAAAAAAA	./.	CAAAAAAAAAAAA/CAAAAAAAAAAAA	./.	./.	CAAAAAAAAAAAA/CAAAAAAAAAAAA	./.	CAAAAAAAAAAA/CAAAAAAAAAAA	CAAAAAAAAAAA/CAAAAAAAAAAA	CAAAAAAAAAAA/CAAAAAAAAAAA	./.	./.	./.	./.	./.	./.	./.	./.	CAAAAAAAAAAA/CAAAAAAAAAAA	./.	./.	CAAAAAAAAAAAA/CAAAAAAAAAAAA	CAAAAAAAAAAA/CAAAAAAAAAAA	./.	./.	./.	./.	./.
InDel 364	A1	5513328	GACAC/GACAC	./.	GAC/GAC	./.	GAC/GAC	GAC/GAC	GAC/GAC	./.	GAC/GAC	GAC/GAC	GAC/GAC	GAC/GAC	./.	./.	./.	GAC/GAC	./.	./.	./.	./.	GAC/GAC	GAC/GAC	GAC/GAC	GAC/GAC	GAC/GAC	GAC/GAC	GAC/GAC	./.	./.	GAC/GAC	GAC/GAC	./.	GAC/GAC	GAC/GAC	GAC/GAC	GAC/GAC	./.	GAC/GAC	./.	./.	./.	./.	GAC/GAC	./.	./.	GAC/GAC	./.
InDel 365	A1	5513833	CAAAA/CAAAA	./.	./.	./.	./.	./.	./.	./.	./.	./.	./.	./.	./.	./.	./.	./.	CAAA/CAAA	./.	./.	./.	./.	./.	./.	./.	./.	./.	./.	./.	./.	./.	./.	./.	./.	./.	./.	./.	./.	./.	./.	./.	./.	./.	./.	./.	./.	CAAAA/CAAAA	./.
InDel 366	A1	5523648	GTTTT/GTTTT	./.	./.	./.	./.	./.	./.	./.	./.	./.	./.	./.	./.	./.	./.	./.	./.	./.	./.	./.	./.	./.	./.	./.	GTTTTT/GTTTTT	./.	./.	./.	./.	./.	./.	./.	./.	./.	./.	./.	./.	./.	./.	./.	./.	./.	./.	./.	./.	./.	./.
InDel 367	A1	5523677	T/T	TC/TC	./.	./.	TC/TC	./.	./.	./.	TC/TC	./.	./.	./.	./.	./.	./.	./.	./.	./.	./.	./.	./.	./.	./.	TC/TC	TC/TC	./.	./.	./.	./.	./.	./.	./.	./.	./.	TC/TC	./.	./.	./.	./.	./.	./.	./.	./.	./.	./.	./.	./.
InDel 368	A1	5526398	ATTT/ATTT	./.	./.	ATTT/ATTT	./.	./.	./.	./.	ATTT/ATTT	./.	ATTT/ATTTT	./.	./.	./.	./.	ATTT/ATTT	./.	./.	./.	./.	ATTT/ATTT	./.	ATTT/ATTT	./.	./.	./.	./.	./.	./.	./.	ATTT/ATTT	./.	./.	ATTT/ATTT	./.	ATTT/ATTT	ATTT/ATTT	./.	./.	./.	./.	ATTT/ATTT	./.	./.	./.	./.	./.
InDel 369	A1	5534474	TTCTCTCTCTCTCTC/TTCTCTCTCTCTCTC	TTCTCTCTCTCTCTC/TTCTCTCTCTCTCTCTC	TTCTCTCTCTCTCTCTC/TTCTCTCTCTCTCTCTC	TTCTCTCTCTCTCTCTC/TTCTCTCTCTCTCTCTC	TTCTCTCTCTCTCTCTC/TTCTCTCTCTCTCTCTC	TTCTCTCTCTCTCTCTC/TTCTCTCTCTCTCTCTC	TTCTCTCTCTCTCTCTC/TTCTCTCTCTCTCTCTC	TTCTCTCTCTCTCTCTC/TTCTCTCTCTCTCTCTC	TTCTCTCTCTCTCTC/TTCTCTCTCTCTCTCTC	TTCTCTCTCTCTCTCTC/TTCTCTCTCTCTCTCTC	./.	TTCTCTCTCTCTCTCTC/TTCTCTCTCTCTCTCTC	TTCTCTCTCTCTCTCTC/TTCTCTCTCTCTCTCTC	./.	./.	TTCTCTCTCTCTCTCTC/TTCTCTCTCTCTCTCTC	TTCTCTCTCTCTCTCTC/TTCTCTCTCTCTCTCTC	./.	./.	TTCTCTCTCTCTCTCTC/TTCTCTCTCTCTCTCTC	TTCTCTCTCTCTCTCTC/TTCTCTCTCTCTCTCTC	TTCTCTCTCTCTCTC/TTCTCTCTCTCTCTCTC	TTCTCTCTCTCTCTCTC/TTCTCTCTCTCTCTCTC	TTCTCTCTCTCTCTCTC/TTCTCTCTCTCTCTCTC	TTCTCTCTCTCTCTCTC/TTCTCTCTCTCTCTCTC	TTCTCTCTCTCTCTCTC/TTCTCTCTCTCTCTCTC	TTCTCTCTCTCTCTCTC/TTCTCTCTCTCTCTCTC	TTCTCTCTCTCTCTCTC/TTCTCTCTCTCTCTCTC	TTCTCTCTCTCTCTCTC/TTCTCTCTCTCTCTCTC	TTCTCTCTCTCTCTCTC/TTCTCTCTCTCTCTCTC	TTCTCTCTCTCTCTCTC/TTCTCTCTCTCTCTCTC	TTCTCTCTCTCTCTCTC/TTCTCTCTCTCTCTCTC	TTCTCTCTCTCTCTCTC/TTCTCTCTCTCTCTCTC	TTCTCTCTCTCTCTC/TTCTCTCTCTCTCTCTC	TTCTCTCTCTCTCTCTC/TTCTCTCTCTCTCTCTC	TTCTCTCTCTCTCTCTC/TTCTCTCTCTCTCTCTC	TTCTCTCTCTCTCTC/TTCTCTCTCTCTCTCTC	TTCTCTCTCTCTCTCTC/TTCTCTCTCTCTCTCTC	./.	TTCTCTCTCTCTCTCTC/TTCTCTCTCTCTCTCTC	TTCTCTCTCTCTCTCTC/TTCTCTCTCTCTCTCTC	TTCTCTCTCTCTCTCTC/TTCTCTCTCTCTCTCTC	TTCTCTCTCTCTCTCTC/TTCTCTCTCTCTCTCTC	TTCTCTCTCTCTCTCTC/TTCTCTCTCTCTCTCTC	TTCTCTCTCTCTCTCTC/TTCTCTCTCTCTCTCTC	TTCTCTCTCTCTCTCTC/TTCTCTCTCTCTCTCTC	TTCTCTCTCTCTCTCTC/TTCTCTCTCTCTCTCTC
InDel 370	A1	5538825	AACAC/AACAC	AACAC/AACAC	AACAC/AAC	./.	AACAC/AACAC	AACAC/AACAC	./.	AACAC/AACAC	AACAC/AACAC	AACAC/AACAC	AACAC/AACAC	./.	./.	./.	./.	AACAC/AACAC	AACAC/AACAC	./.	./.	AACAC/AACAC	AACAC/AACAC	AACAC/AACAC	AACAC/AACAC	AACAC/AACAC	AACAC/AACAC	AACAC/AACAC	AACAC/AACAC	AACAC/AACAC	AACAC/AACAC	AACAC/AACAC	AACAC/AACAC	AACAC/AACAC	AACAC/AACAC	AACAC/AACAC	AACAC/AACAC	AACAC/AACAC	AACAC/AACAC	./.	AACAC/AACAC	./.	./.	./.	AACAC/AACAC	./.	AACAC/AACAC	AACAC/AACAC	AACAC/AACAC
InDel 371	A1	5557129	ATT/ATT	./.	./.	./.	./.	./.	./.	./.	./.	ATTT/ATTT	./.	./.	./.	./.	./.	./.	./.	./.	./.	./.	./.	./.	./.	./.	./.	./.	./.	./.	./.	ATTT/ATTT	ATTT/ATTT	./.	./.	./.	./.	./.	./.	./.	./.	./.	ATTT/ATTT	ATTT/ATTT	./.	./.	./.	./.	./.
InDel 372	A1	5563812	TAAAAAAAAAAAA/TAAAAAAAAAAAA	./.	./.	./.	./.	./.	./.	./.	./.	./.	./.	./.	./.	./.	./.	./.	./.	./.	./.	TAAAAAAAAAAAA/TAAAAAAAAAAAAA	./.	./.	./.	./.	./.	./.	./.	./.	./.	./.	TAAAAAAAAAAAA/TAAAAAAAAAAAA	./.	./.	./.	./.	./.	TAAAAAAAAAAAAA/TAAAAAAAAAAAAA	./.	TAAAAAAAAAAAA/TAAAAAAAAAAAAA	./.	./.	./.	./.	./.	./.	./.	TAAAAAAAAAAAAA/TAAAAAAAAAAAAA
InDel 373	A1	5599939	GAAAAAAAAAAA/GAAAAAAAAAAA	GAAAAAAAAAAA/GAAAAAAAAAAA	GAAAAAAAAAAA/GAAAAAAAAAAA	GAAAAAAAAAAA/GAAAAAAAAAAA	GAAAAAAAAAAA/GAAAAAAAAAAA	GAAAAAAAAAAA/GAAAAAAAAAAA	GAAAAAAAAAAA/GAAAAAAAAAAA	GAAAAAAAAAAA/GAAAAAAAAAAA	GAAAAAAAAAAA/GAAAAAAAAAAA	GAAAAAAAAAAA/GAAAAAAAAAAA	GAAAAAAAAAAA/GAAAAAAAAAAA	GAAAAAAAAAAA/GAAAAAAAAAAA	GAAAAAAAAAAA/GAAAAAAAAAAA	./.	./.	GAAAAAAAAAAA/GAAAAAAAAAAA	GAAAAAAAAAAA/GAAAAAAAAAAA	./.	./.	GAAAAAAAAAAA/GAAAAAAAAAAA	GAAAAAAAAAAA/GAAAAAAAAAAA	GAAAAAAAAAAA/GAAAAAAAAAAA	GAAAAAAAAAAA/GAAAAAAAAAAA	GAAAAAAAAAAA/GAAAAAAAAAAA	GAAAAAAAAAAA/GAAAAAAAAAAA	GAAAAAAAAAAA/GAAAAAAAAAAA	GAAAAAAAAAAA/GAAAAAAAAAAA	GAAAAAAAAAAA/GAAAAAAAAAAA	GAAAAAAAAAAA/GAAAAAAAAAAA	GAAAAAAAAAAA/GAAAAAAAAAAAAAA	GAAAAAAAAAAA/GAAAAAAAAAAA	GAAAAAAAAAAA/GAAAAAAAAAAA	GAAAAAAAAAAA/GAAAAAAAAAAA	GAAAAAAAAAAA/GAAAAAAAAAAA	GAAAAAAAAAAA/GAAAAAAAAAAA	GAAAAAAAAAAA/GAAAAAAAAAAA	GAAAAAAAAAAA/GAAAAAAAAAAA	GAAAAAAAAAAA/GAAAAAAAAAAA	GAAAAAAAAAAA/GAAAAAAAAAAA	GAAAAAAAAAAA/GAAAAAAAAAAA	GAAAAAAAAAAA/GAAAAAAAAAAA	GAAAAAAAAAAA/GAAAAAAAAAAA	GAAAAAAAAAAA/GAAAAAAAAAAA	GAAAAAAAAAAA/GAAAAAAAAAAA	GAAAAAAAAAAA/GAAAAAAAAAAA	GAAAAAAAAAAA/GAAAAAAAAAAA	GAAAAAAAAAAA/GAAAAAAAAAAA
InDel 374	A1	5602628	GAAAAAA/GAAAAAA	GAAAAA/GAAAAA	GAAAAA/GAAAAA	./.	./.	./.	./.	./.	./.	./.	./.	./.	./.	./.	./.	GAAAAA/GAAAAA	GAAAAA/GAAAAA	./.	./.	./.	GAAAAA/GAAAAA	GAAAAA/GAAAAA	GAAAAA/GAAAAA	./.	./.	./.	./.	GAAAAA/GAAAAA	./.	./.	./.	./.	./.	./.	./.	./.	./.	./.	GAAAAA/GAAAAA	GAAAAA/GAAAAA	./.	GAAAAA/GAAAAA	./.	./.	./.	./.	./.
InDel 375	A1	5631422	GTTT/GTTT	GTTT/GTTT	GTTT/GTTT	GTTT/GTTT	GTTT/GTTT	./.	GTTT/GTTT	GTTT/GTTT	GTTT/GTTT	GTTT/GTTT	./.	GTTT/GTTT	GTTT/GTTT	./.	./.	./.	GTTT/GTTT	./.	./.	GTTT/GTTT	GTTT/GTTT	GTTT/GTTT	./.	GTTT/GTTT	GTTT/GTTT	GTTT/GTTT	GTTT/GTTT	GTTT/GTTT	GTTT/GTTT	GTTT/GTTT	GTTT/GTTT	GTTT/GTTTT	./.	GTTT/GTTT	GTTT/GTTT	GTTT/GTTT	./.	GTTT/GTTT	./.	GTTT/GTTT	./.	./.	GTTT/GTTT	./.	GTTT/GTTT	GTTT/GTTT	GTTT/GTTT
InDel 376	A1	5633186	GC/GC	./.	G/G	./.	G/G	./.	./.	G/G	./.	G/G	./.	./.	./.	./.	./.	./.	G/G	./.	./.	G/G	./.	./.	./.	./.	G/G	G/G	./.	./.	./.	./.	./.	G/G	G/G	./.	G/G	G/G	./.	./.	./.	./.	./.	./.	./.	./.	G/G	G/G	./.
InDel 377	A1	5641303	ATGTGT/ATGTGT	./.	./.	./.	./.	./.	./.	./.	./.	./.	./.	./.	ATGTGTGT/ATGTGTGT	./.	./.	./.	./.	./.	./.	./.	./.	./.	./.	./.	./.	./.	./.	./.	./.	./.	./.	./.	./.	./.	./.	./.	./.	./.	./.	./.	./.	./.	./.	./.	./.	./.	./.
InDel 378	A1	5643725	AGG/AGG	./.	./.	AG/AG	./.	./.	./.	AG/AG	./.	./.	./.	./.	AG/AG	./.	./.	AG/AG	./.	./.	./.	AG/AG	./.	./.	./.	AG/AG	./.	AG/AG	./.	./.	./.	./.	AG/AG	./.	./.	./.	./.	./.	./.	./.	AG/AG	./.	./.	./.	./.	./.	./.	./.	./.
InDel 379	A1	5646269	CAAA/CAAA	./.	CAAA/CAAA	./.	./.	CAAA/CAAA	./.	./.	./.	CAAA/CAAA	CAAA/CAAA	CAA/CAA	CAAA/CAAA	./.	./.	CAAA/CAAA	./.	./.	./.	CAAA/CAAA	CAAA/CAAA	CAAA/CAAA	CAAA/CAAA	./.	CAAA/CAAA	CAAA/CAAA	CAAA/CAAA	CAAA/CAAA	./.	CAAA/CAAA	CAAA/CAAA	CAAA/CAAA	CAAA/CAAA	./.	CAAA/CAAA	./.	CAAA/CAAA	./.	CAAA/CAAA	./.	./.	CAAA/CAAA	./.	CAAA/CAAA	./.	./.	CAAA/CAAA
InDel 380	A1	5674268	GAAAAAA/GAAAAAA	./.	./.	./.	./.	./.	./.	./.	./.	./.	./.	./.	./.	./.	./.	./.	./.	./.	./.	./.	./.	./.	GAAAAAA/GAAAAAA	./.	GAAAAAA/GAAAAAAA	./.	./.	./.	GAAAAAA/GAAAAAA	./.	./.	GAAAAAA/GAAAAAA	./.	./.	./.	./.	GAAAAAA/GAAAAAA	./.	./.	./.	./.	./.	GAAAAAA/GAAAAAA	./.	./.	GAAAAAA/GAAAAAA	./.
InDel 381	A1	5674496	GAAAAAAA/GAAAAAAA	./.	./.	./.	./.	./.	./.	./.	./.	./.	./.	./.	./.	./.	./.	./.	./.	./.	./.	GAAAAAA/GAAAAAA	GAAAAAA/GAAAAAA	./.	./.	./.	GAAAAAA/GAAAAAA	./.	./.	./.	./.	./.	./.	./.	./.	./.	./.	./.	./.	./.	./.	./.	./.	./.	./.	./.	./.	./.	./.
InDel 382	A1	5674739	AGTGTGTGTGT/AGTGTGTGTGT	AGTGTGTGTGTGT/AGTGTGTGTGTGT	./.	AGTGTGTGTGTGT/AGTGTGTGTGTGT	./.	./.	AGTGTGTGTGTGT/AGTGTGTGTGTGT	AGTGTGTGTGTGT/AGTGTGTGTGTGT	./.	./.	AGTGTGTGTGTGT/AGTGTGTGTGTGT	AGTGTGTGTGTGT/AGTGTGTGTGTGT	./.	./.	./.	./.	./.	./.	./.	AGTGTGTGTGTGT/AGTGTGTGTGTGT	./.	./.	./.	./.	./.	./.	AGTGTGTGTGT/AGTGTGTGTGTGT	AGTGTGTGTGT/AGTGTGTGTGTGT	AGTGTGTGTGTGT/AGTGTGTGTGTGT	AGTGTGTGTGTGT/AGTGTGTGTGTGT	AGTGTGTGTGTGT/AGTGTGTGTGTGT	./.	./.	AGTGTGTGTGTGT/AGTGTGTGTGTGT	AGTGTGTGTGTGT/AGTGTGTGTGTGT	./.	./.	AGTGTGTGTGTGT/AGTGTGTGTGTGT	AGTGTGTGTGTGT/AGTGTGTGTGTGT	./.	AGTGTGTGTGTGT/AGTGTGTGTGTGT	./.	AGTGTGTGTGTGT/AGTGTGTGTGTGT	./.	./.	./.	AGTGTGTGTGTGT/AGTGTGTGTGTGT
InDel 383	A1	5675771	AG/AG	./.	./.	./.	AGTG/AGTG	./.	./.	AGTG/AGTG	AGTG/AGTG	AGTG/AGTG	./.	./.	./.	./.	./.	./.	./.	./.	./.	AGTG/AGTG	./.	./.	./.	AGTG/AGTG	AGTG/AGTG	AGTG/AGTG	AGTG/AGTG	./.	./.	AGTG/AGTG	./.	AGTG/AGTG	AGTG/AGTG	./.	AGTG/AGTG	./.	AGTG/AGTG	./.	./.	./.	./.	./.	./.	AGTG/AGTG	./.	./.	./.
InDel 384	A1	5729467	CTTTTT/CTTTTT	CTTTTTT/CTTTTTT	./.	./.	./.	./.	./.	./.	./.	./.	./.	./.	CTTTTTT/CTTTTTT	./.	./.	./.	./.	./.	./.	./.	CTTTTTT/CTTTTTT	./.	./.	./.	./.	./.	./.	CTTTTTT/CTTTTTT	./.	./.	./.	./.	CTTTTTT/CTTTTTT	./.	CTTTTTT/CTTTTTT	CTTTTTT/CTTTTTT	./.	./.	./.	./.	./.	CTTTTTT/CTTTTTT	./.	./.	./.	./.	./.
InDel 385	A1	5732278	A/A	./.	./.	AC/AC	./.	./.	./.	./.	./.	./.	./.	./.	./.	./.	./.	./.	./.	./.	./.	./.	AC/AC	./.	AC/AC	./.	./.	./.	AC/AC	./.	AC/AC	./.	./.	./.	./.	./.	./.	./.	./.	./.	./.	./.	./.	./.	./.	./.	./.	./.	./.
InDel 386	A1	5736037	GAAAA/GAAAA	GAAAA/GAAAA	GAAAA/GAAAA	./.	./.	./.	GAAAA/GAAAA	./.	./.	./.	GAAAA/GAAAA	./.	./.	./.	./.	./.	./.	./.	./.	GAAAA/GAAAA	GAAAA/GAAAA	./.	GAAAA/GAAAA	GAAAA/GAAAA	./.	GAAAA/GAAAA	GAAAA/GAAAA	./.	GAAAA/GAAAA	GAAAA/GAAAA	GAAAA/GAAAA	GAAAA/GAAAA	./.	GAAAA/GAAAA	GAAAA/GAAAA	./.	./.	GAAAA/GAAA	GAAAA/GAAAA	GAAAA/GAAAA	./.	GAAAA/GAAAA	./.	./.	./.	GAAAA/GAAAA	GAAAA/GAAAA
InDel 387	A1	5741746	CTTTTTTTT/CTTTTTTTT	CTTTTTTT/CTTTTTTT	./.	./.	CTTTTTTT/CTTTTTTT	./.	CTTTTTTT/CTTTTTTT	CTTTTTTTT/CTTTTTTT	CTTTTTTT/CTTTTTTT	CTTTTTTT/CTTTTTTT	./.	./.	CTTTTTTT/CTTTTTTT	./.	./.	CTTTTTTT/CTTTTTTT	CTTTTTTT/CTTTTTTT	./.	./.	CTTTTTTT/CTTTTTTT	CTTTTTTT/CTTTTTTT	CTTTTTTT/CTTTTTTT	CTTTTTTT/CTTTTTTT	CTTTTTTT/CTTTTTTT	CTTTTTTT/CTTTTTTT	CTTTTTTT/CTTTTTTT	CTTTTTTT/CTTTTTTT	CTTTTTTT/CTTTTTTT	./.	CTTTTTTT/CTTTTTTT	CTTTTTTT/CTTTTTTT	CTTTTTTT/CTTTTTTT	./.	CTTTTTTT/CTTTTTTT	CTTTTTTT/CTTTTTTT	CTTTTTTT/CTTTTTTT	CTTTTTTT/CTTTTTTT	CTTTTTTT/CTTTTTTT	./.	CTTTTTTT/CTTTTTTT	CTTTTTTT/CTTTTTTT	CTTTTTTT/CTTTTTTT	CTTTTTTT/CTTTTTTT	CTTTTTTT/CTTTTTTT	CTTTTTTT/CTTTTTTT	CTTTTTTT/CTTTTTTT	CTTTTTTT/CTTTTTTT
InDel 388	A1	5742117	CTTT/CTTT	./.	CTTTT/CTTTT	./.	./.	./.	./.	./.	./.	./.	./.	CTTTT/CTTTT	CTTTT/CTTTT	./.	./.	./.	CTTTT/CTTTT	./.	./.	./.	./.	./.	./.	./.	./.	./.	./.	./.	./.	./.	./.	./.	./.	./.	CTTTT/CTTTT	./.	./.	./.	./.	./.	CTTTT/CTTTT	CTTTT/CTTTT	./.	./.	./.	./.	./.
InDel 389	A1	5743621	GTTT/GTTT	./.	./.	./.	GTTTT/GTTTT	./.	./.	./.	GTTTT/GTTTT	./.	./.	./.	./.	./.	./.	./.	./.	./.	./.	./.	./.	./.	GTTTT/GTTTT	GTTTT/GTTTT	./.	./.	./.	./.	./.	./.	./.	GTTTT/GTTTT	./.	./.	./.	./.	./.	./.	./.	./.	./.	./.	./.	./.	./.	./.	./.
InDel 390	A1	5749838	TA/TA	./.	./.	./.	./.	./.	./.	./.	./.	./.	./.	./.	./.	./.	./.	./.	T/T	./.	./.	./.	./.	./.	./.	T/T	T/T	./.	T/T	./.	./.	./.	T/T	./.	T/T	./.	./.	T/T	T/T	./.	T/T	./.	T/T	T/T	./.	./.	./.	./.	./.
InDel 391	A1	5760183	GTTTT/GTTTT	GTTTTT/GTTTTT	GTTTTT/GTTTTT	GTTTTT/GTTTTT	GTTTTT/GTTTTT	GTTTTT/GTTTTT	GTTTTT/GTTTTT	GTTTTT/GTTTTT	GTTTTT/GTTTTT	GTTTTT/GTTTTT	GTTTTT/GTTTTT	GTTTTT/GTTTTT	GTTTTT/GTTTTT	./.	./.	GTTTTT/GTTTTT	GTTTTT/GTTTTT	./.	./.	GTTTTT/GTTTTT	GTTTTT/GTTTTT	GTTTTT/GTTTTT	GTTTTT/GTTTTT	GTTTTT/GTTTTT	GTTTTT/GTTTTT	GTTTTT/GTTTTT	GTTTTT/GTTTTT	GTTTTT/GTTTTT	GTTTTT/GTTTTT	GTTTTT/GTTTTT	GTTTTT/GTTTTT	GTTTTT/GTTTTT	GTTTTT/GTTTTT	GTTTTT/GTTTTT	GTTTTT/GTTTTT	GTTTTT/GTTTTT	GTTTTT/GTTTTT	GTTTTT/GTTTTT	GTTTTT/GTTTTT	GTTTTT/GTTTTT	GTTTTT/GTTTTT	GTTTTT/GTTTTT	GTTTTT/GTTTTT	GTTTTT/GTTTTT	GTTTTT/GTTTTT	GTTTTT/GTTTTT	GTTTTT/GTTTTT
InDel 392	A1	5765364	TC/TC	./.	./.	./.	./.	./.	./.	./.	./.	./.	./.	./.	./.	./.	./.	./.	T/T	./.	./.	./.	./.	T/T	./.	./.	./.	./.	T/T	./.	./.	T/T	./.	./.	T/T	T/T	./.	T/T	T/T	T/T	./.	./.	T/T	./.	./.	./.	./.	./.	./.
InDel 393	A1	5765649	ATTTTTTT/ATTTTTTT	ATTTTTTTT/ATTTTTTTT	./.	./.	ATTTTTTTT/ATTTTTTTT	./.	./.	ATTTTTTTT/ATTTTTTTT	./.	./.	./.	./.	./.	./.	./.	./.	./.	./.	./.	ATTTTTTTT/ATTTTTTTT	./.	ATTTTTTTT/ATTTTTTTT	./.	./.	./.	./.	./.	./.	./.	ATTTTTTTT/ATTTTTTTT	./.	./.	./.	./.	./.	./.	./.	./.	./.	./.	./.	./.	./.	./.	./.	./.	./.
InDel 394	A1	5776343	TCACA/TCACA	./.	./.	./.	TCACA/TCACA	TCACA/TCA	./.	./.	./.	./.	./.	./.	TCACA/TCACA	./.	./.	TCACA/TCACA	TCACA/TCACA	./.	./.	./.	./.	./.	./.	./.	TCACA/TCACA	./.	./.	TCACA/TCACA	TCACA/TCACA	./.	./.	TCACA/TCACA	./.	./.	./.	./.	./.	TCACA/TCACA	./.	./.	TCACA/TCACA	./.	./.	./.	./.	./.	TCACA/TCACA
InDel 395	A1	5808985	AACACA/AACACA	./.	./.	./.	./.	./.	./.	AACACA/AACACA	./.	AACACA/AACACA	./.	./.	AACACA/AACACA	./.	./.	./.	./.	./.	./.	AACACA/AACACA	./.	./.	AACACA/AACACA	AACACA/AACACA	./.	./.	./.	./.	./.	AACACA/AACACA	./.	AACACA/AACACA	./.	./.	AACACA/AACACA	./.	./.	AACACA/AACA	./.	./.	./.	./.	AACACA/AACACA	./.	./.	./.	./.
InDel 396	A1	5818648	GAAAAAA/GAAAAAA	GAAAAAA/GAAAAAA	./.	GAAAAAA/GAAAAAA	./.	./.	./.	./.	GAAAAAA/GAAAAAA	GAAAAAA/GAAAAAAA	./.	GAAAAAA/GAAAAAA	./.	./.	./.	./.	./.	./.	./.	./.	GAAAAAA/GAAAAAA	./.	GAAAAAA/GAAAAAA	GAAAAAA/GAAAAAA	./.	./.	./.	GAAAAAA/GAAAAAA	./.	GAAAAAA/GAAAAAA	./.	GAAAAAA/GAAAAAA	./.	GAAAAAA/GAAAAAA	GAAAAAA/GAAAAAA	./.	GAAAAAA/GAAAAAA	GAAAAAA/GAAAAAAA	GAAAAAA/GAAAAAA	GAAAAAA/GAAAAAA	./.	GAAAAAA/GAAAAAAA	GAAAAAA/GAAAAAA	./.	GAAAAAA/GAAAAAA	./.	./.
InDel 397	A1	5819242	TAAAAAAAAAAAA/TAAAAAAAAAAAA	./.	./.	./.	TAAAAAAAAAAAA/TAAAAAAAAAAAA	TAAAAAAAAAAAA/TAAAAAAAAAAAA	./.	TAAAAAAAAAAAA/TAAAAAAAAAAAA	./.	TAAAAAAAAAAAA/TAAAAAAAAAAAA	./.	./.	./.	./.	./.	TAAAAAAAAAAAA/TAAAAAAAAAAAA	TAAAAAAAAAAAA/TAAAAAAAAAAAA	./.	./.	./.	TAAAAAAAAAAAA/TAAAAAAAAAAAA	./.	./.	TAAAAAAAAAAAA/TAAAAAAAAAAAA	./.	TAAAAAAAAAAAA/TAAAAAAAAAAAA	./.	TAAAAAAAAAAAA/TAAAAAAAAAAAA	TAAAAAAAAAAAA/TAAAAAAAAAAAA	TAAAAAAAAAAAA/TAAAAAAAAAAAA	TAAAAAAAAAAAA/TAAAAAAAAAAAA	TAAAAAAAAAAAA/TAAAAAAAAAAAA	./.	./.	TAAAAAAAAAAAA/TAAAAAAAAAAAA	TAAAAAAAAAAAA/TAAAAAAAAAAAA	TAAAAAAAAAAAA/TAAAAAAAAAAAA	TAAAAAAAAAAAA/TAAAAAAAAAAAA	TAAAAAAAAAAAA/TAAAAAAAAAAAA	./.	TAAAAAAAAAAA/TAAAAAAAAAAA	./.	./.	./.	./.	./.	TAAAAAAAAAAAA/TAAAAAAAAAAAA
InDel 398	A1	5819576	CGAGAGAGAGAGAGAGA/CGAGAGAGAGAGAGAGA	./.	./.	./.	./.	./.	./.	./.	./.	CGAGAGAGAGAGAGAGA/CGAGAGAGAGAGAGAGA	CGAGAGAGAGAGAGAGA/CGAGAGAGAGAGAGAGA	./.	./.	./.	./.	./.	./.	./.	./.	CGAGAGAGAGAGAGAGA/CGAGAGAGAGAGAGAGA	./.	./.	CGAGAGAGAGAGAGAGA/CGAGAGAGAGAGAGAGA	CGAGAGAGAGAGAGAGA/CGAGAGAGAGAGAGAGA	CGAGAGAGAGAGAGAGA/CGAGAGAGAGAGAGAGA	./.	./.	./.	CGAGAGAGAGAGAGAGA/CGAGAGAGAGAGAGAGA	./.	CGAGAGAGAGAGAGAGA/CGAGAGAGAGAGAGAGA	./.	./.	CGAGAGAGAGAGAGAGA/CGAGAGAGAGAGAGAGA	CGAGAGAGAGAGAGAGA/CGAGAGAGAGAGAGAGA	./.	./.	CGAGAGAGAGAGAGAGA/CGAGAGAGAGAGAGAGA	./.	./.	./.	./.	./.	./.	CGAGAGAGAGAGAGAGA/CGAGAGAGAGAGAGAGA	CGAGAGAGAGAGAGAGA/CGAGAGAGAGAGAGA	./.
InDel 399	A1	5829799	GAAAAAA/GAAAAAA	./.	GAAAAAA/GAAAAAA	./.	./.	GAAAAAA/GAAAAAAA	GAAAAAA/GAAAAAA	GAAAAAA/GAAAAAA	./.	./.	./.	./.	GAAAAAA/GAAAAAA	./.	./.	./.	./.	./.	./.	./.	GAAAAAA/GAAAAAA	./.	GAAAAAA/GAAAAAA	GAAAAAA/GAAAAAA	./.	./.	./.	GAAAAAA/GAAAAAA	./.	./.	GAAAAAA/GAAAAAA	GAAAAAA/GAAAAAA	./.	GAAAAAA/GAAAAAA	GAAAAAA/GAAAAAA	GAAAAAA/GAAAAAAA	GAAAAAA/GAAAAAA	./.	./.	./.	GAAAAAA/GAAAAAA	./.	./.	./.	GAAAAAA/GAAAAAA	./.	./.
InDel 400	A1	5830679	TAAAAAA/TAAAAAA	TAAAAAA/TAAAAAA	TAAAAAA/TAAAAAA	TAAAAAA/TAAAAAA	TAAAAAA/TAAAAAAA	TAAAAAA/TAAAAAA	TAAAAAA/TAAAAAA	TAAAAAA/TAAAAAA	TAAAAAA/TAAAAAA	TAAAAAA/TAAAAAA	TAAAAAA/TAAAAAA	./.	TAAAAAA/TAAAAAA	./.	./.	TAAAAAA/TAAAAAA	TAAAAAA/TAAAAAA	./.	./.	TAAAAAA/TAAAAAA	TAAAAAA/TAAAAAA	TAAAAAA/TAAAAAA	TAAAAAA/TAAAAAA	TAAAAAA/TAAAAAA	TAAAAAA/TAAAAAAA	TAAAAAA/TAAAAAA	TAAAAAA/TAAAAAA	TAAAAAA/TAAAAAA	TAAAAAA/TAAAAAA	TAAAAAA/TAAAAAA	TAAAAAA/TAAAAAA	TAAAAAA/TAAAAAA	TAAAAAA/TAAAAAA	TAAAAAA/TAAAAAA	TAAAAAA/TAAAAAA	TAAAAAA/TAAAAAA	TAAAAAA/TAAAAAA	TAAAAAA/TAAAAAA	TAAAAAA/TAAAAAAA	TAAAAAA/TAAAAAA	TAAAAAA/TAAAAAA	TAAAAAA/TAAAAAA	TAAAAAA/TAAAAAA	TAAAAAA/TAAAAAA	TAAAAAA/TAAAAAAA	TAAAAAA/TAAAAAA	TAAAAAA/TAAAAAA
InDel 401	A1	5842084	CAAA/CAAA	CAAA/CAAA	./.	./.	./.	./.	CAAA/CA	./.	./.	./.	./.	./.	./.	./.	./.	./.	./.	./.	./.	./.	./.	./.	./.	CAAA/CAAA	CAAA/CAAA	./.	./.	CAAA/CAAA	./.	./.	./.	./.	./.	./.	CAAA/CAAA	./.	CAAA/CAAA	./.	./.	CAAA/CAAA	./.	CAAA/CAAA	./.	./.	./.	./.	./.
InDel 402	A1	5868709	GTTTTTT/GTTTTTT	GTTTTTT/GTTTTTT	GTTTTTT/GTTTTTT	GTTTTTT/GTTTTTT	GTTTTTT/GTTTTTT	GTTTTTT/GTTTTTTT	GTTTTTT/GTTTTTT	GTTTTTT/GTTTTTT	GTTTTTT/GTTTTTT	./.	GTTTTTT/GTTTTTT	GTTTTTT/GTTTTTT	GTTTTTT/GTTTTTT	./.	./.	GTTTTTT/GTTTTTT	GTTTTTT/GTTTTTT	./.	./.	GTTTTTT/GTTTTTT	GTTTTTT/GTTTTTT	GTTTTTT/GTTTTTT	GTTTTTT/GTTTTTT	GTTTTTT/GTTTTTT	GTTTTTT/GTTTTTT	GTTTTTT/GTTTTTT	GTTTTTT/GTTTTTT	GTTTTTT/GTTTTTT	GTTTTTT/GTTTTTT	GTTTTTT/GTTTTTT	GTTTTTT/GTTTTTT	GTTTTTT/GTTTTTT	GTTTTTT/GTTTTTT	GTTTTTT/GTTTTTT	GTTTTTT/GTTTTTT	GTTTTTT/GTTTTTT	./.	./.	GTTTTTT/GTTTTTT	GTTTTTT/GTTTTTT	GTTTTTT/GTTTTTT	GTTTTTT/GTTTTTT	GTTTTTT/GTTTTTT	./.	GTTTTTT/GTTTTTT	GTTTTTT/GTTTTTT	GTTTTTT/GTTTTTT
InDel 403	A1	5874646	CTTTTTTTTTTTTT/CTTTTTTTTTTTTT	CTTTTTTTTTTTT/CTTTTTTTTTTTT	CTTTTTTTTTTTT/CTTTTTTTTTTTT	./.	CTTTTTTTTTTTT/CTTTTTTTTTTTT	./.	CTTTTTTTTTTTTT/CTTTTTTTTTTTTT	CTTTTTTTTTTTT/CTTTTTTTTTTTT	CTTTTTTTTTTTT/CTTTTTTTTTTTT	CTTTTTTTTTTTT/CTTTTTTTTTTTT	CTTTTTTTTTTTT/CTTTTTTTTTTTT	CTTTTTTTTTTTT/CTTTTTTTTTTTT	CTTTTTTTTTTTT/CTTTTTTTTTTTT	./.	./.	./.	CTTTTTTTTTTTT/CTTTTTTTTTTTT	./.	./.	CTTTTTTTTTTTT/CTTTTTTTTTTTT	CTTTTTTTTTTTTT/CTTTTTTTTTTTT	CTTTTTTTTTTTT/CTTTTTTTTTTTT	CTTTTTTTTTTTT/CTTTTTTTTTTTT	CTTTTTTTTTTTT/CTTTTTTTTTTTT	CTTTTTTTTTTTT/CTTTTTTTTTTTT	CTTTTTTTTTTTT/CTTTTTTTTTTTT	CTTTTTTTTTTTT/CTTTTTTTTTTTT	CTTTTTTTTTTTT/CTTTTTTTTTTTT	CTTTTTTTTTTTT/CTTTTTTTTTTTT	CTTTTTTTTTTTT/CTTTTTTTTTTTT	CTTTTTTTTTTTT/CTTTTTTTTTTTT	CTTTTTTTTTTTT/CTTTTTTTTTTTT	CTTTTTTTTTTTT/CTTTTTTTTTTTT	CTTTTTTTTTTTTT/CTTTTTTTTTTTT	CTTTTTTTTTTTT/CTTTTTTTTTTTT	CTTTTTTTTTTTT/CTTTTTTTTTTTT	./.	CTTTTTTTTTTTT/CTTTTTTTTTTTT	CTTTTTTTTTTTT/CTTTTTTTTTTTT	CTTTTTTTTTTTT/CTTTTTTTTTTTT	CTTTTTTTTTTTT/CTTTTTTTTTTTT	CTTTTTTTTTTTT/CTTTTTTTTTTTT	./.	./.	CTTTTTTTTTTTT/CTTTTTTTTTTTT	CTTTTTTTTTTTT/CTTTTTTTTTTTT	CTTTTTTTTTTTT/CTTTTTTTTTTTT
InDel 404	A1	5894846	ATTCTTCTTCTT/ATTCTTCTTCTT	ATTCTTCTTCTT/ATTCTTCTTCTT	ATTCTTCTTCTT/ATTCTTCTTCTT	ATTCTTCTT/ATTCTTCTT	ATTCTTCTTCTT/ATTCTTCTTCTT	ATTCTTCTTCTT/ATTCTTCTTCTT	ATTCTTCTTCTT/ATTCTTCTTCTT	ATTCTTCTTCTT/ATTCTTCTTCTT	ATTCTTCTTCTT/ATTCTTCTTCTT	ATTCTTCTTCTT/ATTCTTCTTCTT	ATTCTTCTTCTT/ATTCTTCTTCTT	ATTCTTCTTCTT/ATTCTTCTTCTT	ATTCTTCTTCTT/ATTCTTCTTCTT	./.	./.	ATTCTTCTTCTT/ATTCTTCTTCTT	ATTCTTCTTCTT/ATTCTTCTTCTT	./.	./.	ATTCTTCTTCTT/ATTCTTCTTCTT	ATTCTTCTTCTT/ATTCTTCTTCTT	ATTCTTCTTCTT/ATTCTTCTTCTT	ATTCTTCTTCTT/ATTCTTCTTCTT	ATTCTTCTTCTT/ATTCTTCTTCTT	ATTCTTCTTCTT/ATTCTTCTTCTT	ATTCTTCTTCTT/ATTCTTCTTCTT	ATTCTTCTT/ATTCTTCTT	ATTCTTCTTCTT/ATTCTTCTTCTT	ATTCTTCTTCTT/ATTCTTCTTCTT	ATTCTTCTTCTT/ATTCTTCTTCTT	ATTCTTCTTCTT/ATTCTTCTTCTT	ATTCTTCTTCTT/ATTCTTCTTCTT	ATTCTTCTTCTT/ATTCTTCTTCTT	ATTCTTCTTCTT/ATTCTTCTTCTT	ATTCTTCTTCTT/ATTCTTCTTCTT	ATTCTTCTTCTT/ATTCTTCTTCTT	ATTCTTCTTCTT/ATTCTTCTTCTT	ATTCTTCTTCTT/ATTCTTCTTCTT	ATTCTTCTTCTT/ATTCTTCTTCTT	ATTCTTCTTCTT/ATTCTTCTTCTT	ATTCTTCTTCTT/ATTCTTCTTCTT	ATTCTTCTTCTT/ATTCTTCTTCTT	ATTCTTCTTCTT/ATTCTTCTTCTT	ATTCTTCTTCTT/ATTCTTCTTCTT	ATTCTTCTTCTT/ATTCTTCTTCTT	ATTCTTCTTCTT/ATTCTTCTTCTT	ATTCTTCTTCTT/ATTCTTCTTCTT
InDel 405	A1	5950109	ATT/ATT	./.	./.	./.	./.	AT/AT	./.	./.	./.	./.	./.	./.	./.	./.	./.	./.	./.	./.	./.	./.	AT/AT	./.	AT/AT	./.	./.	AT/AT	./.	./.	./.	./.	./.	AT/AT	./.	./.	./.	./.	./.	./.	./.	./.	./.	./.	./.	./.	./.	./.	./.
InDel 406	A1	5950212	TAAAAAAAA/TAAAAAAAA	./.	./.	./.	./.	./.	./.	./.	./.	./.	./.	./.	./.	./.	./.	./.	./.	./.	./.	./.	TAAAAAAAAA/TAAAAAAAAA	./.	TAAAAAAAAA/TAAAAAAAAA	./.	./.	TAAAAAAAAA/TAAAAAAAAA	./.	./.	./.	./.	./.	./.	./.	./.	./.	TAAAAAAAAA/TAAAAAAAAA	./.	TAAAAAAAAA/TAAAAAAAAA	./.	./.	./.	./.	./.	./.	./.	./.	./.
InDel 407	A1	6045720	CTTTTTT/CTTTTTT	CTTTTTT/CTTTTTT	CTTTTTT/CTTTTTT	CTTTTTT/CTTTTTT	CTTTTTT/CTTTTTT	CTTTTTT/CTTTTTT	CTTTTTT/CTTTTTTT	CTTTTTT/CTTTTTT	CTTTTTT/CTTTTTT	CTTTTTT/CTTTTTT	CTTTTTT/CTTTTTT	CTTTTTT/CTTTTTT	CTTTTTT/CTTTTTT	./.	./.	CTTTTTT/CTTTTTT	CTTTTTT/CTTTTTT	./.	./.	CTTTTTT/CTTTTTT	CTTTTTT/CTTTTTT	CTTTTTT/CTTTTTTT	CTTTTTT/CTTTTTT	CTTTTTT/CTTTTTT	CTTTTTT/CTTTTTT	CTTTTTT/CTTTTTT	CTTTTTT/CTTTTTTT	./.	CTTTTTT/CTTTTTT	CTTTTTT/CTTTTTT	CTTTTTT/CTTTTTT	CTTTTTT/CTTTTTT	CTTTTTT/CTTTTTT	CTTTTTT/CTTTTTT	CTTTTTT/CTTTTTT	CTTTTTT/CTTTTTT	CTTTTTT/CTTTTTT	CTTTTTT/CTTTTTT	CTTTTTT/CTTTTTT	CTTTTTT/CTTTTTT	CTTTTTT/CTTTTTTT	./.	./.	CTTTTTT/CTTTTTTT	CTTTTTT/CTTTTTT	CTTTTTT/CTTTTTT	CTTTTTT/CTTTTTT
InDel 408	A1	6047233	CTTTTTTTTT/CTTTTTTTTT	CTTTTTTTTT/CTTTTTTTTT	CTTTTTTTTT/CTTTTTTTTT	CTTTTTTTTT/CTTTTTTTTT	CTTTTTTTTT/CTTTTTTTTT	CTTTTTTTTT/CTTTTTTTTTT	CTTTTTTTTT/CTTTTTTTTT	CTTTTTTTTT/CTTTTTTTTTT	CTTTTTTTTT/CTTTTTTTTT	CTTTTTTTTT/CTTTTTTTTT	CTTTTTTTTT/CTTTTTTTTTT	CTTTTTTTTT/CTTTTTTTTTT	CTTTTTTTTT/CTTTTTTTTT	./.	./.	CTTTTTTTTT/CTTTTTTTTT	CTTTTTTTTT/CTTTTTTTTTT	./.	./.	CTTTTTTTTT/CTTTTTTTTTT	CTTTTTTTTT/CTTTTTTTTT	CTTTTTTTTT/CTTTTTTTTT	CTTTTTTTTT/CTTTTTTTTTT	CTTTTTTTTT/CTTTTTTTTT	CTTTTTTTTT/CTTTTTTTTT	CTTTTTTTTT/CTTTTTTTTT	CTTTTTTTTT/CTTTTTTTTT	CTTTTTTTTT/CTTTTTTTTT	CTTTTTTTTT/CTTTTTTTTT	CTTTTTTTTT/CTTTTTTTTT	CTTTTTTTTT/CTTTTTTTTT	CTTTTTTTTT/CTTTTTTTTT	CTTTTTTTTT/CTTTTTTTTT	CTTTTTTTTT/CTTTTTTTTT	CTTTTTTTTT/CTTTTTTTTT	CTTTTTTTTT/CTTTTTTTTTT	CTTTTTTTTT/CTTTTTTTTT	CTTTTTTTTT/CTTTTTTTTT	CTTTTTTTTT/CTTTTTTTTT	CTTTTTTTTT/CTTTTTTTTT	./.	CTTTTTTTTT/CTTTTTTTTT	CTTTTTTTTT/CTTTTTTTTT	./.	./.	./.	CTTTTTTTTT/CTTTTTTTTT
InDel 409	A1	6048480	ATTTTTTTTT/ATTTTTTTTT	ATTTTTTTTTT/ATTTTTTTTTT	./.	./.	./.	./.	./.	ATTTTTTTTT/ATTTTTTTTT	./.	./.	./.	./.	ATTTTTTTTTT/ATTTTTTTTTT	./.	./.	./.	./.	./.	./.	./.	./.	./.	ATTTTTTTTT/ATTTTTTTTT	ATTTTTTTTT/ATTTTTTTTTT	ATTTTTTTTT/ATTTTTTTTT	./.	./.	./.	ATTTTTTTTT/ATTTTTTTTT	./.	./.	./.	./.	./.	ATTTTTTTTT/ATTTTTTTTT	./.	./.	./.	ATTTTTTTTT/ATTTTTTTTT	./.	ATTTTTTTTT/ATTTTTTTTT	ATTTTTTTTT/ATTTTTTTTT	./.	./.	./.	ATTTTTTTTT/ATTTTTTTTT	./.
InDel 410	A1	6051846	CAAAAAA/CAAAAAA	CAAAAAA/CAAAAAA	CAAAAAA/CAAAAAAA	CAAAAAA/CAAAAAA	./.	CAAAAAA/CAAAAAAA	./.	CAAAAAA/CAAAAAA	CAAAAAA/CAAAAAA	./.	CAAAAAA/CAAAAAA	CAAAAAA/CAAAAAAA	CAAAAAA/CAAAAAAA	./.	./.	CAAAAAA/CAAAAAA	CAAAAAA/CAAAAAA	./.	./.	CAAAAAA/CAAAAAA	./.	./.	CAAAAAA/CAAAAAA	./.	./.	./.	./.	./.	./.	CAAAAAA/CAAAAAAA	./.	./.	./.	CAAAAAA/CAAAAAA	./.	CAAAAAA/CAAAAAAA	./.	CAAAAAA/CAAAAAA	./.	CAAAAAA/CAAAAAAA	./.	CAAAAAA/CAAAAAAA	./.	CAAAAAA/CAAAAAA	./.	CAAAAAA/CAAAAAA	CAAAAAA/CAAAAAAA
InDel 411	A1	6051953	TAAAAAAAAAAAA/TAAAAAAAAAAAA	TAAAAAAAAAAAA/TAAAAAAAAAAAA	TAAAAAAAAAAAA/TAAAAAAAAAAAA	./.	./.	./.	TAAAAAAAAAAAA/TAAAAAAAAAAAA	TAAAAAAAAAAAA/TAAAAAAAAAAAA	./.	./.	TAAAAAAAAAAAA/TAAAAAAAAAAAA	TAAAAAAAAAAAA/TAAAAAAAAAAAA	TAAAAAAAAAAAA/TAAAAAAAAAAAA	./.	./.	TAAAAAAAAAAAA/TAAAAAAAAAAAA	TAAAAAAAAAAAA/TAAAAAAAAAAAA	./.	./.	./.	./.	./.	TAAAAAAAAAAAA/TAAAAAAAAAAAA	./.	./.	./.	TAAAAAAAAAAAA/TAAAAAAAAAAAA	./.	./.	TAAAAAAAAAAAA/TAAAAAAAAAAAA	./.	./.	./.	TAAAAAAAAAAAA/TAAAAAAAAAAAA	./.	TAAAAAAAAAAAA/TAAAAAAAAAAAA	TAAAAAAAAAAAA/TAAAAAAAAAAAA	TAAAAAAAAAAAA/TAAAAAAAAAAAA	./.	TAAAAAAAAAAAA/TAAAAAAAAAAAA	./.	TAAAAAAAAAAAA/TAAAAAAAAAAAA	TAAAAAAAAAAAA/TAAAAAAAAAAAA	TAAAAAAAAAAAA/TTAAAAAAAAAAAAA	./.	TAAAAAAAAAAAA/TAAAAAAAAAAAA	./.
InDel 412	A1	6052362	GTTTTTT/GTTTTTT	GTTTTTT/GTTTTTT	GTTTTTT/GTTTTTT	GTTTTTT/GTTTTTT	./.	./.	./.	GTTTTTT/GTTTTTT	GTTTTTT/GTTTTTT	GTTTTTT/GTTTTTT	GTTTTTT/GTTTTTT	GTTTTTT/GTTTTTT	GTTTTTT/GTTTTTT	./.	./.	GTTTTTT/GTTTTTT	GTTTTTT/GTTTTTT	./.	./.	./.	./.	./.	GTTTTTT/GTTTTTT	GTTTTTT/GTTTTTT	GTTTTTT/GTTTTTT	./.	GTTTTTT/GTTTTTT	./.	./.	GTTTTTT/GTTTTTT	./.	GTTTTTT/GTTTTTT	GTTTTTT/GTTTTTT	GTTTTTT/GTTTTTT	./.	./.	./.	GTTTTTT/GTTTTTT	./.	GTTTTTT/GTTTTTT	GTTTTTT/GTTTTTT	GTTTTTT/GTTTTTT	GTTTTTT/GTTTTTT	GTTTTTT/GTTTTTTT	./.	GTTTTTT/GTTTTTT	GTTTTTT/GTTTTTTT
InDel 413	A1	6053246	CAAAAAA/CAAAAAA	CAAAAAA/CAAAAAA	CAAAAAA/CAAAAAA	./.	CAAAAAA/CAAAAAA	CAAAAAA/CAAAAAAA	CAAAAAA/CAAAAAA	CAAAAAA/CAAAAAA	CAAAAAA/CAAAAAA	CAAAAAA/CAAAAAA	CAAAAAA/CAAAAAA	CAAAAAA/CAAAAAA	CAAAAAA/CAAAAAA	./.	./.	CAAAAAA/CAAAAAAA	CAAAAAA/CAAAAAA	./.	./.	CAAAAAA/CAAAAAA	CAAAAAA/CAAAAAA	CAAAAAA/CAAAAAA	./.	CAAAAAA/CAAAAAA	CAAAAAA/CAAAAAA	CAAAAAA/CAAAAAA	CAAAAAA/CAAAAAAA	./.	CAAAAAA/CAAAAAA	CAAAAAA/CAAAAAA	CAAAAAA/CAAAAAA	CAAAAAA/CAAAAAA	CAAAAAA/CAAAAAA	./.	CAAAAAA/CAAAAAA	./.	CAAAAAA/CAAAAAA	CAAAAAA/CAAAAAA	CAAAAAA/CAAAAAA	./.	CAAAAAA/CAAAAAA	CAAAAAA/CAAAAAA	CAAAAAA/CAAAAAA	CAAAAAA/CAAAAAA	CAAAAAA/CAAAAAA	CAAAAAA/CAAAAAA	CAAAAAA/CAAAAAA
InDel 414	A1	6053809	GT/GT	GT/GT	GT/GT	GT/GT	GT/GT	GT/GTT	GT/GT	GT/GT	GT/GT	GT/GT	GT/GT	GT/GT	GT/GT	./.	./.	GT/GT	GT/GT	./.	./.	GT/GT	GT/GT	GT/GT	GT/GT	GT/GT	GT/GT	./.	GT/GT	GT/GT	GT/GT	GT/GT	./.	GT/GT	GT/GT	GT/GT	GT/GT	./.	./.	GT/GT	GT/GT	GT/GT	GT/GT	GT/GT	GT/GT	./.	./.	GT/GT	GT/GT
InDel 415	A1	6054931	GCC/GCC	GCC/GCC	GCC/GCC	GCC/GCC	GCC/GCC	GCC/GCC	GCC/GCC	GCC/GCC	GCC/GCC	GCC/GCC	GCC/GCC	GCC/GCC	GCC/GCC	./.	./.	GCC/GCC	GCC/GCC	./.	./.	GCC/GCC	GCC/GC	GCC/GCC	GCC/GC	GCC/GCC	GCC/GCC	GCC/GCC	GCC/GCC	GCC/GCC	GCC/GCC	GCC/GCC	GCC/GCC	GCC/GCC	GCC/GCC	GCC/GC	GCC/GC	GCC/GCC	GCC/GCC	GCC/GC	GCC/GCC	GCC/GCC	GCC/GCC	GCC/GCC	GCC/GCC	GCC/GCC	GCC/GCC	GCC/GCC	GCC/GCC
InDel 416	A1	6056765	ATTTTTTT/ATTTTTTT	./.	./.	./.	./.	./.	./.	./.	./.	./.	./.	./.	./.	./.	./.	./.	ATTTTT/ATTTTT	./.	./.	./.	./.	ATTTTTTT/ATTTTTTT	./.	./.	./.	./.	./.	./.	./.	./.	./.	./.	./.	./.	./.	./.	./.	./.	./.	./.	./.	./.	./.	./.	./.	./.	./.
InDel 417	A1	6085048	GAAAAAAAAAAAA/GAAAAAAAAAAAA	./.	./.	./.	GAAAAAAAAAAAAA/GAAAAAAAAAAAAA	GAAAAAAAAAAAAA/GAAAAAAAAAAAAA	GAAAAAAAAAAAAA/GAAAAAAAAAAAAA	GAAAAAAAAAAAA/GAAAAAAAAAAAAA	./.	./.	./.	./.	./.	./.	./.	./.	./.	./.	./.	./.	GAAAAAAAAAAAAA/GAAAAAAAAAAAAA	./.	./.	./.	./.	./.	./.	./.	./.	./.	./.	./.	./.	./.	./.	./.	./.	./.	./.	./.	./.	./.	./.	./.	./.	./.	./.
InDel 418	A1	6085301	CAAAAAAA/CAAAAAAA	./.	./.	./.	./.	CAAAAAAAA/CAAAAAAAA	./.	./.	./.	./.	./.	CAAAAAAAA/CAAAAAAAA	./.	./.	./.	CAAAAAAAA/CAAAAAAAA	./.	./.	./.	./.	CAAAAAAAA/CAAAAAAAA	./.	./.	./.	./.	./.	./.	./.	./.	CAAAAAAAA/CAAAAAAAA	./.	CAAAAAAAA/CAAAAAAAA	./.	./.	CAAAAAAAA/CAAAAAAAA	CAAAAAAAA/CAAAAAAAA	./.	./.	./.	./.	./.	./.	CAAAAAAAA/CAAAAAAAA	./.	./.	./.	./.
InDel 419	A1	6085554	AAAGAAGAAGAAGAAGA/AAAGAAGAAGAAGAAGA	./.	AAAGAAGAAGAAGAAGAAGA/AAAGAAGAAGAAGAAGAAGA	AAAGAAGAAGAAGAAGAAGA/AAAGAAGAAGAAGAAGAAGA	AAAGAAGAAGAAGAAGAAGA/AAAGAAGAAGAAGAAGAAGA	./.	AAAGAAGAAGAAGAAGAAGA/AAAGAAGAAGAAGAAGAAGA	AAAGAAGAAGAAGAAGAAGA/AAAGAAGAAGAAGAAGAAGA	./.	AAAGAAGAAGAAGAAGAAGA/AAAGAAGAAGAAGAAGAAGA	AAAGAAGAAGAAGAAGAAGA/AAAGAAGAAGAAGAAGAAGA	./.	AAAGAAGAAGAAGAAGAAGA/AAAGAAGAAGAAGAAGAAGA	./.	./.	AAAGAAGAAGAAGAAGAAGA/AAAGAAGAAGAAGAAGAAGA	AAAGAAGAAGAAGAAGAAGA/AAAGAAGAAGAAGAAGAAGA	./.	./.	AAAGAAGAAGAAGAAGAAGA/AAAGAAGAAGAAGAAGAAGA	AAAGAAGAAGAAGAAGA/AAAGAAGAAGAAGAAGAAGA	./.	./.	AAAGAAGAAGAAGAAGAAGA/AAAGAAGAAGAAGAAGAAGA	AAAGAAGAAGAAGAAGA/AAAGAAGAAGAAGAAGAAGA	AAAGAAGAAGAAGAAGAAGA/AAAGAAGAAGAAGAAGAAGA	./.	./.	AAAGAAGAAGAAGAAGAAGA/AAAGAAGAAGAAGAAGAAGA	./.	./.	AAAGAAGAAGAAGAAGAAGA/AAAGAAGAAGAAGAAGAAGA	./.	./.	AAAGAAGAAGAAGAAGAAGA/AAAGAAGAAGAAGAAGAAGA	./.	./.	./.	./.	./.	AAAGAAGAAGAAGAAGAAGA/AAAGAAGAAGAAGAAGAAGA	./.	AAAGAAGAAGAAGAAGAAGA/AAAGAAGAAGAAGAAGAAGA	./.	AAAGAAGAAGAAGAAGAAGA/AAAGAAGAAGAAGAAGAAGA	./.	AAAGAAGAAGAAGAAGAAGA/AAAGAAGAAGAAGAAGAAGA
InDel 420	A1	6149107	GTTTT/GTTTT	./.	./.	./.	./.	./.	./.	./.	./.	./.	./.	./.	./.	./.	./.	./.	GTTT/GTTT	./.	./.	./.	./.	GTTT/GTTT	./.	./.	./.	GTTT/GTTT	./.	./.	GTTT/GTTT	./.	GTTT/GTTT	GTTT/GTTT	./.	./.	./.	./.	GTTT/GTTT	./.	./.	./.	./.	./.	./.	./.	GTTT/GTTT	GTTT/GTTT	./.
InDel 421	A1	6152814	AGG/AGG	./.	AG/AG	./.	./.	./.	AG/AG	AG/AG	./.	AG/AG	AG/AG	./.	./.	./.	./.	AG/AG	AG/AG	./.	./.	./.	./.	./.	./.	./.	AG/AG	AG/AG	AG/AG	./.	./.	AG/AG	AG/AG	./.	AG/AG	AG/AG	./.	./.	./.	AG/AG	AG/AG	./.	./.	./.	./.	./.	AG/AG	AG/AG	./.
InDel 422	A1	6164954	GTTTTTTTTTT/GTTTTTTTTTT	./.	./.	./.	./.	./.	./.	./.	./.	./.	./.	./.	GTTTTTTTTTTTT/GTTTTTTTTTTTT	./.	./.	./.	./.	./.	./.	GTTTTTTTTTTTT/GTTTTTTTTTTTT	./.	./.	./.	./.	./.	./.	./.	./.	GTTTTTTTTTTTT/GTTTTTTTTTTTT	./.	./.	./.	GTTTTTTTTTTTT/GTTTTTTTTTTTT	./.	./.	GTTTTTTTTTTTT/GTTTTTTTTTTTT	./.	./.	./.	./.	./.	./.	./.	./.	./.	./.	./.
InDel 423	A1	6166738	A/A	./.	./.	./.	./.	./.	ATAT/ATAT	ATAT/ATAT	ATAT/ATAT	ATAT/ATAT	ATAT/ATAT	ATAT/ATAT	./.	./.	./.	ATAT/ATAT	ATAT/ATAT	./.	./.	./.	./.	./.	ATAT/ATAT	./.	./.	ATAT/ATAT	ATAT/ATAT	./.	./.	./.	ATAT/ATAT	ATAT/ATAT	./.	./.	ATAT/ATAT	./.	./.	./.	./.	./.	./.	./.	ATAT/ATAT	./.	ATAT/ATAT	./.	ATAT/ATAT
InDel 424	A1	6166936	TAGAGAGAGAGA/TAGAGAGAGAGA	TAGAGAGAGA/TAGAGAGAGA	TAGAGAGAGA/TAGAGAGAGA	TAGAGAGAGA/TAGAGAGAGA	./.	TAGAGAGAGA/TAGAGAGAGA	TAGAGAGAGA/TAGAGAGAGA	TAGAGAGAGA/TAGAGAGAGA	TAGAGAGAGA/TAGAGAGAGA	TAGAGAGAGA/TAGAGAGAGA	TAGAGAGAGA/TAGAGAGAGA	TAGAGAGAGA/TAGAGAGAGA	TAGAGAGAGA/TAGAGAGAGA	./.	./.	./.	TAGAGAGAGA/TAGAGAGAGA	./.	./.	TAGAGAGAGA/TAGAGAGAGA	TAGAGAGAGA/TAGAGAGAGA	TAGAGAGAGA/TAGAGAGAGA	TAGAGAGAGA/TAGAGAGAGA	TAGAGAGAGA/TAGAGAGAGA	TAGAGAGAGA/TAGAGAGAGA	TAGAGAGAGA/TAGAGAGAGA	TAGAGAGAGA/TAGAGAGAGA	TAGAGAGAGA/TAGAGAGAGA	TAGAGAGAGA/TAGAGAGAGA	./.	TAGAGAGAGA/TAGAGAGAGA	TAGAGAGAGA/TAGAGAGAGA	TAGAGAGAGA/TAGAGAGAGA	TAGAGAGAGA/TAGAGAGAGA	TAGAGAGAGA/TAGAGAGAGA	TAGAGAGAGA/TAGAGAGAGA	TAGAGAGAGA/TAGAGAGAGA	./.	TAGAGAGAGA/TAGAGAGAGA	TAGAGAGAGA/TAGAGAGAGA	TAGAGAGAGA/TAGAGAGAGA	TAGAGAGAGA/TAGAGAGAGA	TAGAGAGAGA/TAGAGAGAGA	TAGAGAGAGA/TAGAGAGAGA	TAGAGAGAGA/TAGAGAGAGA	TAGAGAGAGA/TAGAGAGAGA	TAGAGAGAGA/TAGAGAGAGA
InDel 425	A1	6177712	TCCCC/TCCCC	./.	./.	./.	./.	./.	./.	./.	TCCCCC/TCCCCC	./.	./.	./.	TCCCCC/TCCCCC	./.	./.	./.	TCCCCC/TCCCCC	./.	./.	TCCCCC/TCCCCC	TCCCCC/TCCCCC	TCCCCC/TCCCCC	./.	./.	TCCCCC/TCCCCC	TCCCCC/TCCCCC	./.	./.	./.	./.	./.	./.	./.	./.	TCCCCC/TCCCCC	TCCCCC/TCCCCC	./.	./.	./.	./.	TCCCCC/TCCCCC	./.	./.	./.	./.	./.	./.
InDel 426	A1	6194443	ACG/ACG	./.	./.	./.	./.	./.	./.	./.	./.	./.	./.	A/A	./.	./.	./.	./.	./.	./.	./.	./.	./.	./.	./.	./.	./.	./.	./.	./.	./.	A/A	./.	./.	./.	./.	./.	./.	./.	./.	./.	./.	./.	./.	./.	./.	./.	./.	./.
InDel 427	A1	6194772	CAAAAAAAAA/CAAAAAAAAA	./.	./.	CAAAAAAAAA/CAAAAAAAAA	CAAAAAAAAA/CAAAAAAAAA	CAAAAAAAAA/CAAAAAAAAAAA	CAAAAAAAAA/CAAAAAAAAA	CAAAAAAAAA/CAAAAAAAAA	CAAAAAAAAA/CAAAAAAAAA	CAAAAAAAAA/CAAAAAAAAAAA	./.	./.	./.	./.	./.	./.	CAAAAAAAAA/CAAAAAAAAA	./.	./.	./.	CAAAAAAAAA/CAAAAAAAAA	CAAAAAAAAA/CAAAAAAAAA	CAAAAAAAAA/CAAAAAAAAA	CAAAAAAAAA/CAAAAAAAAA	CAAAAAAAAA/CAAAAAAAAA	CAAAAAAAAA/CAAAAAAAAA	./.	CAAAAAAAAA/CAAAAAAAAA	CAAAAAAAAA/CAAAAAAAAA	./.	./.	CAAAAAAAAA/CAAAAAAAAA	CAAAAAAAAA/CAAAAAAAAA	CAAAAAAAAA/CAAAAAAAAA	CAAAAAAAAA/CAAAAAAAAA	CAAAAAAAAA/CAAAAAAAAA	CAAAAAAAAA/CAAAAAAAAA	CAAAAAAAAA/CAAAAAAAAA	CAAAAAAAAA/CAAAAAAAAA	./.	CAAAAAAAAA/CAAAAAAAAAAA	./.	CAAAAAAAAA/CAAAAAAAAA	CAAAAAAAAA/CAAAAAAAAA	CAAAAAAAAA/CAAAAAAAAA	CAAAAAAAAA/CAAAAAAAAA	./.
InDel 428	A1	6264400	GAAAAAAAA/GAAAAAAAA	GAAAAAAAAA/GAAAAAAAAA	GAAAAAAAAA/GAAAAAAAAA	GAAAAAAAAA/GAAAAAAAAA	GAAAAAAAAA/GAAAAAAAAA	GAAAAAAAAA/GAAAAAAAAA	GAAAAAAAAA/GAAAAAAAAA	./.	GAAAAAAAAA/GAAAAAAAAA	GAAAAAAAAA/GAAAAAAAAA	GAAAAAAAAA/GAAAAAAAAA	GAAAAAAAAA/GAAAAAAAAA	GAAAAAAAAA/GAAAAAAAAA	./.	./.	GAAAAAAAAA/GAAAAAAAAA	GAAAAAAAAA/GAAAAAAAAA	./.	./.	GAAAAAAAAA/GAAAAAAAAA	GAAAAAAAAA/GAAAAAAAAA	GAAAAAAAAA/GAAAAAAAAA	GAAAAAAAAA/GAAAAAAAAA	GAAAAAAAAA/GAAAAAAAAA	GAAAAAAAAA/GAAAAAAAAA	GAAAAAAAAA/GAAAAAAAAA	GAAAAAAAAA/GAAAAAAAAA	GAAAAAAAAA/GAAAAAAAAA	GAAAAAAAAA/GAAAAAAAAA	GAAAAAAAAA/GAAAAAAAAA	GAAAAAAAAA/GAAAAAAAAA	GAAAAAAAAA/GAAAAAAAAA	GAAAAAAAAA/GAAAAAAAAA	GAAAAAAAAA/GAAAAAAAAA	GAAAAAAAAA/GAAAAAAAAA	GAAAAAAAAA/GAAAAAAAAA	GAAAAAAAAA/GAAAAAAAAA	GAAAAAAAAA/GAAAAAAAAA	GAAAAAAAAA/GAAAAAAAAA	GAAAAAAAAA/GAAAAAAAAA	GAAAAAAAAA/GAAAAAAAAA	GAAAAAAAAA/GAAAAAAAAA	GAAAAAAAAA/GAAAAAAAAA	GAAAAAAAAA/GAAAAAAAAA	GAAAAAAAAA/GAAAAAAAAA	GAAAAAAAAA/GAAAAAAAAA	GAAAAAAAAA/GAAAAAAAAA
InDel 429	A1	6314466	ATTTTTTTTT/ATTTTTTTTT	./.	./.	./.	./.	./.	./.	./.	./.	./.	./.	./.	ATTTTTTTT/ATTTTTTTT	./.	./.	./.	./.	./.	./.	./.	./.	./.	./.	./.	./.	./.	./.	./.	./.	./.	./.	./.	./.	./.	./.	./.	./.	./.	./.	./.	./.	./.	./.	./.	./.	./.	ATTTTTTTT/ATTTTTTTT
InDel 430	A1	6316272	CA/CA	./.	./.	./.	./.	./.	./.	./.	./.	./.	./.	./.	./.	./.	./.	./.	./.	./.	./.	./.	./.	./.	./.	CAA/CAA	./.	./.	./.	./.	./.	./.	./.	./.	./.	./.	./.	CAA/CAA	./.	./.	CAA/CAA	./.	CAA/CAA	./.	./.	./.	./.	./.	CAA/CAA
InDel 431	A1	6317686	GCC/GCC	./.	GC/GC	./.	./.	./.	./.	./.	./.	./.	./.	./.	./.	./.	./.	./.	./.	./.	./.	./.	./.	./.	./.	./.	./.	./.	./.	./.	./.	./.	./.	./.	./.	./.	./.	./.	./.	./.	./.	./.	./.	./.	./.	./.	./.	./.	./.
InDel 432	A1	6380911	TAAAAAAAAA/TAAAAAAAAA	TAAAAAAAA/TAAAAAAAA	./.	./.	./.	./.	./.	./.	./.	./.	./.	./.	./.	./.	./.	./.	./.	./.	./.	./.	./.	./.	./.	./.	./.	./.	./.	./.	./.	./.	TAAAAAAAA/TAAAAAAAA	./.	./.	TAAAAAAAA/TAAAAAAAA	./.	./.	./.	./.	./.	./.	./.	./.	./.	./.	./.	./.	./.
InDel 433	A1	6391512	CTTTTTT/CTTTTTT	CTTTTTT/CTTTTTT	./.	./.	./.	./.	CTTTTTT/CTTTTTT	CTTTTTT/CTTTTTT	./.	CTTTTTT/CTTTTTT	./.	CTTTTTT/CTTTTTT	./.	./.	./.	./.	./.	./.	./.	CTTTTTT/CTTTTTT	./.	./.	CTTTTTT/CTTTTTT	./.	./.	CTTTTTT/CTTTTTTT	./.	./.	CTTTTTT/CTTTTTTT	CTTTTTT/CTTTTTT	CTTTTTT/CTTTTTTT	./.	CTTTTTT/CTTTTTT	CTTTTTT/CTTTTTTT	./.	./.	./.	./.	./.	./.	./.	CTTTTTT/CTTTTTT	./.	./.	CTTTTTT/CTTTTTT	CTTTTTT/CTTTTTT	./.
InDel 434	A1	6396452	ATTTTTT/ATTTTTT	ATTTTTT/ATTTTTT	ATTTTTT/ATTTTTT	ATTTTTT/ATTTTTT	ATTTTTT/ATTTTTT	ATTTTTT/ATTTTTT	ATTTTTT/ATTTTTT	ATTTTTT/ATTTTTT	ATTTTTT/ATTTTTT	ATTTTTT/ATTTTTTT	./.	ATTTTTT/ATTTTTT	ATTTTTT/ATTTTTT	./.	./.	ATTTTTT/ATTTTTT	ATTTTTT/ATTTTTT	./.	./.	ATTTTTT/ATTTTTT	ATTTTTT/ATTTTTT	ATTTTTT/ATTTTTT	ATTTTTT/ATTTTTTT	ATTTTTT/ATTTTTT	ATTTTTT/ATTTTTT	ATTTTTT/ATTTTTT	ATTTTTT/ATTTTTT	ATTTTTT/ATTTTTT	ATTTTTT/ATTTTTT	ATTTTTT/ATTTTTT	ATTTTTT/ATTTTTT	ATTTTTT/ATTTTTT	ATTTTTT/ATTTTTT	ATTTTTT/ATTTTTT	ATTTTTT/ATTTTTT	ATTTTTT/ATTTTTT	ATTTTTT/ATTTTTT	ATTTTTT/ATTTTTT	ATTTTTT/ATTTTTT	ATTTTTT/ATTTTTT	ATTTTTT/ATTTTTT	ATTTTTT/ATTTTTT	./.	ATTTTTT/ATTTTTT	ATTTTTT/ATTTTTT	ATTTTTT/ATTTTTT	ATTTTTT/ATTTTTTT
InDel 435	A1	6410600	CTTT/CTTT	./.	./.	./.	./.	./.	./.	CT/CT	./.	CT/CT	./.	./.	./.	./.	./.	./.	./.	./.	./.	CT/CT	./.	CTTT/CT	CTTT/CT	./.	./.	CTTT/CT	./.	./.	./.	CTTT/CTTT	./.	./.	CTTT/CT	./.	CTTT/CT	./.	./.	./.	./.	./.	CTTT/CT	./.	CTTT/CT	./.	./.	./.	./.
InDel 436	A1	6411638	TA/TA	TA/TA	TA/TA	TA/TA	TA/TA	TA/TA	TA/TA	TA/TA	TA/TA	TA/TAA	TA/TA	TA/TA	TA/TA	./.	./.	TA/TA	TA/TA	./.	./.	TA/TA	TA/TA	TA/TA	TA/TA	TA/TA	TA/TA	TA/TA	TA/TA	TA/TA	TA/TA	TA/TA	TA/TA	TA/TA	TA/TA	TA/TA	TA/TA	TA/TA	TA/TA	TA/TA	TA/TA	TA/TA	TA/TA	TA/TA	TA/TA	TA/TA	TA/TAA	TA/TA	TA/TA
InDel 437	A1	6411659	AT/AT	ATT/ATT	ATT/ATT	ATT/ATT	ATT/ATT	ATT/ATT	ATT/ATT	ATT/ATT	ATT/ATT	ATT/ATT	ATT/ATT	ATT/ATT	ATT/ATT	./.	./.	ATT/ATT	ATT/ATT	./.	./.	ATT/ATT	ATT/ATT	ATT/ATT	ATT/ATT	ATT/ATT	ATT/ATT	ATT/ATT	ATT/ATT	ATT/ATT	ATT/ATT	ATT/ATT	ATT/ATT	ATT/ATT	ATT/ATT	ATT/ATT	ATT/ATT	ATT/ATT	ATT/ATT	ATT/ATT	AT/ATT	ATT/ATT	ATT/ATT	ATT/ATT	AT/ATT	AT/ATT	ATT/ATT	ATT/ATT	ATT/ATT
InDel 438	A1	6411799	TTATATATATATA/TTATATATATATA	./.	./.	./.	./.	./.	TTATATATATATATA/TTATATATATATATA	./.	TTATATATATATATA/TTATATATATATATA	./.	TTATATATATATATA/TTATATATATATATA	./.	./.	./.	./.	./.	./.	./.	./.	./.	./.	./.	./.	./.	./.	TTATATATATATATA/TTATATATATATATA	./.	./.	./.	./.	./.	./.	./.	./.	./.	./.	TTATATATATATATA/TTATATATATATATA	./.	./.	./.	./.	./.	./.	./.	./.	./.	TTATATATATATATA/TTATATATATATATA
InDel 439	A1	6414149	A/A	./.	./.	./.	./.	./.	./.	AG/AG	./.	./.	./.	./.	./.	./.	./.	./.	./.	./.	./.	./.	./.	./.	./.	./.	./.	AG/AG	./.	./.	./.	./.	./.	./.	./.	./.	./.	./.	./.	./.	./.	AG/AG	./.	./.	./.	./.	./.	./.	./.
InDel 440	A1	6414264	ATTTTTT/ATTTTTT	./.	./.	./.	./.	./.	./.	./.	ATTTTTTT/ATTTTTTT	./.	./.	./.	./.	./.	./.	./.	./.	./.	./.	./.	./.	./.	./.	./.	./.	./.	./.	./.	./.	./.	./.	./.	./.	./.	./.	./.	./.	./.	./.	ATTTTTTT/ATTTTTTT	./.	./.	./.	./.	./.	./.	./.
InDel 441	A1	6414895	AATAT/AATAT	AATATAT/AATATAT	./.	AATATAT/AATATAT	./.	./.	AATATAT/AATATAT	./.	./.	AATATAT/AATATAT	./.	./.	./.	./.	./.	AATATAT/AATATAT	./.	./.	./.	./.	AATATAT/AATATAT	./.	./.	./.	./.	./.	AATATAT/AATATAT	./.	./.	./.	./.	./.	./.	./.	./.	AATATAT/AATATAT	./.	./.	./.	./.	./.	./.	AATATAT/AATATAT	./.	./.	AATATAT/AATATAT	./.
InDel 442	A1	6415018	ATTTTTTTT/ATTTTTTTT	ATTTTTTTTTT/ATTTTTTTTTT	./.	./.	ATTTTTTTTTT/ATTTTTTTTTT	./.	./.	./.	./.	ATTTTTTTTTT/ATTTTTTTTTT	./.	./.	./.	./.	./.	ATTTTTTTTTT/ATTTTTTTTTT	./.	./.	./.	./.	./.	./.	ATTTTTTTTTT/ATTTTTTTTTT	./.	./.	./.	./.	./.	./.	./.	ATTTTTTTTTT/ATTTTTTTTTT	ATTTTTTTTTT/ATTTTTTTTTT	./.	./.	./.	./.	./.	./.	./.	./.	./.	ATTTTTTTTTT/ATTTTTTTTTT	ATTTTTTTTTT/ATTTTTTTTTT	./.	./.	ATTTTTTTTTT/ATTTTTTTTTT	./.
InDel 443	A1	6416781	TGG/TGG	TGGG/TGGG	TGGG/TGGG	./.	./.	./.	./.	./.	./.	TGGG/TGGG	./.	./.	./.	./.	./.	TGGG/TGGG	TGGG/TGGG	./.	./.	./.	TGGG/TGGG	./.	TGGG/TGGG	TGGG/TGGG	./.	./.	TGGG/TGGG	TGGG/TGGG	TGGG/TGGG	./.	./.	TGGG/TGGG	./.	TGGG/TGGG	TGGG/TGGG	./.	./.	TGGG/TGGG	TGGG/TGGG	./.	./.	./.	./.	TGGG/TGGG	./.	TGGG/TGGG	./.
InDel 444	A1	6417043	GAAAAAA/GAAAAAA	./.	GAAAAA/GAAAAA	./.	./.	./.	./.	./.	./.	./.	GAAAAA/GAAAAA	./.	./.	./.	./.	./.	./.	./.	./.	./.	./.	./.	./.	GAAAAA/GAAAAA	./.	./.	./.	./.	./.	./.	./.	./.	./.	./.	GAAAAA/GAAAAA	./.	./.	./.	./.	GAAAAA/GAAAAA	./.	./.	./.	GAAAAA/GAAAAA	./.	GAAAAA/GAAAAA	./.
InDel 445	A1	6442540	GTT/GTT	GTTT/GTTT	GTTT/GTTT	./.	./.	./.	./.	./.	./.	GTTT/GTTT	./.	./.	GTTT/GTTT	./.	./.	./.	GTTT/GTTT	./.	./.	./.	GTTT/GTTT	./.	./.	GTTT/GTTT	GTTT/GTTT	GTTT/GTTT	./.	GTTT/GTTT	./.	./.	./.	./.	./.	./.	./.	GTTT/GTTT	./.	./.	./.	./.	./.	./.	./.	GTTT/GTTT	GTTT/GTTT	./.	GTTT/GTTT
InDel 446	A1	6493219	TAAA/TAAA	./.	./.	./.	./.	./.	TAA/TAA	./.	./.	./.	./.	TAA/TAA	./.	./.	./.	./.	./.	./.	./.	./.	./.	./.	./.	./.	./.	./.	./.	./.	./.	TAA/TAA	./.	./.	TAA/TAA	./.	./.	./.	./.	./.	./.	./.	./.	./.	./.	./.	./.	./.	./.
InDel 447	A1	6495753	T/T	./.	./.	./.	./.	./.	./.	./.	./.	./.	./.	./.	./.	./.	./.	./.	./.	./.	./.	./.	./.	./.	./.	./.	./.	./.	TG/TG	TG/TG	./.	TG/TG	./.	./.	./.	./.	./.	./.	./.	./.	./.	./.	TG/TG	./.	./.	./.	./.	./.	./.
InDel 448	A1	6498448	ATTTTT/ATTTTT	ATTTT/ATTTT	ATTTT/ATTTT	ATTTT/ATTTT	ATTTT/ATTTT	ATTTT/ATTTT	ATTTT/ATTTT	ATTTT/ATTTT	ATTTT/ATTTT	ATTTT/ATTTT	ATTTT/ATTTT	ATTTT/ATTTT	ATTTT/ATTTT	./.	./.	ATTTT/ATTTT	ATTTT/ATTTT	./.	./.	ATTTT/ATTTT	./.	./.	ATTTT/ATTTT	ATTTT/ATTTT	ATTTT/ATTTT	ATTTT/ATTTT	ATTTT/ATTTT	ATTTT/ATTTT	ATTTT/ATTTT	ATTTT/ATTTT	./.	ATTTT/ATTTT	ATTTT/ATTTT	ATTTT/ATTTT	./.	./.	ATTTT/ATTTT	ATTTT/ATTTT	ATTTT/ATTTT	ATTTT/ATTTT	ATTTT/ATTTT	ATTTT/ATTTT	./.	ATTTT/ATTTT	./.	ATTTT/ATTTT	ATTTT/ATTTT
InDel 449	A1	6498538	CAA/CAA	CA/CA	./.	./.	CA/CA	./.	CA/CA	CA/CA	CA/CA	./.	./.	./.	CA/CA	./.	./.	CA/CA	CA/CA	./.	./.	CA/CA	./.	CA/CA	CA/CA	CA/CA	CA/CA	CA/CA	./.	CA/CA	CA/CA	CA/CA	./.	CA/CA	CA/CA	CA/CA	./.	./.	./.	CA/CA	CA/CA	./.	CA/CA	CA/CA	./.	CA/CA	./.	CA/CA	./.
InDel 450	A1	6500692	T/T	./.	./.	TA/TA	./.	./.	./.	./.	./.	TA/TA	./.	./.	./.	./.	./.	TA/TA	./.	./.	./.	./.	./.	TA/TA	./.	TA/TA	TA/TA	./.	./.	./.	./.	TA/TA	./.	./.	./.	TA/TA	TA/TA	TA/TA	./.	TA/TA	./.	TA/TA	TA/TA	./.	./.	./.	./.	./.	TA/TA
InDel 451	A1	6542987	TGGGGG/TGGGGG	./.	./.	./.	./.	./.	./.	TGGGGGG/TGGGGGG	./.	./.	./.	./.	./.	./.	./.	TGGGGG/TGGGGGG	./.	./.	./.	./.	./.	TGGGGGG/TGGGGGG	TGGGGGG/TGGGGGG	./.	./.	TGGGGGG/TGGGGGG	./.	TGGGGGG/TGGGGGG	TGGGGGG/TGGGGGG	./.	./.	./.	./.	TGGGGGG/TGGGGGG	./.	./.	./.	TGGGGGG/TGGGGGG	./.	./.	./.	./.	TGGGGGG/TGGGGGG	./.	./.	./.	./.
InDel 452	A1	6566274	CA/CA	./.	./.	./.	./.	./.	CAAA/CAAA	./.	./.	./.	./.	CAAA/CAAA	CAAA/CAAA	./.	./.	./.	./.	./.	./.	./.	CAAA/CAAA	./.	./.	./.	./.	./.	./.	./.	./.	./.	CAAA/CAAA	CAAA/CAAA	./.	./.	./.	./.	./.	./.	./.	./.	./.	./.	./.	./.	./.	./.	./.
InDel 453	A1	6571313	CTGT/CTGT	./.	./.	./.	./.	CTGT/CTGT	./.	./.	./.	CT/CT	CTGT/CTGT	./.	CTGT/CTGT	./.	./.	CTGT/CTGT	./.	./.	./.	./.	CTGT/CT	CTGT/CTGT	./.	CT/CT	./.	CT/CT	./.	./.	./.	./.	./.	CTGT/CTGT	./.	CT/CT	CTGT/CT	CTGT/CTGT	CTGT/CTGT	./.	./.	CTGT/CTGT	./.	CTGT/CTGT	CTGT/CT	CTGT/CTGT	CT/CT	./.	CTGT/CTGT
InDel 454	A1	6573444	TTATA/TTATA	./.	./.	./.	TTA/TTA	./.	TTA/TTA	./.	./.	./.	./.	./.	./.	./.	./.	./.	./.	./.	./.	./.	./.	./.	./.	./.	./.	./.	TTA/TTA	./.	./.	./.	./.	./.	./.	./.	./.	./.	./.	./.	./.	./.	./.	TTA/TTA	./.	./.	./.	./.	./.
InDel 455	A1	6574962	C/C	CAT/CAT	./.	CAT/CAT	./.	./.	CAT/CAT	CAT/CAT	./.	CAT/CAT	./.	./.	CAT/CAT	./.	./.	CAT/CAT	CAT/CAT	./.	./.	./.	CAT/CAT	CAT/CAT	./.	./.	./.	CAT/CAT	./.	CAT/CAT	CAT/CAT	./.	CAT/CAT	./.	./.	CAT/CAT	CAT/CAT	./.	CAT/CAT	CAT/CAT	CAT/CAT	./.	./.	CAT/CAT	CAT/CAT	CAT/CAT	CAT/CAT	CAT/CAT	CAT/CAT
InDel 456	A1	6579654	CTTTT/CTTTT	./.	./.	./.	./.	./.	CTTTTT/CTTTTT	./.	./.	./.	./.	CTTTTT/CTTTTT	./.	./.	./.	CTTTTT/CTTTTT	./.	./.	./.	./.	./.	./.	./.	./.	./.	./.	./.	./.	./.	./.	./.	./.	./.	./.	./.	./.	./.	./.	CTTTTT/CTTTTT	./.	./.	./.	./.	./.	./.	./.	./.
InDel 457	A1	6588618	CTTTTTTTTT/CTTTTTTTTT	./.	./.	./.	./.	./.	CTTTTTTTTTTT/CTTTTTTTTTTT	CTTTTTTTTTTT/CTTTTTTTTTTT	./.	./.	./.	./.	./.	./.	./.	./.	./.	./.	./.	./.	CTTTTTTTTTTT/CTTTTTTTTTTT	./.	./.	./.	./.	./.	./.	./.	./.	CTTTTTTTTTTT/CTTTTTTTTTTT	./.	./.	./.	CTTTTTTTTTTT/CTTTTTTTTTTT	./.	./.	./.	./.	./.	./.	CTTTTTTTTTTT/CTTTTTTTTTTT	./.	./.	CTTTTTTTTTTT/CTTTTTTTTTTT	CTTTTTTTTTTT/CTTTTTTTTTTT	./.	./.
InDel 458	A1	6638669	CA/CA	./.	./.	./.	CA/C	./.	CA/CA	./.	./.	./.	./.	./.	./.	./.	./.	./.	./.	./.	./.	./.	./.	CA/CA	CA/CA	./.	./.	./.	./.	./.	./.	./.	./.	CA/CA	./.	./.	CA/CA	./.	./.	CA/CA	CA/CA	./.	./.	./.	./.	./.	CA/CA	./.	./.
InDel 459	A1	6647185	GAAAAAAAAA/GAAAAAAAAA	./.	./.	./.	./.	./.	./.	GAAAAAAAAA/GAAAAAAAAAAA	./.	./.	./.	./.	./.	./.	./.	./.	./.	./.	./.	GAAAAAAAAA/GAAAAAAAAA	./.	./.	./.	./.	GAAAAAAAAA/GAAAAAAAAA	./.	GAAAAAAAAA/GAAAAAAAAA	./.	./.	./.	./.	./.	./.	./.	./.	./.	./.	./.	./.	./.	./.	./.	./.	./.	./.	./.	./.
InDel 460	A1	6746083	CAAAA/CAAAA	./.	CAAA/CAAA	./.	./.	./.	./.	./.	./.	./.	./.	./.	./.	./.	./.	./.	./.	./.	./.	./.	./.	./.	./.	./.	./.	./.	./.	./.	./.	./.	./.	./.	./.	./.	./.	./.	./.	./.	CAAA/CAAA	./.	./.	./.	./.	./.	./.	./.	./.
InDel 461	A1	6748217	CGG/CGG	./.	./.	./.	./.	./.	./.	./.	./.	./.	./.	./.	./.	./.	./.	./.	./.	./.	./.	./.	./.	./.	./.	./.	./.	CGGG/CGGG	./.	./.	CGGG/CGGG	./.	./.	./.	./.	CGGG/CGGG	./.	./.	./.	CGGG/CGGG	./.	./.	./.	./.	./.	./.	./.	./.	./.
InDel 462	A1	6748693	CAAAAAA/CAAAAAA	./.	./.	./.	./.	./.	./.	./.	./.	./.	./.	./.	CAAAAAAA/CAAAAAAA	./.	./.	./.	./.	./.	./.	./.	./.	./.	CAAAAAA/CAAAAAA	./.	./.	./.	CAAAAAA/CAAAAAA	./.	./.	./.	./.	./.	./.	./.	./.	./.	./.	./.	./.	./.	./.	./.	./.	./.	./.	./.	./.
InDel 463	A1	6771992	AATTATTATTATTATTATTATTA/AATTATTATTATTATTATTATTA	./.	AATTATTATTATTATTATTA/AATTATTATTATTATTATTA	./.	./.	./.	AATTATTATTATTATTATTA/AATTATTATTATTATTATTA	./.	./.	./.	./.	./.	./.	./.	./.	./.	./.	./.	./.	./.	./.	./.	./.	AATTATTATTATTATTATTA/AATTATTATTATTATTATTA	./.	./.	AATTATTATTATTATTATTA/AATTATTATTATTATTATTA	./.	./.	./.	./.	./.	./.	./.	./.	./.	./.	./.	./.	./.	./.	./.	./.	./.	AATTATTATTATTATTATTA/AATTATTATTATTATTATTA	./.	./.
InDel 464	A1	6782885	TA/TA	T/T	T/T	T/T	T/T	T/T	T/T	T/T	T/T	T/T	T/T	T/T	T/T	./.	./.	T/T	T/T	./.	./.	T/T	T/T	T/T	T/T	T/T	T/T	T/T	T/T	T/T	T/T	T/T	T/T	T/T	T/T	T/T	T/T	T/T	T/T	T/T	T/T	T/T	T/T	T/T	T/T	T/T	T/T	T/T	T/T
InDel 465	A1	6801321	ATTTTTTTTT/ATTTTTTTTT	./.	./.	./.	./.	./.	./.	./.	ATTTTTTTT/ATTTTTTTT	./.	./.	./.	./.	./.	./.	./.	./.	./.	./.	./.	./.	./.	./.	./.	./.	./.	./.	./.	./.	./.	./.	./.	./.	./.	./.	./.	./.	./.	./.	./.	./.	ATTTTTTTT/ATTTTTTTT	ATTTTTTTT/ATTTTTTTT	./.	./.	./.	./.
InDel 466	A1	6802651	TC/TC	./.	./.	./.	./.	./.	./.	./.	./.	./.	./.	./.	./.	./.	./.	./.	./.	./.	./.	./.	T/T	TC/T	./.	./.	./.	./.	./.	./.	./.	./.	./.	./.	./.	./.	T/T	./.	T/T	./.	./.	T/T	./.	./.	./.	./.	./.	./.	T/T
InDel 467	A1	6914039	CTTTTTT/CTTTTTT	./.	./.	./.	./.	CTTTTTT/CTTTTTTT	CTTTTTT/CTTTTTT	CTTTTTT/CTTTTTT	./.	./.	./.	CTTTTTT/CTTTTTT	./.	./.	./.	./.	./.	./.	./.	./.	./.	./.	CTTTTTT/CTTTTTT	CTTTTTT/CTTTTTT	CTTTTTT/CTTTTTT	./.	CTTTTTT/CTTTTTT	./.	./.	./.	./.	CTTTTTT/CTTTTTT	./.	CTTTTTT/CTTTTTT	CTTTTTT/CTTTTTTT	./.	./.	CTTTTTT/CTTTTTT	./.	./.	./.	./.	CTTTTTT/CTTTTTT	./.	CTTTTTT/CTTTTTT	./.	./.
InDel 468	A1	6916638	TAAAAAA/TAAAAAA	./.	./.	./.	./.	./.	TAAAAAA/TAAAAAA	./.	./.	./.	./.	./.	./.	./.	./.	TAAAAAA/TAAAAAA	./.	./.	./.	./.	./.	./.	./.	./.	./.	./.	./.	./.	TAAAAAA/TAAAAAA	./.	./.	./.	./.	./.	TAAAAAA/TAAAAAA	TAAAAAA/TAAAAAA	./.	./.	./.	./.	TAAAAAA/TAAAAAA	./.	TAAAAAA/TAAAAAAA	TAAAAAA/TAAAAAA	./.	./.	./.
InDel 469	A1	6965232	ATTTTTTTTTT/ATTTTTTTTTT	./.	./.	./.	ATTTTTTTTTTT/ATTTTTTTTTTT	./.	./.	./.	./.	./.	./.	./.	./.	./.	./.	./.	ATTTTTTTTTTT/ATTTTTTTTTTT	./.	./.	./.	./.	./.	./.	./.	./.	./.	./.	./.	ATTTTTTTTTTT/ATTTTTTTTTTT	./.	./.	./.	./.	ATTTTTTTTTTT/ATTTTTTTTTTT	./.	./.	./.	./.	./.	./.	./.	./.	./.	./.	./.	./.	./.
InDel 470	A1	6967389	CTTTTTT/CTTTTTT	./.	CTTTTTT/CTTTTTT	CTTTTTT/CTTTTTT	CTTTTTT/CTTTTTT	CTTTTTT/CTTTTTT	CTTTTTT/CTTTTTTT	CTTTTTT/CTTTTTTT	CTTTTTT/CTTTTTTT	CTTTTTT/CTTTTTT	./.	CTTTTTT/CTTTTTT	./.	./.	./.	./.	CTTTTTT/CTTTTTT	./.	./.	./.	CTTTTTT/CTTTTTT	./.	CTTTTTT/CTTTTTT	CTTTTTT/CTTTTTT	CTTTTTT/CTTTTTT	CTTTTTT/CTTTTTT	./.	CTTTTTT/CTTTTTT	CTTTTTT/CTTTTTT	CTTTTTT/CTTTTTT	./.	./.	CTTTTTT/CTTTTTT	CTTTTTT/CTTTTTT	CTTTTTT/CTTTTTT	CTTTTTT/CTTTTTT	./.	CTTTTTT/CTTTTTT	CTTTTTT/CTTTTTT	CTTTTTT/CTTTTTT	CTTTTTT/CTTTTTTT	CTTTTTT/CTTTTTT	CTTTTTT/CTTTTTT	./.	CTTTTTT/CTTTTTTT	CTTTTTT/CTTTTTT	./.
InDel 471	A1	7126267	TAAA/TAAA	TAAA/TAAA	TAAA/TAAA	TAAA/TAAA	TAAA/TAAA	TAAA/TAAA	TAAA/TAAA	TAAA/TAAA	TAAA/TAAA	TAAA/TAAA	TAAA/TAAA	TAAA/TAA	TAAA/TAAA	./.	./.	TAAA/TAAA	TAAA/TAAA	./.	./.	TAAA/TAAA	TAAA/TAAA	TAAA/TAAA	TAAA/TAAA	TAAA/TAAA	TAAA/TAAA	TAAA/TAAA	TAAA/TAAA	TAAA/TAAA	TAAA/TAAA	TAAA/TAAA	TAAA/TAAA	TAAA/TAAA	TAAA/TAAA	TAAA/TAAA	TAAA/TAAA	TAAA/TAAA	TAAA/TAAA	TAAA/TAAA	TAAA/TAAA	TAAA/TAAA	TAAA/TAAA	TAAA/TAAA	TAAA/TAAA	TAAA/TAAA	TAAA/TAAA	TAAA/TAAA	TAAA/TAAA
InDel 472	A1	7126667	ATC/ATC	./.	./.	ATC/ATC	./.	./.	./.	./.	./.	./.	./.	./.	./.	./.	./.	./.	./.	./.	./.	ATC/ATC	./.	./.	./.	./.	./.	./.	./.	./.	./.	./.	./.	./.	./.	./.	./.	./.	./.	./.	./.	./.	./.	./.	./.	./.	./.	./.	./.
InDel 473	A1	7129050	GT/GT	GT/GT	./.	./.	GT/GT	./.	G/G	GT/GT	./.	GT/GT	./.	./.	./.	./.	./.	./.	./.	./.	./.	GT/GT	./.	./.	./.	./.	./.	./.	./.	./.	./.	./.	./.	./.	./.	./.	./.	./.	./.	./.	./.	./.	./.	./.	./.	./.	GT/GT	./.	./.
InDel 474	A1	7132870	CTTTTTTTTT/CTTTTTTTTT	CTTTTTTTTTT/CTTTTTTTTTT	./.	./.	./.	./.	CTTTTTTTTTT/CTTTTTTTTTT	./.	./.	./.	./.	./.	./.	./.	./.	CTTTTTTTTTT/CTTTTTTTTTT	./.	./.	./.	./.	./.	./.	./.	./.	./.	./.	./.	./.	CTTTTTTTTTT/CTTTTTTTTTT	CTTTTTTTTTT/CTTTTTTTTTT	./.	./.	./.	./.	./.	./.	./.	CTTTTTTTTTT/CTTTTTTTTTT	./.	./.	./.	./.	./.	./.	./.	./.	CTTTTTTTTTT/CTTTTTTTTTT
InDel 475	A1	7141724	GAAAAAAA/GAAAAAAA	./.	GAAAAAAA/GAAAAAAA	./.	GAAAAAAA/GAAAAAAA	./.	GAAAAAAA/GAAAAAAA	GAAAAAAA/GAAAAAAA	./.	./.	GAAAAAAA/GAAAAAAA	./.	GAAAAAAA/GAAAAAAA	./.	./.	./.	GAAAAAAA/GAAAAAAA	./.	./.	./.	./.	./.	GAAAAAAA/GAAAAAAA	./.	./.	./.	GAAAAAAA/GAAAAAAA	./.	GAAAAAAA/GAAAAAAA	./.	GAAAAAAA/GAAAAAAA	GAAAAAAA/GAAAAAAA	GAAAAAAA/GAAAAAAA	GAAAAAAA/GAAAAAAA	./.	./.	GAAAAAAA/GAAAAAAA	GAAAAAAA/GAAAAAAAAA	./.	./.	GAAAAAAA/GAAAAAAA	GAAAAAAA/GAAAAAAA	GAAAAAAA/GAAAAAAAAA	./.	./.	./.	GAAAAAAA/GAAAAAAA
InDel 476	A1	7157173	CTTTT/CTTTT	CTTTT/CTTTT	CTTTT/CTTTT	CTTTT/CTTTT	CTTTT/CTTTT	./.	CTTTT/CTTTT	CTTTT/CTTTT	CTTTT/CTTTT	./.	./.	CTTTT/CTTTT	CTTTT/CTTTT	./.	./.	CTTTT/CTTTT	CTTTT/CTTTT	./.	./.	CTTTT/CTTTT	CTTTT/CTTTT	CTTTT/CTTTT	CTTTT/CTTTT	CTTTT/CTTTT	CTTTT/CTTTT	CTTTT/CTTTT	./.	CTTTT/CTTTT	CTTTT/CTTTT	CTTTT/CTTTT	CTTTT/CTTTT	CTTTT/CTTTT	CTTTT/CTTTT	CTTTT/CTTTT	CTTTT/CTTTTT	CTTTT/CTTTT	CTTTT/CTTTT	CTTTT/CTTTT	CTTTT/CTTTT	./.	./.	./.	CTTTT/CTTTT	CTTTT/CTTTT	CTTTT/CTTTT	CTTTT/CTTTT	./.
InDel 477	A1	7161098	CAAA/CAAA	./.	./.	./.	./.	./.	./.	./.	./.	./.	./.	./.	./.	./.	./.	./.	CAAA/CAAA	./.	./.	./.	./.	./.	./.	./.	./.	./.	./.	./.	CAAA/CAAA	./.	./.	./.	./.	./.	./.	./.	./.	./.	./.	./.	CAA/CAA	CAAA/CAAA	CAAA/CAAA	./.	./.	CAAA/CAAA	./.
InDel 478	A1	7162419	AC/AC	./.	./.	./.	AC/A	./.	AC/AC	./.	./.	./.	./.	AC/AC	./.	./.	./.	AC/AC	AC/AC	./.	./.	./.	./.	AC/AC	AC/AC	AC/AC	AC/AC	./.	./.	./.	AC/AC	./.	./.	./.	./.	./.	AC/AC	./.	./.	./.	AC/AC	./.	./.	./.	./.	AC/AC	AC/AC	./.	./.
InDel 479	A1	7170228	TAAAAAAAAA/TAAAAAAAAA	./.	./.	./.	./.	./.	./.	./.	./.	./.	./.	./.	./.	./.	./.	./.	./.	./.	./.	./.	./.	./.	./.	./.	./.	./.	./.	./.	./.	./.	./.	./.	./.	./.	./.	./.	TAAAAAAAAAAA/TAAAAAAAAAAA	./.	./.	./.	./.	./.	./.	./.	./.	TAAAAAAAAAAA/TAAAAAAAAAAA	./.
InDel 480	A1	7170442	ATTTTTT/ATTTTTT	./.	./.	./.	ATTTTTT/ATTTTTT	ATTTTTT/ATTTTTT	ATTTTTT/ATTTTTTT	ATTTTTT/ATTTTTT	./.	ATTTTTT/ATTTTTT	./.	./.	./.	./.	./.	ATTTTTT/ATTTTTT	ATTTTTT/ATTTTTT	./.	./.	./.	./.	ATTTTTT/ATTTTTT	ATTTTTT/ATTTTTT	ATTTTTT/ATTTTTT	./.	ATTTTTT/ATTTTTT	./.	ATTTTTT/ATTTTTT	ATTTTTT/ATTTTTT	./.	./.	./.	ATTTTTT/ATTTTTT	ATTTTTT/ATTTTTT	ATTTTTT/ATTTTTT	ATTTTTT/ATTTTTT	ATTTTTT/ATTTTTT	ATTTTTT/ATTTTTT	ATTTTTT/ATTTTTT	./.	ATTTTTT/ATTTTTT	ATTTTTT/ATTTTTT	ATTTTTT/ATTTTTT	ATTTTTT/ATTTTTT	./.	./.	./.
InDel 481	A1	7187992	GAAAAAAAA/GAAAAAAAA	./.	./.	./.	GAAAAAAAAA/GAAAAAAAAA	./.	./.	./.	./.	./.	./.	./.	./.	./.	./.	./.	./.	./.	./.	./.	./.	./.	./.	./.	./.	GAAAAAAAAA/GAAAAAAAAA	./.	./.	./.	./.	./.	./.	./.	./.	./.	./.	./.	./.	./.	./.	./.	./.	./.	./.	./.	./.	./.
InDel 482	A1	7188053	TAAAAAA/TAAAAAA	./.	./.	./.	TAAAAAA/TAAAAAA	./.	./.	./.	./.	TAAAAAA/TAAAAAAA	./.	TAAAAAA/TAAAAAA	TAAAAAA/TAAAAAA	./.	./.	./.	TAAAAAA/TAAAAAA	./.	./.	./.	./.	./.	TAAAAAA/TAAAAAA	./.	./.	TAAAAAA/TAAAAAA	./.	./.	./.	./.	TAAAAAA/TAAAAAA	./.	TAAAAAA/TAAAAAA	./.	./.	./.	./.	./.	./.	./.	./.	./.	./.	./.	./.	./.	./.
InDel 483	A1	7197300	CTTTTTTTTTTTT/CTTTTTTTTTTTT	CTTTTTTTTTTT/CTTTTTTTTTTT	./.	./.	./.	CTTTTTTTTTTT/CTTTTTTTTTTT	./.	CTTTTTTTTTTTT/CTTTTTTTTTTT	CTTTTTTTTTTT/CTTTTTTTTTTT	./.	./.	./.	CTTTTTTTTTTT/CTTTTTTTTTTT	./.	./.	./.	CTTTTTTTTTTT/CTTTTTTTTTTT	./.	./.	./.	CTTTTTTTTTTT/CTTTTTTTTTTT	./.	CTTTTTTTTTTT/CTTTTTTTTTTT	CTTTTTTTTTTT/CTTTTTTTTTTT	./.	CTTTTTTTTTTT/CTTTTTTTTTTT	./.	CTTTTTTTTTTT/CTTTTTTTTTTT	./.	./.	./.	./.	./.	./.	CTTTTTTTTTTT/CTTTTTTTTTTT	./.	./.	CTTTTTTTTTTT/CTTTTTTTTTTT	CTTTTTTTTTTT/CTTTTTTTTTTT	./.	./.	CTTTTTTTTTTTT/CTTTTTTTTTTT	CTTTTTTTTTTT/CTTTTTTTTTTT	./.	CTTTTTTTTTTT/CTTTTTTTTTTT	./.	CTTTTTTTTTTT/CTTTTTTTTTTT
InDel 484	A1	7242839	GAAAAAAAAAAAA/GAAAAAAAAAAAA	./.	./.	./.	./.	./.	./.	./.	./.	./.	./.	./.	./.	./.	./.	./.	GAAAAAAAAAAAAAAA/GAAAAAAAAAAAAAAA	./.	./.	./.	./.	GAAAAAAAAAAAAAAA/GAAAAAAAAAAAAAAA	./.	./.	./.	./.	./.	./.	./.	./.	./.	./.	./.	GAAAAAAAAAAAAAAA/GAAAAAAAAAAAAAAA	./.	./.	./.	./.	./.	./.	./.	./.	./.	./.	./.	./.	./.
InDel 485	A1	7244417	TATAATAATAATAATAATAA/TATAATAATAATAATAATAA	./.	./.	./.	./.	./.	TATAATAATAATAATAA/TATAATAATAATAATAA	./.	./.	./.	./.	./.	./.	./.	./.	./.	./.	./.	./.	./.	./.	./.	./.	./.	./.	./.	./.	./.	./.	./.	./.	./.	./.	./.	./.	./.	./.	./.	./.	./.	./.	./.	./.	./.	./.	./.	TATAATAATAATAATAA/TATAATAATAATAATAA
InDel 486	A1	7246597	A/A	./.	./.	./.	./.	./.	./.	./.	./.	./.	./.	./.	./.	./.	./.	./.	./.	./.	./.	./.	./.	./.	./.	./.	./.	./.	./.	./.	./.	./.	./.	./.	./.	./.	./.	./.	./.	./.	AG/AG	./.	./.	./.	./.	./.	./.	./.	./.
InDel 487	A1	7259772	CTTTTTTT/CTTTTTTT	./.	./.	./.	./.	./.	./.	./.	./.	./.	./.	./.	./.	./.	./.	./.	./.	./.	./.	./.	./.	./.	CTTTTTTTT/CTTTTTTTT	CTTTTTTTT/CTTTTTTTT	./.	CTTTTTTTT/CTTTTTTTT	./.	./.	./.	./.	./.	./.	./.	./.	./.	./.	./.	./.	./.	./.	./.	./.	./.	./.	./.	./.	./.
InDel 488	A1	7297281	ATT/ATT	./.	./.	./.	./.	./.	./.	./.	./.	ATTT/ATTT	./.	./.	./.	./.	./.	./.	./.	./.	./.	./.	./.	./.	./.	./.	./.	./.	./.	./.	./.	./.	./.	./.	./.	./.	./.	./.	./.	./.	ATTT/ATTT	./.	ATTT/ATTT	./.	./.	./.	./.	./.	./.
InDel 489	A1	7297998	GAAAAAAAAAAA/GAAAAAAAAAAA	./.	./.	./.	./.	GAAAAAAAAAA/GAAAAAAAAAA	./.	./.	GAAAAAAAAAA/GAAAAAAAAAA	./.	./.	./.	./.	./.	./.	./.	./.	./.	./.	./.	./.	./.	./.	./.	GAAAAAAAAAA/GAAAAAAAAAA	GAAAAAAAAAA/GAAAAAAAAAA	./.	./.	GAAAAAAAAAA/GAAAAAAAAAA	./.	./.	./.	GAAAAAAAAAA/GAAAAAAAAAA	./.	./.	./.	./.	GAAAAAAAAAA/GAAAAAAAAAA	./.	GAAAAAAAAAA/GAAAAAAAAAA	./.	./.	./.	./.	./.	./.	./.
InDel 490	A1	7324929	GTTTTTTTTTT/GTTTTTTTTTT	GTTTTTTTTT/GTTTTTTTTT	./.	GTTTTTTTTT/GTTTTTTTTT	./.	./.	./.	./.	GTTTTTTTTT/GTTTTTTTTT	./.	./.	./.	./.	./.	./.	GTTTTTTTTT/GTTTTTTTTT	GTTTTTTTTT/GTTTTTTTTT	./.	./.	GTTTTTTTTT/GTTTTTTTTT	./.	GTTTTTTTTT/GTTTTTTTTT	GTTTTTTTTT/GTTTTTTTTT	GTTTTTTTTT/GTTTTTTTTT	GTTTTTTTTT/GTTTTTTTTT	GTTTTTTTTT/GTTTTTTTTT	GTTTTTTTTT/GTTTTTTTTT	./.	GTTTTTTTTT/GTTTTTTTTT	GTTTTTTTTTT/GTTTTTTTTT	GTTTTTTTTT/GTTTTTTTTT	GTTTTTTTTT/GTTTTTTTTT	GTTTTTTTTT/GTTTTTTTTT	GTTTTTTTTT/GTTTTTTTTT	GTTTTTTTTT/GTTTTTTTTT	GTTTTTTTTT/GTTTTTTTTT	GTTTTTTTTT/GTTTTTTTTT	GTTTTTTTTT/GTTTTTTTTT	./.	GTTTTTTTTT/GTTTTTTTTT	./.	GTTTTTTTTT/GTTTTTTTTT	GTTTTTTTTT/GTTTTTTTTT	GTTTTTTTTT/GTTTTTTTTT	./.	GTTTTTTTTT/GTTTTTTTTT	GTTTTTTTTT/GTTTTTTTTT
InDel 491	A1	7485530	CTAATAATAATAATAATAATAATAATAATAATA/CTAATAATAATAATAATAATAATAATAATAATA	./.	./.	./.	./.	./.	./.	./.	./.	./.	./.	./.	./.	./.	./.	./.	./.	./.	./.	./.	./.	./.	./.	./.	./.	./.	./.	./.	./.	./.	./.	./.	./.	./.	./.	./.	./.	./.	./.	./.	./.	./.	CTAATAATAATAATAATAATAATAATAATAATAATA/CTAATAATAATAATAATAATAATAATAATAATAATA	./.	./.	CTAATAATAATAATAATAATAATAATAATAATAATA/CTAATAATAATAATAATAATAATAATAATAATAATA	./.
InDel 492	A1	7561379	ACC/ACC	./.	./.	./.	./.	./.	./.	./.	ACCC/ACCC	./.	./.	./.	./.	./.	./.	./.	./.	./.	./.	./.	ACCC/ACCC	./.	./.	./.	./.	./.	./.	./.	./.	./.	./.	ACCC/ACCC	./.	ACCC/ACCC	./.	./.	./.	./.	./.	./.	./.	./.	./.	./.	./.	./.	./.
InDel 493	A1	7574358	A/A	AC/AC	./.	AC/AC	./.	./.	./.	./.	AC/AC	./.	./.	./.	./.	./.	./.	AC/AC	AC/AC	./.	./.	AC/AC	AC/AC	./.	AC/AC	./.	./.	./.	AC/AC	./.	./.	./.	AC/AC	./.	./.	AC/AC	./.	AC/AC	AC/AC	./.	./.	AC/AC	./.	./.	./.	./.	./.	AC/AC	./.
InDel 494	A1	7579490	TAAAAAAAAA/TAAAAAAAAA	TAAAAAAAA/TAAAAAAAA	TAAAAAAAA/TAAAAAAAA	./.	TAAAAAAAA/TAAAAAAAA	./.	TAAAAAAAA/TAAAAAAAA	TAAAAAAAA/TAAAAAAAA	TAAAAAAAA/TAAAAAAAA	./.	TAAAAAAAAA/TAAAAAAAA	TAAAAAAAA/TAAAAAAAA	./.	./.	./.	TAAAAAAAA/TAAAAAAAA	TAAAAAAAA/TAAAAAAAA	./.	./.	TAAAAAAAA/TAAAAAAAA	TAAAAAAAA/TAAAAAAAA	TAAAAAAAA/TAAAAAAAA	./.	TAAAAAAAA/TAAAAAAAA	./.	TAAAAAAAA/TAAAAAAAA	./.	TAAAAAAAA/TAAAAAAAA	TAAAAAAAA/TAAAAAAAA	TAAAAAAAA/TAAAAAAAA	./.	TAAAAAAAA/TAAAAAAAA	TAAAAAAAA/TAAAAAAAA	TAAAAAAAA/TAAAAAAAA	TAAAAAAAA/TAAAAAAAA	TAAAAAAAA/TAAAAAAAA	TAAAAAAAA/TAAAAAAAA	TAAAAAAAA/TAAAAAAAA	./.	TAAAAAAAA/TAAAAAAAA	./.	TAAAAAAAA/TAAAAAAAA	TAAAAAAAA/TAAAAAAAA	TAAAAAAAA/TAAAAAAAA	TAAAAAAAAA/TAAAAAAAA	TAAAAAAAA/TAAAAAAAA	./.
InDel 495	A1	7579585	TAAAAAA/TAAAAAA	TAAAAAA/TAAAAAA	./.	./.	TAAAAAA/TAAAAAA	./.	TAAAAAA/TAAAAAA	TAAAAAA/TAAAAAA	TAAAAAA/TAAAAAA	./.	./.	./.	TAAAAAA/TAAAAAA	./.	./.	./.	TAAAAAA/TAAAAAA	./.	./.	./.	TAAAAAA/TAAAAAAA	TAAAAAA/TAAAAAAA	TAAAAAA/TAAAAAA	TAAAAAA/TAAAAAA	TAAAAAA/TAAAAAA	TAAAAAA/TAAAAAA	./.	TAAAAAA/TAAAAAA	TAAAAAA/TAAAAAA	TAAAAAA/TAAAAAA	TAAAAAA/TAAAAAA	TAAAAAA/TAAAAAAA	TAAAAAA/TAAAAAA	TAAAAAA/TAAAAAA	TAAAAAA/TAAAAAA	TAAAAAA/TAAAAAA	TAAAAAA/TAAAAAA	TAAAAAA/TAAAAAA	TAAAAAA/TAAAAAA	TAAAAAA/TAAAAAA	./.	TAAAAAA/TAAAAAA	TAAAAAA/TAAAAAA	TAAAAAA/TAAAAAA	TAAAAAA/TAAAAAA	TAAAAAA/TAAAAAA	TAAAAAA/TAAAAAA
InDel 496	A1	7601182	ATTT/ATTT	ATT/ATT	ATT/ATT	ATT/ATT	ATT/ATT	ATT/ATT	ATT/ATT	ATT/ATT	ATT/ATT	ATT/ATT	ATT/ATT	ATT/ATT	ATT/ATT	./.	./.	ATT/ATT	ATT/ATT	./.	./.	ATT/ATT	ATT/ATT	ATT/ATT	ATT/ATT	ATT/ATT	ATT/ATT	ATT/ATT	ATT/ATT	ATT/ATT	ATT/ATT	ATT/ATT	ATT/ATT	ATT/ATT	ATT/ATT	ATT/ATT	ATT/ATT	ATT/ATT	ATT/ATT	ATT/ATT	ATT/ATT	ATT/ATT	ATT/ATT	ATT/ATT	ATT/ATT	ATT/ATT	ATT/ATT	ATT/ATT	ATT/ATT
InDel 497	A1	7653907	GATAT/GATAT	./.	GATAT/GATAT	GATAT/GATAT	./.	./.	GATAT/GATAT	GATAT/GATAT	GATAT/GATAT	./.	GATAT/GAT	./.	./.	./.	./.	GATAT/GATAT	./.	./.	./.	./.	GATAT/GATAT	GATAT/GATAT	./.	./.	./.	GATAT/GATAT	GATAT/GATAT	./.	./.	GATAT/GATAT	./.	./.	GATAT/GATAT	./.	./.	./.	./.	GATAT/GATAT	./.	GATAT/GATAT	./.	./.	./.	./.	./.	./.	./.
InDel 498	A1	7654158	ATTTTTTTT/ATTTTTTTT	ATTTTTTTTT/ATTTTTTTTT	./.	./.	./.	./.	./.	./.	./.	ATTTTTTTTT/ATTTTTTTTT	./.	./.	./.	./.	./.	ATTTTTTTTT/ATTTTTTTTT	./.	./.	./.	./.	./.	./.	./.	ATTTTTTTTT/ATTTTTTTTT	./.	./.	./.	./.	./.	./.	./.	./.	./.	./.	./.	./.	ATTTTTTTTT/ATTTTTTTTT	ATTTTTTTTT/ATTTTTTTTT	./.	./.	./.	./.	./.	./.	./.	./.	ATTTTTTTTT/ATTTTTTTTT
InDel 499	A1	7654215	CAAAAA/CAAAAA	CAAAAA/CAAAAA	./.	./.	./.	./.	./.	./.	./.	./.	CAAAAA/CAAAAA	CAAAAA/CAAAAA	./.	./.	./.	CAAAAA/CAAAAA	./.	./.	./.	./.	./.	./.	./.	CAAAAA/CAAAAA	./.	./.	./.	./.	./.	./.	./.	./.	./.	./.	./.	./.	CAAAAA/CAAAAA	./.	./.	./.	./.	./.	./.	./.	./.	./.	./.
InDel 500	A1	7714007	GAGAAG/GAGAAG	./.	./.	GAGAAGAAG/GAGAAGAAG	GAGAAGAAG/GAGAAGAAG	./.	./.	./.	./.	./.	./.	./.	./.	./.	./.	./.	./.	./.	./.	GAGAAGAAG/GAGAAGAAG	./.	./.	./.	./.	./.	./.	GAGAAGAAG/GAGAAGAAG	./.	GAGAAGAAG/GAGAAGAAG	./.	./.	GAGAAGAAG/GAGAAGAAG	./.	./.	./.	./.	./.	./.	./.	./.	GAGAAGAAG/GAGAAGAAG	./.	./.	GAGAAGAAG/GAGAAGAAG	./.	./.	GAGAAGAAG/GAGAAGAAG
InDel 501	A1	7714485	AAA/AAA	./.	./.	./.	./.	./.	./.	./.	./.	AAACAA/AAACAA	./.	./.	./.	./.	./.	AAACAA/AAACAA	./.	./.	./.	./.	./.	./.	./.	./.	./.	./.	./.	./.	./.	./.	./.	./.	AAACAA/AAACAA	./.	./.	./.	./.	./.	./.	./.	./.	./.	./.	./.	./.	./.	./.
InDel 502	A1	7724070	GATAATAA/GATAATAA	./.	./.	./.	./.	GATAA/GATAA	./.	GATAA/GATAA	./.	GATAA/GATAA	./.	./.	GATAA/GATAA	./.	./.	./.	./.	./.	./.	./.	./.	./.	./.	GATAA/GATAA	./.	./.	GATAA/GATAA	./.	./.	GATAA/GATAA	GATAA/GATAA	GATAA/GATAA	GATAA/GATAA	GATAA/GATAA	GATAA/GATAA	./.	GATAA/GATAA	./.	./.	./.	./.	./.	GATAA/GATAA	GATAA/GATAA	GATAA/GATAA	GATAA/GATAA	GATAA/GATAA
InDel 503	A1	7742475	ACAGCAGCA/ACAGCAGCA	ACAGCA/ACAGCA	ACAGCA/ACAGCA	ACAGCA/ACAGCA	ACAGCA/ACAGCA	ACAGCA/ACAGCA	ACAGCA/ACAGCA	ACAGCA/ACAGCA	ACAGCA/ACAGCA	ACAGCA/ACAGCA	ACAGCA/ACAGCA	ACAGCA/ACAGCA	ACAGCA/ACAGCA	./.	./.	ACAGCA/ACAGCA	ACAGCA/ACAGCA	./.	./.	ACAGCA/ACAGCA	ACAGCA/ACAGCA	ACAGCA/ACAGCA	ACAGCA/ACAGCA	ACAGCA/ACAGCA	ACAGCA/ACAGCA	ACAGCA/ACAGCA	ACAGCA/ACAGCA	ACAGCA/ACAGCA	ACAGCA/ACAGCA	ACAGCA/ACAGCA	ACAGCA/ACAGCA	ACAGCA/ACAGCA	ACAGCA/ACAGCA	ACAGCA/ACAGCA	ACAGCA/ACAGCA	ACAGCA/ACAGCA	ACAGCA/ACAGCA	ACAGCA/ACAGCA	ACAGCA/ACAGCA	ACAGCA/ACAGCA	ACAGCA/ACAGCA	ACAGCA/ACAGCA	ACAGCA/ACAGCA	ACAGCA/ACAGCA	ACAGCA/ACAGCA	ACAGCA/ACAGCA	ACAGCA/ACAGCA
InDel 504	A1	7743510	GAAA/GAAA	GAA/GAA	./.	GAA/GAA	./.	GAA/GAA	GAA/GAA	GAA/GAA	GAA/GAA	GAA/GAA	GAA/GAA	./.	GAA/GAA	./.	./.	GAA/GAA	./.	./.	./.	./.	GAA/GAA	./.	./.	./.	./.	GAA/GAA	./.	GAA/GAA	GAA/GAA	GAA/GAA	GAA/GAA	./.	GAA/GAA	GAA/GAA	GAA/GAA	GAA/GAA	GAA/GAA	GAA/GAA	./.	GAA/GAA	GAA/GAA	GAA/GAA	GAA/GAA	./.	./.	GAA/GAA	./.
InDel 505	A1	7743614	AACACACA/AACACACA	AACACA/AACACA	./.	./.	./.	./.	AACACA/AACACA	./.	./.	AACACA/AACACA	AACACA/AACACA	AACACA/AACACA	./.	./.	./.	AACACA/AACACA	./.	./.	./.	./.	./.	./.	AACACA/AACACA	./.	./.	AACACA/AACACA	AACACA/AACACA	./.	AACACA/AACACA	AACACA/AACACA	AACACA/AACACA	./.	./.	AACACA/AACACA	./.	AACACA/AACACA	./.	AACACA/AACACA	AACACA/AACACA	AACACA/AACACA	./.	AACACA/AACACA	./.	./.	./.	./.	./.
InDel 506	A1	7762252	TCCCCCC/TCCCCCC	./.	./.	./.	./.	./.	./.	./.	./.	./.	./.	./.	./.	./.	./.	./.	TCCCCC/TCCCCC	./.	./.	./.	./.	./.	./.	./.	./.	./.	./.	./.	./.	./.	./.	./.	./.	./.	./.	./.	./.	./.	./.	./.	TCCCCCC/TCCCCCC	./.	./.	./.	./.	./.	./.
InDel 507	A1	7817481	GAAAAAAAAA/GAAAAAAAAA	./.	./.	./.	./.	./.	./.	GAAAAAAAA/GAAAAAAAA	./.	GAAAAAAAA/GAAAAAAAA	./.	./.	./.	./.	./.	./.	./.	./.	./.	./.	./.	./.	./.	./.	./.	./.	./.	./.	./.	./.	./.	./.	GAAAAAAAA/GAAAAAAAA	./.	./.	./.	./.	./.	./.	./.	./.	./.	./.	./.	./.	./.	./.
InDel 508	A1	7818926	TT/TT	./.	./.	./.	./.	./.	./.	TTCT/TTCT	./.	TTCT/TTCT	./.	./.	./.	./.	./.	./.	./.	./.	./.	./.	./.	TTCT/TTCT	./.	./.	./.	./.	./.	./.	./.	./.	TTCT/TTCT	./.	./.	./.	./.	./.	./.	TTCT/TTCT	./.	./.	./.	./.	./.	./.	./.	./.	./.
InDel 509	A1	7844825	CAAAAAAA/CAAAAAAA	CAAAAAAA/CAAAAAAA	./.	CAAAAAAA/CAAAAAAA	./.	CAAAAAAA/CAAAAAAA	CAAAAAAA/CAAAAAAA	./.	CAAAAAAA/CAAAAAAA	./.	./.	./.	CAAAAAAA/CAAAAAAA	./.	./.	./.	./.	./.	./.	CAAAAAAA/CAAAAAAA	./.	./.	CAAAAAAA/CAAAAAAA	CAAAAAAA/CAAAAAAA	CAAAAAAA/CAAAAAAAA	CAAAAAAA/CAAAAAAA	./.	./.	CAAAAAAA/CAAAAAAA	./.	CAAAAAAA/CAAAAAAA	CAAAAAAA/CAAAAAAA	./.	./.	CAAAAAAA/CAAAAAAA	./.	./.	CAAAAAAA/CAAAAAAA	./.	./.	./.	CAAAAAAA/CAAAAAAA	./.	CAAAAAAA/CAAAAAAA	./.	CAAAAAAA/CAAAAAAAA	./.
InDel 510	A1	7847179	CTTT/CTTT	CTTT/CTTT	CTTT/CTTT	CTTT/CTTT	CTTT/CTTT	CTTT/CTTT	CTTT/CTT	CTTT/CTTT	CTTT/CTTT	CTTT/CTTT	CTTT/CTTT	CTTT/CTTT	CTTT/CTTT	./.	./.	CTTT/CTTT	CTTT/CTTT	./.	./.	CTTT/CTTT	CTTT/CTTT	CTTT/CTTT	CTTT/CTTT	CTTT/CTTT	CTTT/CTTT	CTTT/CTTT	CTTT/CTTT	CTTT/CTTT	CTTT/CTTT	CTTT/CTTT	CTTT/CTTT	CTTT/CTTT	CTTT/CTTT	CTTT/CTTT	CTTT/CTTT	CTTT/CTTT	CTTT/CTTT	CTTT/CTTT	./.	CTTT/CTTT	CTTT/CTTT	CTTT/CTTT	CTTT/CTTT	CTTT/CTTT	CTTT/CTTT	CTTT/CTTT	CTTT/CTTT
InDel 511	A1	7848685	GAGAAGAAGAAGAAGAAGA/GAGAAGAAGAAGAAGAAGA	GAGAAGAAGAAGAAGA/GAGAAGAAGAAGAAGA	GAGAAGAAGAAGAAGA/GAGAAGAAGAAGAAGA	GAGAAGAAGAAGAAGA/GAGAAGAAGAAGAAGA	GAGAAGAAGAAGAAGA/GAGAAGAAGAAGAAGA	GAGAAGAAGAAGAAGA/GAGAAGAAGAAGAAGA	GAGAAGAAGAAGAAGA/GAGAAGAAGAAGAAGA	GAGAAGAAGAAGAAGA/GAGAAGAAGAAGAAGA	GAGAAGAAGAAGAAGA/GAGAAGAAGAAGAAGA	GAGAAGAAGAAGAAGA/GAGAAGAAGAAGAAGA	GAGAAGAAGAAGAAGA/GAGAAGAAGAAGAAGA	GAGAAGAAGAAGAAGA/GAGAAGAAGAAGAAGA	GAGAAGAAGAAGAAGA/GAGAAGAAGAAGAAGA	./.	./.	GAGAAGAAGAAGAAGA/GAGAAGAAGAAGAAGA	GAGAAGAAGAAGAAGA/GAGAAGAAGAAGAAGA	./.	./.	GAGAAGAAGAAGAAGA/GAGAAGAAGAAGAAGA	GAGAAGAAGAAGAAGA/GAGAAGAAGAAGAAGA	GAGAAGAAGAAGAAGA/GAGAAGAAGAAGAAGA	GAGAAGAAGAAGAAGA/GAGAAGAAGAAGAAGA	GAGAAGAAGAAGAAGA/GAGAAGAAGAAGAAGA	GAGAAGAAGAAGAAGA/GAGAAGAAGAAGAAGA	GAGAAGAAGAAGAAGA/GAGAAGAAGAAGAAGA	GAGAAGAAGAAGAAGA/GAGAAGAAGAAGAAGA	GAGAAGAAGAAGAAGA/GAGAAGAAGAAGAAGA	GAGAAGAAGAAGAAGA/GAGAAGAAGAAGAAGA	GAGAAGAAGAAGAAGA/GAGAAGAAGAAGAAGA	GAGAAGAAGAAGAAGA/GAGAAGAAGAAGAAGA	GAGAAGAAGAAGAAGA/GAGAAGAAGAAGAAGA	GAGAAGAAGAAGAAGA/GAGAAGAAGAAGAAGA	GAGAAGAAGAAGAAGA/GAGAAGAAGAAGAAGA	GAGAAGAAGAAGAAGA/GAGAAGAAGAAGAAGA	GAGAAGAAGAAGAAGA/GAGAAGAAGAAGAAGA	GAGAAGAAGAAGAAGA/GAGAAGAAGAAGAAGA	GAGAAGAAGAAGAAGA/GAGAAGAAGAAGAAGA	GAGAAGAAGAAGAAGA/GAGAAGAAGAAGAAGA	GAGAAGAAGAAGAAGA/GAGAAGAAGAAGAAGA	GAGAAGAAGAAGAAGA/GAGAAGAAGAAGAAGA	GAGAAGAAGAAGAAGA/GAGAAGAAGAAGAAGA	GAGAAGAAGAAGAAGA/GAGAAGAAGAAGAAGA	GAGAAGAAGAAGAAGA/GAGAAGAAGAAGAAGA	GAGAAGAAGAAGAAGA/GAGAAGAAGAAGAAGA	GAGAAGAAGAAGAAGA/GAGAAGAAGAAGAAGA	GAGAAGAAGAAGAAGA/GAGAAGAAGAAGAAGA
InDel 512	A1	7848744	TC/TC	./.	./.	./.	./.	./.	./.	./.	./.	./.	./.	./.	./.	./.	./.	./.	./.	./.	./.	./.	./.	./.	./.	./.	./.	./.	./.	./.	./.	./.	./.	./.	./.	./.	./.	./.	./.	./.	TCC/TCC	./.	./.	./.	./.	./.	./.	./.	./.
InDel 513	A1	7869800	TC/TC	./.	./.	./.	./.	./.	./.	./.	./.	./.	./.	./.	./.	./.	./.	./.	./.	./.	./.	TCC/TCC	./.	./.	TCC/TCC	./.	./.	./.	./.	./.	./.	./.	./.	./.	./.	./.	./.	./.	./.	./.	./.	./.	./.	./.	TCC/TCC	./.	./.	./.	./.
InDel 514	A1	7869909	C/C	./.	./.	./.	./.	CT/CT	./.	./.	./.	./.	./.	./.	./.	./.	./.	./.	./.	./.	./.	./.	./.	./.	./.	./.	./.	./.	./.	./.	./.	./.	./.	./.	./.	./.	./.	./.	./.	./.	./.	./.	./.	./.	./.	./.	./.	./.	./.
InDel 515	A1	7929844	ATCCT/ATCCT	AT/AT	AT/AT	AT/AT	AT/AT	AT/AT	AT/AT	AT/AT	AT/AT	AT/AT	AT/AT	AT/AT	AT/AT	./.	./.	AT/AT	AT/AT	./.	./.	AT/AT	AT/AT	AT/AT	AT/AT	AT/AT	AT/AT	AT/AT	AT/AT	AT/AT	AT/AT	AT/AT	AT/AT	AT/AT	AT/AT	AT/AT	AT/AT	AT/AT	AT/AT	AT/AT	AT/AT	AT/AT	AT/AT	AT/AT	AT/AT	AT/AT	AT/AT	AT/AT	AT/AT
InDel 516	A1	7963754	GAAAAAAAAA/GAAAAAAAAA	GAAAAAAAAAA/GAAAAAAAAAA	./.	GAAAAAAAAAA/GAAAAAAAAAA	GAAAAAAAAAA/GAAAAAAAAAA	GAAAAAAAAAA/GAAAAAAAAAA	GAAAAAAAAAA/GAAAAAAAAAA	GAAAAAAAAAA/GAAAAAAAAAA	GAAAAAAAAAA/GAAAAAAAAAA	./.	./.	./.	GAAAAAAAAAA/GAAAAAAAAAA	./.	./.	./.	GAAAAAAAAAA/GAAAAAAAAAA	./.	./.	GAAAAAAAAAA/GAAAAAAAAAA	GAAAAAAAAAA/GAAAAAAAAAA	GAAAAAAAAAA/GAAAAAAAAAA	./.	GAAAAAAAAAA/GAAAAAAAAAA	GAAAAAAAAAA/GAAAAAAAAAA	GAAAAAAAAAA/GAAAAAAAAAA	GAAAAAAAAAA/GAAAAAAAAAA	GAAAAAAAAAA/GAAAAAAAAAA	GAAAAAAAAAA/GAAAAAAAAAA	./.	./.	GAAAAAAAAAA/GAAAAAAAAAA	./.	./.	./.	GAAAAAAAAAA/GAAAAAAAAAA	./.	GAAAAAAAAAA/GAAAAAAAAAA	GAAAAAAAAAA/GAAAAAAAAAA	GAAAAAAAAAA/GAAAAAAAAAA	./.	GAAAAAAAAAA/GAAAAAAAAAA	./.	GAAAAAAAAAA/GAAAAAAAAAA	GAAAAAAAAAA/GAAAAAAAAAA	GAAAAAAAAAA/GAAAAAAAAAA	./.
InDel 517	A1	7967946	GAAAAAA/GAAAAAA	GAAAAAA/GAAAAAA	GAAAAAA/GAAAAAA	GAAAAAA/GAAAAAA	GAAAAAA/GAAAAAAA	GAAAAAA/GAAAAAA	GAAAAAA/GAAAAAA	GAAAAAA/GAAAAAA	GAAAAAA/GAAAAAA	GAAAAAA/GAAAAAA	GAAAAAA/GAAAAAA	GAAAAAA/GAAAAAA	GAAAAAA/GAAAAAA	./.	./.	GAAAAAA/GAAAAAA	GAAAAAA/GAAAAAAA	./.	./.	GAAAAAA/GAAAAAA	GAAAAAA/GAAAAAA	GAAAAAA/GAAAAAA	GAAAAAA/GAAAAAA	GAAAAAA/GAAAAAA	GAAAAAA/GAAAAAA	GAAAAAA/GAAAAAAA	GAAAAAA/GAAAAAA	GAAAAAA/GAAAAAA	GAAAAAA/GAAAAAA	GAAAAAA/GAAAAAA	GAAAAAA/GAAAAAA	GAAAAAA/GAAAAAAA	GAAAAAA/GAAAAAA	GAAAAAA/GAAAAAA	GAAAAAA/GAAAAAA	GAAAAAA/GAAAAAA	GAAAAAA/GAAAAAA	GAAAAAA/GAAAAAA	GAAAAAA/GAAAAAA	GAAAAAA/GAAAAAA	GAAAAAA/GAAAAAA	GAAAAAA/GAAAAAA	GAAAAAA/GAAAAAA	GAAAAAA/GAAAAAA	GAAAAAA/GAAAAAA	GAAAAAA/GAAAAAAA	GAAAAAA/GAAAAAA
InDel 518	A1	7999658	CAAAA/CAAAA	./.	./.	./.	./.	./.	./.	./.	./.	./.	./.	./.	./.	./.	./.	./.	./.	./.	./.	./.	./.	CAAAAAA/CAAAAAA	./.	./.	./.	./.	./.	./.	./.	CAAAAAA/CAAAAAA	./.	./.	./.	CAAAAAA/CAAAAAA	./.	./.	./.	./.	./.	./.	./.	./.	./.	./.	CAAAAAA/CAAAAAA	./.	./.
InDel 519	A1	8002345	CTTTTTTT/CTTTTTTT	CTTTTTT/CTTTTTT	./.	./.	CTTTTTT/CTTTTTT	./.	./.	./.	./.	./.	./.	./.	./.	./.	./.	CTTTTTT/CTTTTTT	./.	./.	./.	./.	./.	./.	./.	CTTTTTTT/CTTTTTT	./.	CTTTTTT/CTTTTTT	./.	CTTTTTT/CTTTTTT	./.	CTTTTTT/CTTTTTT	./.	./.	./.	./.	./.	CTTTTTT/CTTTTTT	./.	./.	./.	./.	./.	./.	./.	CTTTTTT/CTTTTTT	./.	./.	./.
InDel 520	A1	8002758	CAAAA/CAAAA	./.	./.	./.	./.	./.	./.	CAAA/CAAA	./.	CAAA/CAAA	./.	./.	./.	./.	./.	CAAA/CAAA	./.	./.	./.	./.	./.	./.	./.	./.	./.	CAAA/CAAA	./.	./.	./.	CAAA/CAAA	./.	./.	./.	./.	CAAA/CAAA	./.	./.	./.	./.	./.	./.	./.	./.	./.	./.	./.	./.
InDel 521	A1	8059306	AGG/AGG	AGGG/AGGG	./.	AGGG/AGGG	AGGG/AGGG	AGGG/AGGG	AGGG/AGGG	AGGG/AGGG	AGGG/AGGG	AGGG/AGGG	./.	./.	./.	./.	./.	./.	./.	./.	./.	AGGG/AGGG	AGGG/AGGG	./.	AGGG/AGGG	AGGG/AGGG	AGGG/AGGG	./.	./.	AGGG/AGGG	AGGG/AGGG	AGGG/AGGG	AGGG/AGGG	AGGG/AGGG	AGGG/AGGG	AGGG/AGGG	AGGG/AGGG	AGGG/AGGG	./.	AGGG/AGGG	AGGG/AGGG	AGGG/AGGG	AGGG/AGGG	AGGG/AGGG	AGGG/AGGG	AGGG/AGGG	AGGG/AGGG	AGGG/AGGG	./.
InDel 522	A1	8068638	CTTTTTT/CTTTTTT	CTTTTTT/CTTTTTT	CTTTTTT/CTTTTTT	CTTTTTT/CTTTTTTT	CTTTTTT/CTTTTTTT	CTTTTTT/CTTTTTTT	CTTTTTT/CTTTTTT	CTTTTTT/CTTTTTT	./.	CTTTTTT/CTTTTTT	CTTTTTT/CTTTTTTT	CTTTTTT/CTTTTTT	CTTTTTT/CTTTTTT	./.	./.	CTTTTTT/CTTTTTT	CTTTTTT/CTTTTTT	./.	./.	CTTTTTT/CTTTTTT	CTTTTTT/CTTTTTT	CTTTTTT/CTTTTTTT	CTTTTTT/CTTTTTT	CTTTTTT/CTTTTTT	CTTTTTT/CTTTTTT	CTTTTTT/CTTTTTTT	CTTTTTT/CTTTTTT	./.	CTTTTTT/CTTTTTTT	CTTTTTT/CTTTTTT	CTTTTTT/CTTTTTT	CTTTTTT/CTTTTTTT	CTTTTTT/CTTTTTT	CTTTTTT/CTTTTTT	CTTTTTT/CTTTTTT	CTTTTTT/CTTTTTT	CTTTTTT/CTTTTTT	CTTTTTT/CTTTTTT	CTTTTTT/CTTTTTT	CTTTTTT/CTTTTTT	CTTTTTT/CTTTTTT	CTTTTTT/CTTTTTT	CTTTTTT/CTTTTTTT	CTTTTTT/CTTTTTTT	CTTTTTT/CTTTTTT	CTTTTTT/CTTTTTTT	CTTTTTT/CTTTTTTT
InDel 523	A1	8073115	GAAA/GAAA	GAAAA/GAAAA	./.	./.	GAAAA/GAAAA	./.	./.	./.	./.	./.	./.	./.	GAAAA/GAAAA	./.	./.	./.	./.	./.	./.	./.	./.	./.	./.	./.	./.	./.	./.	./.	./.	./.	./.	GAAAA/GAAAA	./.	./.	./.	GAAAA/GAAAA	./.	GAAAA/GAAAA	./.	GAAAA/GAAAA	./.	./.	./.	./.	./.	./.	./.
InDel 524	A1	8074632	GTCT/GTCT	./.	GT/GT	GT/GT	GT/GT	GT/GT	GT/GT	GT/GT	GT/GT	./.	./.	GT/GT	./.	./.	./.	GT/GT	GT/GT	./.	./.	./.	./.	./.	GT/GT	GT/GT	./.	GT/GT	./.	GT/GT	./.	./.	GT/GT	./.	GT/GT	GT/GT	GT/GT	GT/GT	./.	./.	GT/GT	./.	./.	./.	GT/GT	./.	./.	./.	GT/GT
InDel 525	A1	8075576	GTTT/GTTT	./.	GTTTT/GTTTT	./.	./.	./.	./.	./.	./.	GTTTT/GTTTT	./.	GTTTT/GTTTT	./.	./.	./.	./.	./.	./.	./.	./.	./.	./.	./.	GTTTT/GTTTT	./.	./.	./.	GTTTT/GTTTT	./.	./.	./.	./.	./.	./.	./.	./.	./.	./.	./.	./.	./.	./.	./.	./.	./.	./.	./.
InDel 526	A1	8075781	CAAAA/CAAAA	./.	./.	./.	./.	./.	./.	./.	./.	./.	./.	./.	./.	./.	./.	CAA/CAA	./.	./.	./.	./.	CAA/CAA	./.	./.	./.	./.	./.	./.	./.	CAA/CAA	./.	./.	./.	./.	./.	./.	./.	./.	./.	./.	./.	./.	./.	./.	./.	./.	./.	./.
InDel 527	A1	8097421	ATTT/ATTT	./.	./.	./.	ATTTT/ATTTT	ATTTT/ATTTT	./.	./.	./.	./.	./.	./.	./.	./.	./.	./.	./.	./.	./.	ATTTT/ATTTT	ATTTT/ATTTT	./.	ATTTT/ATTTT	./.	./.	./.	ATTTT/ATTTT	./.	./.	ATTTT/ATTTT	./.	./.	./.	./.	ATTTT/ATTTT	./.	./.	./.	./.	./.	./.	./.	./.	./.	./.	./.	./.
InDel 528	A1	8147966	CTATATAT/CTATATAT	./.	./.	./.	./.	./.	./.	./.	./.	./.	./.	./.	./.	./.	./.	./.	./.	./.	./.	./.	./.	./.	./.	./.	./.	CTATAT/CTATAT	./.	CTATAT/CTATAT	CTATAT/CTATAT	./.	./.	./.	./.	./.	CTATAT/CTATAT	./.	./.	CTATAT/CTATAT	CTATAT/CTATAT	./.	./.	CTATAT/CTATAT	CTATAT/CTATAT	./.	./.	./.	CTATAT/CTATAT
InDel 529	A1	8148208	AGG/AGG	./.	./.	./.	./.	./.	./.	./.	./.	./.	./.	./.	./.	./.	./.	./.	./.	./.	./.	./.	./.	./.	./.	AG/AG	./.	./.	./.	./.	./.	./.	./.	./.	AG/AG	./.	AG/AG	./.	./.	AG/AG	./.	./.	./.	./.	./.	./.	./.	./.	./.
InDel 530	A1	8150906	CAAAAA/CAAAAA	./.	./.	./.	./.	./.	./.	CAAAA/CAAAA	./.	./.	./.	./.	./.	./.	./.	./.	./.	./.	./.	./.	./.	CAAAA/CAAAA	./.	./.	./.	./.	CAAAA/CAAAA	./.	./.	./.	./.	./.	./.	./.	./.	./.	./.	./.	./.	./.	./.	./.	./.	./.	./.	./.	./.
InDel 531	A1	8155040	AGTGGTGGTGGTGGTGGTGGTGGTGG/AGTGGTGGTGGTGGTGGTGGTGGTGG	AGTGGTGGTGGTGGTGGTGGTGG/AGTGGTGGTGGTGGTGGTGGTGG	./.	AGTGGTGGTGGTGGTGGTGGTGG/AGTGGTGGTGGTGGTGGTGGTGG	AGTGGTGGTGGTGGTGGTGGTGG/AGTGGTGGTGGTGGTGGTGGTGG	./.	AGTGGTGGTGGTGGTGGTGGTGG/AGTGGTGGTGGTGGTGGTGGTGG	AGTGGTGGTGGTGGTGGTGGTGG/AGTGGTGGTGGTGGTGGTGGTGG	./.	./.	AGTGGTGGTGGTGGTGGTGGTGG/AGTGGTGGTGGTGGTGGTGGTGG	AGTGGTGGTGGTGGTGGTGGTGG/AGTGGTGGTGGTGGTGGTGGTGG	AGTGGTGGTGGTGGTGGTGGTGG/AGTGGTGGTGGTGGTGGTGGTGG	./.	./.	AGTGGTGGTGGTGGTGGTGGTGG/AGTGGTGGTGGTGGTGGTGGTGG	AGTGGTGGTGGTGGTGGTGGTGG/AGTGGTGGTGGTGGTGGTGGTGG	./.	./.	AGTGGTGGTGGTGGTGGTGGTGG/AGTGGTGGTGGTGGTGGTGGTGG	AGTGGTGGTGGTGGTGGTGGTGG/AGTGGTGGTGGTGGTGGTGGTGG	AGTGGTGGTGGTGGTGGTGGTGG/AGTGGTGGTGGTGGTGGTGGTGG	AGTGGTGGTGGTGGTGGTGGTGG/AGTGGTGGTGGTGGTGGTGGTGG	./.	AGTGGTGGTGGTGGTGGTGGTGG/AGTGGTGGTGGTGGTGGTGGTGG	AGTGGTGGTGGTGGTGGTGGTGG/AGTGGTGGTGGTGGTGGTGGTGG	AGTGGTGGTGGTGGTGGTGGTGG/AGTGGTGGTGGTGGTGGTGGTGG	AGTGGTGGTGGTGGTGGTGGTGG/AGTGGTGGTGGTGGTGGTGGTGG	AGTGGTGGTGGTGGTGGTGGTGG/AGTGGTGGTGGTGGTGGTGGTGG	AGTGGTGGTGGTGGTGGTGGTGG/AGTGGTGGTGGTGGTGGTGGTGG	AGTGGTGGTGGTGGTGGTGGTGG/AGTGGTGGTGGTGGTGGTGGTGG	AGTGGTGGTGGTGGTGGTGGTGG/AGTGGTGGTGGTGGTGGTGGTGG	AGTGGTGGTGGTGGTGGTGGTGG/AGTGGTGGTGGTGGTGGTGGTGG	AGTGGTGGTGGTGGTGGTGGTGG/AGTGGTGGTGGTGGTGGTGGTGG	./.	AGTGGTGGTGGTGGTGGTGGTGG/AGTGGTGGTGGTGGTGGTGGTGG	AGTGGTGGTGGTGGTGGTGGTGG/AGTGGTGGTGGTGGTGGTGGTGG	./.	./.	AGTGGTGGTGGTGGTGGTGGTGG/AGTGGTGGTGGTGGTGGTGGTGG	AGTGGTGGTGGTGGTGGTGGTGG/AGTGGTGGTGGTGGTGGTGGTGG	AGTGGTGGTGGTGGTGGTGGTGG/AGTGGTGGTGGTGGTGGTGGTGG	AGTGGTGGTGGTGGTGGTGGTGG/AGTGGTGGTGGTGGTGGTGGTGG	AGTGGTGGTGGTGGTGGTGGTGG/AGTGGTGGTGGTGGTGGTGGTGG	./.	AGTGGTGGTGGTGGTGGTGGTGG/AGTGGTGGTGGTGGTGGTGGTGG	AGTGGTGGTGGTGGTGGTGGTGG/AGTGGTGGTGGTGGTGGTGGTGG
InDel 532	A1	8167761	CT/CT	./.	CTT/CTT	CTT/CTT	./.	./.	./.	CTT/CTT	CTT/CTT	CTT/CTT	CTT/CTT	./.	./.	./.	./.	CTT/CTT	./.	./.	./.	CTT/CTT	CTT/CTT	CTT/CTT	CTT/CTT	CTT/CTT	./.	./.	CTT/CTT	CTT/CTT	./.	./.	./.	./.	./.	./.	CTT/CTT	CTT/CTT	./.	CTT/CTT	CTT/CTT	./.	CTT/CTT	CTT/CTT	./.	CTT/CTT	./.	CTT/CTT	./.
InDel 533	A1	8170529	TAAAA/TAAAA	./.	./.	./.	./.	./.	./.	./.	TAAA/TAAA	./.	./.	./.	./.	./.	./.	./.	./.	./.	./.	./.	TAAA/TAAA	./.	./.	./.	TAAA/TAAA	./.	./.	./.	./.	./.	./.	./.	./.	./.	./.	./.	./.	./.	TAAA/TAAA	./.	TAAA/TAAA	./.	./.	TAAA/TAAA	./.	./.	./.
InDel 534	A1	8180076	AT/AT	A/A	./.	./.	./.	A/A	./.	./.	./.	A/A	./.	./.	./.	./.	./.	A/A	./.	./.	./.	./.	./.	./.	./.	./.	./.	./.	./.	./.	./.	./.	A/A	A/A	./.	./.	./.	A/A	./.	./.	./.	./.	./.	A/A	./.	./.	A/A	./.	A/A
InDel 535	A1	8181417	AG/AG	./.	./.	./.	./.	./.	./.	./.	./.	./.	./.	./.	./.	./.	./.	./.	AGG/AGG	./.	./.	./.	AGG/AGG	./.	./.	./.	AGG/AGG	./.	./.	./.	./.	./.	AGG/AGG	./.	./.	./.	./.	./.	./.	AGG/AGG	./.	./.	./.	./.	./.	./.	./.	./.	./.
InDel 536	A1	8182843	A/A	AT/AT	./.	AT/AT	AT/AT	AT/AT	./.	./.	AT/AT	./.	./.	AT/AT	./.	./.	./.	AT/AT	./.	./.	./.	./.	AT/AT	AT/AT	./.	./.	AT/AT	./.	AT/AT	./.	AT/AT	AT/AT	AT/AT	./.	AT/AT	./.	AT/AT	AT/AT	./.	./.	AT/AT	AT/AT	./.	./.	./.	./.	./.	AT/AT	./.
InDel 537	A1	8193398	ATTTTTTTTTT/ATTTTTTTTTT	ATTTTTTTT/ATTTTTTTT	./.	ATTTTTTTT/ATTTTTTTT	ATTTTTTTT/ATTTTTTTT	./.	ATTTTTTTT/ATTTTTTTT	./.	./.	./.	./.	ATTTTTTTT/ATTTTTTTT	ATTTTTTTT/ATTTTTTTT	./.	./.	ATTTTTTTT/ATTTTTTTT	./.	./.	./.	ATTTTTTTT/ATTTTTTTT	./.	./.	ATTTTTTTT/ATTTTTTTT	./.	./.	./.	./.	./.	./.	ATTTTTTTT/ATTTTTTTT	./.	ATTTTTTTT/ATTTTTTTT	ATTTTTTTT/ATTTTTTTT	./.	./.	ATTTTTTTT/ATTTTTTTT	./.	ATTTTTTTT/ATTTTTTTT	./.	./.	./.	./.	./.	./.	./.	./.	./.
InDel 538	A1	8201367	TTCTCT/TTCTCT	TTCTCT/TTCTCT	TTCTCT/TTCTCT	./.	./.	./.	TTCTCT/TTCTCT	./.	TTCTCT/TTCT	./.	TTCTCT/TTCTCT	./.	TTCTCT/TTCTCT	./.	./.	TTCTCT/TTCTCT	TTCTCT/TTCTCT	./.	./.	./.	TTCTCT/TTCTCT	./.	./.	./.	TTCTCT/TTCTCT	TTCTCT/TTCTCT	./.	TTCTCT/TTCTCT	./.	TTCTCT/TTCTCT	./.	./.	./.	TTCTCT/TTCTCT	TTCTCT/TTCTCT	TTCTCT/TTCTCT	./.	./.	TTCTCT/TTCTCT	TTCTCT/TTCTCT	./.	./.	./.	TTCTCT/TTCTCT	TTCTCT/TTCTCT	TTCTCT/TTCTCT	TTCTCT/TTCTCT
InDel 539	A1	8201692	CAAAA/CAAAA	CAAAA/CAAAA	CAAAA/CAAAA	./.	./.	./.	CAAAA/CAAA	./.	CAAAA/CAAAA	./.	./.	CAAAA/CAAAA	./.	./.	./.	CAAAA/CAAAA	./.	./.	./.	./.	./.	CAAAA/CAAAA	./.	CAAAA/CAAAA	./.	./.	./.	CAAAA/CAAAA	./.	./.	./.	CAAAA/CAAAA	./.	./.	CAAAA/CAAAA	CAAAA/CAAAA	./.	./.	CAAAA/CAAAA	CAAAA/CAAAA	./.	./.	CAAAA/CAAAA	./.	CAAAA/CAAAA	./.	./.
InDel 540	A1	8260935	GAAAAAAAAA/GAAAAAAAAA	./.	GAAAAAAAAA/GAAAAAAAAAA	GAAAAAAAAAA/GAAAAAAAAAA	./.	./.	./.	./.	./.	./.	GAAAAAAAAAA/GAAAAAAAAAA	./.	./.	./.	./.	./.	./.	./.	./.	./.	./.	./.	GAAAAAAAAAA/GAAAAAAAAAA	./.	./.	./.	GAAAAAAAAAA/GAAAAAAAAAA	./.	./.	./.	./.	./.	./.	./.	GAAAAAAAAAA/GAAAAAAAAAA	./.	./.	./.	./.	./.	./.	./.	./.	./.	./.	./.	./.
InDel 541	A1	8276818	CAAAAAA/CAAAAAA	CAAAAAA/CAAAAAA	CAAAAAA/CAAAAAA	CAAAAAA/CAAAAAA	CAAAAAA/CAAAAAA	CAAAAAA/CAAAAAA	./.	CAAAAAA/CAAAAAA	CAAAAAA/CAAAAAA	CAAAAAA/CAAAAAA	CAAAAAA/CAAAAAA	CAAAAAA/CAAAAAA	CAAAAAA/CAAAAAA	./.	./.	CAAAAAA/CAAAAAAA	CAAAAAA/CAAAAAA	./.	./.	CAAAAAA/CAAAAAA	CAAAAAA/CAAAAAA	CAAAAAA/CAAAAAA	CAAAAAA/CAAAAAA	CAAAAAA/CAAAAAA	CAAAAAA/CAAAAAA	CAAAAAA/CAAAAAA	CAAAAAA/CAAAAAA	CAAAAAA/CAAAAAA	CAAAAAA/CAAAAAA	CAAAAAA/CAAAAAA	CAAAAAA/CAAAAAA	CAAAAAA/CAAAAAAA	CAAAAAA/CAAAAAA	CAAAAAA/CAAAAAA	CAAAAAA/CAAAAAA	CAAAAAA/CAAAAAA	CAAAAAA/CAAAAAA	CAAAAAA/CAAAAAA	CAAAAAA/CAAAAAA	CAAAAAA/CAAAAAA	CAAAAAA/CAAAAAA	CAAAAAA/CAAAAAA	CAAAAAA/CAAAAAA	CAAAAAA/CAAAAAA	CAAAAAA/CAAAAAAA	CAAAAAA/CAAAAAA	CAAAAAA/CAAAAAA
InDel 542	A1	8283426	AT/AT	AT/AT	AT/AT	AT/AT	AT/AT	AT/AT	AT/AT	AT/AT	AT/AT	./.	AT/AT	./.	AT/AT	./.	./.	AT/AT	AT/AT	./.	./.	AT/AT	AT/AT	AT/AT	AT/AT	AT/AT	AT/AT	AT/AT	AT/AT	AT/AT	AT/AT	AT/AT	AT/AT	AT/AT	AT/AT	AT/A	AT/AT	AT/AT	AT/AT	AT/AT	AT/AT	AT/AT	./.	AT/AT	AT/AT	AT/AT	AT/AT	./.	AT/AT
InDel 543	A1	8289011	ACTCTCTCTCTCTCTCTCTCTCTCTCT/ACTCTCTCTCTCTCTCTCTCTCTCTCT	./.	./.	ACTCTCTCTCTCTCTCTCTCTCTCT/ACTCTCTCTCTCTCTCTCTCTCTCT	./.	ACTCTCTCTCTCTCTCTCTCTCTCT/ACTCTCTCTCTCTCTCTCTCTCTCT	ACTCTCTCTCTCTCTCTCTCTCTCT/ACTCTCTCTCTCTCTCTCTCTCTCT	ACTCTCTCTCTCTCTCTCTCTCTCT/ACTCTCTCTCTCTCTCTCTCTCTCT	./.	./.	./.	./.	./.	./.	./.	./.	ACTCTCTCTCTCTCTCTCTCTCTCTCT/ACTCTCTCTCTCTCTCTCTCTCTCT	./.	./.	./.	ACTCTCTCTCTCTCTCTCTCTCTCT/ACTCTCTCTCTCTCTCTCTCTCTCT	ACTCTCTCTCTCTCTCTCTCTCTCT/ACTCTCTCTCTCTCTCTCTCTCTCT	./.	./.	ACTCTCTCTCTCTCTCTCTCTCTCT/ACTCTCTCTCTCTCTCTCTCTCTCT	./.	ACTCTCTCTCTCTCTCTCTCTCTCT/ACTCTCTCTCTCTCTCTCTCTCTCT	ACTCTCTCTCTCTCTCTCTCTCTCT/ACTCTCTCTCTCTCTCTCTCTCTCT	./.	./.	./.	./.	./.	ACTCTCTCTCTCTCTCTCTCTCTCT/ACTCTCTCTCTCTCTCTCTCTCTCT	ACTCTCTCTCTCTCTCTCTCTCTCT/ACTCTCTCTCTCTCTCTCTCTCTCT	./.	ACTCTCTCTCTCTCTCTCTCTCTCT/ACTCTCTCTCTCTCTCTCTCTCTCT	ACTCTCTCTCTCTCTCTCTCTCTCT/ACTCTCTCTCTCTCTCTCTCTCTCT	./.	./.	./.	./.	ACTCTCTCTCTCTCTCTCTCTCTCT/ACTCTCTCTCTCTCTCTCTCTCTCT	./.	./.	./.	./.
InDel 544	A1	8415881	GTTT/GTTT	./.	./.	./.	./.	GTTT/GTT	./.	./.	GTTT/GTTT	./.	./.	./.	./.	./.	./.	./.	GTTT/GTTT	./.	./.	./.	./.	./.	./.	GTTT/GTTT	GTTT/GTTT	GTTT/GTTT	GTTT/GTTT	./.	GTTT/GTTT	./.	GTTT/GTTT	GTTT/GTTT	GTTT/GTTT	GTTT/GTTT	GTTT/GTTT	./.	./.	./.	GTTT/GTTT	./.	./.	./.	./.	./.	./.	./.	GTTT/GTTT
InDel 545	A1	8454774	G/G	./.	./.	./.	./.	./.	./.	./.	./.	./.	./.	./.	./.	./.	./.	./.	./.	./.	./.	./.	./.	./.	./.	./.	./.	./.	./.	./.	./.	GA/GA	./.	./.	./.	./.	./.	./.	./.	./.	./.	./.	./.	./.	GA/GA	./.	./.	./.	./.
InDel 546	A1	8477193	ACCCCCC/ACCCCCC	./.	./.	./.	./.	./.	./.	./.	./.	./.	./.	./.	ACCCCC/ACCCCC	./.	./.	./.	./.	./.	./.	./.	./.	./.	ACCCCC/ACCCCC	./.	./.	ACCCCC/ACCCCC	ACCCCC/ACCCCC	ACCCCC/ACCCCC	./.	ACCCCC/ACCCCC	./.	./.	./.	ACCCCC/ACCCCC	./.	./.	./.	./.	ACCCCC/ACCCCC	ACCCCC/ACCCCC	ACCCCC/ACCCCC	ACCCCC/ACCCCC	./.	./.	ACCCCC/ACCCCC	./.	./.
InDel 547	A1	8549737	ATTTTTTTTTT/ATTTTTTTTTT	./.	./.	./.	./.	./.	./.	./.	./.	./.	./.	./.	./.	./.	./.	./.	./.	./.	./.	./.	ATTTTTTTTT/ATTTTTTTTT	./.	./.	./.	./.	./.	./.	./.	./.	./.	ATTTTTTTTT/ATTTTTTTTT	./.	./.	./.	ATTTTTTTTT/ATTTTTTTTT	./.	./.	./.	./.	./.	./.	./.	./.	./.	./.	./.	./.
InDel 548	A1	8550453	ATTTTTTTTT/ATTTTTTTTT	./.	./.	./.	./.	./.	./.	./.	ATTTTTTTT/ATTTTTTTT	./.	./.	./.	./.	./.	./.	ATTTTTTTT/ATTTTTTTT	./.	./.	./.	./.	./.	./.	./.	./.	./.	./.	./.	./.	./.	./.	./.	./.	./.	./.	./.	ATTTTTTTT/ATTTTTTTT	./.	./.	./.	./.	./.	./.	./.	./.	./.	./.	./.
InDel 549	A1	8666289	CTTGTTGTTGTT/CTTGTTGTTGTT	CTTGTTGTT/CTTGTTGTT	CTTGTTGTT/CTTGTTGTT	CTTGTTGTT/CTTGTTGTT	CTTGTTGTT/CTTGTTGTT	CTTGTTGTT/CTTGTTGTT	CTTGTTGTT/CTTGTTGTT	CTTGTTGTT/CTTGTTGTT	CTTGTTGTT/CTTGTTGTT	CTTGTTGTT/CTTGTTGTT	CTTGTTGTT/CTTGTTGTT	CTTGTTGTT/CTTGTTGTT	CTTGTTGTT/CTTGTTGTT	./.	./.	CTTGTTGTT/CTTGTTGTT	CTTGTTGTT/CTTGTTGTT	./.	./.	CTTGTTGTT/CTTGTTGTT	CTTGTTGTT/CTTGTTGTT	CTTGTTGTT/CTTGTTGTT	CTTGTTGTT/CTTGTTGTT	CTTGTTGTT/CTTGTTGTT	CTTGTTGTT/CTTGTTGTT	CTTGTTGTT/CTTGTTGTT	CTTGTTGTT/CTTGTTGTT	CTTGTTGTT/CTTGTTGTT	CTTGTTGTT/CTTGTTGTT	CTTGTTGTT/CTTGTTGTT	CTTGTTGTT/CTTGTTGTT	CTTGTTGTT/CTTGTTGTT	CTTGTTGTT/CTTGTTGTT	CTTGTTGTT/CTTGTTGTT	CTTGTTGTT/CTTGTTGTT	CTTGTTGTT/CTTGTTGTT	CTTGTTGTT/CTTGTTGTT	CTTGTTGTT/CTTGTTGTT	CTTGTTGTT/CTTGTTGTT	CTTGTTGTT/CTTGTTGTT	CTTGTTGTT/CTTGTTGTT	CTTGTTGTT/CTTGTTGTT	CTTGTTGTT/CTTGTTGTT	CTTGTTGTT/CTTGTTGTT	CTTGTTGTT/CTTGTTGTT	CTTGTTGTT/CTTGTTGTT	CTTGTTGTT/CTTGTTGTT
InDel 550	A1	8668102	ATTTTTTT/ATTTTTTT	./.	./.	./.	./.	./.	ATTTTTTTT/ATTTTTTTT	./.	./.	./.	./.	./.	./.	./.	./.	./.	./.	./.	./.	./.	./.	./.	./.	./.	./.	./.	./.	./.	./.	./.	./.	ATTTTTTTT/ATTTTTTTT	./.	ATTTTTTTT/ATTTTTTTT	./.	./.	./.	./.	./.	./.	./.	./.	./.	./.	./.	./.	ATTTTTTTT/ATTTTTTTT
InDel 551	A1	8669831	CAGAGAGAGAGAGAGAGAGAGAGAGAGAGAGA/CAGAGAGAGAGAGAGAGAGAGAGAGAGAGAGA	./.	CAGAGAGAGAGAGAGAGAGAGAGAGAGAGAGA/CAGAGAGAGAGAGAGAGAGAGAGAGAGAGAGA	CAGAGAGAGAGAGAGAGAGAGAGAGAGAGAGA/CAGAGAGAGAGAGAGAGAGAGAGAGAGAGA	./.	./.	./.	./.	./.	./.	./.	CAGAGAGAGAGAGAGAGAGAGAGAGAGAGAGA/CAGAGAGAGAGAGAGAGAGAGAGAGAGAGAGA	./.	./.	./.	./.	CAGAGAGAGAGAGAGAGAGAGAGAGAGAGAGA/CAGAGAGAGAGAGAGAGAGAGAGAGAGAGAGA	./.	./.	CAGAGAGAGAGAGAGAGAGAGAGAGAGAGAGA/CAGAGAGAGAGAGAGAGAGAGAGAGAGAGAGA	CAGAGAGAGAGAGAGAGAGAGAGAGAGAGAGA/CAGAGAGAGAGAGAGAGAGAGAGAGAGAGAGA	./.	CAGAGAGAGAGAGAGAGAGAGAGAGAGAGAGA/CAGAGAGAGAGAGAGAGAGAGAGAGAGAGAGA	CAGAGAGAGAGAGAGAGAGAGAGAGAGAGAGA/CAGAGAGAGAGAGAGAGAGAGAGAGAGAGAGA	CAGAGAGAGAGAGAGAGAGAGAGAGAGAGAGA/CAGAGAGAGAGAGAGAGAGAGAGAGAGAGAGA	CAGAGAGAGAGAGAGAGAGAGAGAGAGAGAGA/CAGAGAGAGAGAGAGAGAGAGAGAGAGAGAGA	./.	CAGAGAGAGAGAGAGAGAGAGAGAGAGAGAGA/CAGAGAGAGAGAGAGAGAGAGAGAGAGAGA	CAGAGAGAGAGAGAGAGAGAGAGAGAGAGAGA/CAGAGAGAGAGAGAGAGAGAGAGAGAGAGAGA	CAGAGAGAGAGAGAGAGAGAGAGAGAGAGAGA/CAGAGAGAGAGAGAGAGAGAGAGAGAGAGAGA	./.	CAGAGAGAGAGAGAGAGAGAGAGAGAGAGAGA/CAGAGAGAGAGAGAGAGAGAGAGAGAGAGAGA	CAGAGAGAGAGAGAGAGAGAGAGAGAGAGAGA/CAGAGAGAGAGAGAGAGAGAGAGAGAGAGAGA	CAGAGAGAGAGAGAGAGAGAGAGAGAGAGAGA/CAGAGAGAGAGAGAGAGAGAGAGAGAGAGA	./.	CAGAGAGAGAGAGAGAGAGAGAGAGAGAGAGA/CAGAGAGAGAGAGAGAGAGAGAGAGAGAGAGA	./.	CAGAGAGAGAGAGAGAGAGAGAGAGAGAGAGA/CAGAGAGAGAGAGAGAGAGAGAGAGAGAGAGA	CAGAGAGAGAGAGAGAGAGAGAGAGAGAGAGA/CAGAGAGAGAGAGAGAGAGAGAGAGAGAGAGA	CAGAGAGAGAGAGAGAGAGAGAGAGAGAGAGA/CAGAGAGAGAGAGAGAGAGAGAGAGAGAGAGA	CAGAGAGAGAGAGAGAGAGAGAGAGAGAGAGA/CAGAGAGAGAGAGAGAGAGAGAGAGAGAGAGA	CAGAGAGAGAGAGAGAGAGAGAGAGAGAGAGA/CAGAGAGAGAGAGAGAGAGAGAGAGAGAGAGA	./.	./.	./.	CAGAGAGAGAGAGAGAGAGAGAGAGAGAGAGA/CAGAGAGAGAGAGAGAGAGAGAGAGAGAGAGA	CAGAGAGAGAGAGAGAGAGAGAGAGAGAGAGA/CAGAGAGAGAGAGAGAGAGAGAGAGAGAGAGA
InDel 552	A1	8673523	ATTTT/ATTTT	./.	./.	./.	./.	./.	./.	./.	./.	./.	./.	./.	ATTT/ATTT	./.	./.	./.	./.	./.	./.	./.	ATTT/ATTT	./.	./.	./.	./.	./.	./.	./.	./.	./.	ATTT/ATTT	./.	./.	./.	./.	./.	./.	./.	./.	./.	./.	./.	ATTT/ATTT	./.	./.	./.	./.
InDel 553	A1	8675389	TAA/TAA	./.	TAA/TAA	./.	./.	./.	TAA/TAA	./.	TAA/TAA	./.	TAA/TAA	TAA/TAA	TAA/TAA	./.	./.	TAA/TAA	TAA/TAA	./.	./.	TAA/TAA	./.	TAA/TAA	./.	./.	./.	TAA/TAA	./.	TAA/TAA	./.	TAA/TAA	./.	./.	TAA/TAA	TAA/TAA	TAA/TAA	TAA/TAA	./.	./.	./.	TAA/TAA	TAA/TAA	TAA/TAA	TAA/TAA	./.	TAA/TAA	TAA/TAA	./.
InDel 554	A1	8675699	GAAAAAA/GAAAAAA	GAAAAAA/GAAAAAA	./.	./.	GAAAAAA/GAAAAAA	./.	GAAAAAA/GAAAAAA	GAAAAAA/GAAAAAA	GAAAAAA/GAAAAAA	GAAAAAA/GAAAAAA	./.	GAAAAAA/GAAAAAA	GAAAAAA/GAAAAAA	./.	./.	GAAAAAA/GAAAAAA	GAAAAAA/GAAAAAA	./.	./.	GAAAAAA/GAAAAAA	./.	GAAAAAA/GAAAAAAA	GAAAAAA/GAAAAAA	GAAAAAA/GAAAAAA	GAAAAAA/GAAAAAAA	GAAAAAA/GAAAAAA	GAAAAAA/GAAAAAAA	GAAAAAA/GAAAAAA	GAAAAAA/GAAAAAA	GAAAAAA/GAAAAAAA	GAAAAAA/GAAAAAA	GAAAAAA/GAAAAAA	GAAAAAA/GAAAAAA	GAAAAAA/GAAAAAA	GAAAAAA/GAAAAAA	GAAAAAA/GAAAAAA	GAAAAAA/GAAAAAA	GAAAAAA/GAAAAAA	./.	./.	GAAAAAA/GAAAAAAA	GAAAAAA/GAAAAAA	GAAAAAA/GAAAAAAA	GAAAAAA/GAAAAAA	./.	GAAAAAA/GAAAAAA	./.
InDel 555	A1	8676039	CTTTTT/CTTTTT	./.	CTTTT/CTTTT	CTTTT/CTTTT	CTTTT/CTTTT	CTTTT/CTTTT	./.	CTTTT/CTTTT	./.	CTTTT/CTTTT	./.	CTTTT/CTTTT	./.	./.	./.	CTTTT/CTTTT	CTTTT/CTTTT	./.	./.	./.	./.	CTTTT/CTTTT	./.	CTTTT/CTTTT	CTTTT/CTTTT	CTTTT/CTTTT	CTTTT/CTTTT	./.	./.	./.	CTTTT/CTTTT	CTTTT/CTTTT	CTTTT/CTTTT	CTTTT/CTTTT	CTTTT/CTTTT	CTTTT/CTTTT	./.	CTTTT/CTTTT	CTTTT/CTTTT	CTTTT/CTTTT	CTTTT/CTTTT	CTTTT/CTTTT	./.	CTTTT/CTTTT	./.	./.	CTTTT/CTTTT
InDel 556	A1	8676212	CTTTTTTTT/CTTTTTTTT	CTTTTTTTTT/CTTTTTTTTT	./.	CTTTTTTTTT/CTTTTTTTTT	./.	./.	./.	CTTTTTTTTT/CTTTTTTTTT	./.	./.	./.	./.	./.	./.	./.	./.	CTTTTTTTTT/CTTTTTTTTT	./.	./.	./.	./.	CTTTTTTTTT/CTTTTTTTTT	./.	CTTTTTTTTT/CTTTTTTTTT	./.	CTTTTTTTTT/CTTTTTTTTT	CTTTTTTTTT/CTTTTTTTTT	CTTTTTTTTT/CTTTTTTTTT	CTTTTTTTTT/CTTTTTTTTT	CTTTTTTTTT/CTTTTTTTTT	./.	CTTTTTTTTT/CTTTTTTTTT	./.	CTTTTTTTTT/CTTTTTTTTT	CTTTTTTTTT/CTTTTTTTTT	CTTTTTTTTT/CTTTTTTTTT	./.	CTTTTTTTTT/CTTTTTTTTT	./.	./.	CTTTTTTTTT/CTTTTTTTTT	CTTTTTTTTT/CTTTTTTTTT	./.	./.	./.	./.	./.
InDel 557	A1	8687464	CCTT/CCTT	./.	./.	./.	./.	./.	CCTTCTT/CCTTCTT	./.	./.	./.	./.	./.	./.	./.	./.	CCTTCTT/CCTTCTT	CCTTCTT/CCTTCTT	./.	./.	./.	./.	./.	./.	./.	./.	./.	./.	CCTTCTT/CCTTCTT	./.	./.	./.	./.	./.	./.	./.	./.	./.	./.	./.	./.	./.	./.	./.	./.	./.	./.	CCTTCTT/CCTTCTT
InDel 558	A1	8689271	ATTTTTT/ATTTTTT	./.	./.	./.	./.	./.	./.	./.	./.	./.	./.	./.	./.	./.	./.	./.	./.	./.	./.	./.	./.	./.	./.	./.	./.	./.	./.	./.	./.	./.	./.	ATTTTTTT/ATTTTTTT	./.	./.	./.	./.	./.	./.	./.	./.	./.	./.	./.	./.	./.	./.	./.
InDel 559	A1	8695546	CAAAAAA/CAAAAAA	CAAAAAA/CAAAAAA	./.	CAAAAAA/CAAAAAA	CAAAAAA/CAAAAAA	CAAAAAA/CAAAAAA	CAAAAAA/CAAAAAA	./.	CAAAAAA/CAAAAAAA	./.	./.	./.	./.	./.	./.	./.	CAAAAAA/CAAAAAA	./.	./.	CAAAAAA/CAAAAAA	CAAAAAA/CAAAAAA	CAAAAAA/CAAAAAA	./.	CAAAAAA/CAAAAAA	CAAAAAA/CAAAAAA	CAAAAAA/CAAAAAA	CAAAAAA/CAAAAAA	CAAAAAA/CAAAAAA	CAAAAAA/CAAAAAA	CAAAAAA/CAAAAAA	CAAAAAA/CAAAAAA	CAAAAAA/CAAAAAA	./.	CAAAAAA/CAAAAAA	CAAAAAA/CAAAAAA	CAAAAAA/CAAAAAAA	CAAAAAA/CAAAAAA	./.	CAAAAAA/CAAAAAA	./.	./.	CAAAAAA/CAAAAAA	CAAAAAA/CAAAAAAA	CAAAAAA/CAAAAAA	CAAAAAA/CAAAAAA	CAAAAAA/CAAAAAA	CAAAAAA/CAAAAAA
InDel 560	A1	8695742	ATTTTT/ATTTTT	./.	./.	./.	./.	./.	./.	./.	ATTTT/ATTTT	./.	./.	./.	./.	./.	./.	./.	./.	./.	./.	./.	ATTTT/ATTTT	./.	./.	./.	./.	./.	./.	ATTTT/ATTTT	./.	./.	./.	./.	ATTTT/ATTTT	./.	./.	./.	./.	./.	./.	./.	./.	./.	./.	./.	./.	./.	./.
InDel 561	A1	8714803	TACGACGACGACGA/TACGACGACGACGA	TACGACGACGA/TACGACGACGA	TACGACGACGA/TACGACGACGA	TACGACGACGA/TACGACGACGA	TACGACGACGA/TACGACGACGA	TACGACGACGA/TACGACGACGA	TACGACGACGA/TACGACGACGA	TACGACGACGA/TACGACGACGA	TACGACGACGA/TACGACGACGA	TACGACGACGA/TACGACGACGA	TACGACGACGA/TACGACGACGA	TACGACGACGA/TACGACGACGA	TACGACGACGA/TACGACGACGA	./.	./.	TACGACGACGA/TACGACGACGA	TACGACGACGA/TACGACGACGA	./.	./.	TACGACGACGA/TACGACGACGA	TACGACGACGA/TACGACGACGA	TACGACGACGA/TACGACGACGA	TACGACGACGA/TACGACGACGA	TACGACGACGA/TACGACGACGA	TACGACGACGA/TACGACGACGA	TACGACGACGA/TACGACGACGA	TACGACGACGA/TACGACGACGA	TACGACGACGA/TACGACGACGA	TACGACGACGA/TACGACGACGA	TACGACGACGA/TACGACGACGA	TACGACGACGA/TACGACGACGA	TACGACGACGA/TACGACGACGA	TACGACGACGA/TACGACGACGA	TACGACGACGA/TACGACGACGA	TACGACGACGA/TACGACGACGA	TACGACGACGA/TACGACGACGA	TACGACGACGA/TACGACGACGA	TACGACGACGA/TACGACGACGA	TACGACGACGA/TACGACGACGA	TACGACGACGA/TACGACGACGA	TACGACGACGA/TACGACGACGA	TACGACGACGA/TACGACGACGA	TACGACGACGA/TACGACGACGA	TACGACGACGA/TACGACGACGA	TACGACGACGA/TACGACGACGA	TACGACGACGA/TACGACGACGA	TACGACGACGA/TACGACGACGA
InDel 562	A1	8748704	GTTTTT/GTTTTT	./.	./.	./.	GTTTTTT/GTTTTTT	GTTTTTT/GTTTTTT	GTTTTTT/GTTTTTT	./.	GTTTTTT/GTTTTTT	./.	GTTTTTT/GTTTTTT	./.	./.	./.	./.	GTTTTTT/GTTTTTT	GTTTTTT/GTTTTTT	./.	./.	GTTTTTT/GTTTTTT	GTTTTTT/GTTTTTT	GTTTTTT/GTTTTTT	GTTTTTT/GTTTTTT	GTTTTTT/GTTTTTT	GTTTTTT/GTTTTTT	./.	./.	GTTTTTT/GTTTTTT	./.	GTTTTTT/GTTTTTT	./.	./.	GTTTTTT/GTTTTTT	GTTTTTT/GTTTTTT	GTTTTTT/GTTTTTT	GTTTTTT/GTTTTTT	GTTTTTT/GTTTTTT	./.	GTTTTTT/GTTTTTT	./.	GTTTTTT/GTTTTTT	GTTTTTT/GTTTTTT	GTTTTTT/GTTTTTT	GTTTTTT/GTTTTTT	GTTTTTT/GTTTTTT	GTTTTTT/GTTTTTT	GTTTTTT/GTTTTTT
InDel 563	A1	8750988	ATTTTTT/ATTTTTT	ATTTTTT/ATTTTTT	ATTTTTT/ATTTTTT	ATTTTTT/ATTTTTT	ATTTTTT/ATTTTTT	./.	ATTTTTT/ATTTTTT	ATTTTTT/ATTTTTT	./.	ATTTTTT/ATTTTTT	ATTTTTT/ATTTTTT	./.	./.	./.	./.	ATTTTTT/ATTTTTT	./.	./.	./.	ATTTTTT/ATTTTTT	./.	./.	ATTTTTT/ATTTTTT	ATTTTTT/ATTTTTT	ATTTTTT/ATTTTTT	ATTTTTT/ATTTTTT	ATTTTTT/ATTTTTT	./.	ATTTTTT/ATTTTTT	./.	ATTTTTT/ATTTTTT	./.	./.	./.	ATTTTTT/ATTTTTT	./.	./.	ATTTTTT/ATTTTTT	ATTTTTT/ATTTTTT	ATTTTTT/ATTTTTT	./.	ATTTTTT/ATTTTTT	ATTTTTT/ATTTTTTT	./.	./.	ATTTTTT/ATTTTTTT	ATTTTTT/ATTTTTT
InDel 564	A1	8915641	TAGAGAGAGAGAGAGAGAGA/TAGAGAGAGAGAGAGAGAGA	TAGAGAGAGAGAGAGAGA/TAGAGAGAGAGAGAGAGA	TAGAGAGAGAGAGAGAGA/TAGAGAGAGAGAGAGAGA	./.	./.	./.	./.	./.	./.	./.	./.	./.	TAGAGAGAGAGAGAGAGA/TAGAGAGAGAGAGAGAGA	./.	./.	./.	./.	./.	./.	./.	./.	./.	./.	./.	TAGAGAGAGAGAGAGAGA/TAGAGAGAGAGAGAGAGA	TAGAGAGAGAGAGAGAGA/TAGAGAGAGAGAGAGAGA	./.	./.	./.	./.	./.	./.	./.	TAGAGAGAGAGAGAGAGA/TAGAGAGAGAGAGAGAGA	./.	./.	./.	./.	TAGAGAGAGAGAGAGAGA/TAGAGAGAGAGAGAGAGA	./.	./.	./.	./.	./.	TAGAGAGAGAGAGAGAGA/TAGAGAGAGAGAGAGAGA	./.	TAGAGAGAGAGAGAGAGA/TAGAGAGAGAGAGAGAGA
InDel 565	A1	8929833	TGGGG/TGGGG	./.	./.	./.	TGGGGG/TGGGGG	./.	TGGGGG/TGGGGG	./.	./.	./.	./.	TGGGGG/TGGGGG	./.	./.	./.	TGGGGG/TGGGGG	TGGGGG/TGGGGG	./.	./.	./.	./.	./.	TGGGGG/TGGGGG	TGGGGG/TGGGGG	TGGGGG/TGGGGG	./.	TGGGGG/TGGGGG	TGGGGG/TGGGGG	./.	TGGGGG/TGGGGG	TGGGGG/TGGGGG	./.	./.	./.	TGGGGG/TGGGGG	./.	./.	./.	./.	./.	./.	./.	./.	./.	./.	./.	./.
InDel 566	A1	8930232	GTTTT/GTTTT	./.	GTTT/GTTT	./.	GTTT/GTTT	./.	./.	./.	./.	./.	./.	./.	GTTT/GTTT	./.	./.	./.	./.	./.	./.	./.	./.	GTTT/GTTT	./.	GTTT/GTTT	./.	GTTT/GTTT	./.	GTTT/GTTT	GTTT/GTTT	./.	./.	GTTT/GTTT	./.	./.	./.	./.	./.	./.	./.	GTTT/GTTT	./.	./.	./.	./.	./.	./.	GTTT/GTTT
InDel 567	A1	8939949	T/T	./.	./.	./.	./.	./.	TG/TG	./.	./.	./.	./.	./.	./.	./.	./.	./.	./.	./.	./.	./.	./.	./.	./.	TG/TG	./.	./.	./.	./.	./.	./.	./.	./.	./.	./.	./.	./.	./.	./.	./.	TG/TG	./.	./.	./.	./.	./.	./.	./.
InDel 568	A1	8940405	TCC/TCC	./.	./.	./.	./.	./.	./.	./.	./.	./.	./.	./.	./.	./.	./.	./.	./.	./.	./.	./.	./.	./.	./.	./.	./.	./.	./.	./.	./.	TC/TC	./.	./.	./.	./.	./.	./.	TC/TC	./.	./.	./.	./.	./.	./.	./.	./.	./.	./.
InDel 569	A1	8940926	T/T	./.	TA/TA	./.	./.	./.	./.	./.	./.	./.	./.	./.	./.	./.	./.	./.	./.	./.	./.	./.	./.	./.	./.	./.	./.	./.	./.	./.	./.	./.	TA/TA	./.	./.	./.	./.	./.	./.	./.	./.	./.	./.	./.	./.	TA/TA	./.	./.	./.
InDel 570	A1	8953395	ATTTTTTTT/ATTTTTTTT	ATTTTTTTT/ATTTTTTTT	ATTTTTTTT/ATTTTTTTT	./.	ATTTTTTTT/ATTTTTTTT	./.	ATTTTTTTT/ATTTTTTTTT	ATTTTTTTT/ATTTTTTTT	./.	ATTTTTTTT/ATTTTTTTT	./.	ATTTTTTTT/ATTTTTTTT	./.	./.	./.	ATTTTTTTT/ATTTTTTTT	ATTTTTTTT/ATTTTTTTT	./.	./.	ATTTTTTTT/ATTTTTTTTT	ATTTTTTTT/ATTTTTTTT	ATTTTTTTT/ATTTTTTTT	ATTTTTTTT/ATTTTTTTT	ATTTTTTTT/ATTTTTTTT	ATTTTTTTT/ATTTTTTTT	ATTTTTTTT/ATTTTTTTT	ATTTTTTTT/ATTTTTTTT	ATTTTTTTT/ATTTTTTTT	ATTTTTTTT/ATTTTTTTTT	./.	ATTTTTTTT/ATTTTTTTTT	ATTTTTTTT/ATTTTTTTT	ATTTTTTTT/ATTTTTTTT	ATTTTTTTT/ATTTTTTTT	ATTTTTTTT/ATTTTTTTT	ATTTTTTTT/ATTTTTTTTT	ATTTTTTTT/ATTTTTTTT	ATTTTTTTT/ATTTTTTTT	./.	ATTTTTTTT/ATTTTTTTT	./.	ATTTTTTTT/ATTTTTTTT	ATTTTTTTT/ATTTTTTTT	./.	ATTTTTTTT/ATTTTTTTT	ATTTTTTTT/ATTTTTTTTT	ATTTTTTTT/ATTTTTTTTT
InDel 571	A1	8953870	TAAA/TAAA	TAA/TAA	TAA/TAA	TAA/TAA	TAA/TAA	TAA/TAA	./.	TAA/TAA	./.	TAA/TAA	./.	TAA/TAA	TAA/TAA	./.	./.	TAA/TAA	TAA/TAA	./.	./.	./.	./.	TAA/TAA	TAA/TAA	TAA/TAA	TAA/TAA	TAA/TAA	TAA/TAA	./.	TAA/TAA	TAA/TAA	TAA/TAA	TAA/TAA	TAA/TAA	TAA/TAA	TAA/TAA	TAA/TAA	./.	TAA/TAA	./.	TAA/TAA	TAA/TAA	TAA/TAA	TAA/TAA	TAA/TAA	./.	./.	TAA/TAA
InDel 572	A1	8955357	TAAA/TAAA	TAAA/TAAA	TAAA/TAAA	./.	./.	TAAA/TAAA	./.	TAAA/TAAA	TAAA/TAAA	TAAA/TAAA	./.	./.	TAAA/TAAA	./.	./.	TAAA/TAAA	TAAA/TAAA	./.	./.	TAAA/TAAA	TAAA/TAAA	TAAA/TAAA	TAAA/TAAA	./.	./.	./.	TAAA/TAAA	TAAA/TAAA	./.	TAAA/TAAA	./.	./.	TAAA/TAAA	./.	TAAA/TAAA	TAAA/TAAA	TAAA/TAAA	TAAA/TAAA	TAAA/TAAA	./.	./.	TAAA/TAAA	TAAA/TAAA	TAAA/TAAA	./.	TAAA/TAAA	TAAA/TAAA
InDel 573	A1	8955545	GTTTTTTT/GTTTTTTT	./.	./.	./.	./.	GTTTTTTTT/GTTTTTTTT	./.	./.	./.	GTTTTTTTT/GTTTTTTTT	./.	GTTTTTTTT/GTTTTTTTT	./.	./.	./.	GTTTTTTTT/GTTTTTTTT	./.	./.	./.	GTTTTTTTT/GTTTTTTTT	GTTTTTTTT/GTTTTTTTT	GTTTTTTTT/GTTTTTTTT	GTTTTTTTT/GTTTTTTTT	GTTTTTTTT/GTTTTTTTT	./.	./.	GTTTTTTTT/GTTTTTTTT	./.	./.	GTTTTTTTT/GTTTTTTTT	./.	./.	GTTTTTTTT/GTTTTTTTT	./.	GTTTTTTTT/GTTTTTTTT	GTTTTTTTT/GTTTTTTTT	./.	GTTTTTTTT/GTTTTTTTT	GTTTTTTTT/GTTTTTTTT	./.	./.	./.	./.	./.	GTTTTTTTT/GTTTTTTTT	./.	GTTTTTTTT/GTTTTTTTT
InDel 574	A1	8958195	T/T	./.	./.	./.	./.	./.	./.	./.	TC/TC	TC/TC	./.	./.	./.	./.	./.	./.	./.	./.	./.	./.	./.	TC/TC	./.	./.	./.	./.	./.	./.	./.	./.	./.	./.	./.	./.	./.	./.	./.	./.	./.	./.	./.	./.	./.	./.	./.	./.	./.
InDel 575	A1	8976249	GTTA/GTTA	./.	./.	./.	./.	GTTA/GTTA	./.	./.	./.	GTTA/GTTA	./.	./.	./.	./.	./.	./.	./.	./.	./.	./.	GTTA/GTTA	./.	GTTA/GTTA	./.	./.	GTTA/GTTA	./.	./.	./.	./.	./.	./.	GTTA/GTTA	./.	GTTA/GTTA	./.	./.	GTTA/GTTA	./.	./.	./.	./.	GTTA/GTTA	GTTA/GTTA	./.	./.	./.
InDel 576	A1	8976743	ATTT/ATTT	./.	./.	./.	./.	./.	./.	./.	./.	./.	./.	./.	./.	./.	./.	./.	./.	./.	./.	./.	./.	./.	./.	./.	./.	./.	ATTTT/ATTTT	./.	./.	./.	./.	./.	./.	./.	./.	./.	ATTTT/ATTTT	./.	./.	./.	./.	./.	./.	./.	./.	./.	./.
InDel 577	A1	8984119	GGTAGTAGTAGTAG/GGTAGTAGTAGTAG	GGTAGTAGTAG/GGTAGTAGTAG	GGTAGTAGTAG/GGTAGTAGTAG	./.	GGTAGTAGTAG/GGTAGTAGTAG	GGTAGTAGTAG/GGTAGTAGTAG	GGTAGTAGTAG/GGTAGTAGTAG	GGTAGTAGTAG/GGTAGTAGTAG	GGTAGTAGTAG/GGTAGTAGTAG	GGTAGTAGTAG/GGTAGTAGTAG	./.	GGTAGTAGTAG/GGTAGTAGTAG	GGTAGTAGTAG/GGTAGTAGTAG	./.	./.	GGTAGTAGTAG/GGTAGTAGTAG	./.	./.	./.	GGTAGTAGTAG/GGTAGTAGTAG	GGTAGTAGTAG/GGTAGTAGTAG	GGTAGTAGTAG/GGTAGTAGTAG	GGTAGTAGTAG/GGTAGTAGTAG	GGTAGTAGTAG/GGTAGTAGTAG	./.	GGTAGTAGTAG/GGTAGTAGTAG	GGTAGTAGTAG/GGTAGTAGTAG	GGTAGTAGTAG/GGTAGTAGTAG	./.	GGTAGTAGTAG/GGTAGTAGTAG	./.	GGTAGTAGTAG/GGTAGTAGTAG	GGTAGTAGTAG/GGTAGTAGTAG	./.	GGTAGTAGTAG/GGTAGTAGTAG	GGTAGTAGTAG/GGTAGTAGTAG	GGTAGTAGTAG/GGTAGTAGTAG	GGTAGTAGTAG/GGTAGTAGTAG	GGTAGTAGTAG/GGTAGTAGTAG	GGTAGTAGTAG/GGTAGTAGTAG	./.	GGTAGTAGTAG/GGTAGTAGTAG	./.	GGTAGTAGTAG/GGTAGTAGTAG	GGTAGTAGTAG/GGTAGTAGTAG	./.	GGTAGTAGTAG/GGTAGTAGTAG
InDel 578	A1	8984283	TTGATGATG/TTGATGATG	./.	TTGATGATGATG/TTGATGATGATG	./.	./.	TTGATGATGATG/TTGATGATGATG	./.	TTGATGATGATG/TTGATGATGATG	./.	TTGATGATGATG/TTGATGATGATG	./.	TTGATGATGATG/TTGATGATGATG	./.	./.	./.	TTGATGATGATG/TTGATGATGATG	./.	./.	./.	./.	TTGATGATGATG/TTGATGATGATG	./.	./.	./.	./.	./.	./.	./.	./.	./.	./.	./.	./.	./.	TTGATGATGATG/TTGATGATGATG	TTGATGATGATG/TTGATGATGATG	./.	./.	./.	./.	./.	./.	./.	./.	./.	TTGATGATGATG/TTGATGATGATG	./.
InDel 579	A1	8984592	GAAAAAAAAAAA/GAAAAAAAAAAA	GAAAAAAAAAA/GAAAAAAAAAA	./.	./.	./.	./.	./.	./.	./.	./.	./.	./.	GAAAAAAAAAA/GAAAAAAAAAA	./.	./.	./.	./.	./.	./.	./.	./.	./.	./.	GAAAAAAAAAA/GAAAAAAAAAA	./.	./.	./.	./.	./.	./.	./.	./.	./.	./.	./.	GAAAAAAAAAA/GAAAAAAAAAA	./.	./.	./.	./.	./.	./.	./.	./.	./.	./.	./.
InDel 580	A1	8986540	AATGATGAT/AATGATGAT	./.	./.	./.	AATGAT/AATGAT	./.	./.	./.	./.	./.	AATGAT/AATGAT	./.	./.	./.	./.	./.	AATGAT/AATGAT	./.	./.	./.	./.	./.	AATGAT/AATGAT	./.	./.	./.	AATGAT/AATGAT	AATGAT/AATGAT	./.	./.	./.	./.	AATGAT/AATGAT	./.	./.	./.	./.	./.	./.	./.	./.	./.	./.	./.	./.	./.	./.
InDel 581	A1	9016576	CAAA/CAAA	./.	CAAA/CAAA	./.	./.	./.	./.	./.	./.	CAAA/CAAA	./.	./.	CAA/CAA	./.	./.	./.	./.	./.	./.	./.	./.	./.	CAAA/CAAA	./.	./.	./.	./.	./.	./.	./.	./.	./.	./.	./.	./.	./.	./.	./.	./.	./.	./.	CAAA/CAAA	./.	./.	./.	./.	./.
InDel 582	A1	9022484	TGTAGTAGTAGTAGT/TGTAGTAGTAGTAGT	./.	TGTAGTAGTAGTAGTAGT/TGTAGTAGTAGTAGTAGT	./.	./.	./.	./.	./.	./.	./.	./.	./.	./.	./.	./.	TGTAGTAGTAGTAGTAGT/TGTAGTAGTAGTAGTAGT	./.	./.	./.	./.	./.	./.	./.	./.	./.	./.	./.	./.	./.	./.	./.	./.	./.	TGTAGTAGTAGTAGTAGT/TGTAGTAGTAGTAGTAGT	./.	./.	./.	TGTAGTAGTAGTAGTAGT/TGTAGTAGTAGTAGTAGT	./.	./.	./.	./.	./.	./.	./.	./.	./.
InDel 583	A1	9026125	CA/CA	./.	./.	./.	./.	./.	./.	./.	./.	./.	./.	./.	./.	./.	./.	./.	CATA/CATA	./.	./.	./.	./.	./.	./.	./.	./.	CATA/CATA	./.	CATA/CATA	CATA/CATA	./.	CATA/CATA	CATA/CATA	./.	./.	./.	./.	./.	./.	CATA/CATA	./.	./.	./.	./.	CATA/CATA	./.	./.	./.
InDel 584	A1	9029659	AT/AT	AT/AT	AT/AT	AT/AT	./.	./.	AT/AT	AT/AT	AT/AT	AT/AT	AT/AT	AT/AT	AT/AT	./.	./.	AT/AT	AT/AT	./.	./.	AT/AT	AT/AT	AT/AT	AT/AT	AT/AT	AT/AT	AT/AT	AT/AT	AT/AT	AT/AT	AT/AT	./.	AT/AT	AT/AT	AT/AT	AT/AT	AT/AT	AT/AT	AT/A	AT/AT	AT/AT	AT/AT	AT/AT	AT/AT	AT/AT	./.	./.	AT/AT
InDel 585	A1	9044164	TAA/TAA	./.	./.	./.	./.	./.	./.	./.	./.	./.	./.	./.	./.	./.	./.	./.	./.	./.	./.	./.	./.	./.	./.	./.	./.	./.	./.	./.	./.	TAAA/TAAA	TAAA/TAAA	./.	./.	./.	./.	./.	./.	./.	./.	./.	./.	./.	./.	TAAA/TAAA	./.	./.	./.
InDel 586	A1	9077255	TTGTGT/TTGTGT	TTGTGT/TTGTGT	TTGTGT/TTGTGT	TTGTGT/TTGTGT	TTGTGT/TTGTGT	TTGTGT/TTGTGT	TTGTGT/TTGTGT	TTGTGT/TTGTGT	TTGTGT/TTGTGT	TTGTGT/TTGTGT	TTGTGT/TTGTGT	TTGTGT/TTGTGT	TTGTGT/TTGTGT	./.	./.	TTGTGT/TTGTGT	TTGTGT/TTGTGT	./.	./.	TTGTGT/TTGTGT	TTGTGT/TTGTGT	TTGTGT/TTGTGT	TTGTGT/TTGTGT	TTGTGT/TTGTGT	TTGTGT/TTGTGT	TTGTGT/TTGTGT	TTGTGT/TTGTGT	TTGTGT/TTGTGT	TTGTGT/TTGTGT	TTGTGT/TTGTGT	TTGTGT/TTGTGT	TTGTGT/TTGTGT	TTGTGT/TTGTGT	TTGTGT/TTGTGT	TTGTGT/TTGTGT	TTGTGT/TTGTGT	TTGTGT/TTGTGT	TTGTGT/TTGTGT	TTGTGT/TTGTGT	TTGTGT/TTGTGT	TTGTGT/TTGT	TTGTGT/TTGTGT	TTGTGT/TTGTGT	TTGTGT/TTGTGT	TTGTGT/TTGTGT	TTGTGT/TTGTGT	TTGTGT/TTGTGT
InDel 587	A1	9078961	TGGGG/TGGGG	./.	./.	./.	./.	./.	./.	./.	./.	./.	./.	./.	./.	./.	./.	./.	./.	./.	./.	./.	TGGG/TGGG	./.	./.	./.	./.	./.	TGGG/TGGG	TGGG/TGGG	./.	./.	./.	./.	./.	./.	./.	./.	TGGG/TGGG	./.	./.	./.	./.	./.	./.	TGGG/TGGG	./.	./.	./.
InDel 588	A1	9084297	ACGC/ACGC	AC/AC	./.	./.	AC/AC	AC/AC	AC/AC	./.	AC/AC	./.	AC/AC	./.	./.	./.	./.	AC/AC	AC/AC	./.	./.	./.	./.	./.	AC/AC	AC/AC	AC/AC	AC/AC	AC/AC	AC/AC	AC/AC	./.	./.	./.	AC/AC	./.	AC/AC	./.	./.	./.	AC/AC	AC/AC	./.	AC/AC	AC/AC	AC/AC	AC/AC	AC/AC	AC/AC
InDel 589	A1	9084500	GCCCCC/GCCCCC	GCCCC/GCCCC	GCCCC/GCCCC	GCCCC/GCCCC	GCCCC/GCCCC	GCCCC/GCCCC	GCCCC/GCCCC	GCCCC/GCCCC	GCCCC/GCCCC	GCCCC/GCCCC	GCCCCC/GCCCC	GCCCC/GCCCC	./.	./.	./.	GCCCC/GCCCC	GCCCC/GCCCC	./.	./.	GCCCC/GCCCC	GCCCC/GCCCC	GCCCC/GCCCC	GCCCC/GCCCC	GCCCC/GCCCC	GCCCC/GCCCC	./.	GCCCC/GCCCC	GCCCC/GCCCC	./.	GCCCC/GCCCC	GCCCC/GCCCC	./.	GCCCC/GCCCC	GCCCC/GCCCC	GCCCC/GCCCC	GCCCC/GCCCC	GCCCC/GCCCC	./.	./.	GCCCC/GCCCC	./.	GCCCC/GCCCC	./.	GCCCC/GCCCC	./.	GCCCC/GCCCC	GCCCC/GCCCC
InDel 590	A1	9093090	AGG/AGG	./.	./.	./.	./.	./.	./.	./.	./.	AG/AG	./.	AG/AG	./.	./.	./.	./.	./.	./.	./.	./.	AG/AG	./.	./.	./.	./.	AG/AG	./.	AG/AG	./.	AG/AG	./.	./.	./.	./.	./.	AG/AG	./.	./.	./.	AG/AG	./.	AG/AG	./.	./.	./.	./.	./.
InDel 591	A1	9121173	TCC/TCC	./.	./.	./.	./.	./.	./.	TC/TC	TC/TC	./.	./.	./.	./.	./.	./.	./.	./.	./.	./.	./.	./.	./.	./.	./.	./.	./.	./.	./.	./.	./.	./.	./.	TC/TC	./.	./.	./.	./.	./.	./.	./.	./.	./.	./.	./.	./.	./.	./.
InDel 592	A1	9123936	ATT/ATT	./.	./.	./.	./.	./.	./.	./.	AT/AT	./.	./.	./.	./.	./.	./.	./.	./.	./.	./.	./.	AT/AT	./.	./.	AT/AT	./.	./.	./.	./.	./.	./.	./.	./.	./.	./.	./.	./.	./.	./.	./.	./.	./.	./.	./.	./.	./.	./.	./.
InDel 593	A1	9171630	CTTTT/CTTTT	CTTTT/CTTTT	./.	CTTTT/CTTTT	./.	./.	CTTTT/CTTTT	CTTTT/CTTTT	CTTTT/CTTTT	CTTTT/CTTTT	./.	./.	./.	./.	./.	CTTTT/CTTT	./.	./.	./.	./.	CTTTT/CTTTT	./.	./.	./.	./.	CTTTT/CTTTT	CTTTT/CTTTT	CTTTT/CTTTT	./.	./.	./.	./.	./.	CTTTT/CTTTT	./.	CTTTT/CTTTT	CTTTT/CTTT	CTTTT/CTTTT	./.	CTTTT/CTTTT	./.	./.	CTTTT/CTTTT	CTTT/CTTT	CTTTT/CTTTT	CTTTT/CTTTT	./.
InDel 594	A1	9172044	AC/AC	A/A	A/A	A/A	./.	A/A	A/A	A/A	./.	A/A	A/A	A/A	A/A	./.	./.	A/A	A/A	./.	./.	A/A	./.	./.	A/A	A/A	A/A	A/A	A/A	A/A	A/A	A/A	A/A	A/A	A/A	A/A	A/A	A/A	A/A	A/A	A/A	A/A	A/A	./.	./.	A/A	./.	./.	A/A
InDel 595	A1	9172274	GTTTTTT/GTTTTTT	GTTTTTT/GTTTTTT	GTTTTTT/GTTTTTT	GTTTTTT/GTTTTTT	./.	./.	GTTTTTT/GTTTTTT	GTTTTTT/GTTTTTT	GTTTTTT/GTTTTTT	GTTTTTT/GTTTTTTT	GTTTTTT/GTTTTTT	GTTTTTT/GTTTTTT	GTTTTTT/GTTTTTT	./.	./.	GTTTTTT/GTTTTTT	./.	./.	./.	GTTTTTT/GTTTTTT	./.	GTTTTTT/GTTTTTT	GTTTTTT/GTTTTTT	GTTTTTT/GTTTTTT	GTTTTTT/GTTTTTT	GTTTTTT/GTTTTTT	GTTTTTT/GTTTTTT	GTTTTTT/GTTTTTT	GTTTTTT/GTTTTTT	GTTTTTT/GTTTTTT	./.	./.	GTTTTTT/GTTTTTT	GTTTTTT/GTTTTTT	./.	GTTTTTT/GTTTTTT	GTTTTTT/GTTTTTT	GTTTTTT/GTTTTTT	GTTTTTT/GTTTTTT	./.	GTTTTTT/GTTTTTT	GTTTTTT/GTTTTTT	./.	GTTTTTT/GTTTTTT	GTTTTTT/GTTTTTT	GTTTTTT/GTTTTTT	GTTTTTT/GTTTTTT
InDel 596	A1	9173561	GTTT/GTTT	./.	./.	./.	./.	./.	GTTTT/GTTTT	./.	./.	./.	GTTTT/GTTTT	./.	./.	./.	./.	GTTTT/GTTTT	./.	./.	./.	GTTTT/GTTTT	./.	GTTTT/GTTTT	GTTTT/GTTTT	GTTTT/GTTTT	./.	GTTTT/GTTTT	./.	./.	./.	./.	./.	GTTTT/GTTTT	./.	GTTTT/GTTTT	./.	GTTTT/GTTTT	./.	GTTTT/GTTTT	./.	GTTTT/GTTTT	GTTTT/GTTTT	./.	./.	./.	./.	GTTTT/GTTTT	./.
InDel 597	A1	9173702	ATTTTTTT/ATTTTTTT	ATTTTTT/ATTTTTT	./.	./.	./.	./.	./.	./.	./.	./.	./.	./.	./.	./.	./.	ATTTTTT/ATTTTTT	./.	./.	./.	ATTTTTT/ATTTTTT	ATTTTTT/ATTTTTT	./.	./.	./.	ATTTTTT/ATTTTTT	./.	ATTTTTT/ATTTTTT	./.	./.	./.	./.	./.	./.	./.	./.	./.	./.	./.	./.	./.	./.	./.	./.	./.	./.	./.	ATTTTTT/ATTTTTT
InDel 598	A1	9173743	AC/AC	A/A	./.	./.	./.	./.	./.	./.	./.	./.	./.	./.	./.	./.	./.	./.	./.	./.	./.	A/A	A/A	./.	./.	./.	A/A	./.	A/A	./.	./.	./.	./.	./.	./.	./.	./.	./.	./.	./.	./.	./.	./.	./.	A/A	./.	./.	./.	A/A
InDel 599	A1	9227676	TC/TC	T/T	./.	./.	./.	T/T	./.	./.	T/T	./.	T/T	T/T	./.	./.	./.	./.	./.	./.	./.	./.	T/T	T/T	./.	./.	T/T	./.	T/T	T/T	./.	T/T	T/T	T/T	./.	./.	T/T	./.	T/T	T/T	./.	./.	./.	T/T	T/T	./.	T/T	./.	T/T
InDel 600	A1	9245862	GTT/GTT	./.	./.	GTT/GTTT	GTTT/GTTT	./.	./.	./.	./.	GTT/GTTT	./.	./.	./.	./.	./.	GTTT/GTTT	./.	./.	./.	./.	./.	./.	GTT/GTTT	GTTT/GTTT	./.	./.	GTT/GTTT	GTT/GTT	GTTT/GTTT	./.	./.	./.	GTT/GTT	./.	GTT/GTTT	./.	./.	./.	GTTT/GTTT	./.	./.	./.	./.	./.	./.	./.	./.
InDel 601	A1	9246389	GAAAAAAAAA/GAAAAAAAAA	GAAAAAAAA/GAAAAAAAA	./.	GAAAAAAAA/GAAAAAAAA	GAAAAAAAA/GAAAAAAAA	GAAAAAAAA/GAAAAAAAA	GAAAAAAAA/GAAAAAAAA	GAAAAAAAA/GAAAAAAAA	GAAAAAAAA/GAAAAAAAA	GAAAAAAAA/GAAAAAAAA	GAAAAAAAA/GAAAAAAAA	GAAAAAAAA/GAAAAAAAA	GAAAAAAAA/GAAAAAAAA	./.	./.	GAAAAAAAA/GAAAAAAAA	GAAAAAAAA/GAAAAAAAA	./.	./.	GAAAAAAAA/GAAAAAAAA	GAAAAAAAA/GAAAAAAAA	GAAAAAAAA/GAAAAAAAA	GAAAAAAAA/GAAAAAAAA	GAAAAAAAA/GAAAAAAAA	GAAAAAAAA/GAAAAAAAA	GAAAAAAAA/GAAAAAAAA	GAAAAAAAA/GAAAAAAAA	GAAAAAAAA/GAAAAAAAA	GAAAAAAAA/GAAAAAAAA	GAAAAAAAA/GAAAAAAAA	GAAAAAAAA/GAAAAAAAA	GAAAAAAAA/GAAAAAAAA	GAAAAAAAA/GAAAAAAAA	GAAAAAAAA/GAAAAAAAA	GAAAAAAAA/GAAAAAAAA	GAAAAAAAA/GAAAAAAAA	GAAAAAAAA/GAAAAAAAA	GAAAAAAAA/GAAAAAAAA	GAAAAAAAA/GAAAAAAAA	GAAAAAAAA/GAAAAAAAA	GAAAAAAAA/GAAAAAAAA	GAAAAAAAA/GAAAAAAAA	GAAAAAAAA/GAAAAAAAA	GAAAAAAAA/GAAAAAAAA	GAAAAAAAA/GAAAAAAAA	GAAAAAAAA/GAAAAAAAA	GAAAAAAAAA/GAAAAAAAA
InDel 602	A1	9249978	T/T	./.	./.	./.	./.	TA/TA	./.	./.	./.	./.	./.	./.	./.	./.	./.	./.	./.	./.	./.	./.	./.	./.	TA/TA	./.	./.	TA/TA	./.	./.	./.	./.	./.	./.	./.	./.	./.	./.	./.	./.	./.	./.	./.	./.	./.	./.	./.	./.	TA/TA
InDel 603	A1	9251299	CACAACAA/CACAACAA	CACAA/CACAA	./.	./.	CACAA/CACAA	./.	./.	./.	CACAA/CACAA	./.	./.	./.	./.	./.	./.	./.	./.	./.	./.	./.	./.	./.	./.	./.	CACAA/CACAA	./.	./.	CACAA/CACAA	./.	./.	./.	./.	./.	CACAA/CACAA	./.	./.	./.	./.	CACAA/CACAA	CACAA/CACAA	./.	./.	./.	./.	CACAA/CACAA	./.	CACAA/CACAA
InDel 604	A1	9252786	TA/TA	./.	./.	./.	./.	./.	./.	./.	./.	./.	./.	./.	./.	./.	./.	./.	./.	./.	./.	./.	./.	./.	./.	./.	./.	TAA/TAA	./.	./.	./.	./.	./.	./.	./.	./.	./.	./.	./.	./.	./.	./.	./.	./.	./.	./.	./.	./.	./.
InDel 605	A1	9266257	GAAAAAAAAA/GAAAAAAAAA	./.	./.	./.	./.	./.	./.	GAAAAAAAAAAAA/GAAAAAAAAAAAA	./.	./.	GAAAAAAAAAAAA/GAAAAAAAAAAAA	./.	./.	./.	./.	./.	./.	./.	./.	./.	./.	./.	./.	./.	./.	./.	./.	./.	./.	./.	./.	./.	./.	./.	./.	./.	./.	./.	./.	./.	./.	./.	./.	./.	./.	./.	./.
InDel 606	A1	9271188	TCCCCCCCC/TCCCCCCCC	TCCCCCCCCC/TCCCCCCCCC	./.	./.	./.	./.	./.	./.	TCCCCCCCCC/TCCCCCCCCC	./.	./.	./.	./.	./.	./.	./.	./.	./.	./.	./.	./.	./.	./.	./.	TCCCCCCCCC/TCCCCCCCCC	./.	./.	./.	./.	./.	./.	./.	./.	./.	./.	./.	./.	./.	./.	./.	./.	./.	./.	./.	./.	./.	./.
InDel 607	A1	9271732	CTTTTTTTTT/CTTTTTTTTT	./.	./.	./.	./.	./.	./.	./.	./.	./.	./.	./.	./.	./.	./.	./.	CTTTTTTTTTT/CTTTTTTTTTT	./.	./.	./.	./.	./.	CTTTTTTTTTT/CTTTTTTTTTT	./.	./.	./.	./.	./.	./.	./.	./.	./.	./.	./.	./.	./.	CTTTTTTTTTT/CTTTTTTTTTT	./.	./.	./.	./.	./.	./.	./.	./.	./.	./.
InDel 608	A1	9272600	TAAA/TAAA	TAAA/TAAA	TAAA/TAAA	TAAA/TAAA	TAAA/TAAA	TAAA/TAAA	TAAA/TAAA	TAAA/TAAA	TAAA/TAAA	TAAA/TAAA	TAAA/TAAA	TAAA/TAAA	TAAA/TAAA	./.	./.	TAAA/TAAA	TAAA/TAA	./.	./.	TAAA/TAAA	TAAA/TAAA	TAAA/TAAA	TAAA/TAAA	TAAA/TAAA	TAAA/TAAA	TAAA/TAAA	TAAA/TAAA	TAAA/TAAA	TAAA/TAAA	TAAA/TAAA	TAAA/TAAA	TAAA/TAAA	TAAA/TAAA	TAAA/TAAA	TAAA/TAAA	TAAA/TAAA	TAAA/TAAA	TAAA/TAAA	TAAA/TAAA	TAAA/TAAA	TAAA/TAAA	TAAA/TAAA	TAAA/TAAA	TAAA/TAAA	TAAA/TAAA	TAAA/TAAA	TAAA/TAAA
InDel 609	A1	9274573	GTTTTTTTT/GTTTTTTTT	GTTTTTTTT/GTTTTTTT	GTTTTTTT/GTTTTTTT	GTTTTTTT/GTTTTTTT	GTTTTTTT/GTTTTTTT	GTTTTTTT/GTTTTTTT	GTTTTTTT/GTTTTTTT	GTTTTTTT/GTTTTTTT	GTTTTTTT/GTTTTTTT	GTTTTTTTT/GTTTTTTT	GTTTTTTT/GTTTTTTT	GTTTTTTT/GTTTTTTT	GTTTTTTT/GTTTTTTT	./.	./.	GTTTTTTT/GTTTTTTT	GTTTTTTT/GTTTTTTT	./.	./.	GTTTTTTT/GTTTTTTT	GTTTTTTT/GTTTTTTT	GTTTTTTT/GTTTTTTT	GTTTTTTT/GTTTTTTT	GTTTTTTT/GTTTTTTT	GTTTTTTT/GTTTTTTT	GTTTTTTT/GTTTTTTT	GTTTTTTT/GTTTTTTT	GTTTTTTT/GTTTTTTT	GTTTTTTT/GTTTTTTT	GTTTTTTT/GTTTTTTT	GTTTTTTT/GTTTTTTT	GTTTTTTT/GTTTTTTT	GTTTTTTT/GTTTTTTT	GTTTTTTT/GTTTTTTT	GTTTTTTT/GTTTTTTT	GTTTTTTT/GTTTTTTT	GTTTTTTT/GTTTTTTT	GTTTTTTT/GTTTTTTT	GTTTTTTT/GTTTTTTT	GTTTTTTT/GTTTTTTT	GTTTTTTT/GTTTTTTT	GTTTTTTTT/GTTTTTTT	GTTTTTTT/GTTTTTTT	GTTTTTTT/GTTTTTTT	GTTTTTTT/GTTTTTTT	GTTTTTTT/GTTTTTTT	GTTTTTTT/GTTTTTTT
InDel 610	A1	9274688	TAAG/TAAG	TAAG/TAAG	TAAG/TAAG	TAAG/TAAG	TAAG/TAAG	TAAG/TAAG	TAAG/TAAG	TAAG/TAAG	TAAG/TAAG	TAAG/TAAG	TAAG/TAAG	TAAG/TAAG	TAAG/TAAG	./.	./.	TAAG/TAAG	TAAG/TAAG	./.	./.	TAAG/TAAG	TAAG/TAAG	TAAG/TAAG	./.	TAAG/TAAG	TAAG/TAAG	TAAG/TAAG	TAAG/TAAG	TAAG/TAAG	TAAG/TAAG	TAAG/TAAG	TAAG/TAAG	TAAG/TAAG	TAAG/TAAG	TAAG/TAAG	TAAG/TAAG	TAAG/TAAG	TAAG/TAAG	TAAG/TAAG	TAAG/T	TAAG/TAAG	TAAG/TAAG	TAAG/TAAG	TAAG/TAAG	TAAG/TAAG	TAAG/TAAG	TAAG/TAAG	TAAG/TAAG
InDel 611	A1	9275241	TC/TC	TC/TC	TC/T	./.	./.	./.	TC/T	./.	./.	./.	./.	./.	T/T	./.	./.	T/T	TC/T	./.	./.	TC/T	T/T	./.	./.	TC/TC	./.	./.	T/T	./.	T/T	./.	./.	T/T	T/T	TC/T	./.	TC/T	./.	./.	./.	TC/T	T/T	TC/T	T/T	./.	./.	T/T	./.
InDel 612	A1	9283424	ATTTTTTTTTTTTT/ATTTTTTTTTTTTT	./.	./.	ATTTTTTTTTT/ATTTTTTTTTT	./.	./.	ATTTTTTTTTT/ATTTTTTTTTT	./.	./.	ATTTTTTTTTT/ATTTTTTTTTT	./.	./.	./.	./.	./.	./.	./.	./.	./.	ATTTTTTTTTT/ATTTTTTTTTT	ATTTTTTTTTT/ATTTTTTTTTT	./.	./.	./.	ATTTTTTTTTT/ATTTTTTTTTT	./.	./.	ATTTTTTTTTT/ATTTTTTTTTT	./.	./.	./.	ATTTTTTTTTTTTT/ATTTTTTTTTT	./.	ATTTTTTTTTT/ATTTTTTTTTT	ATTTTTTTTTT/ATTTTTTTTTT	./.	./.	./.	./.	ATTTTTTTTTTTTT/ATTTTTTTTTT	./.	./.	./.	./.	ATTTTTTTTTT/ATTTTTTTTTT	./.	./.
InDel 613	A1	9285611	TTCTCTCTCTCTCTCTCTCTCT/TTCTCTCTCTCTCTCTCTCTCT	./.	TTCTCTCTCTCTCTCTCTCTCTCT/TTCTCTCTCTCTCTCTCTCTCTCT	./.	./.	./.	TTCTCTCTCTCTCTCTCTCTCTCT/TTCTCTCTCTCTCTCTCTCTCTCT	TTCTCTCTCTCTCTCTCTCTCT/TTCTCTCTCTCTCTCTCTCTCTCT	TTCTCTCTCTCTCTCTCTCTCTCT/TTCTCTCTCTCTCTCTCTCTCTCT	./.	TTCTCTCTCTCTCTCTCTCTCTCT/TTCTCTCTCTCTCTCTCTCTCTCT	TTCTCTCTCTCTCTCTCTCTCTCT/TTCTCTCTCTCTCTCTCTCTCTCT	./.	./.	./.	TTCTCTCTCTCTCTCTCTCTCTCT/TTCTCTCTCTCTCTCTCTCTCTCT	./.	./.	./.	./.	./.	./.	./.	./.	TTCTCTCTCTCTCTCTCTCTCTCT/TTCTCTCTCTCTCTCTCTCTCTCT	./.	TTCTCTCTCTCTCTCTCTCTCTCT/TTCTCTCTCTCTCTCTCTCTCTCT	TTCTCTCTCTCTCTCTCTCTCTCT/TTCTCTCTCTCTCTCTCTCTCTCT	./.	TTCTCTCTCTCTCTCTCTCTCTCT/TTCTCTCTCTCTCTCTCTCTCTCT	TTCTCTCTCTCTCTCTCTCTCTCT/TTCTCTCTCTCTCTCTCTCTCTCT	TTCTCTCTCTCTCTCTCTCTCTCT/TTCTCTCTCTCTCTCTCTCTCTCT	TTCTCTCTCTCTCTCTCTCTCTCT/TTCTCTCTCTCTCTCTCTCTCTCT	./.	./.	TTCTCTCTCTCTCTCTCTCTCTCT/TTCTCTCTCTCTCTCTCTCTCTCT	./.	./.	TTCTCTCTCTCTCTCTCTCTCTCT/TTCTCTCTCTCTCTCTCTCTCTCT	TTCTCTCTCTCTCTCTCTCTCTCT/TTCTCTCTCTCTCTCTCTCTCTCT	./.	./.	./.	./.	TTCTCTCTCTCTCTCTCTCTCTCT/TTCTCTCTCTCTCTCTCTCTCTCT	./.	./.
InDel 614	A1	9357603	CAAA/CAAA	CA/CA	CA/CA	CA/CA	CA/CA	CA/CA	CA/CA	./.	CA/CA	CA/CA	CA/CA	CA/CA	./.	./.	./.	CA/CA	CA/CA	./.	./.	CA/CA	CA/CA	./.	CA/CA	CA/CA	CA/CA	CA/CA	CA/CA	CA/CA	CA/CA	CA/CA	CA/CA	CA/CA	CA/CA	CA/CA	CA/CA	CA/CA	CA/CA	CA/CA	CA/CA	CA/CA	CA/CA	CA/CA	./.	CA/CA	./.	CA/CA	CA/CA
InDel 615	A1	9392990	GAA/GAA	GAA/GAA	GAA/GAA	./.	./.	./.	./.	GAA/GAA	GAA/GAA	GAA/GAA	./.	./.	GAA/GAA	./.	./.	GAA/GAA	./.	./.	./.	GAA/GAA	./.	./.	GAA/GAA	GAA/GAA	GAA/GAA	GAA/GA	GAA/GAA	./.	GAA/GAA	./.	./.	./.	GAA/GAA	GAA/GAA	GAA/GAA	GAA/GAA	GAA/GAA	./.	./.	GAA/GAA	./.	GAA/GAA	./.	GAA/GAA	./.	GAA/GAA	./.
InDel 616	A1	9430025	GTTTT/GTTTT	GTTTT/GTTTT	./.	./.	./.	./.	./.	./.	GTTTT/GTTTT	./.	./.	GTTTT/GTTTT	GTTTT/GTTTT	./.	./.	GTTTT/GTTTT	GTTTT/GTTTT	./.	./.	./.	./.	./.	./.	GTTTT/GTTTT	GTTTT/GTTT	./.	GTTTT/GTTTT	./.	./.	./.	./.	./.	GTTTT/GTTTT	GTTTT/GTTTT	./.	./.	GTTTT/GTTTT	./.	./.	./.	./.	./.	GTTTT/GTTTT	./.	GTTTT/GTTT	GTTTT/GTTTT	GTTTT/GTTTT
InDel 617	A1	9443239	CAAAAAAAAA/CAAAAAAAAA	./.	./.	./.	./.	./.	./.	./.	./.	./.	./.	./.	./.	./.	./.	./.	./.	./.	./.	./.	CAAAAAAAAAA/CAAAAAAAAAA	CAAAAAAAAA/CAAAAAAAAAA	./.	./.	CAAAAAAAAAA/CAAAAAAAAAA	./.	./.	./.	./.	./.	./.	./.	./.	./.	./.	./.	./.	./.	./.	./.	CAAAAAAAAAA/CAAAAAAAAAA	./.	./.	CAAAAAAAAAA/CAAAAAAAAAA	./.	./.	./.
InDel 618	A1	9444517	GAAAAAA/GAAAAAA	./.	./.	./.	./.	./.	GAAAAAA/GAAAAAA	./.	./.	./.	./.	./.	./.	./.	./.	./.	GAAAAAA/GAAAAAAA	./.	./.	./.	GAAAAAA/GAAAAAA	GAAAAAA/GAAAAAA	./.	./.	./.	./.	./.	./.	./.	./.	./.	./.	./.	./.	GAAAAAA/GAAAAAA	./.	./.	./.	./.	./.	GAAAAAA/GAAAAAA	./.	./.	./.	./.	./.	GAAAAAA/GAAAAAA
InDel 619	A1	9444855	TAAAAAA/TAAAAAA	./.	./.	./.	./.	TAAAAAA/TAAAAAA	./.	./.	./.	./.	./.	./.	./.	./.	./.	TAAAAAA/TAAAAAA	TAAAAAA/TAAAAAA	./.	./.	./.	./.	./.	./.	./.	./.	./.	./.	./.	./.	./.	./.	./.	./.	TAAAAAA/TAAAAAA	./.	./.	TAAAAAA/TAAAAAA	TAAAAAA/TAAAAAA	TAAAAAA/TAAAAAA	./.	./.	./.	./.	TAAAAAA/TAAAAAAA	./.	./.	TAAAAAA/TAAAAAAA
InDel 620	A1	9446100	CAA/CAA	CAAA/CAAA	./.	./.	./.	CAAA/CAAA	./.	CAAA/CAAA	CAAA/CAAA	./.	./.	CAAA/CAAA	./.	./.	./.	CAAA/CAAA	./.	./.	./.	CAAA/CAAA	CAAA/CAAA	CAAA/CAAA	CAAA/CAAA	CAAA/CAAA	./.	CAAA/CAAA	CAAA/CAAA	CAAA/CAAA	CAAA/CAAA	CAAA/CAAA	./.	CAAA/CAAA	CAAA/CAAA	CAAA/CAAA	CAAA/CAAA	CAAA/CAAA	CAAA/CAAA	./.	CAAA/CAAA	CAAA/CAAA	./.	./.	CAAA/CAAA	./.	CAAA/CAAA	./.	./.
InDel 621	A1	9498262	CTTTTTT/CTTTTTT	./.	./.	./.	./.	./.	CTTTTTT/CTTTTTT	./.	./.	./.	./.	./.	./.	./.	./.	CTTTTTTT/CTTTTTTT	./.	./.	./.	./.	./.	./.	./.	./.	./.	./.	./.	./.	./.	CTTTTTT/CTTTTTT	./.	./.	./.	./.	./.	./.	./.	./.	CTTTTTT/CTTTTTT	./.	./.	./.	./.	./.	CTTTTTT/CTTTTTT	CTTTTTT/CTTTTTT	./.
InDel 622	A1	9499361	CTT/CTT	./.	./.	./.	CTTT/CTTT	./.	./.	./.	./.	CTTT/CTTT	./.	./.	./.	./.	./.	./.	CTTT/CTTT	./.	./.	CTTT/CTTT	CTTT/CTTT	CTTT/CTTT	CTTT/CTTT	./.	./.	./.	./.	CTTT/CTTT	CTTT/CTTT	CTTT/CTTT	./.	./.	./.	./.	CTTT/CTTT	./.	./.	./.	./.	./.	./.	./.	./.	./.	./.	./.	./.
InDel 623	A1	9548104	TGG/TGG	./.	./.	TG/TG	./.	./.	./.	./.	./.	./.	./.	./.	./.	./.	./.	./.	./.	./.	./.	./.	./.	./.	./.	./.	./.	./.	./.	./.	./.	./.	./.	./.	./.	./.	./.	./.	./.	./.	./.	./.	./.	./.	TG/TG	./.	./.	./.	./.
InDel 624	A1	9556723	CAA/CAA	./.	./.	CAA/CAA	./.	./.	./.	CAA/CAA	./.	./.	./.	CAA/CAA	./.	./.	./.	./.	./.	./.	./.	./.	./.	./.	./.	./.	./.	CAA/CAA	./.	./.	./.	CAA/CAA	./.	./.	./.	./.	./.	./.	./.	CAA/CAA	CAA/CAA	./.	./.	CAA/CAA	CAA/CA	./.	./.	./.	./.
InDel 625	A1	9556831	CTTTTTTT/CTTTTTTT	./.	./.	CTTTTTTT/CTTTTTTT	./.	./.	./.	./.	./.	./.	CTTTTTTT/CTTTTTTT	CTTTTTTT/CTTTTTTT	./.	./.	./.	./.	./.	./.	./.	./.	./.	./.	./.	./.	CTTTTTTT/CTTTTTTT	./.	./.	./.	./.	CTTTTTTT/CTTTTTTT	./.	./.	./.	./.	./.	./.	./.	CTTTTTTT/CTTTTTTT	CTTTTTTT/CTTTTTTT	./.	./.	./.	CTTTTTTT/CTTTTTTTTT	CTTTTTTT/CTTTTTTT	./.	./.	./.
InDel 626	A1	9615552	GAAAAAAA/GAAAAAAA	./.	GAAAAAAA/GAAAAAAA	GAAAAAAA/GAAAAAAA	GAAAAAAA/GAAAAAAA	GAAAAAAA/GAAAAAAA	GAAAAAAA/GAAAAAAA	GAAAAAAA/GAAAAAAA	GAAAAAAA/GAAAAAAAA	GAAAAAAA/GAAAAAAA	GAAAAAAA/GAAAAAAA	GAAAAAAA/GAAAAAAA	GAAAAAAA/GAAAAAAA	./.	./.	GAAAAAAA/GAAAAAAA	GAAAAAAA/GAAAAAAA	./.	./.	GAAAAAAA/GAAAAAAA	GAAAAAAA/GAAAAAAA	GAAAAAAA/GAAAAAAA	GAAAAAAA/GAAAAAAA	GAAAAAAA/GAAAAAAA	GAAAAAAA/GAAAAAAA	GAAAAAAA/GAAAAAAA	GAAAAAAA/GAAAAAAA	GAAAAAAA/GAAAAAAA	GAAAAAAA/GAAAAAAA	GAAAAAAA/GAAAAAAA	GAAAAAAA/GAAAAAAA	GAAAAAAA/GAAAAAAA	GAAAAAAA/GAAAAAAA	GAAAAAAA/GAAAAAAA	GAAAAAAA/GAAAAAAA	GAAAAAAA/GAAAAAAA	GAAAAAAA/GAAAAAAA	./.	GAAAAAAA/GAAAAAAA	GAAAAAAA/GAAAAAAA	GAAAAAAA/GAAAAAAA	GAAAAAAA/GAAAAAAA	GAAAAAAA/GAAAAAAA	GAAAAAAA/GAAAAAAA	GAAAAAAA/GAAAAAAA	GAAAAAAA/GAAAAAAA	GAAAAAAA/GAAAAAAAA
InDel 627	A1	9652240	TAGGA/TAGGA	./.	TA/TA	TA/TA	TA/TA	TA/TA	TA/TA	TA/TA	TA/TA	TA/TA	TA/TA	TA/TA	TA/TA	./.	./.	TA/TA	TA/TA	./.	./.	TA/TA	TA/TA	TA/TA	TA/TA	TA/TA	TA/TA	TA/TA	TA/TA	./.	TA/TA	TA/TA	TA/TA	TA/TA	TA/TA	TA/TA	TA/TA	TA/TA	TA/TA	TA/TA	TA/TA	TA/TA	TA/TA	TA/TA	TA/TA	TA/TA	TA/TA	TA/TA	TA/TA
InDel 628	A1	9654476	CTTTT/CTTTT	CTTT/CTTT	./.	./.	./.	./.	CTTT/CTTT	./.	./.	./.	./.	./.	./.	./.	./.	./.	./.	./.	./.	./.	./.	./.	./.	./.	./.	./.	./.	./.	./.	./.	./.	CTTT/CTTT	./.	./.	./.	./.	./.	./.	./.	./.	./.	./.	./.	./.	./.	./.	./.
InDel 629	A1	9654813	CATATATATATAT/CATATATATATAT	./.	./.	CATATATATAT/CATATATATAT	./.	CATATATATAT/CATATATATAT	./.	CATATATATAT/CATATATATAT	./.	./.	./.	./.	./.	./.	./.	CATATATATAT/CATATATATAT	./.	./.	./.	CATATATATAT/CATATATATAT	./.	./.	./.	./.	./.	./.	./.	./.	./.	./.	./.	./.	./.	./.	CATATATATAT/CATATATATAT	CATATATATAT/CATATATATAT	./.	./.	./.	./.	./.	./.	./.	CATATATATAT/CATATATATAT	./.	./.	./.
InDel 630	A1	9655220	CATG/CATG	./.	./.	./.	./.	./.	./.	./.	./.	./.	./.	C/C	./.	./.	./.	./.	./.	./.	./.	./.	./.	./.	./.	./.	./.	./.	./.	./.	./.	./.	./.	./.	./.	./.	C/C	./.	./.	./.	./.	./.	./.	./.	./.	./.	./.	./.	./.
InDel 631	A1	9660766	TACACACAC/TACACACAC	./.	TACACACACAC/TACACACACAC	./.	./.	./.	./.	./.	TACACACACAC/TACACACACAC	./.	./.	./.	./.	./.	./.	./.	./.	./.	./.	./.	./.	./.	./.	./.	./.	./.	TACACACACAC/TACACACACAC	./.	./.	./.	./.	./.	./.	./.	./.	./.	./.	./.	./.	./.	./.	./.	./.	./.	./.	./.	TACACACACAC/TACACACACAC
InDel 632	A1	9660916	GCTCTCTCTCTCTCTCTCTCT/GCTCTCTCTCTCTCTCTCTCT	GCTCTCTCTCTCTCTCTCT/GCTCTCTCTCTCTCTCTCT	./.	./.	./.	./.	./.	./.	GCTCTCTCTCTCTCTCTCTCT/GCTCTCTCTCTCTCTCTCT	GCTCTCTCTCTCTCTCTCT/GCTCTCTCTCTCTCTCTCT	./.	GCTCTCTCTCTCTCTCTCTCT/GCTCTCTCTCTCTCTCTCTCT	GCTCTCTCTCTCTCTCTCTCT/GCTCTCTCTCTCTCTCTCT	./.	./.	GCTCTCTCTCTCTCTCTCTCT/GCTCTCTCTCTCTCTCTCTCT	GCTCTCTCTCTCTCTCTCTCT/GCTCTCTCTCTCTCTCTCTCT	./.	./.	./.	GCTCTCTCTCTCTCTCTCTCT/GCTCTCTCTCTCTCTCTCTCT	./.	GCTCTCTCTCTCTCTCTCTCT/GCTCTCTCTCTCTCTCTCT	./.	GCTCTCTCTCTCTCTCTCTCT/GCTCTCTCTCTCTCTCTCTCT	./.	GCTCTCTCTCTCTCTCTCT/GCTCTCTCTCTCTCTCTCT	GCTCTCTCTCTCTCTCTCTCT/GCTCTCTCTCTCTCTCTCT	./.	./.	./.	./.	./.	./.	GCTCTCTCTCTCTCTCTCTCT/GCTCTCTCTCTCTCTCTCT	GCTCTCTCTCTCTCTCTCTCT/GCTCTCTCTCTCTCTCTCTCT	GCTCTCTCTCTCTCTCTCT/GCTCTCTCTCTCTCTCTCT	./.	./.	GCTCTCTCTCTCTCTCTCTCT/GCTCTCTCTCTCTCTCTCT	./.	./.	./.	./.	GCTCTCTCTCTCTCTCTCTCT/GCTCTCTCTCTCTCTCTCTCT	GCTCTCTCTCTCTCTCTCTCT/GCTCTCTCTCTCTCTCTCT	GCTCTCTCTCTCTCTCTCTCT/GCTCTCTCTCTCTCTCTCT
InDel 633	A1	9661786	ATTTTTTTT/ATTTTTTTT	./.	./.	ATTTTTTTTT/ATTTTTTTTT	./.	./.	./.	./.	ATTTTTTTTT/ATTTTTTTTT	./.	./.	./.	./.	./.	./.	ATTTTTTTTT/ATTTTTTTTT	ATTTTTTTTT/ATTTTTTTTT	./.	./.	./.	./.	./.	./.	./.	./.	./.	ATTTTTTTTT/ATTTTTTTTT	ATTTTTTTTT/ATTTTTTTTT	./.	ATTTTTTTTT/ATTTTTTTTT	./.	./.	./.	ATTTTTTTTT/ATTTTTTTTT	./.	ATTTTTTTTT/ATTTTTTTTT	ATTTTTTTTT/ATTTTTTTTT	ATTTTTTTTT/ATTTTTTTTT	ATTTTTTTTT/ATTTTTTTTT	ATTTTTTTTT/ATTTTTTTTT	./.	./.	./.	./.	./.	./.	ATTTTTTTTT/ATTTTTTTTT
InDel 634	A1	9664242	ACCC/ACCC	ACCCC/ACCCC	ACCCC/ACCCC	ACCCC/ACCCC	ACCCC/ACCCC	ACCCC/ACCCC	ACCCC/ACCCC	ACCCC/ACCCC	ACCCC/ACCCC	ACCCC/ACCCC	ACCCC/ACCCC	ACCCC/ACCCC	ACCCC/ACCCC	./.	./.	ACCCC/ACCCC	ACCCC/ACCCC	./.	./.	ACCCC/ACCCC	ACCCC/ACCCC	ACCCC/ACCCC	ACCCC/ACCCC	ACCCC/ACCCC	ACCCC/ACCCC	ACCCC/ACCCC	ACCCC/ACCCC	ACCCC/ACCCC	ACCCC/ACCCC	ACCCC/ACCCC	ACCCC/ACCCC	ACCCC/ACCCC	ACCCC/ACCCC	ACCCC/ACCCC	ACCCC/ACCCC	ACCCC/ACCCC	ACCCC/ACCCC	ACCCC/ACCCC	ACCCC/ACCCC	ACCCC/ACCCC	ACCCC/ACCCC	ACCCC/ACCCC	ACCCC/ACCCC	ACCCC/ACCCC	ACCCC/ACCCC	ACCCC/ACCCC	ACCCC/ACCCC
InDel 635	A1	9664632	TAAAAAAAAA/TAAAAAAAAA	TAAAAAAAAAA/TAAAAAAAAAA	./.	./.	TAAAAAAAAAA/TAAAAAAAAAA	./.	./.	./.	./.	./.	./.	./.	./.	./.	./.	./.	TAAAAAAAAAA/TAAAAAAAAAA	./.	./.	./.	./.	./.	./.	./.	TAAAAAAAAAA/TAAAAAAAAAA	./.	./.	./.	./.	./.	./.	./.	./.	./.	./.	./.	./.	./.	./.	./.	./.	./.	./.	./.	./.	./.	./.
InDel 636	A1	9711349	TACAACAACAACAACAACAACA/TACAACAACAACAACAACAACA	./.	./.	TACAACAACAACAACAACAACA/TACAACAACAACAACAACAACA	./.	TACAACAACAACAACAACAACAACA/TACAACAACAACAACAACAACAACA	./.	./.	TACAACAACAACAACAACAACA/TACAACAACAACAACAACAACA	./.	./.	./.	TACAACAACAACAACAACAACA/TACAACAACAACAACAACAACA	./.	./.	./.	./.	./.	./.	./.	./.	TACAACAACAACAACAACAACA/TACAACAACAACAACAACAACAACA	TACAACAACAACAACAACAACA/TACAACAACAACAACAACAACA	TACAACAACAACAACAACAACA/TACAACAACAACAACAACAACA	./.	TACAACAACAACAACAACAACA/TACAACAACAACAACAACAACA	./.	TACAACAACAACAACAACAACA/TACAACAACAACAACAACAACA	TACAACAACAACAACAACAACA/TACAACAACAACAACAACAACA	./.	./.	TACAACAACAACAACAACAACA/TACAACAACAACAACAACAACAACA	./.	./.	TACAACAACAACAACAACAACA/TACAACAACAACAACAACAACA	./.	./.	./.	./.	./.	TACAACAACAACAACAACAACA/TACAACAACAACAACAACAACA	./.	./.	TACAACAACAACAACAACAACA/TACAACAACAACAACAACAACA	./.	./.	./.
InDel 637	A1	9724445	CTTTTTTTTTT/CTTTTTTTTTT	./.	./.	CTTTTTTTTTTT/CTTTTTTTTTTT	./.	./.	CTTTTTTTTTTT/CTTTTTTTTTTT	./.	./.	./.	./.	./.	./.	./.	./.	./.	./.	./.	./.	./.	./.	./.	./.	./.	./.	./.	./.	./.	./.	./.	./.	./.	./.	./.	./.	./.	./.	./.	CTTTTTTTTTT/CTTTTTTTTTTT	./.	./.	CTTTTTTTTTTT/CTTTTTTTTTTT	./.	./.	./.	CTTTTTTTTTTT/CTTTTTTTTTTT	./.
InDel 638	A1	9733918	GAAAAA/GAAAAA	./.	./.	./.	./.	./.	GAAAA/GAAAA	GAAAA/GAAAA	./.	./.	./.	./.	./.	./.	./.	./.	./.	./.	./.	./.	GAAAA/GAAAA	GAAAA/GAAAA	./.	./.	./.	./.	./.	GAAAA/GAAAA	./.	./.	./.	./.	./.	GAAAA/GAAAA	GAAAA/GAAAA	./.	./.	./.	GAAAA/GAAAA	./.	./.	./.	GAAAA/GAAAA	./.	./.	GAAAA/GAAAA	./.
InDel 639	A1	9750194	CTTTTTT/CTTTTTT	CTTTTTT/CTTTTTT	CTTTTTT/CTTTTTT	CTTTTTT/CTTTTTT	CTTTTTT/CTTTTTT	CTTTTTT/CTTTTTT	CTTTTTT/CTTTTTT	CTTTTTT/CTTTTTT	CTTTTTT/CTTTTTT	CTTTTTT/CTTTTTT	CTTTTTT/CTTTTTT	CTTTTTT/CTTTTTT	CTTTTTT/CTTTTTT	./.	./.	CTTTTTT/CTTTTTT	CTTTTTT/CTTTTTT	./.	./.	CTTTTTT/CTTTTTT	CTTTTTT/CTTTTTT	CTTTTTT/CTTTTTT	CTTTTTT/CTTTTTT	CTTTTTT/CTTTTTT	CTTTTTT/CTTTTTT	CTTTTTT/CTTTTTT	CTTTTTT/CTTTTTT	CTTTTTT/CTTTTTT	CTTTTTT/CTTTTT	CTTTTTT/CTTTTTT	CTTTTTT/CTTTTTT	CTTTTTT/CTTTTTT	CTTTTTT/CTTTTTT	CTTTTTT/CTTTTTT	CTTTTTT/CTTTTTT	CTTTTTT/CTTTTTT	CTTTTTT/CTTTTTT	CTTTTTT/CTTTTTT	CTTTTTT/CTTTTTT	CTTTTTT/CTTTTTT	CTTTTTT/CTTTTTT	CTTTTTT/CTTTTTT	CTTTTTT/CTTTTTT	CTTTTTT/CTTTTTT	CTTTTTT/CTTTTTT	CTTTTTT/CTTTTTT	CTTTTTT/CTTTTTT
InDel 640	A1	9750904	G/G	./.	./.	./.	./.	./.	./.	./.	./.	./.	./.	./.	./.	./.	./.	./.	./.	./.	./.	./.	./.	./.	./.	./.	./.	./.	./.	./.	./.	./.	./.	./.	./.	./.	./.	GT/GT	./.	./.	GT/GT	GT/GT	./.	./.	./.	./.	./.	./.	GT/GT
InDel 641	A1	9758977	ATTTTTTT/ATTTTTTT	./.	./.	./.	./.	./.	./.	./.	./.	./.	./.	./.	./.	./.	./.	./.	./.	./.	./.	./.	./.	./.	./.	./.	./.	./.	./.	ATTTTTTTT/ATTTTTTTT	./.	./.	./.	./.	./.	ATTTTTTTT/ATTTTTTTT	./.	./.	./.	./.	./.	./.	./.	./.	./.	./.	./.	./.	./.
InDel 642	A1	9760495	TG/TG	./.	./.	./.	./.	./.	./.	./.	T/T	./.	./.	./.	./.	./.	./.	./.	./.	./.	./.	./.	./.	./.	./.	T/T	./.	./.	./.	./.	./.	./.	./.	./.	T/T	./.	./.	./.	T/T	./.	T/T	T/T	./.	./.	T/T	T/T	T/T	./.	T/T
InDel 643	A1	9766004	GTTT/GTTT	GTTT/GTTT	GTTT/GTTT	GTTT/GTTT	GTTT/GTTT	GTTT/GTTT	GTTT/GTTT	GTTT/GTTT	GTTT/GTTT	GTTT/GTTT	GTTT/GTTT	GTTT/GTTT	GTTT/GTTT	./.	./.	GTTT/GTTT	GTTT/GTTT	./.	./.	GTTT/GTTT	GTTT/GTTT	GTTT/GTTT	GTTT/GTTT	GTTT/GTTT	GTTT/GTTT	GTTT/GTTT	GTTT/GTTT	GTTT/GTTT	GTTT/GTTT	GTTT/GTTT	GTTT/GTTT	GTTT/GTTT	GTTT/GTTT	GTTT/GTTT	GTTT/GTTT	GTTT/GTTT	GTTT/GTTT	GTTT/GTTT	GTTT/GTTT	GTTT/GTTT	GTTT/GTT	GTTT/GTTT	GTTT/GTTT	GTTT/GTTT	GTTT/GTTT	GTTT/GTTT	GTTT/GTTT
InDel 644	A1	9766265	CTTTTTTTTT/CTTTTTTTTT	CTTTTTTTTT/CTTTTTTTTT	CTTTTTTTTT/CTTTTTTTTT	CTTTTTTTTT/CTTTTTTTTT	CTTTTTTTTT/CTTTTTTTTT	CTTTTTTTTT/CTTTTTTTTT	CTTTTTTTTT/CTTTTTTTTT	CTTTTTTTTT/CTTTTTTTTT	CTTTTTTTTT/CTTTTTTTTTT	CTTTTTTTTT/CTTTTTTTTTT	CTTTTTTTTT/CTTTTTTTTT	CTTTTTTTTT/CTTTTTTTTT	CTTTTTTTTT/CTTTTTTTTT	./.	./.	CTTTTTTTTT/CTTTTTTTTT	CTTTTTTTTT/CTTTTTTTTTT	./.	./.	CTTTTTTTTT/CTTTTTTTTTT	CTTTTTTTTT/CTTTTTTTTTT	CTTTTTTTTT/CTTTTTTTTT	CTTTTTTTTT/CTTTTTTTTTT	CTTTTTTTTT/CTTTTTTTTTT	CTTTTTTTTT/CTTTTTTTTTT	CTTTTTTTTT/CTTTTTTTTTT	CTTTTTTTTT/CTTTTTTTTT	CTTTTTTTTT/CTTTTTTTTT	CTTTTTTTTT/CTTTTTTTTTT	CTTTTTTTTT/CTTTTTTTTTT	CTTTTTTTTT/CTTTTTTTTT	CTTTTTTTTT/CTTTTTTTTT	CTTTTTTTTT/CTTTTTTTTT	CTTTTTTTTT/CTTTTTTTTTT	CTTTTTTTTT/CTTTTTTTTTT	CTTTTTTTTT/CTTTTTTTTTT	CTTTTTTTTT/CTTTTTTTTT	CTTTTTTTTT/CTTTTTTTTT	CTTTTTTTTT/CTTTTTTTTT	CTTTTTTTTT/CTTTTTTTTT	CTTTTTTTTT/CTTTTTTTTTT	CTTTTTTTTT/CTTTTTTTTT	CTTTTTTTTT/CTTTTTTTTT	CTTTTTTTTT/CTTTTTTTTTT	CTTTTTTTTT/CTTTTTTTTT	CTTTTTTTTT/CTTTTTTTTT	CTTTTTTTTT/CTTTTTTTTT
InDel 645	A1	9782410	GAAAAAAA/GAAAAAAA	./.	./.	./.	GAAAAAAAA/GAAAAAAAA	./.	GAAAAAAAA/GAAAAAAAA	./.	GAAAAAAAA/GAAAAAAAA	./.	./.	./.	./.	./.	./.	./.	./.	./.	./.	./.	./.	GAAAAAAAA/GAAAAAAAA	GAAAAAAAA/GAAAAAAAA	./.	./.	GAAAAAAAA/GAAAAAAAA	./.	GAAAAAAAA/GAAAAAAAA	./.	GAAAAAAAA/GAAAAAAAA	./.	./.	./.	GAAAAAAAA/GAAAAAAAA	./.	./.	./.	./.	./.	./.	GAAAAAAAA/GAAAAAAAA	./.	./.	GAAAAAAAA/GAAAAAAAA	./.	GAAAAAAAA/GAAAAAAAA	./.
InDel 646	A1	9801603	ATTTTTTT/ATTTTTTT	./.	ATTTTTTT/ATTTTTTT	ATTTTTTT/ATTTTTTT	ATTTTTTT/ATTTTTTTT	ATTTTTTT/ATTTTTTT	./.	ATTTTTTT/ATTTTTTT	./.	./.	./.	./.	ATTTTTTT/ATTTTTTT	./.	./.	./.	./.	./.	./.	ATTTTTTT/ATTTTTTTT	ATTTTTTT/ATTTTTTT	ATTTTTTT/ATTTTTTT	ATTTTTTT/ATTTTTTT	ATTTTTTT/ATTTTTTT	ATTTTTTT/ATTTTTTTT	ATTTTTTT/ATTTTTTT	./.	ATTTTTTT/ATTTTTTT	./.	ATTTTTTT/ATTTTTTT	./.	ATTTTTTT/ATTTTTTT	ATTTTTTT/ATTTTTTT	./.	ATTTTTTT/ATTTTTTT	./.	ATTTTTTT/ATTTTTTT	./.	./.	ATTTTTTT/ATTTTTTT	ATTTTTTTT/ATTTTTTTT	ATTTTTTT/ATTTTTTT	ATTTTTTT/ATTTTTTT	ATTTTTTT/ATTTTTTT	ATTTTTTT/ATTTTTTT	ATTTTTTT/ATTTTTTT	ATTTTTTT/ATTTTTTT
InDel 647	A1	9802229	ATTTTTT/ATTTTTT	ATTTTTT/ATTTTTT	ATTTTTT/ATTTTTT	ATTTTTT/ATTTTTT	ATTTTTT/ATTTTTT	ATTTTTT/ATTTTTT	ATTTTTT/ATTTTTT	ATTTTTT/ATTTTTT	ATTTTTT/ATTTTTT	ATTTTTT/ATTTTTT	ATTTTTT/ATTTTTT	ATTTTTT/ATTTTTT	ATTTTTT/ATTTTTT	./.	./.	ATTTTTT/ATTTTTT	ATTTTTT/ATTTTTT	./.	./.	ATTTTTT/ATTTTTTT	ATTTTTT/ATTTTTTT	ATTTTTT/ATTTTTT	ATTTTTT/ATTTTTT	ATTTTTT/ATTTTTT	ATTTTTT/ATTTTTT	ATTTTTT/ATTTTTT	ATTTTTT/ATTTTTT	ATTTTTT/ATTTTTT	ATTTTTT/ATTTTTT	ATTTTTT/ATTTTTT	ATTTTTT/ATTTTTT	ATTTTTT/ATTTTTT	ATTTTTT/ATTTTTT	ATTTTTT/ATTTTTT	ATTTTTT/ATTTTTT	ATTTTTT/ATTTTTT	ATTTTTT/ATTTTTTT	ATTTTTT/ATTTTTT	ATTTTTT/ATTTTTTT	ATTTTTT/ATTTTTT	ATTTTTT/ATTTTTTT	ATTTTTT/ATTTTTTT	ATTTTTT/ATTTTTT	ATTTTTT/ATTTTTT	ATTTTTT/ATTTTTT	ATTTTTT/ATTTTTT	ATTTTTT/ATTTTTT
InDel 648	A1	9846158	ATT/ATT	./.	./.	./.	./.	./.	AT/AT	./.	./.	./.	./.	AT/AT	./.	./.	./.	./.	./.	./.	./.	./.	./.	./.	./.	./.	./.	AT/AT	./.	./.	./.	./.	./.	./.	./.	./.	./.	./.	./.	./.	./.	./.	./.	./.	./.	./.	./.	./.	./.
InDel 649	A1	9895386	A/A	./.	./.	./.	./.	./.	./.	./.	./.	./.	./.	./.	./.	./.	./.	./.	./.	./.	./.	./.	./.	./.	./.	./.	./.	./.	./.	./.	./.	./.	./.	./.	./.	./.	./.	./.	./.	./.	./.	./.	./.	AG/AG	AG/AG	./.	./.	./.	./.
InDel 650	A1	9907397	TAAAAA/TAAAAA	./.	./.	./.	./.	./.	./.	./.	./.	./.	./.	./.	./.	./.	./.	./.	./.	./.	./.	./.	./.	./.	./.	TAAAAAA/TAAAAAA	./.	./.	./.	./.	./.	./.	./.	./.	./.	./.	./.	./.	./.	./.	./.	./.	./.	./.	./.	./.	./.	./.	./.
InDel 651	A1	9933848	GT/GT	GT/GT	GT/GT	GT/GT	GT/GT	GT/GT	GT/GT	GT/GT	GT/GT	./.	GT/GT	GT/GT	GT/GT	./.	./.	GT/GT	GT/GT	./.	./.	GT/GT	GT/GT	GT/GT	GT/GT	GT/GT	GT/GT	GT/GT	GT/GT	GT/GT	GT/GT	GT/GT	GT/GT	GT/GT	GT/GT	GT/GT	GT/GT	GT/GT	GT/GT	GT/GT	GT/G	GT/GT	./.	GT/GT	GT/GT	./.	GT/GT	GT/GT	GT/GT
InDel 652	A1	9996610	GTTTTT/GTTTTT	./.	./.	GTTTTTTT/GTTTTTTT	GTTTTTTT/GTTTTTTT	./.	./.	GTTTTTTT/GTTTTTTT	./.	./.	./.	./.	./.	./.	./.	./.	./.	./.	./.	./.	./.	./.	./.	./.	./.	./.	./.	GTTTTTTT/GTTTTTTT	./.	./.	./.	GTTTTTTT/GTTTTTTT	GTTTTTTT/GTTTTTTT	GTTTTTTT/GTTTTTTT	./.	./.	./.	./.	./.	./.	./.	./.	./.	./.	./.	./.	./.
InDel 653	A1	9996697	ATTTTT/ATTTTT	ATTTT/ATTTT	ATTTT/ATTTT	ATTTT/ATTTT	ATTTT/ATTTT	ATTTT/ATTTT	ATTTT/ATTTT	./.	./.	./.	./.	./.	./.	./.	./.	./.	ATTTT/ATTTT	./.	./.	./.	ATTTT/ATTTT	./.	ATTTT/ATTTT	ATTTT/ATTTT	ATTTT/ATTTT	./.	./.	ATTTT/ATTTT	./.	ATTTT/ATTTT	./.	ATTTT/ATTTT	ATTTT/ATTTT	ATTTT/ATTTT	ATTTT/ATTTT	./.	ATTTT/ATTTT	./.	./.	./.	ATTTT/ATTTT	./.	./.	ATTTT/ATTTT	./.	./.	ATTTT/ATTTT
InDel 654	A1	9999813	GAAAAAAAAAAA/GAAAAAAAAAAA	GAAAAAAAAAAA/GAAAAAAAAAAA	GAAAAAAAAAAA/GAAAAAAAAAAA	GAAAAAAAAAAA/GAAAAAAAAAAAA	GAAAAAAAAAAA/GAAAAAAAAAAAA	GAAAAAAAAAAA/GAAAAAAAAAAA	GAAAAAAAAAAA/GAAAAAAAAAAA	GAAAAAAAAAAA/GAAAAAAAAAAA	GAAAAAAAAAAA/GAAAAAAAAAAA	GAAAAAAAAAAA/GAAAAAAAAAAA	GAAAAAAAAAAA/GAAAAAAAAAAAA	GAAAAAAAAAAA/GAAAAAAAAAAAA	GAAAAAAAAAAA/GAAAAAAAAAAAA	./.	./.	GAAAAAAAAAAA/GAAAAAAAAAAA	GAAAAAAAAAAA/GAAAAAAAAAAA	./.	./.	GAAAAAAAAAAA/GAAAAAAAAAAA	GAAAAAAAAAAA/GAAAAAAAAAAAA	GAAAAAAAAAAA/GAAAAAAAAAAAA	GAAAAAAAAAAA/GAAAAAAAAAAA	GAAAAAAAAAAA/GAAAAAAAAAAA	GAAAAAAAAAAA/GAAAAAAAAAAA	GAAAAAAAAAAA/GAAAAAAAAAAA	GAAAAAAAAAAA/GAAAAAAAAAAA	GAAAAAAAAAAA/GAAAAAAAAAAAA	GAAAAAAAAAAA/GAAAAAAAAAAA	GAAAAAAAAAAA/GAAAAAAAAAAAA	GAAAAAAAAAAA/GAAAAAAAAAAA	GAAAAAAAAAAA/GAAAAAAAAAAA	GAAAAAAAAAAA/GAAAAAAAAAAA	GAAAAAAAAAAA/GAAAAAAAAAAAA	GAAAAAAAAAAA/GAAAAAAAAAAAA	GAAAAAAAAAAA/GAAAAAAAAAAAA	GAAAAAAAAAAA/GAAAAAAAAAAA	GAAAAAAAAAAA/GAAAAAAAAAAA	GAAAAAAAAAAA/GAAAAAAAAAAA	GAAAAAAAAAAA/GAAAAAAAAAAA	GAAAAAAAAAAA/GAAAAAAAAAAA	GAAAAAAAAAAA/GAAAAAAAAAAA	GAAAAAAAAAAAA/GAAAAAAAAAAAA	GAAAAAAAAAAA/GAAAAAAAAAAA	GAAAAAAAAAAA/GAAAAAAAAAAA	GAAAAAAAAAAA/GAAAAAAAAAAA	GAAAAAAAAAAA/GAAAAAAAAAAA
InDel 655	A1	9999876	GAAAAA/GAAAAA	GAAAAA/GAAAAA	GAAAAA/GAAAAA	GAAAAA/GAAAAA	GAAAAA/GAAAAA	GAAAAA/GAAA	GAAAAA/GAAAAA	GAAAAA/GAAAAA	GAAAAA/GAAAAA	GAAAAA/GAAAAA	GAAAAA/GAAAAA	GAAAAA/GAAAAA	GAAAAA/GAAAAA	./.	./.	GAAAAA/GAAAAA	GAAAAA/GAAAAA	./.	./.	GAAAAA/GAAAAA	GAAAAA/GAAAAA	GAAAAA/GAAAAA	GAAAAA/GAAAAA	GAAAAA/GAAAAA	GAAAAA/GAAAAA	GAAAAA/GAAAAA	GAAAAA/GAAAAA	GAAAAA/GAAAAA	GAAAAA/GAAAAA	GAAAAA/GAAAAA	GAAAAA/GAAAAA	GAAAAA/GAAAAA	GAAAAA/GAAAAA	GAAAAA/GAAAAA	GAAAAA/GAAAAA	GAAAAA/GAAAAA	GAAAAA/GAAAAA	GAAAAA/GAAAAA	GAAAAA/GAAAAA	GAAAAA/GAAAAA	./.	GAAAAA/GAAAAA	GAAAAA/GAAAAA	GAAAAA/GAAAAA	GAAAAA/GAAAAA	GAAAAA/GAAAAA	GAAAAA/GAAAAA
InDel 656	A1	10003308	CAAA/CAAA	CAAA/CAAA	CAAA/CAAA	CAAA/CAAA	./.	CAAA/CAAA	CAAA/CAAA	CAAA/CAAA	CAAA/CAAA	CAAA/CAAA	CAAA/CAAA	CAAA/CAAA	./.	./.	./.	CAAA/CAAA	CAAA/CAAA	./.	./.	CAAA/CAAA	CAAA/CAAA	CAAA/CAAA	./.	./.	./.	CAAA/CAAA	CAAA/CAAA	CAAA/CAAA	./.	./.	./.	./.	CAAA/CAAA	./.	CAAA/CAAA	CAAA/CAAA	./.	CAAA/CAA	./.	CAAA/CAAA	./.	./.	CAAA/CAAA	./.	./.	./.	CAAA/CAAA
InDel 657	A1	10003917	GTTTTTTTTT/GTTTTTTTTT	./.	./.	./.	./.	./.	./.	./.	./.	./.	./.	./.	./.	./.	./.	./.	./.	./.	./.	./.	./.	./.	./.	./.	./.	./.	./.	./.	./.	./.	./.	./.	./.	./.	./.	./.	./.	./.	./.	./.	./.	./.	./.	GTTTTTTTTTT/GTTTTTTTTTT	./.	./.	./.
InDel 658	A1	10012128	A/A	./.	./.	./.	./.	./.	./.	AAAT/AAAT	./.	./.	./.	./.	./.	./.	./.	./.	AAAT/AAAT	./.	./.	AAAT/AAAT	./.	AAAT/AAAT	./.	./.	./.	./.	./.	./.	AAAT/AAAT	./.	AAAT/AAAT	AAAT/AAAT	AAAT/AAAT	./.	./.	./.	AAAT/AAAT	./.	AAAT/AAAT	./.	./.	./.	./.	./.	./.	./.	AAAT/AAAT
InDel 659	A1	10054214	CAA/CAA	CAA/CAA	./.	./.	./.	./.	./.	CAA/CAA	./.	./.	./.	./.	./.	./.	./.	./.	./.	./.	./.	./.	CAA/CAA	./.	./.	./.	./.	CAA/CAA	./.	./.	./.	./.	./.	CAA/CAA	./.	./.	CAA/CA	./.	./.	./.	./.	./.	./.	./.	./.	./.	./.	./.	./.
InDel 660	A1	10061668	GAAAAAAA/GAAAAAAA	GAAAAAA/GAAAAAA	GAAAAAA/GAAAAAA	GAAAAAA/GAAAAAA	GAAAAAA/GAAAAAA	GAAAAAA/GAAAAAA	GAAAAAA/GAAAAAA	GAAAAAA/GAAAAAA	GAAAAAA/GAAAAAA	GAAAAAA/GAAAAAA	GAAAAAA/GAAAAAA	GAAAAAA/GAAAAAA	GAAAAAA/GAAAAAA	./.	./.	GAAAAAA/GAAAAAA	GAAAAAA/GAAAAAA	./.	./.	GAAAAAA/GAAAAAA	GAAAAAA/GAAAAAA	GAAAAAA/GAAAAAA	GAAAAAA/GAAAAAA	GAAAAAA/GAAAAAA	GAAAAAA/GAAAAAA	GAAAAAA/GAAAAAA	GAAAAAA/GAAAAAA	GAAAAAA/GAAAAAA	GAAAAAA/GAAAAAA	GAAAAAA/GAAAAAA	GAAAAAA/GAAAAAA	GAAAAAA/GAAAAAA	GAAAAAA/GAAAAAA	GAAAAAA/GAAAAAA	GAAAAAA/GAAAAAA	GAAAAAA/GAAAAAA	GAAAAAA/GAAAAAA	GAAAAAA/GAAAAAA	GAAAAAA/GAAAAAA	GAAAAAA/GAAAAAA	GAAAAAA/GAAAAAA	GAAAAAA/GAAAAAA	GAAAAAA/GAAAAAA	GAAAAAA/GAAAAAA	GAAAAAA/GAAAAAA	GAAAAAA/GAAAAAA	GAAAAAA/GAAAAAA
InDel 661	A1	10071835	TAAAAAAA/TAAAAAAA	./.	./.	./.	./.	./.	./.	./.	./.	./.	./.	./.	./.	./.	./.	./.	./.	./.	./.	./.	TAAAAAA/TAAAAAA	./.	./.	./.	./.	./.	./.	./.	./.	./.	./.	./.	./.	./.	./.	./.	./.	./.	TAAAAAA/TAAAAAA	./.	./.	./.	TAAAAAA/TAAAAAA	./.	TAAAAAA/TAAAAAA	TAAAAAAA/TAAAAAA	./.
InDel 662	A1	10078129	AAG/AAG	./.	./.	./.	./.	./.	./.	./.	./.	./.	A/A	./.	./.	./.	./.	./.	./.	./.	./.	./.	./.	./.	./.	./.	./.	./.	./.	./.	./.	AAG/A	./.	./.	./.	./.	./.	./.	./.	./.	./.	./.	./.	./.	./.	./.	./.	./.	./.
InDel 663	A1	10084892	TAAAAAA/TAAAAAA	./.	TAAAAAA/TAAAAAAA	./.	./.	TAAAAAA/TAAAAAA	TAAAAAA/TAAAAAA	./.	TAAAAAA/TAAAAAA	TAAAAAA/TAAAAAA	TAAAAAA/TAAAAAA	TAAAAAA/TAAAAAAA	./.	./.	./.	TAAAAAA/TAAAAAA	TAAAAAA/TAAAAAA	./.	./.	./.	TAAAAAA/TAAAAAAA	./.	TAAAAAA/TAAAAAA	./.	TAAAAAA/TAAAAAA	TAAAAAA/TAAAAAA	./.	TAAAAAA/TAAAAAA	TAAAAAA/TAAAAAA	./.	TAAAAAA/TAAAAAA	./.	TAAAAAA/TAAAAAA	./.	./.	./.	TAAAAAA/TAAAAAA	./.	TAAAAAA/TAAAAAA	./.	./.	TAAAAAA/TAAAAAA	TAAAAAA/TAAAAAA	./.	./.	TAAAAAA/TAAAAAA	TAAAAAA/TAAAAAA
InDel 664	A1	10085269	CAA/CAA	CAAAA/CAAAA	./.	CAAAA/CAAAA	./.	./.	./.	./.	./.	CAAAA/CAAAA	./.	./.	CAAAA/CAAAA	./.	./.	CAAAA/CAAAA	./.	./.	./.	./.	./.	./.	CAAAA/CAAAA	./.	./.	./.	./.	./.	./.	./.	CAAAA/CAAAA	CAAAA/CAAAA	./.	./.	./.	./.	CAAAA/CAAAA	./.	./.	./.	./.	./.	./.	./.	./.	./.	./.
InDel 665	A1	10090030	ATT/ATT	./.	./.	./.	./.	./.	./.	./.	./.	./.	./.	./.	./.	./.	./.	./.	./.	./.	./.	./.	./.	./.	./.	./.	./.	./.	./.	./.	./.	./.	./.	./.	./.	./.	./.	./.	./.	./.	./.	./.	./.	./.	./.	./.	AT/AT	./.	./.
InDel 666	A1	10125300	CA/CA	./.	./.	CATA/CATA	./.	./.	CATA/CATA	./.	./.	./.	./.	./.	CATA/CATA	./.	./.	./.	CATA/CATA	./.	./.	./.	CATA/CATA	./.	./.	CATA/CATA	CATA/CATA	./.	./.	./.	./.	CATA/CATA	./.	CATA/CATA	CATA/CATA	CATA/CATA	CATA/CATA	CATA/CATA	./.	./.	./.	./.	./.	CATA/CATA	./.	./.	CATA/CATA	./.	./.
InDel 667	A1	10149753	TAAAAAAAAAAAA/TAAAAAAAAAAAA	./.	TAAAAAAAAAAA/TAAAAAAAAAAA	./.	./.	./.	./.	./.	./.	./.	./.	./.	./.	./.	./.	TAAAAAAAAAAA/TAAAAAAAAAAA	./.	./.	./.	./.	TAAAAAAAAAAA/TAAAAAAAAAAA	TAAAAAAAAAAA/TAAAAAAAAAAA	TAAAAAAAAAAA/TAAAAAAAAAAA	TAAAAAAAAAAA/TAAAAAAAAAAA	TAAAAAAAAAAA/TAAAAAAAAAAA	TAAAAAAAAAAA/TAAAAAAAAAAA	TAAAAAAAAAAA/TAAAAAAAAAAA	TAAAAAAAAAAA/TAAAAAAAAAAA	TAAAAAAAAAAA/TAAAAAAAAAAA	./.	TAAAAAAAAAAA/TAAAAAAAAAAA	TAAAAAAAAAAA/TAAAAAAAAAAA	TAAAAAAAAAAA/TAAAAAAAAAAA	./.	TAAAAAAAAAAA/TAAAAAAAAAAA	TAAAAAAAAAAA/TAAAAAAAAAAA	./.	./.	./.	TAAAAAAAAAAA/TAAAAAAAAAAA	./.	./.	./.	TAAAAAAAAAAA/TAAAAAAAAAAA	./.	./.	./.
InDel 668	A1	10150025	CTGTGT/CTGTGT	CTGT/CTGT	./.	./.	./.	./.	CTGT/CTGT	./.	./.	./.	./.	CTGT/CTGT	./.	./.	./.	./.	CTGT/CTGT	./.	./.	CTGT/CTGT	./.	./.	./.	./.	./.	./.	./.	./.	CTGT/CTGT	CTGT/CTGT	./.	CTGT/CTGT	CTGT/CTGT	CTGT/CTGT	./.	./.	CTGT/CTGT	./.	CTGT/CTGT	CTGT/CTGT	CTGT/CTGT	CTGT/CTGT	CTGT/CTGT	./.	CTGT/CTGT	./.	./.
InDel 669	A1	10152043	T/T	TCA/TCA	TCA/TCA	./.	./.	./.	TCA/TCA	TCA/TCA	TCA/TCA	TCA/TCA	TCA/TCA	TCA/TCA	TCA/TCA	./.	./.	TCA/TCA	TCA/TCA	./.	./.	TCA/TCA	TCA/TCA	TCA/TCA	./.	TCA/TCA	TCA/TCA	TCA/TCA	TCA/TCA	TCA/TCA	./.	TCA/TCA	TCA/TCA	TCA/TCA	TCA/TCA	./.	TCA/TCA	TCA/TCA	./.	./.	./.	TCA/TCA	TCA/TCA	TCA/TCA	./.	TCA/TCA	TCA/TCA	TCA/TCA	TCA/TCA
InDel 670	A1	10165170	CTTTTTT/CTTTTTT	./.	CTTTTTT/CTTTTTT	./.	CTTTTTT/CTTTTTT	./.	CTTTTTT/CTTTTTT	./.	./.	CTTTTTT/CTTTTTT	./.	CTTTTTT/CTTTTTT	./.	./.	./.	CTTTTTT/CTTTTTT	CTTTTTT/CTTTTTT	./.	./.	./.	./.	./.	CTTTTTT/CTTTTTT	CTTTTTT/CTTTTTT	./.	CTTTTTT/CTTTTTT	CTTTTTT/CTTTTTT	CTTTTTT/CTTTTTT	CTTTTTT/CTTTTTT	./.	./.	CTTTTTT/CTTTTTTT	./.	CTTTTTT/CTTTTTT	./.	./.	CTTTTTT/CTTTTTT	./.	CTTTTTT/CTTTTTTT	./.	CTTTTTT/CTTTTTT	./.	./.	CTTTTTT/CTTTTTT	CTTTTTT/CTTTTTT	CTTTTTT/CTTTTTT	./.
InDel 671	A1	10229929	CTTTTTTT/CTTTTTTT	./.	./.	./.	./.	./.	./.	./.	./.	./.	./.	./.	./.	./.	./.	./.	./.	./.	./.	./.	./.	./.	./.	./.	./.	./.	./.	./.	./.	./.	./.	./.	./.	./.	./.	./.	./.	./.	./.	./.	./.	./.	./.	./.	./.	CTTTTTTTT/CTTTTTTTT	./.
InDel 672	A1	10231054	ATTTTTTTTTT/ATTTTTTTTTT	./.	./.	./.	./.	ATTTTTTTTT/ATTTTTTTTT	./.	./.	./.	./.	./.	./.	./.	./.	./.	./.	./.	./.	./.	./.	./.	./.	./.	./.	./.	./.	./.	./.	./.	./.	ATTTTTTTTT/ATTTTTTTTT	./.	./.	./.	./.	./.	./.	ATTTTTTTTT/ATTTTTTTTT	./.	./.	./.	./.	./.	./.	./.	./.	./.
InDel 673	A1	10232331	T/T	T/TG	./.	./.	./.	./.	./.	./.	./.	./.	./.	./.	./.	./.	./.	TG/TG	TG/TG	./.	./.	./.	./.	TG/TG	./.	./.	./.	./.	./.	./.	./.	./.	./.	T/TG	./.	./.	./.	./.	./.	./.	./.	./.	./.	./.	./.	./.	./.	./.	./.
InDel 674	A1	10243764	GTT/GTT	./.	./.	./.	./.	./.	GTT/GT	GTT/GTT	GTT/GTT	GTT/GTT	./.	./.	GTT/GTT	./.	./.	GTT/GT	GTT/GTT	./.	./.	GTT/GT	./.	./.	GTT/GTT	GTT/GT	GTT/GTT	GTT/GTT	./.	./.	GTT/GTT	GTT/GT	./.	GTT/GTT	GTT/GT	./.	GTT/GT	./.	./.	./.	./.	./.	GTT/GT	GTT/GTT	GTT/GTT	./.	./.	GTT/GTT	./.
InDel 675	A1	10246060	GTT/GTT	./.	./.	./.	./.	./.	./.	./.	GTTT/GTTT	./.	./.	./.	./.	./.	./.	./.	./.	./.	./.	./.	./.	./.	./.	./.	./.	./.	./.	./.	./.	./.	./.	./.	./.	./.	./.	./.	./.	./.	./.	./.	./.	./.	./.	./.	./.	./.	./.
InDel 676	A1	10249114	TTGCTGCTGCTGCTGCTGCTGCT/TTGCTGCTGCTGCTGCTGCTGCT	TTGCTGCTGCTGCTGCTGCT/TTGCTGCTGCTGCTGCTGCT	TTGCTGCTGCTGCTGCTGCT/TTGCTGCTGCTGCTGCTGCT	TTGCTGCTGCTGCTGCTGCT/TTGCTGCTGCTGCTGCTGCT	TTGCTGCTGCTGCTGCTGCT/TTGCTGCTGCTGCTGCTGCT	TTGCTGCTGCTGCTGCTGCT/TTGCTGCTGCTGCTGCTGCT	TTGCTGCTGCTGCTGCTGCT/TTGCTGCTGCTGCTGCTGCT	TTGCTGCTGCTGCTGCTGCT/TTGCTGCTGCTGCTGCTGCT	TTGCTGCTGCTGCTGCTGCT/TTGCTGCTGCTGCTGCTGCT	TTGCTGCTGCTGCTGCTGCT/TTGCTGCTGCTGCTGCTGCT	TTGCTGCTGCTGCTGCTGCT/TTGCTGCTGCTGCTGCTGCT	TTGCTGCTGCTGCTGCTGCT/TTGCTGCTGCTGCTGCTGCT	TTGCTGCTGCTGCTGCTGCT/TTGCTGCTGCTGCTGCTGCT	./.	./.	TTGCTGCTGCTGCTGCTGCT/TTGCTGCTGCTGCTGCTGCT	TTGCTGCTGCTGCTGCTGCT/TTGCTGCTGCTGCTGCTGCT	./.	./.	TTGCTGCTGCTGCTGCTGCT/TTGCTGCTGCTGCTGCTGCT	TTGCTGCTGCTGCTGCTGCT/TTGCTGCTGCTGCTGCTGCT	TTGCTGCTGCTGCTGCTGCT/TTGCTGCTGCTGCTGCTGCT	TTGCTGCTGCTGCTGCTGCT/TTGCTGCTGCTGCTGCTGCT	TTGCTGCTGCTGCTGCTGCT/TTGCTGCTGCTGCTGCTGCT	TTGCTGCTGCTGCTGCTGCT/TTGCTGCTGCTGCTGCTGCT	TTGCTGCTGCTGCTGCTGCT/TTGCTGCTGCTGCTGCTGCT	TTGCTGCTGCTGCTGCTGCT/TTGCTGCTGCTGCTGCTGCT	TTGCTGCTGCTGCTGCTGCT/TTGCTGCTGCTGCTGCTGCT	TTGCTGCTGCTGCTGCTGCT/TTGCTGCTGCTGCTGCTGCT	TTGCTGCTGCTGCTGCTGCT/TTGCTGCTGCTGCTGCTGCT	./.	TTGCTGCTGCTGCTGCTGCT/TTGCTGCTGCTGCTGCTGCT	TTGCTGCTGCTGCTGCTGCT/TTGCTGCTGCTGCTGCTGCT	TTGCTGCTGCTGCTGCTGCT/TTGCTGCTGCTGCTGCTGCT	TTGCTGCTGCTGCTGCTGCT/TTGCTGCTGCTGCTGCTGCT	TTGCTGCTGCTGCTGCTGCT/TTGCTGCTGCTGCTGCTGCT	TTGCTGCTGCTGCTGCTGCT/TTGCTGCTGCTGCTGCTGCT	TTGCTGCTGCTGCTGCTGCT/TTGCTGCTGCTGCTGCTGCT	TTGCTGCTGCTGCTGCTGCT/TTGCTGCTGCTGCTGCTGCT	TTGCTGCTGCTGCTGCTGCT/TTGCTGCTGCTGCTGCTGCT	TTGCTGCTGCTGCTGCTGCT/TTGCTGCTGCTGCTGCTGCT	TTGCTGCTGCTGCTGCTGCT/TTGCTGCTGCTGCTGCTGCT	TTGCTGCTGCTGCTGCTGCT/TTGCTGCTGCTGCTGCTGCT	TTGCTGCTGCTGCTGCTGCT/TTGCTGCTGCTGCTGCTGCT	TTGCTGCTGCTGCTGCTGCT/TTGCTGCTGCTGCTGCTGCT	TTGCTGCTGCTGCTGCTGCT/TTGCTGCTGCTGCTGCTGCT	TTGCTGCTGCTGCTGCTGCT/TTGCTGCTGCTGCTGCTGCT
InDel 677	A1	10250600	CT/CT	CTTT/CTTT	./.	./.	./.	./.	./.	./.	./.	./.	./.	./.	CTTT/CTTT	./.	./.	CTTT/CTTT	./.	./.	./.	./.	./.	./.	./.	./.	./.	./.	CTTT/CTTT	./.	CTTT/CTTT	./.	./.	./.	./.	./.	CTTT/CTTT	./.	./.	CT/CTTT	CTTT/CTTT	CTTT/CTTT	./.	./.	./.	./.	./.	./.	./.
InDel 678	A1	10304457	GTTTTT/GTTTTT	GTTTTTT/GTTTTTT	GTTTTTT/GTTTTTT	GTTTTTT/GTTTTTT	GTTTTTT/GTTTTTT	GTTTTTT/GTTTTTT	GTTTTTT/GTTTTTT	GTTTTTT/GTTTTTT	GTTTTTT/GTTTTTT	GTTTTTT/GTTTTTT	GTTTTTT/GTTTTTT	GTTTTTT/GTTTTTT	GTTTTTT/GTTTTTT	./.	./.	GTTTTTT/GTTTTTT	GTTTTTT/GTTTTTT	./.	./.	GTTTTTT/GTTTTTT	GTTTTTT/GTTTTTT	GTTTTTT/GTTTTTT	GTTTTTT/GTTTTTT	GTTTTTT/GTTTTTT	GTTTTTT/GTTTTTT	GTTTTTT/GTTTTTT	GTTTTTT/GTTTTTT	GTTTTTT/GTTTTTT	GTTTTTT/GTTTTTT	GTTTTTT/GTTTTTT	GTTTTTT/GTTTTTT	GTTTTTT/GTTTTTT	GTTTTTT/GTTTTTT	GTTTTTT/GTTTTTT	GTTTTTT/GTTTTTT	GTTTTTT/GTTTTTT	GTTTTTT/GTTTTTT	GTTTTTT/GTTTTTT	GTTTTTT/GTTTTTT	GTTTTTT/GTTTTTT	GTTTTTT/GTTTTTT	GTTTTTT/GTTTTTT	GTTTTTT/GTTTTTT	GTTTTTT/GTTTTTT	./.	GTTTTTT/GTTTTTT	GTTTTTT/GTTTTTT
InDel 679	A1	10322536	GAAAAAAA/GAAAAAAA	./.	./.	./.	./.	./.	./.	./.	./.	./.	./.	./.	./.	./.	./.	./.	./.	./.	./.	./.	./.	./.	./.	./.	./.	./.	GAAAAAAAA/GAAAAAAAA	./.	./.	./.	./.	GAAAAAAAA/GAAAAAAAA	./.	./.	./.	./.	./.	./.	./.	./.	./.	./.	./.	GAAAAAAAA/GAAAAAAAA	./.	./.	./.
InDel 680	A1	10322874	GTTTTTTTT/GTTTTTTTT	./.	./.	./.	./.	./.	./.	./.	./.	./.	./.	./.	./.	./.	./.	./.	GTTTTTTT/GTTTTTTT	./.	./.	./.	./.	./.	./.	./.	./.	./.	./.	./.	./.	GTTTTTTT/GTTTTTTT	./.	./.	GTTTTTTT/GTTTTTTT	./.	./.	./.	./.	./.	./.	./.	./.	./.	./.	./.	./.	./.	./.
InDel 681	A1	10327111	GAAAAAAAA/GAAAAAAAA	./.	./.	./.	./.	./.	GAAAAAAAAA/GAAAAAAAAA	./.	./.	./.	./.	./.	./.	./.	./.	./.	./.	./.	./.	./.	./.	./.	./.	./.	GAAAAAAAAA/GAAAAAAAAA	./.	GAAAAAAAAA/GAAAAAAAAA	./.	./.	GAAAAAAAAA/GAAAAAAAAA	./.	./.	./.	./.	./.	./.	./.	GAAAAAAAAA/GAAAAAAAAA	./.	./.	./.	./.	./.	./.	./.	./.	./.
InDel 682	A1	10327816	TAAAAAAAA/TAAAAAAAA	./.	./.	./.	./.	./.	TAAAAAAAAA/TAAAAAAAAA	./.	./.	./.	./.	./.	./.	./.	./.	./.	./.	./.	./.	./.	./.	./.	./.	./.	./.	./.	./.	./.	./.	./.	./.	./.	./.	./.	./.	./.	./.	./.	./.	./.	./.	./.	./.	./.	./.	./.	./.
InDel 683	A1	10327892	ACTT/ACTT	./.	./.	./.	./.	./.	A/A	./.	./.	A/A	./.	./.	./.	./.	./.	./.	A/A	./.	./.	./.	./.	./.	A/A	./.	./.	./.	./.	./.	./.	./.	./.	./.	./.	./.	./.	./.	./.	./.	./.	./.	./.	./.	./.	./.	./.	./.	A/A
InDel 684	A1	10333523	GA/GA	G/G	./.	./.	G/G	./.	G/G	./.	./.	./.	./.	G/G	G/G	./.	./.	G/G	./.	./.	./.	G/G	./.	./.	./.	G/G	./.	G/G	./.	./.	G/G	G/G	G/G	G/G	./.	G/G	G/G	./.	./.	./.	./.	./.	./.	G/G	./.	./.	./.	G/G	./.
InDel 685	A1	10340580	AT/AT	./.	./.	./.	./.	./.	./.	./.	./.	./.	./.	./.	./.	./.	./.	./.	./.	./.	./.	./.	./.	./.	ATT/ATT	./.	./.	./.	./.	ATT/ATT	./.	ATT/ATT	./.	./.	./.	./.	ATT/ATT	./.	./.	./.	./.	./.	ATT/ATT	./.	./.	./.	./.	./.	./.
InDel 686	A1	10342292	ATTT/ATTT	ATTT/ATTT	ATTT/ATTT	ATTT/ATTT	ATTT/ATTT	ATTT/ATTT	ATTT/ATTT	ATTT/ATTT	ATTT/ATTT	ATTT/ATTT	ATTT/ATTT	ATTT/ATTT	ATTT/ATTT	./.	./.	ATTT/ATTT	ATTT/ATTT	./.	./.	ATTT/ATTT	ATTT/ATTT	./.	ATTT/ATTT	ATTT/ATTT	ATTT/ATTT	ATTT/ATTT	./.	ATTT/ATTT	ATTT/ATTT	ATTT/ATTT	ATTT/ATTT	ATTT/ATTT	ATTT/ATTT	ATTT/ATTT	ATTT/ATTT	ATTT/ATTT	ATTT/ATTT	./.	ATTT/ATT	ATTT/ATTT	ATTT/ATTT	ATTT/ATTT	ATTT/ATTT	ATTT/ATTT	./.	ATTT/ATTT	ATTT/ATTT
InDel 687	A1	10372222	GTTTTTT/GTTTTTT	GTTTTTT/GTTTTTT	GTTTTTT/GTTTTTT	GTTTTTT/GTTTTTT	GTTTTTT/GTTTTTT	GTTTTTT/GTTTTTT	GTTTTTT/GTTTTTTT	GTTTTTT/GTTTTTTT	GTTTTTT/GTTTTTTT	GTTTTTT/GTTTTTT	GTTTTTT/GTTTTTTT	GTTTTTT/GTTTTTT	./.	./.	./.	GTTTTTT/GTTTTTT	GTTTTTT/GTTTTTT	./.	./.	GTTTTTT/GTTTTTT	GTTTTTT/GTTTTTTT	GTTTTTT/GTTTTTT	GTTTTTT/GTTTTTT	GTTTTTT/GTTTTTTT	GTTTTTT/GTTTTTTT	GTTTTTT/GTTTTTTT	GTTTTTT/GTTTTTT	GTTTTTT/GTTTTTT	GTTTTTT/GTTTTTT	GTTTTTT/GTTTTTT	GTTTTTT/GTTTTTTT	GTTTTTT/GTTTTTTT	GTTTTTT/GTTTTTT	GTTTTTT/GTTTTTTT	GTTTTTT/GTTTTTT	GTTTTTT/GTTTTTTT	GTTTTTT/GTTTTTT	GTTTTTT/GTTTTTTT	GTTTTTT/GTTTTTT	GTTTTTT/GTTTTTT	GTTTTTT/GTTTTTTT	GTTTTTT/GTTTTTTT	./.	GTTTTTT/GTTTTTT	GTTTTTT/GTTTTTT	GTTTTTT/GTTTTTT	GTTTTTT/GTTTTTTT
InDel 688	A1	10377145	TAAA/TAAA	TAAA/TAAA	TAAA/TAAA	TAAA/TAAA	TAAA/TAAA	TAAA/TAAA	TAAA/TAAA	TAAA/TAAA	TAAA/TAAA	TAAA/TAAA	TAAA/TAAA	TAAA/TAAA	TAAA/TAAA	./.	./.	TAAA/TAAA	TAAA/TAAA	./.	./.	TAAA/TAAA	TAAA/TAAA	TAAA/TAAA	TAAA/TAAA	TAAA/TAAA	TAAA/TAAA	TAAA/TAAA	TAAA/TAAA	TAAA/TAAA	TAAA/TAAA	TAAA/TAAA	TAAA/TAAA	TAAA/TAAA	TAAA/TAAA	TAAA/TAAA	TAAA/TAAA	TAAA/TAAA	TAAA/TAAA	TAAA/TAAA	TAAA/TAAA	TAAA/TAAA	TAAA/TAAA	TAAA/TAAA	TAAA/TAAA	TAAA/TAAA	TAAA/TAAA	TAAA/TAAA	TAAA/TAAA
InDel 689	A1	10377751	GGAGAGAGAGAGA/GGAGAGAGAGAGA	./.	./.	./.	./.	GGAGAGAGAGAGAGA/GGAGAGAGAGAGAGA	GGAGAGAGAGAGAGA/GGAGAGAGAGAGAGA	GGAGAGAGAGAGAGA/GGAGAGAGAGAGAGA	./.	./.	./.	GGAGAGAGAGAGAGA/GGAGAGAGAGAGAGA	GGAGAGAGAGAGAGA/GGAGAGAGAGAGAGA	./.	./.	./.	GGAGAGAGAGAGAGA/GGAGAGAGAGAGAGA	./.	./.	./.	GGAGAGAGAGAGAGA/GGAGAGAGAGAGAGA	GGAGAGAGAGAGA/GGAGAGAGAGAGAGA	./.	./.	GGAGAGAGAGAGAGA/GGAGAGAGAGAGAGA	./.	./.	GGAGAGAGAGAGAGA/GGAGAGAGAGAGAGA	./.	GGAGAGAGAGAGAGA/GGAGAGAGAGAGAGA	./.	./.	./.	./.	GGAGAGAGAGAGAGA/GGAGAGAGAGAGAGA	GGAGAGAGAGAGAGA/GGAGAGAGAGAGAGA	./.	./.	./.	GGAGAGAGAGAGAGA/GGAGAGAGAGAGAGA	GGAGAGAGAGAGAGA/GGAGAGAGAGAGAGA	./.	GGAGAGAGAGAGAGA/GGAGAGAGAGAGAGA	GGAGAGAGAGAGAGA/GGAGAGAGAGAGAGA	GGAGAGAGAGAGAGA/GGAGAGAGAGAGAGA	GGAGAGAGAGAGAGA/GGAGAGAGAGAGAGA	./.
InDel 690	A1	10406411	CAA/CAA	CAAA/CAAA	./.	CAAA/CAAA	CAAA/CAAA	CAAA/CAAA	./.	CAAA/CAAA	CAAA/CAAA	CAAA/CAAA	CAAA/CAAA	CAAA/CAAA	./.	./.	./.	CAAA/CAAA	CAAA/CAAA	./.	./.	./.	./.	CAAA/CAAA	CAAA/CAAA	./.	CAAA/CAAA	CAAA/CAAA	./.	./.	./.	./.	CAAA/CAAA	CAAA/CAAA	./.	./.	CAAA/CAAA	CAAA/CAAA	./.	./.	./.	CAAA/CAAA	CAAA/CAAA	./.	./.	CAAA/CAAA	./.	./.	./.
InDel 691	A1	10406495	G/G	GA/GA	./.	./.	GA/GA	GA/GA	./.	./.	GA/GA	./.	./.	./.	./.	./.	./.	./.	GA/GA	./.	./.	./.	./.	./.	GA/GA	GA/GA	./.	./.	./.	./.	./.	./.	./.	GA/GA	./.	./.	GA/GA	./.	./.	./.	./.	GA/GA	./.	./.	./.	GA/GA	./.	./.	./.
InDel 692	A1	10418390	CTTTTTTTTTTT/CTTTTTTTTTTT	./.	./.	./.	./.	./.	CTTTTTTTTTTTT/CTTTTTTTTTTTT	./.	./.	./.	./.	./.	./.	./.	./.	./.	./.	./.	./.	./.	./.	./.	CTTTTTTTTTTTT/CTTTTTTTTTTTT	./.	./.	./.	./.	./.	./.	./.	./.	./.	./.	./.	./.	./.	./.	./.	./.	./.	./.	./.	./.	./.	./.	./.	./.
InDel 693	A1	10457290	CAAAAAA/CAAAAAA	CAAAAAA/CAAAAAA	./.	CAAAAAA/CAAAAAA	CAAAAAA/CAAAAAA	./.	./.	CAAAAAA/CAAAAAA	CAAAAAA/CAAAAAA	CAAAAAA/CAAAAAA	CAAAAAA/CAAAAAA	CAAAAAA/CAAAAAAA	CAAAAAA/CAAAAAA	./.	./.	CAAAAAA/CAAAAAA	CAAAAAA/CAAAAAA	./.	./.	./.	CAAAAAA/CAAAAAA	./.	./.	CAAAAAA/CAAAAAA	./.	./.	CAAAAAA/CAAAAAAA	CAAAAAA/CAAAAAA	./.	./.	CAAAAAA/CAAAAAA	CAAAAAA/CAAAAAAA	./.	CAAAAAA/CAAAAAAA	CAAAAAA/CAAAAAA	CAAAAAA/CAAAAAA	CAAAAAA/CAAAAAA	CAAAAAA/CAAAAAA	./.	CAAAAAA/CAAAAAA	CAAAAAA/CAAAAAAA	./.	./.	CAAAAAA/CAAAAAA	./.	./.	CAAAAAA/CAAAAAA
InDel 694	A1	10475884	GAAAAAA/GAAAAAA	./.	./.	./.	./.	./.	GAAAAAA/GAAAAAA	./.	./.	./.	./.	./.	GAAAAAA/GAAAAAA	./.	./.	./.	./.	./.	./.	./.	./.	./.	./.	./.	./.	./.	./.	./.	./.	./.	./.	./.	GAAAAAA/GAAAAAA	./.	GAAAAAA/GAAAAAA	./.	./.	./.	./.	./.	./.	./.	./.	./.	./.	./.	./.
InDel 695	A1	10485378	AATATATATATATATA/AATATATATATATATA	AATATATATATATA/AATATATATATATA	./.	./.	./.	./.	./.	./.	AATATATATATATA/AATATATATATATA	AATATATATATATA/AATATATATATATA	./.	./.	./.	./.	./.	./.	./.	./.	./.	./.	./.	./.	./.	./.	./.	./.	AATATATATATATA/AATATATATATATA	./.	./.	./.	./.	./.	./.	./.	AATATATATATATA/AATATATATATATA	./.	./.	./.	./.	./.	./.	./.	./.	./.	./.	./.	AATATATATATATA/AATATATATATATA
InDel 696	A1	10486324	ATTTTTTT/ATTTTTTT	./.	./.	./.	./.	./.	./.	./.	./.	ATTTTTTT/ATTTTTTTTT	./.	./.	./.	./.	./.	./.	./.	./.	./.	./.	./.	./.	./.	./.	./.	./.	./.	./.	./.	ATTTTTTT/ATTTTTTT	./.	./.	./.	./.	./.	./.	./.	./.	./.	./.	./.	./.	./.	./.	./.	./.	./.
InDel 697	A1	10490718	TCCC/TCCC	TCC/TCC	TCC/TCC	TCC/TCC	TCC/TCC	TCC/TCC	TCC/TCC	TCC/TCC	TCC/TCC	TCC/TCC	TCC/TCC	TCC/TCC	TCC/TCC	./.	./.	TCC/TCC	TCC/TCC	./.	./.	TCC/TCC	TCC/TCC	TCC/TCC	TCC/TCC	TCC/TCC	TCC/TCC	TCC/TCC	TCC/TCC	TCC/TCC	TCC/TCC	TCC/TCC	TCC/TCC	TCC/TCC	TCC/TCC	TCC/TCC	TCC/TCC	TCC/TCC	TCC/TCC	TCC/TCC	TCC/TCC	TCC/TCC	TCC/TCC	TCC/TCC	TCC/TCC	TCC/TCC	TCC/TCC	TCC/TCC	TCC/TCC
InDel 698	A1	10496222	CTTTTTTTTTT/CTTTTTTTTTT	./.	./.	./.	./.	./.	./.	./.	./.	CTTTTTTTTT/CTTTTTTTTT	./.	./.	./.	./.	./.	./.	./.	./.	./.	./.	./.	./.	./.	./.	./.	./.	./.	./.	./.	./.	./.	./.	./.	./.	./.	./.	./.	./.	./.	./.	./.	./.	./.	./.	./.	./.	./.
InDel 699	A1	10501883	GT/GT	GT/GT	./.	./.	GT/GT	./.	./.	GT/GT	./.	GT/GT	./.	GT/GT	GT/GT	./.	./.	GT/GT	GT/GT	./.	./.	./.	./.	./.	GT/GT	GT/GT	./.	GT/GT	GT/GT	GT/GT	./.	./.	GT/GT	GT/GT	GT/G	GT/GT	./.	GT/GT	GT/GT	./.	./.	./.	./.	./.	./.	./.	./.	./.	./.
InDel 700	A1	10509882	GTTTTTTTTTTT/GTTTTTTTTTTT	./.	./.	./.	./.	./.	./.	./.	./.	./.	./.	./.	./.	./.	./.	./.	./.	./.	./.	GTTTTTTTTTTTT/GTTTTTTTTTTTT	./.	./.	./.	./.	./.	./.	./.	./.	./.	./.	./.	./.	./.	./.	./.	./.	./.	./.	GTTTTTTTTTTTT/GTTTTTTTTTTTT	./.	./.	./.	./.	./.	./.	./.	./.
InDel 701	A1	10511655	C/C	./.	./.	./.	./.	./.	./.	CGT/CGT	./.	./.	./.	./.	CGT/CGT	./.	./.	./.	./.	./.	./.	./.	./.	./.	./.	./.	./.	./.	./.	./.	./.	CGT/CGT	./.	./.	./.	./.	./.	./.	./.	./.	CGT/CGT	./.	./.	./.	./.	./.	./.	./.	./.
InDel 702	A1	10514732	AT/AT	./.	./.	./.	./.	./.	./.	A/A	A/A	./.	./.	./.	./.	./.	./.	./.	./.	./.	./.	./.	./.	./.	./.	./.	./.	./.	A/A	A/A	./.	./.	./.	A/A	./.	./.	./.	./.	./.	./.	A/A	./.	./.	./.	./.	A/A	A/A	./.	./.
InDel 703	A1	10516781	CTTTTTTTTT/CTTTTTTTTT	./.	./.	./.	./.	./.	./.	./.	./.	./.	./.	./.	CTTTTTTTTTT/CTTTTTTTTTT	./.	./.	CTTTTTTTTTT/CTTTTTTTTTT	./.	./.	./.	CTTTTTTTTTT/CTTTTTTTTTT	CTTTTTTTTTT/CTTTTTTTTTT	./.	./.	./.	./.	./.	./.	./.	./.	CTTTTTTTTTT/CTTTTTTTTTT	./.	./.	./.	./.	CTTTTTTTTTT/CTTTTTTTTTT	./.	./.	./.	./.	./.	./.	./.	./.	./.	CTTTTTTTTTT/CTTTTTTTTTT	./.	./.
InDel 704	A1	10562558	TTGTGTGT/TTGTGTGT	TTGTGTGTGT/TTGTGTGTGT	./.	TTGTGTGTGT/TTGTGTGTGT	./.	./.	./.	TTGTGTGTGT/TTGTGTGTGT	./.	./.	./.	./.	./.	./.	./.	./.	./.	./.	./.	TTGTGTGTGT/TTGTGTGTGT	./.	TTGTGTGTGT/TTGTGTGTGT	./.	./.	./.	./.	./.	./.	TTGTGTGTGT/TTGTGTGTGT	./.	TTGTGTGTGT/TTGTGTGTGT	./.	./.	TTGTGTGTGT/TTGTGTGTGT	TTGTGTGTGT/TTGTGTGTGT	./.	./.	./.	TTGTGTGTGT/TTGTGTGTGT	./.	./.	./.	./.	./.	./.	./.	./.
InDel 705	A1	10562905	GCACA/GCACA	GCACA/GCACA	./.	./.	./.	./.	GCACA/GCACA	./.	./.	./.	GCACA/GCACA	./.	./.	./.	./.	GCACA/GCACA	GCACA/GCACA	./.	./.	GCACA/GCACA	./.	GCACA/GCACA	GCACA/GCACA	GCACA/GCACA	./.	GCACA/GCACA	GCACA/GCACA	GCACA/GCACA	./.	GCACA/GCACA	GCACA/GCACA	./.	./.	GCACA/GCACA	GCACA/GCACA	GCACA/GCACA	GCACA/GCA	GCACA/GCACA	GCACA/GCACA	./.	./.	./.	GCACA/GCACA	./.	./.	GCACA/GCACA	GCACA/GCACA
InDel 706	A1	10566003	CTTTTTTTT/CTTTTTTTT	./.	./.	./.	./.	./.	CTTTTTTTTTT/CTTTTTTTTTT	./.	./.	./.	./.	./.	./.	./.	./.	./.	./.	./.	./.	./.	./.	./.	./.	./.	./.	./.	./.	./.	./.	./.	./.	./.	./.	./.	./.	./.	./.	./.	./.	./.	./.	./.	./.	./.	./.	./.	./.
InDel 707	A1	10569018	CAAA/CAAA	./.	CA/CA	CA/CA	CAAA/CAAA	CAAA/CAAA	CAAA/CAAA	CAAA/CAAA	CAAA/CAAA	CA/CA	CAAA/CA	CA/CA	CA/CA	./.	./.	CA/CA	CAAA/CAAA	./.	./.	CAAA/CA	./.	CAAA/CAAA	CAAA/CAAA	CA/CA	CAAA/CAAA	./.	CA/CA	./.	CAAA/CAAA	CAAA/CA	CA/CA	CAAA/CAAA	CA/CA	CA/CA	CAAA/CAAA	CAAA/CAAA	CAAA/CAAA	CAAA/CAAA	./.	./.	CAAA/CAAA	CA/CA	./.	./.	CAAA/CAAA	CAAA/CAAA	./.
InDel 708	A1	10603824	GTATAT/GTATAT	./.	./.	./.	./.	./.	GTAT/GTAT	GTAT/GTAT	./.	GTAT/GTAT	./.	GTAT/GTAT	./.	./.	./.	./.	./.	./.	./.	./.	./.	./.	./.	GTAT/GTAT	GTAT/GTAT	GTAT/GTAT	./.	./.	./.	./.	./.	GTAT/GTAT	./.	./.	./.	GTAT/GTAT	./.	GTAT/GTAT	GTAT/GTAT	./.	./.	GTAT/GTAT	./.	./.	./.	GTAT/GTAT	./.
InDel 709	A1	10605557	ACCC/ACCC	./.	ACC/ACC	./.	./.	./.	./.	./.	./.	./.	./.	./.	./.	./.	./.	./.	./.	./.	./.	./.	./.	./.	./.	./.	./.	./.	./.	./.	./.	./.	./.	./.	./.	./.	./.	./.	./.	./.	./.	./.	./.	./.	./.	./.	./.	./.	./.
InDel 710	A1	10618869	GTTTTTTTTTTTTTT/GTTTTTTTTTTTTTT	./.	./.	./.	./.	./.	GTTTTTTTTTTTT/GTTTTTTTTTTTT	./.	./.	./.	./.	GTTTTTTTTTTTT/GTTTTTTTTTTTT	./.	./.	./.	./.	./.	./.	./.	./.	./.	./.	./.	GTTTTTTTTTTTT/GTTTTTTTTTTTT	./.	GTTTTTTTTTTTTTT/GTTTTTTTTTTTT	./.	GTTTTTTTTTTTT/GTTTTTTTTTTTT	GTTTTTTTTTTTT/GTTTTTTTTTTTT	./.	./.	GTTTTTTTTTTTT/GTTTTTTTTTTTT	./.	./.	./.	./.	./.	GTTTTTTTTTTTT/GTTTTTTTTTTTT	./.	./.	./.	./.	GTTTTTTTTTTTT/GTTTTTTTTTTTT	./.	./.	./.	./.
InDel 711	A1	10694324	T/T	./.	./.	./.	./.	./.	./.	./.	./.	./.	./.	./.	./.	./.	./.	./.	TG/TG	./.	./.	TG/TG	./.	TG/TG	TG/TG	./.	./.	./.	./.	./.	./.	./.	./.	./.	TG/TG	TG/TG	./.	./.	./.	./.	TG/TG	./.	./.	./.	TG/TG	./.	./.	./.	./.
InDel 712	A1	10695407	TCC/TCC	./.	./.	./.	./.	./.	./.	./.	./.	TCCC/TCCC	./.	./.	./.	./.	./.	./.	./.	./.	./.	./.	./.	./.	./.	./.	TCCC/TCCC	TCCC/TCCC	./.	TCCC/TCCC	./.	./.	./.	TCCC/TCCC	./.	./.	TCCC/TCCC	TCCC/TCCC	./.	./.	./.	./.	./.	./.	./.	./.	./.	./.	./.
InDel 713	A1	10703912	CAT/CAT	./.	./.	./.	./.	./.	./.	./.	./.	./.	./.	./.	./.	./.	./.	./.	./.	./.	./.	./.	./.	./.	./.	C/C	./.	./.	./.	./.	./.	./.	./.	./.	./.	./.	./.	./.	./.	./.	./.	./.	./.	./.	./.	./.	./.	./.	./.
InDel 714	A1	10707669	GTTTTTT/GTTTTTT	./.	./.	./.	./.	./.	./.	./.	./.	./.	./.	./.	./.	./.	./.	./.	./.	./.	./.	./.	./.	./.	./.	./.	GTTTTTTT/GTTTTTTT	./.	./.	./.	./.	./.	./.	./.	./.	./.	./.	./.	GTTTTTTT/GTTTTTTT	./.	./.	./.	./.	./.	./.	./.	./.	GTTTTTTT/GTTTTTTT	./.
InDel 715	A1	10708188	GAAAAAAAAA/GAAAAAAAAA	./.	./.	./.	./.	GAAAAAAAAAAA/GAAAAAAAAAAA	./.	./.	./.	./.	./.	./.	./.	./.	./.	./.	./.	./.	./.	./.	./.	./.	./.	./.	./.	./.	./.	./.	./.	./.	./.	./.	./.	./.	./.	./.	./.	./.	GAAAAAAAAAAA/GAAAAAAAAAAA	./.	./.	./.	./.	./.	GAAAAAAAAAAA/GAAAAAAAAAAA	./.	./.
InDel 716	A1	10715308	GAAAAAA/GAAAAAA	GAAAAAA/GAAAAAA	GAAAAAA/GAAAAAA	GAAAAAA/GAAAAAA	GAAAAAA/GAAAAAA	GAAAAAA/GAAAAAA	GAAAAAA/GAAAAAA	GAAAAAA/GAAAAAA	GAAAAAA/GAAAAAA	GAAAAAA/GAAAAAA	GAAAAAA/GAAAAAA	./.	./.	./.	./.	GAAAAAA/GAAAAAAA	GAAAAAA/GAAAAAA	./.	./.	GAAAAAA/GAAAAAAA	GAAAAAA/GAAAAAA	GAAAAAA/GAAAAAA	GAAAAAA/GAAAAAA	GAAAAAA/GAAAAAA	GAAAAAA/GAAAAAA	GAAAAAA/GAAAAAA	GAAAAAA/GAAAAAA	GAAAAAA/GAAAAAA	GAAAAAA/GAAAAAA	GAAAAAA/GAAAAAAA	GAAAAAA/GAAAAAA	GAAAAAA/GAAAAAAA	GAAAAAA/GAAAAAA	GAAAAAA/GAAAAAA	GAAAAAA/GAAAAAA	GAAAAAA/GAAAAAAA	GAAAAAA/GAAAAAA	GAAAAAA/GAAAAAA	GAAAAAA/GAAAAAA	GAAAAAA/GAAAAAAA	GAAAAAA/GAAAAAA	GAAAAAA/GAAAAAAA	GAAAAAA/GAAAAAA	GAAAAAA/GAAAAAAA	GAAAAAA/GAAAAAA	GAAAAAA/GAAAAAA	GAAAAAA/GAAAAAAA
InDel 717	A1	10716236	ATCTTCTTCTTCTT/ATCTTCTTCTTCTT	ATCTTCTTCTTCTTCTT/ATCTTCTTCTTCTTCTT	./.	ATCTTCTTCTTCTTCTT/ATCTTCTTCTTCTTCTT	ATCTTCTTCTTCTTCTT/ATCTTCTTCTTCTTCTT	ATCTTCTTCTTCTTCTT/ATCTTCTTCTTCTTCTT	ATCTTCTTCTTCTTCTT/ATCTTCTTCTTCTTCTT	ATCTTCTTCTTCTTCTT/ATCTTCTTCTTCTTCTT	./.	./.	./.	ATCTTCTTCTTCTTCTT/ATCTTCTTCTTCTTCTT	./.	./.	./.	ATCTTCTTCTTCTTCTT/ATCTTCTTCTTCTTCTT	ATCTTCTTCTTCTTCTT/ATCTTCTTCTTCTTCTT	./.	./.	ATCTTCTTCTTCTTCTT/ATCTTCTTCTTCTTCTT	./.	ATCTTCTTCTTCTTCTT/ATCTTCTTCTTCTTCTT	ATCTTCTTCTTCTTCTT/ATCTTCTTCTTCTTCTT	ATCTTCTTCTTCTTCTT/ATCTTCTTCTTCTTCTT	ATCTTCTTCTTCTTCTT/ATCTTCTTCTTCTTCTT	ATCTTCTTCTTCTTCTT/ATCTTCTTCTTCTTCTT	ATCTTCTTCTTCTTCTT/ATCTTCTTCTTCTTCTT	ATCTTCTTCTTCTTCTT/ATCTTCTTCTTCTTCTT	ATCTTCTTCTTCTTCTT/ATCTTCTTCTTCTTCTT	./.	ATCTTCTTCTTCTTCTT/ATCTTCTTCTTCTTCTT	./.	ATCTTCTTCTTCTTCTT/ATCTTCTTCTTCTTCTT	ATCTTCTTCTTCTTCTT/ATCTTCTTCTTCTTCTT	ATCTTCTTCTTCTTCTT/ATCTTCTTCTTCTTCTT	ATCTTCTTCTTCTTCTT/ATCTTCTTCTTCTTCTT	./.	ATCTTCTTCTTCTTCTT/ATCTTCTTCTTCTTCTT	ATCTTCTTCTTCTTCTT/ATCTTCTTCTTCTTCTT	ATCTTCTTCTTCTTCTT/ATCTTCTTCTTCTTCTT	ATCTTCTTCTTCTTCTT/ATCTTCTTCTTCTTCTT	ATCTTCTTCTTCTTCTT/ATCTTCTTCTTCTTCTT	ATCTTCTTCTTCTTCTT/ATCTTCTTCTTCTTCTT	ATCTTCTTCTTCTTCTT/ATCTTCTTCTTCTTCTT	ATCTTCTTCTTCTTCTT/ATCTTCTTCTTCTTCTT	./.	ATCTTCTTCTTCTTCTT/ATCTTCTTCTTCTTCTT
InDel 718	A1	10716402	CAAGAAGAAGAAGAAGAAGAAGAAGA/CAAGAAGAAGAAGAAGAAGAAGAAGA	CAAGAAGAAGAAGAAGAAGAAGA/CAAGAAGAAGAAGAAGAAGAAGA	CAAGAAGAAGAAGAAGAAGAAGA/CAAGAAGAAGAAGAAGAAGAAGA	./.	./.	./.	CAAGAAGAAGAAGAAGAAGAAGA/CAAGAAGAAGAAGAAGAAGAAGA	./.	CAAGAAGAAGAAGAAGAAGAAGA/CAAGAAGAAGAAGAAGAAGAAGA	./.	./.	./.	CAAGAAGAAGAAGAAGAAGAAGA/CAAGAAGAAGAAGAAGAAGAAGA	./.	./.	./.	./.	./.	./.	CAAGAAGAAGAAGAAGAAGAAGA/CAAGAAGAAGAAGAAGAAGAAGA	CAAGAAGAAGAAGAAGAAGAAGA/CAAGAAGAAGAAGAAGAAGAAGA	CAAGAAGAAGAAGAAGAAGAAGA/CAAGAAGAAGAAGAAGAAGAAGA	./.	CAAGAAGAAGAAGAAGAAGAAGA/CAAGAAGAAGAAGAAGAAGAAGA	CAAGAAGAAGAAGAAGAAGAAGA/CAAGAAGAAGAAGAAGAAGAAGA	CAAGAAGAAGAAGAAGAAGAAGAAGA/CAAGAAGAAGAAGAAGAAGAAGA	CAAGAAGAAGAAGAAGAAGAAGA/CAAGAAGAAGAAGAAGAAGAAGA	CAAGAAGAAGAAGAAGAAGAAGA/CAAGAAGAAGAAGAAGAAGAAGA	CAAGAAGAAGAAGAAGAAGAAGA/CAAGAAGAAGAAGAAGAAGAAGA	./.	CAAGAAGAAGAAGAAGAAGAAGA/CAAGAAGAAGAAGAAGAAGAAGA	./.	CAAGAAGAAGAAGAAGAAGAAGA/CAAGAAGAAGAAGAAGAAGAAGA	CAAGAAGAAGAAGAAGAAGAAGA/CAAGAAGAAGAAGAAGAAGAAGA	CAAGAAGAAGAAGAAGAAGAAGA/CAAGAAGAAGAAGAAGAAGAAGA	./.	./.	./.	./.	CAAGAAGAAGAAGAAGAAGAAGA/CAAGAAGAAGAAGAAGAAGAAGA	./.	CAAGAAGAAGAAGAAGAAGAAGA/CAAGAAGAAGAAGAAGAAGAAGA	./.	./.	./.	CAAGAAGAAGAAGAAGAAGAAGA/CAAGAAGAAGAAGAAGAAGAAGA	./.
InDel 719	A1	10719033	AT/AT	./.	./.	./.	A/A	A/A	A/A	./.	A/A	./.	./.	./.	./.	./.	./.	A/A	A/A	./.	./.	./.	A/A	./.	A/A	A/A	A/A	./.	./.	./.	./.	./.	./.	./.	A/A	A/A	A/A	./.	A/A	./.	A/A	./.	A/A	A/A	A/A	./.	./.	./.	./.
InDel 720	A1	10719734	CG/CG	./.	./.	./.	./.	./.	./.	CGG/CGG	./.	./.	./.	./.	CGG/CGG	./.	./.	./.	CGG/CGG	./.	./.	./.	./.	./.	./.	./.	./.	CGG/CGG	./.	CGG/CGG	./.	./.	CGG/CGG	./.	./.	./.	CGG/CGG	CGG/CGG	./.	./.	./.	./.	./.	./.	./.	./.	./.	./.	./.
InDel 721	A1	10725441	A/A	./.	./.	./.	./.	./.	./.	A/AC	./.	./.	./.	./.	./.	./.	./.	AC/AC	./.	./.	./.	./.	./.	./.	./.	./.	./.	./.	./.	./.	./.	./.	./.	./.	./.	./.	./.	./.	./.	./.	./.	./.	./.	./.	./.	./.	./.	./.	./.
InDel 722	A1	10725544	AATTATT/AATTATT	AATTATT/AATTATTATT	AATTATT/AATTATTATT	AATTATTATT/AATTATTATT	AATTATTATT/AATTATTATT	./.	AATTATTATT/AATTATTATT	AATTATT/AATTATTATT	AATTATT/AATTATT	AATTATT/AATTATT	./.	AATTATT/AATTATT	./.	./.	./.	./.	./.	./.	./.	AATTATTATT/AATTATTATT	./.	AATTATT/AATTATT	AATTATT/AATTATT	AATTATT/AATTATTATT	AATTATT/AATTATTATT	./.	./.	AATTATT/AATTATT	AATTATT/AATTATTATT	./.	AATTATT/AATTATTATT	./.	./.	AATTATT/AATTATT	AATTATT/AATTATTATT	./.	AATTATT/AATTATT	./.	AATTATT/AATTATTATT	AATTATT/AATTATT	./.	AATTATT/AATTATT	AATTATT/AATTATT	AATTATT/AATTATT	AATTATT/AATTATTATT	AATTATTATT/AATTATTATT	./.
InDel 723	A1	10746416	ATTT/ATTT	./.	ATT/ATT	ATT/ATT	ATT/ATT	ATT/ATT	ATT/ATT	ATT/ATT	ATT/ATT	ATT/ATT	./.	ATT/ATT	ATT/ATT	./.	./.	ATT/ATT	ATT/ATT	./.	./.	ATT/ATT	ATT/ATT	ATT/ATT	ATT/ATT	ATT/ATT	ATT/ATT	ATT/ATT	ATT/ATT	ATT/ATT	ATT/ATT	./.	ATT/ATT	ATT/ATT	ATT/ATT	ATT/ATT	ATT/ATT	ATT/ATT	ATT/ATT	ATT/ATT	ATT/ATT	ATT/ATT	ATT/ATT	ATT/ATT	./.	ATT/ATT	ATT/ATT	ATT/ATT	./.
InDel 724	A1	10746641	TGAGGA/TGAGGA	./.	TGA/TGA	TGA/TGA	TGA/TGA	./.	./.	TGA/TGA	TGA/TGA	TGA/TGA	TGA/TGA	./.	./.	./.	./.	TGA/TGA	./.	./.	./.	./.	TGA/TGA	./.	./.	TGA/TGA	./.	TGA/TGA	./.	TGA/TGA	./.	TGA/TGA	./.	./.	TGA/TGA	TGA/TGA	./.	TGA/TGA	TGA/TGA	./.	./.	TGA/TGA	TGA/TGA	TGA/TGA	./.	TGA/TGA	./.	TGA/TGA	./.
InDel 725	A1	10783839	TG/TG	./.	./.	./.	T/T	T/T	T/T	./.	./.	./.	T/T	./.	./.	./.	./.	./.	./.	./.	./.	./.	./.	./.	./.	./.	./.	T/T	T/T	./.	./.	./.	T/T	T/T	T/T	./.	./.	./.	T/T	./.	./.	./.	T/T	./.	./.	./.	./.	./.	./.
InDel 726	A1	10784345	C/C	./.	./.	CT/CT	./.	./.	CT/CT	./.	./.	./.	./.	./.	./.	./.	./.	./.	./.	./.	./.	./.	./.	./.	./.	./.	./.	CT/CT	CT/CT	./.	./.	CT/CT	./.	./.	./.	./.	./.	CT/CT	./.	./.	./.	./.	./.	CT/CT	./.	./.	./.	./.	./.
InDel 727	A1	10785020	GAAAAAAAAAAA/GAAAAAAAAAAA	GAAAAAAAAAA/GAAAAAAAAAA	./.	./.	GAAAAAAAAAAA/GAAAAAAAAAA	GAAAAAAAAAA/GAAAAAAAAAA	./.	./.	./.	./.	GAAAAAAAAAA/GAAAAAAAAAA	GAAAAAAAAAA/GAAAAAAAAAA	./.	./.	./.	./.	./.	./.	./.	./.	./.	./.	./.	GAAAAAAAAAA/GAAAAAAAAAA	./.	./.	./.	./.	./.	./.	./.	./.	./.	./.	./.	GAAAAAAAAAAA/GAAAAAAAAAA	./.	./.	./.	./.	./.	./.	./.	./.	./.	./.	./.
InDel 728	A1	10785501	AACACA/AACACA	./.	./.	./.	./.	./.	./.	AACACACA/AACACACA	./.	./.	./.	./.	./.	./.	./.	AACACACA/AACACACA	./.	./.	./.	./.	./.	./.	./.	./.	./.	./.	./.	AACACACA/AACACACA	./.	./.	./.	AACACACA/AACACACA	./.	./.	./.	./.	./.	./.	./.	./.	./.	./.	./.	./.	./.	./.	./.
InDel 729	A1	10788787	AAT/AAT	./.	A/A	./.	AAT/A	A/A	A/A	./.	A/A	A/A	./.	A/A	A/A	./.	./.	A/A	A/A	./.	./.	./.	A/A	./.	./.	A/A	A/A	A/A	A/A	A/A	A/A	./.	A/A	A/A	./.	A/A	A/A	./.	A/A	./.	./.	AAT/A	./.	./.	./.	./.	A/A	A/A	A/A
InDel 730	A1	10793882	CTT/CTT	./.	./.	./.	./.	./.	./.	./.	./.	./.	./.	./.	./.	./.	./.	./.	./.	./.	./.	./.	./.	./.	./.	./.	./.	./.	./.	./.	./.	./.	CT/CT	./.	./.	./.	./.	./.	./.	CT/CT	./.	./.	./.	./.	CT/CT	./.	./.	./.	./.
InDel 731	A1	10815277	ATTT/ATTT	ATTT/ATTTT	./.	./.	./.	ATTT/ATTT	ATTT/ATTT	ATTT/ATTT	./.	./.	ATTT/ATTT	./.	./.	./.	./.	ATTT/ATTT	ATTT/ATTT	./.	./.	ATTT/ATTT	ATTT/ATTT	./.	ATTT/ATTT	ATTT/ATTT	ATTT/ATTT	ATTT/ATTT	ATTT/ATTT	./.	ATTT/ATTT	./.	ATTT/ATTT	ATTT/ATTT	ATTT/ATTT	./.	ATTT/ATTT	ATTT/ATTT	./.	ATTT/ATTT	ATTT/ATTT	./.	ATTT/ATTT	ATTT/ATTT	./.	./.	ATTT/ATTT	./.	ATTT/ATTT
InDel 732	A1	10816261	GTATA/GTATA	GTATA/GTATA	GTATA/GTATA	GTATA/GTATA	GTATA/GTATA	GTATA/GTATA	GTATA/GTATA	GTATA/GTATA	GTATA/GTATA	GTATA/GTATA	GTATA/GTATA	GTATA/GTATA	GTATA/GTATA	./.	./.	GTATA/GTATA	GTATA/GTATA	./.	./.	GTATA/GTATA	GTATA/GTATA	GTATA/GTATA	GTATA/GTATA	GTATA/GTATA	GTATA/GTATA	GTATA/GTATA	GTATA/GTATA	GTATA/GTATA	GTATA/GTATA	GTATA/GTATA	GTATA/GTATA	GTATA/GTATA	GTATA/GTATA	GTATA/GTATA	GTATA/GTATA	GTATA/GTATA	GTATA/GTATA	GTATA/GTATA	GTATA/GTATA	GTATA/GTATA	GTATA/GTATA	GTATA/GTATA	GTATA/GTATA	./.	./.	./.	GTATA/GTATA
InDel 733	A1	10818827	C/C	CA/CA	./.	./.	./.	./.	./.	./.	./.	./.	./.	./.	./.	./.	./.	./.	./.	./.	./.	./.	./.	CA/CA	./.	./.	./.	./.	./.	./.	./.	./.	./.	./.	./.	./.	./.	./.	./.	./.	./.	./.	./.	./.	./.	./.	./.	./.	./.
InDel 734	A1	10838389	AAGTAGTAGTAGTAGTAGTAGTAG/AAGTAGTAGTAGTAGTAGTAGTAG	AAGTAGTAGTAGTAGTAGTAGTAG/AAGTAGTAGTAGTAGTAGTAGTAG	AAGTAGTAGTAGTAGTAGTAGTAG/AAGTAGTAGTAGTAGTAGTAGTAG	AAGTAGTAGTAGTAGTAGTAGTAG/AAGTAGTAGTAGTAGTAGTAGTAG	AAGTAGTAGTAGTAGTAGTAGTAG/AAGTAGTAGTAGTAGTAGTAGTAG	AAGTAGTAGTAGTAGTAGTAGTAG/AAGTAGTAGTAGTAGTAGTAGTAG	AAGTAGTAGTAGTAGTAGTAGTAG/AAGTAGTAGTAGTAGTAGTAGTAG	AAGTAGTAGTAGTAGTAGTAGTAG/AAGTAGTAGTAGTAGTAGTAGTAG	AAGTAGTAGTAGTAGTAGTAGTAG/AAGTAGTAGTAGTAGTAGTAGTAG	AAGTAGTAGTAGTAGTAGTAGTAG/AAGTAGTAGTAGTAGTAGTAGTAG	./.	./.	AAGTAGTAGTAGTAGTAGTAGTAG/AAGTAGTAGTAGTAGTAGTAGTAG	./.	./.	AAGTAGTAGTAGTAGTAGTAGTAG/AAGTAGTAGTAGTAGTAGTAGTAG	AAGTAGTAGTAGTAGTAGTAGTAG/AAGTAGTAGTAGTAGTAGTAGTAG	./.	./.	./.	./.	./.	AAGTAGTAGTAGTAGTAGTAGTAG/AAGTAGTAGTAGTAGTAGTAGTAG	AAGTAGTAGTAGTAGTAGTAGTAG/AAGTAGTAGTAGTAGTAGTAGTAG	AAGTAGTAGTAGTAGTAGTAGTAG/AAGTAGTAGTAGTAGTAGTAGTAG	AAGTAGTAGTAGTAGTAGTAGTAG/AAGTAGTAGTAGTAGTAGTAGTAG	AAGTAGTAGTAGTAGTAGTAGTAG/AAGTAGTAGTAGTAGTAGTAGTAG	AAGTAGTAGTAGTAGTAGTAGTAG/AAGTAGTAGTAGTAGTAGTAGTAG	AAGTAGTAGTAGTAGTAGTAGTAG/AAGTAGTAGTAGTAGTAGTAGTAG	AAGTAGTAGTAGTAGTAGTAGTAG/AAGTAGTAGTAGTAGTAGTAGTAG	AAGTAGTAGTAGTAGTAGTAGTAG/AAGTAGTAGTAGTAGTAGTAGTAG	./.	AAGTAGTAGTAGTAGTAGTAGTAG/AAGTAGTAGTAGTAGTAGTAGTAG	AAGTAGTAGTAGTAGTAGTAGTAG/AAGTAGTAGTAGTAGTAGTAGTAG	AAGTAGTAGTAGTAGTAGTAGTAG/AAGTAGTAGTAGTAGTAGTAGTAG	AAGTAGTAGTAGTAGTAGTAGTAG/AAGTAGTAGTAGTAGTAGTAGTAG	./.	AAGTAGTAGTAGTAGTAGTAGTAG/AAGTAGTAGTAGTAGTAGTAGTAG	AAGTAGTAGTAGTAGTAGTAGTAG/AAGTAGTAGTAGTAGTAGTAGTAG	./.	AAGTAGTAGTAGTAGTAGTAGTAG/AAGTAGTAGTAGTAGTAGTAGTAG	AAGTAGTAGTAGTAGTAGTAGTAG/AAGTAGTAGTAGTAGTAGTAGTAG	AAGTAGTAGTAGTAGTAGTAGTAG/AAGTAGTAGTAGTAGTAGTAGTAG	AAGTAGTAGTAGTAGTAGTAGTAG/AAGTAGTAGTAGTAGTAGTAGTAG	./.	AAGTAGTAGTAGTAGTAGTAGTAG/AAGTAGTAGTAGTAGTAGTAGTAG	AAGTAGTAGTAGTAGTAGTAGTAG/AAGTAGTAGTAGTAGTAGTAGTAG
InDel 735	A1	10871254	CAAAAAAAAAAA/CAAAAAAAAAAA	./.	./.	./.	./.	./.	./.	CAAAAAAAAAAA/CAAAAAAAAAAAA	CAAAAAAAAAAA/CAAAAAAAAAAAA	CAAAAAAAAAAA/CAAAAAAAAAAA	./.	./.	./.	./.	./.	CAAAAAAAAAAA/CAAAAAAAAAAA	./.	./.	./.	./.	CAAAAAAAAAAAA/CAAAAAAAAAAAA	CAAAAAAAAAAA/CAAAAAAAAAAA	./.	./.	./.	./.	./.	./.	./.	./.	CAAAAAAAAAAA/CAAAAAAAAAAA	CAAAAAAAAAAA/CAAAAAAAAAAA	CAAAAAAAAAAA/CAAAAAAAAAAAA	./.	./.	./.	CAAAAAAAAAAA/CAAAAAAAAAAAA	./.	./.	CAAAAAAAAAAA/CAAAAAAAAAAAA	./.	./.	./.	./.	./.	./.	CAAAAAAAAAAAA/CAAAAAAAAAAAA
InDel 736	A1	10871792	CCTCTCTCTCTCTCT/CCTCTCTCTCTCTCT	./.	./.	./.	./.	./.	./.	CCTCTCTCTCTCTCT/CCTCTCTCTCTCTCTCT	./.	./.	./.	./.	./.	./.	./.	CCTCTCTCTCTCTCT/CCTCTCTCTCTCTCTCT	./.	./.	./.	CCTCTCTCTCTCTCTCT/CCTCTCTCTCTCTCTCT	CCTCTCTCTCTCTCTCT/CCTCTCTCTCTCTCTCT	./.	./.	./.	./.	./.	./.	CCTCTCTCTCTCTCTCT/CCTCTCTCTCTCTCTCT	./.	./.	CCTCTCTCTCTCTCTCT/CCTCTCTCTCTCTCTCT	./.	./.	CCTCTCTCTCTCTCTCT/CCTCTCTCTCTCTCTCT	CCTCTCTCTCTCTCTCT/CCTCTCTCTCTCTCTCT	./.	./.	./.	./.	./.	./.	./.	./.	./.	./.	./.	CCTCTCTCTCTCTCTCT/CCTCTCTCTCTCTCTCT
InDel 737	A1	10906095	ATTTT/ATTTT	./.	./.	./.	./.	./.	./.	./.	ATTT/ATTT	./.	./.	ATTT/ATTT	./.	./.	./.	ATTT/ATTT	./.	./.	./.	./.	./.	ATTTT/ATTT	ATTT/ATTT	./.	ATTT/ATTT	./.	./.	./.	./.	./.	./.	ATTT/ATTT	ATTTT/ATTT	./.	ATTTT/ATTTT	./.	ATTT/ATTT	./.	./.	./.	ATTT/ATTT	ATTT/ATTT	./.	./.	./.	./.	./.
InDel 738	A1	10909042	C/C	./.	./.	./.	./.	./.	./.	./.	./.	./.	./.	./.	./.	./.	./.	./.	./.	./.	./.	./.	./.	./.	./.	./.	./.	./.	./.	CAT/CAT	./.	./.	./.	CAT/CAT	./.	./.	./.	./.	./.	./.	./.	./.	./.	./.	./.	./.	./.	./.	./.
InDel 739	A1	10997236	AATA/AATA	./.	./.	./.	./.	./.	AA/AA	./.	./.	./.	./.	./.	./.	./.	./.	./.	./.	./.	./.	./.	./.	./.	./.	./.	./.	./.	./.	./.	./.	./.	./.	./.	./.	./.	./.	./.	./.	./.	./.	./.	./.	./.	./.	./.	./.	./.	AA/AA
InDel 740	A1	10998667	TTAT/TTAT	./.	./.	TTAT/TT	TTAT/TTAT	TTAT/TTAT	TTAT/TTAT	TTAT/TTAT	TTAT/TTAT	TTAT/TT	TTAT/TT	TTAT/TTAT	TTAT/TTAT	./.	./.	TTAT/TTAT	TTAT/TTAT	./.	./.	TTAT/TTAT	TTAT/TT	TTAT/TT	TTAT/TTAT	TTAT/TTAT	TTAT/TTAT	TTAT/TTAT	TTAT/TTAT	TTAT/TTAT	TTAT/TTAT	TTAT/TT	TTAT/TT	TTAT/TTAT	TTAT/TTAT	TTAT/TT	TTAT/TTAT	TTAT/TTAT	TTAT/TT	TTAT/TTAT	TTAT/TTAT	TTAT/TTAT	./.	TTAT/TTAT	TTAT/TT	TTAT/TT	TTAT/TTAT	TTAT/TTAT	TTAT/TTAT
InDel 741	A1	10999448	ACTT/ACTT	ACTT/A	./.	ACTT/ACTT	ACTT/ACTT	ACTT/ACTT	ACTT/ACTT	ACTT/ACTT	ACTT/ACTT	ACTT/ACTT	ACTT/A	ACTT/ACTT	ACTT/A	./.	./.	ACTT/ACTT	ACTT/ACTT	./.	./.	ACTT/ACTT	ACTT/ACTT	ACTT/ACTT	ACTT/ACTT	ACTT/ACTT	ACTT/A	ACTT/ACTT	ACTT/A	ACTT/A	ACTT/ACTT	ACTT/ACTT	ACTT/A	ACTT/A	ACTT/ACTT	ACTT/ACTT	ACTT/ACTT	ACTT/ACTT	ACTT/A	ACTT/A	ACTT/ACTT	ACTT/ACTT	ACTT/A	ACTT/ACTT	ACTT/A	ACTT/A	ACTT/ACTT	ACTT/ACTT	ACTT/ACTT
InDel 742	A1	11041990	TAAAAAAAA/TAAAAAAAA	TAAAAAAAA/TAAAAAAAA	TAAAAAAAA/TAAAAAAAA	./.	TAAAAAAAA/TAAAAAAAA	TAAAAAAAA/TAAAAAAAA	TAAAAAAAA/TAAAAAAAA	./.	TAAAAAAAA/TAAAAAAAA	./.	TAAAAAAAA/TAAAAAAAAAA	TAAAAAAAAAA/TAAAAAAAAAA	./.	./.	./.	TAAAAAAAA/TAAAAAAAA	TAAAAAAAA/TAAAAAAAA	./.	./.	TAAAAAAAA/TAAAAAAAA	./.	./.	TAAAAAAAA/TAAAAAAAA	./.	TAAAAAAAA/TAAAAAAAA	TAAAAAAAA/TAAAAAAAA	TAAAAAAAA/TAAAAAAAA	TAAAAAAAA/TAAAAAAAA	TAAAAAAAA/TAAAAAAAA	TAAAAAAAA/TAAAAAAAA	TAAAAAAAA/TAAAAAAAA	TAAAAAAAA/TAAAAAAAA	TAAAAAAAA/TAAAAAAAA	TAAAAAAAA/TAAAAAAAA	TAAAAAAAA/TAAAAAAAA	TAAAAAAAA/TAAAAAAAA	TAAAAAAAA/TAAAAAAAA	./.	TAAAAAAAA/TAAAAAAAA	TAAAAAAAA/TAAAAAAAA	./.	./.	TAAAAAAAA/TAAAAAAAA	TAAAAAAAA/TAAAAAAAA	TAAAAAAAA/TAAAAAAAA	TAAAAAAAA/TAAAAAAAA	./.
InDel 743	A1	11045194	CAAAAAA/CAAAAAA	./.	./.	./.	./.	./.	./.	./.	./.	./.	./.	./.	./.	./.	./.	./.	./.	./.	./.	./.	CAAAAAA/CAAAAAA	./.	./.	./.	CAAAAAA/CAAAAAA	./.	./.	CAAAAAA/CAAAAAA	./.	./.	./.	./.	./.	./.	./.	./.	./.	./.	./.	./.	CAAAAAAA/CAAAAAAA	./.	./.	./.	./.	./.	./.
InDel 744	A1	11046502	GCTCTCTCTCTCTCTCTCT/GCTCTCTCTCTCTCTCTCT	./.	./.	GCTCTCTCTCTCTCTCT/GCTCTCTCTCTCTCTCT	GCTCTCTCTCTCTCTCT/GCTCTCTCTCTCTCTCT	./.	./.	GCTCTCTCTCTCTCTCTCT/GCTCTCTCTCTCTCTCT	./.	./.	./.	GCTCTCTCTCTCTCTCT/GCTCTCTCTCTCTCTCT	./.	./.	./.	GCTCTCTCTCTCTCTCT/GCTCTCTCTCTCTCTCT	GCTCTCTCTCTCTCTCT/GCTCTCTCTCTCTCTCT	./.	./.	./.	GCTCTCTCTCTCTCTCT/GCTCTCTCTCTCTCTCT	GCTCTCTCTCTCTCTCT/GCTCTCTCTCTCTCTCT	GCTCTCTCTCTCTCTCT/GCTCTCTCTCTCTCTCT	./.	./.	./.	./.	./.	GCTCTCTCTCTCTCTCT/GCTCTCTCTCTCTCTCT	./.	./.	./.	./.	./.	GCTCTCTCTCTCTCTCT/GCTCTCTCTCTCTCTCT	./.	GCTCTCTCTCTCTCTCT/GCTCTCTCTCTCTCTCT	GCTCTCTCTCTCTCTCTCT/GCTCTCTCTCTCTCTCT	./.	./.	./.	./.	./.	./.	./.	./.	./.
InDel 745	A1	11133002	ACCC/ACCC	./.	./.	./.	./.	./.	./.	./.	./.	ACC/ACC	./.	./.	ACC/ACC	./.	./.	./.	ACC/ACC	./.	./.	./.	./.	./.	./.	./.	ACC/ACC	./.	ACC/ACC	ACC/ACC	./.	./.	ACC/ACC	ACC/ACC	./.	./.	ACC/ACC	./.	./.	./.	./.	./.	./.	./.	ACC/ACC	./.	./.	./.	ACC/ACC
InDel 746	A1	11151084	CCTCTCTCTCTCTCTCTCT/CCTCTCTCTCTCTCTCTCT	CCTCTCTCTCTCTCTCT/CCTCTCTCTCTCTCTCT	./.	./.	CCTCTCTCTCTCTCTCT/CCTCTCTCTCTCTCTCT	./.	CCTCTCTCTCTCTCTCT/CCTCTCTCTCTCTCTCT	CCTCTCTCTCTCTCTCT/CCTCTCTCTCTCTCTCT	CCTCTCTCTCTCTCTCT/CCTCTCTCTCTCTCTCT	CCTCTCTCTCTCTCTCT/CCTCTCTCTCTCTCTCT	CCTCTCTCTCTCTCTCT/CCTCTCTCTCTCTCTCT	CCTCTCTCTCTCTCTCT/CCTCTCTCTCTCTCTCT	CCTCTCTCTCTCTCTCT/CCTCTCTCTCTCTCTCT	./.	./.	CCTCTCTCTCTCTCTCT/CCTCTCTCTCTCTCTCT	CCTCTCTCTCTCTCTCT/CCTCTCTCTCTCTCTCT	./.	./.	./.	./.	./.	CCTCTCTCTCTCTCTCT/CCTCTCTCTCTCTCTCT	./.	./.	./.	CCTCTCTCTCTCTCTCT/CCTCTCTCTCTCTCTCT	CCTCTCTCTCTCTCTCT/CCTCTCTCTCTCTCTCT	./.	./.	./.	CCTCTCTCTCTCTCTCT/CCTCTCTCTCTCTCTCT	./.	CCTCTCTCTCTCTCTCT/CCTCTCTCTCTCTCTCT	CCTCTCTCTCTCTCTCT/CCTCTCTCTCTCTCTCT	CCTCTCTCTCTCTCTCT/CCTCTCTCTCTCTCTCT	CCTCTCTCTCTCTCTCT/CCTCTCTCTCTCTCTCT	CCTCTCTCTCTCTCTCT/CCTCTCTCTCTCTCTCT	CCTCTCTCTCTCTCTCT/CCTCTCTCTCTCTCTCT	./.	./.	CCTCTCTCTCTCTCTCT/CCTCTCTCTCTCTCTCT	CCTCTCTCTCTCTCTCT/CCTCTCTCTCTCTCTCT	./.	./.	./.	CCTCTCTCTCTCTCTCT/CCTCTCTCTCTCTCTCT
InDel 747	A1	11167289	T/T	T/T	T/T	T/T	T/T	T/T	T/T	T/T	T/T	T/T	T/T	T/T	T/T	./.	./.	T/T	T/T	./.	./.	T/T	T/T	T/T	T/T	T/T	T/T	T/T	T/T	T/T	T/T	T/T	T/T	T/T	T/T	T/T	T/T	T/T	T/TG	T/T	T/T	T/TG	T/T	T/T	T/T	T/T	T/T	T/T	T/T
InDel 748	A1	11168028	TAAAAA/TAAAAA	TAAAAA/TAAAA	TAAAAA/TAAAAA	TAAAAA/TAAAAA	./.	./.	TAAAAA/TAAAAA	TAAAAA/TAAAAA	TAAAAA/TAAAAA	TAAAAA/TAAAAA	./.	TAAAAA/TAAAAA	TAAAAA/TAAAAA	./.	./.	TAAAAA/TAAAAA	TAAAAA/TAAAA	./.	./.	TAAAAA/TAAAAA	TAAAAA/TAAAAA	TAAAAA/TAAAAA	./.	./.	TAAAAA/TAAAA	TAAAAA/TAAAA	TAAAAA/TAAAAA	TAAAAA/TAAAAA	./.	TAAAAA/TAAAAA	TAAAAA/TAAAAA	TAAAAA/TAAAAA	TAAAAA/TAAAAA	TAAAAA/TAAAAA	TAAAAA/TAAAAA	TAAAAA/TAAAA	./.	TAAAAA/TAAAAA	TAAAAA/TAAAAA	TAAAAA/TAAAAA	TAAAAA/TAAAA	./.	./.	TAAAAA/TAAAAA	TAAAAA/TAAAAA	TAAAAA/TAAAA	./.
InDel 749	A1	11170613	GAAAAAAAAA/GAAAAAAAAA	./.	./.	./.	./.	./.	./.	./.	./.	./.	./.	./.	./.	./.	./.	./.	GAAAAAAAAA/GAAAAAAAAA	./.	./.	./.	./.	./.	./.	./.	./.	./.	./.	./.	./.	./.	./.	./.	./.	./.	./.	./.	./.	GAAAAAAAAA/GAAAAAAAAA	./.	GAAAAAAAAAA/GAAAAAAAAAA	./.	./.	./.	./.	./.	./.	./.
InDel 750	A1	11173602	GTTTTTT/GTTTTTT	GTTTTTT/GTTTTTT	GTTTTTT/GTTTTTT	GTTTTTT/GTTTTTT	GTTTTTT/GTTTTTT	GTTTTTT/GTTTTTT	GTTTTTT/GTTTTTT	GTTTTTT/GTTTTTT	GTTTTTT/GTTTTTT	GTTTTTT/GTTTTTT	GTTTTTT/GTTTTTT	GTTTTTT/GTTTTTT	GTTTTTT/GTTTTTT	./.	./.	GTTTTTT/GTTTTTT	GTTTTTT/GTTTTTT	./.	./.	GTTTTTT/GTTTTTT	GTTTTTT/GTTTTTT	GTTTTTT/GTTTTTT	GTTTTTT/GTTTTTT	GTTTTTT/GTTTTTT	GTTTTTT/GTTTTTT	GTTTTTT/GTTTTTT	GTTTTTT/GTTTTTT	GTTTTTT/GTTTTTT	GTTTTTT/GTTTTTT	GTTTTTT/GTTTTTT	GTTTTTT/GTTTTTT	GTTTTTT/GTTTTTT	GTTTTTT/GTTTTTT	GTTTTTT/GTTTTTT	GTTTTTT/GTTTTTT	GTTTTTT/GTTTTTT	GTTTTTT/GTTTTTT	GTTTTTT/GTTTTTT	GTTTTTT/GTTTTTT	GTTTTTT/GTTTTTT	GTTTTTT/GTTTTTT	GTTTTTT/GTTTTTT	GTTTTTT/GTTTTTTT	GTTTTTT/GTTTTTT	GTTTTTT/GTTTTTT	GTTTTTT/GTTTTTT	GTTTTTT/GTTTTTT
InDel 751	A1	11173744	GTTTTTT/GTTTTTT	GTTTTTT/GTTTTTT	GTTTTTT/GTTTTTT	GTTTTTT/GTTTTTTT	GTTTTTT/GTTTTTT	GTTTTTT/GTTTTTT	GTTTTTT/GTTTTTT	GTTTTTT/GTTTTTT	GTTTTTT/GTTTTTT	./.	GTTTTTT/GTTTTTT	GTTTTTTT/GTTTTTTT	GTTTTTT/GTTTTTT	./.	./.	GTTTTTT/GTTTTTT	GTTTTTT/GTTTTTT	./.	./.	GTTTTTT/GTTTTTT	GTTTTTT/GTTTTTT	GTTTTTT/GTTTTTT	./.	GTTTTTT/GTTTTTT	./.	GTTTTTT/GTTTTTT	GTTTTTT/GTTTTTTT	GTTTTTT/GTTTTTT	GTTTTTT/GTTTTTT	GTTTTTT/GTTTTTT	GTTTTTT/GTTTTTT	GTTTTTT/GTTTTTT	GTTTTTT/GTTTTTT	GTTTTTT/GTTTTTTT	./.	GTTTTTT/GTTTTTT	GTTTTTT/GTTTTTT	./.	GTTTTTT/GTTTTTT	./.	./.	GTTTTTT/GTTTTTTT	GTTTTTT/GTTTTTT	./.	GTTTTTT/GTTTTTT	GTTTTTT/GTTTTTT	GTTTTTT/GTTTTTT
InDel 752	A1	11215575	ATTTT/ATTTT	ATTTT/ATTTT	ATTTT/ATTTT	ATTTT/ATTTTT	./.	./.	ATTTT/ATTTT	ATTTT/ATTTT	ATTTT/ATTTT	./.	ATTTT/ATTTT	ATTTT/ATTTT	./.	./.	./.	ATTTT/ATTTT	ATTTT/ATTTT	./.	./.	ATTTT/ATTTT	./.	ATTTT/ATTTT	./.	ATTTT/ATTTT	ATTTT/ATTTT	ATTTT/ATTTT	ATTTT/ATTTT	ATTTT/ATTTT	ATTTT/ATTTT	ATTTT/ATTTT	ATTTT/ATTTT	ATTTT/ATTTT	ATTTT/ATTTT	./.	ATTTT/ATTTT	./.	ATTTT/ATTTT	ATTTT/ATTTT	ATTTT/ATTTT	ATTTT/ATTTT	ATTTT/ATTTT	./.	./.	./.	./.	ATTTT/ATTTT	ATTTT/ATTTT
InDel 753	A1	11253822	CAAAAAAAAA/CAAAAAAAAA	./.	./.	./.	./.	CAAAAAAAA/CAAAAAAAA	CAAAAAAAA/CAAAAAAAA	./.	./.	CAAAAAAAA/CAAAAAAAA	CAAAAAAAA/CAAAAAAAA	./.	./.	./.	./.	./.	CAAAAAAAA/CAAAAAAAA	./.	./.	./.	CAAAAAAAA/CAAAAAAAA	./.	./.	./.	./.	CAAAAAAAA/CAAAAAAAA	./.	CAAAAAAAA/CAAAAAAAA	./.	./.	CAAAAAAAA/CAAAAAAAA	./.	./.	./.	./.	CAAAAAAAA/CAAAAAAAA	./.	./.	CAAAAAAAA/CAAAAAAAA	./.	CAAAAAAAA/CAAAAAAAA	./.	./.	./.	./.	CAAAAAAAA/CAAAAAAAA	./.
InDel 754	A1	11254428	ATTTTTTTTTT/ATTTTTTTTTT	./.	./.	./.	./.	ATTTTTTTTTTT/ATTTTTTTTTTT	ATTTTTTTTTTT/ATTTTTTTTTTT	./.	./.	./.	ATTTTTTTTTTT/ATTTTTTTTTTT	./.	ATTTTTTTTTTT/ATTTTTTTTTTT	./.	./.	ATTTTTTTTTT/ATTTTTTTTTTT	ATTTTTTTTTTT/ATTTTTTTTTTT	./.	./.	ATTTTTTTTTTT/ATTTTTTTTTTT	./.	./.	ATTTTTTTTTTT/ATTTTTTTTTTT	ATTTTTTTTTTT/ATTTTTTTTTTT	./.	./.	./.	ATTTTTTTTTTT/ATTTTTTTTTTT	./.	./.	./.	./.	./.	./.	ATTTTTTTTTTT/ATTTTTTTTTTT	./.	./.	./.	ATTTTTTTTTTT/ATTTTTTTTTTT	ATTTTTTTTTTT/ATTTTTTTTTTT	./.	./.	./.	./.	ATTTTTTTTTTT/ATTTTTTTTTTTT	./.	ATTTTTTTTTTT/ATTTTTTTTTTT
InDel 755	A1	11276734	CAAAAAAAAAAA/CAAAAAAAAAAA	CAAAAAAAAAAA/CAAAAAAAAAAA	CAAAAAAAAAAA/CAAAAAAAAAAAAAA	./.	CAAAAAAAAAAA/CAAAAAAAAAAA	./.	./.	CAAAAAAAAAAA/CAAAAAAAAAAA	CAAAAAAAAAAA/CAAAAAAAAAAA	./.	./.	CAAAAAAAAAAA/CAAAAAAAAAAAAAA	CAAAAAAAAAAA/CAAAAAAAAAAA	./.	./.	CAAAAAAAAAAA/CAAAAAAAAAAA	./.	./.	./.	CAAAAAAAAAAA/CAAAAAAAAAAA	./.	CAAAAAAAAAAA/CAAAAAAAAAAA	./.	CAAAAAAAAAAA/CAAAAAAAAAAA	CAAAAAAAAAAA/CAAAAAAAAAAA	CAAAAAAAAAAA/CAAAAAAAAAAA	CAAAAAAAAAAA/CAAAAAAAAAAA	./.	CAAAAAAAAAAA/CAAAAAAAAAAA	CAAAAAAAAAAA/CAAAAAAAAAAA	./.	./.	CAAAAAAAAAAA/CAAAAAAAAAAA	CAAAAAAAAAAA/CAAAAAAAAAAA	CAAAAAAAAAAA/CAAAAAAAAAAA	CAAAAAAAAAAA/CAAAAAAAAAAA	./.	CAAAAAAAAAAA/CAAAAAAAAAAA	./.	./.	./.	./.	./.	./.	./.	./.	./.
InDel 756	A1	11288607	CTTTTTT/CTTTTTT	./.	CTTTTTT/CTTTTTTT	./.	./.	CTTTTTT/CTTTTTT	CTTTTTT/CTTTTTT	./.	./.	./.	./.	CTTTTTT/CTTTTTT	./.	./.	./.	CTTTTTT/CTTTTTT	CTTTTTT/CTTTTTT	./.	./.	./.	CTTTTTT/CTTTTTT	CTTTTTT/CTTTTTT	CTTTTTT/CTTTTTT	CTTTTTT/CTTTTTT	./.	./.	CTTTTTT/CTTTTTT	CTTTTTT/CTTTTTT	CTTTTTT/CTTTTTT	CTTTTTT/CTTTTTT	CTTTTTT/CTTTTTTT	./.	./.	./.	CTTTTTT/CTTTTTT	CTTTTTT/CTTTTTTT	./.	./.	./.	./.	./.	./.	./.	./.	./.	./.	./.
InDel 757	A1	11292559	GTATATATATATATAT/GTATATATATATATAT	./.	./.	./.	./.	./.	./.	./.	./.	GTATATATATATATATAT/GTATATATATATATATAT	./.	./.	./.	./.	./.	./.	./.	./.	./.	./.	./.	./.	./.	./.	./.	./.	GTATATATATATATATAT/GTATATATATATATATAT	./.	./.	GTATATATATATATATAT/GTATATATATATATATAT	./.	./.	./.	./.	./.	./.	./.	./.	GTATATATATATATATAT/GTATATATATATATATAT	./.	./.	./.	./.	./.	./.	./.	./.
InDel 758	A1	11371401	T/T	./.	./.	./.	./.	./.	./.	./.	./.	TG/TG	./.	./.	./.	./.	./.	./.	TG/TG	./.	./.	./.	./.	./.	TG/TG	./.	./.	./.	./.	TG/TG	./.	./.	./.	./.	./.	./.	TG/TG	./.	./.	./.	./.	./.	./.	./.	./.	./.	./.	./.	./.
InDel 759	A1	11422921	CAGAGAGAGAGAGAGAGA/CAGAGAGAGAGAGAGAGA	CAGAGAGAGAGAGAGA/CAGAGAGAGAGAGAGA	CAGAGAGAGAGAGAGA/CAGAGAGAGAGAGAGA	CAGAGAGAGAGAGAGA/CAGAGAGAGAGAGAGA	CAGAGAGAGAGAGAGA/CAGAGAGAGAGAGAGA	CAGAGAGAGAGAGAGA/CAGAGAGAGAGAGAGA	CAGAGAGAGAGAGAGA/CAGAGAGAGAGAGAGA	CAGAGAGAGAGAGAGA/CAGAGAGAGAGAGAGA	CAGAGAGAGAGAGAGA/CAGAGAGAGAGAGAGA	CAGAGAGAGAGAGAGA/CAGAGAGAGAGAGAGA	./.	CAGAGAGAGAGAGAGA/CAGAGAGAGAGAGAGA	CAGAGAGAGAGAGAGA/CAGAGAGAGAGAGAGA	./.	./.	CAGAGAGAGAGAGAGA/CAGAGAGAGAGAGAGA	CAGAGAGAGAGAGAGA/CAGAGAGAGAGAGAGA	./.	./.	CAGAGAGAGAGAGAGA/CAGAGAGAGAGAGAGA	CAGAGAGAGAGAGAGA/CAGAGAGAGAGAGAGA	CAGAGAGAGAGAGAGA/CAGAGAGAGAGAGAGA	CAGAGAGAGAGAGAGA/CAGAGAGAGAGAGAGA	CAGAGAGAGAGAGAGA/CAGAGAGAGAGAGAGA	CAGAGAGAGAGAGAGA/CAGAGAGAGAGAGAGA	CAGAGAGAGAGAGAGA/CAGAGAGAGAGAGAGA	CAGAGAGAGAGAGAGA/CAGAGAGAGAGAGAGA	CAGAGAGAGAGAGAGA/CAGAGAGAGAGAGAGA	CAGAGAGAGAGAGAGA/CAGAGAGAGAGAGAGA	CAGAGAGAGAGAGAGA/CAGAGAGAGAGAGAGA	CAGAGAGAGAGAGAGA/CAGAGAGAGAGAGAGA	CAGAGAGAGAGAGAGA/CAGAGAGAGAGAGAGA	CAGAGAGAGAGAGAGA/CAGAGAGAGAGAGAGA	CAGAGAGAGAGAGAGA/CAGAGAGAGAGAGAGA	CAGAGAGAGAGAGAGA/CAGAGAGAGAGAGAGA	CAGAGAGAGAGAGAGA/CAGAGAGAGAGAGAGA	CAGAGAGAGAGAGAGA/CAGAGAGAGAGAGAGA	CAGAGAGAGAGAGAGA/CAGAGAGAGAGAGAGA	CAGAGAGAGAGAGAGA/CAGAGAGAGAGAGAGA	CAGAGAGAGAGAGAGA/CAGAGAGAGAGAGAGA	CAGAGAGAGAGAGAGA/CAGAGAGAGAGAGAGA	CAGAGAGAGAGAGAGA/CAGAGAGAGAGAGAGA	CAGAGAGAGAGAGAGA/CAGAGAGAGAGAGAGA	CAGAGAGAGAGAGAGA/CAGAGAGAGAGAGAGA	CAGAGAGAGAGAGAGA/CAGAGAGAGAGAGAGA	CAGAGAGAGAGAGAGA/CAGAGAGAGAGAGAGA	CAGAGAGAGAGAGAGA/CAGAGAGAGAGAGAGA
InDel 760	A1	11467568	CAAAAAAAAAAAAAAA/CAAAAAAAAAAAAAAA	./.	./.	CAAAAAAAAAAAAAAAAA/CAAAAAAAAAAAAAAAAA	./.	./.	CAAAAAAAAAAAAAAAAA/CAAAAAAAAAAAAAAAAA	./.	./.	./.	./.	./.	CAAAAAAAAAAAAAAAAA/CAAAAAAAAAAAAAAAAA	./.	./.	CAAAAAAAAAAAAAAAAA/CAAAAAAAAAAAAAAAAA	./.	./.	./.	./.	CAAAAAAAAAAAAAAAAA/CAAAAAAAAAAAAAAAAA	./.	./.	./.	./.	./.	./.	./.	./.	./.	./.	./.	CAAAAAAAAAAAAAAAAA/CAAAAAAAAAAAAAAAAA	./.	./.	./.	./.	./.	./.	CAAAAAAAAAAAAAAAAA/CAAAAAAAAAAAAAAAAA	./.	./.	./.	./.	./.	./.	./.
InDel 761	A1	11468412	CTTTT/CTTTT	CTTTT/CTTTT	CTTTT/CTTTT	./.	./.	CTTTT/CTTTT	CTTTT/CTTTT	./.	CTTTT/CTTTT	CTTTT/CTTTT	./.	CTTTT/CTTTT	./.	./.	./.	CTTTT/CTTTT	CTTTT/CTTTT	./.	./.	./.	CTTTT/CTTTT	CTTTT/CTTTT	CTTTT/CTTTT	CTTTT/CTTTT	CTTTT/CTTT	CTTTT/CTTTT	CTTTT/CTTTT	CTTTT/CTTTT	CTTTT/CTTTT	CTTTT/CTTTT	./.	CTTTT/CTTTT	CTTTT/CTTTT	CTTTT/CTTTT	CTTTT/CTTTT	CTTTT/CTTTT	./.	./.	CTTTT/CTTTT	CTTTT/CTTTT	CTTTT/CTTTT	CTTTT/CTTTT	CTTTT/CTTTT	./.	CTTTT/CTTTT	./.	CTTTT/CTTTT
InDel 762	A1	11471132	GTTTTTT/GTTTTTT	GTTTTTT/GTTTTTT	./.	./.	GTTTTTT/GTTTTTT	GTTTTTT/GTTTTTT	GTTTTTT/GTTTTTT	GTTTTTT/GTTTTTT	GTTTTTT/GTTTTTT	GTTTTTT/GTTTTTT	GTTTTTT/GTTTTTT	./.	./.	./.	./.	GTTTTTT/GTTTTTT	GTTTTTT/GTTTTTT	./.	./.	./.	./.	GTTTTTT/GTTTTTTT	./.	GTTTTTT/GTTTTTT	./.	./.	./.	./.	GTTTTTT/GTTTTTT	GTTTTTT/GTTTTTT	GTTTTTT/GTTTTTT	./.	GTTTTTT/GTTTTTT	./.	GTTTTTT/GTTTTTT	GTTTTTT/GTTTTTT	./.	GTTTTTT/GTTTTTT	GTTTTTT/GTTTTTT	GTTTTTT/GTTTTTT	GTTTTTT/GTTTTTT	./.	./.	./.	./.	./.	GTTTTTT/GTTTTTT
InDel 763	A1	11472098	CTTTTT/CTTTTT	CTTTTT/CTTTTT	CTTTTT/CTTTTT	CTTTTT/CTTTTT	CTTTTT/CTTTTT	CTTTTT/CTTTTT	CTTTTT/CTTTTT	CTTTTT/CTTTTT	CTTTTT/CTTTTT	CTTTTT/CTTTTT	CTTTTT/CTTTTT	CTTTTT/CTTTTT	CTTTTT/CTTTTT	./.	./.	CTTTTT/CTTTTT	CTTTTT/CTTTTT	./.	./.	CTTTTT/CTTTTT	CTTTTT/CTTTTT	CTTTTT/CTTTTT	CTTTTT/CTTTTT	CTTTTT/CTTTTT	CTTTTT/CTTTTT	CTTTTT/CTTTTT	CTTTTT/CTTTTT	CTTTTT/CTTTTT	CTTTTT/CTTTTT	CTTTTT/CTTTTT	CTTTTT/CTTTTT	CTTTTT/CTTTTT	CTTTTT/CTTTTT	CTTTTT/CTTTTT	CTTTTT/CTTTTT	CTTTTT/CTTTTT	CTTTTT/CTTTTT	CTTTTT/CTTTTT	CTTTTT/CTTTTT	CTTTTT/CTTTTT	CTTTTT/CTTTTT	CTTTTT/CTTTTT	CTTTTT/CTTTTT	CTTTTT/CTTTTT	CTTTTT/CTTTTT	CTTTTT/CTTTTT	CTTTTT/CTTTTT
InDel 764	A1	11554930	CAAAAAAAAAAA/CAAAAAAAAAAA	./.	./.	./.	./.	./.	./.	./.	./.	./.	./.	./.	./.	./.	./.	./.	CAAAAAAAAAA/CAAAAAAAAAA	./.	./.	CAAAAAAAAAA/CAAAAAAAAAA	./.	./.	./.	CAAAAAAAAAAA/CAAAAAAAAAA	./.	./.	./.	./.	./.	./.	./.	./.	./.	./.	CAAAAAAAAAA/CAAAAAAAAAA	./.	./.	./.	./.	./.	CAAAAAAAAAA/CAAAAAAAAAA	CAAAAAAAAAA/CAAAAAAAAAA	./.	./.	./.	./.	./.
InDel 765	A1	11592267	GTTTTTTTTTTTTTTTT/GTTTTTTTTTTTTTTTT	GTTTTTTTTTTTTTTTT/GTTTTTTTTTTTTTTTTT	GTTTTTTTTTTTTTTTTT/GTTTTTTTTTTTTTTTTT	GTTTTTTTTTTTTTTTTT/GTTTTTTTTTTTTTTTTT	GTTTTTTTTTTTTTTTT/GTTTTTTTTTTTTTTTTT	./.	GTTTTTTTTTTTTTTTTT/GTTTTTTTTTTTTTTTTT	GTTTTTTTTTTTTTTTT/GTTTTTTTTTTTTTTTT	GTTTTTTTTTTTTTTTT/GTTTTTTTTTTTTTTTTT	GTTTTTTTTTTTTTTTTT/GTTTTTTTTTTTTTTTTT	./.	GTTTTTTTTTTTTTTTTT/GTTTTTTTTTTTTTTTTT	./.	./.	./.	GTTTTTTTTTTTTTTTT/GTTTTTTTTTTTTTTTTT	GTTTTTTTTTTTTTTTTT/GTTTTTTTTTTTTTTTTT	./.	./.	./.	GTTTTTTTTTTTTTTTT/GTTTTTTTTTTTTTTTTT	./.	GTTTTTTTTTTTTTTTT/GTTTTTTTTTTTTTTTT	GTTTTTTTTTTTTTTTTT/GTTTTTTTTTTTTTTTTT	GTTTTTTTTTTTTTTTT/GTTTTTTTTTTTTTTTT	GTTTTTTTTTTTTTTTTT/GTTTTTTTTTTTTTTTTT	GTTTTTTTTTTTTTTTTT/GTTTTTTTTTTTTTTTTT	GTTTTTTTTTTTTTTTTT/GTTTTTTTTTTTTTTTTT	./.	GTTTTTTTTTTTTTTTT/GTTTTTTTTTTTTTTTT	GTTTTTTTTTTTTTTTT/GTTTTTTTTTTTTTTTTT	./.	./.	GTTTTTTTTTTTTTTTT/GTTTTTTTTTTTTTTTTT	GTTTTTTTTTTTTTTTTT/GTTTTTTTTTTTTTTTTT	GTTTTTTTTTTTTTTTT/GTTTTTTTTTTTTTTTTT	./.	GTTTTTTTTTTTTTTTTT/GTTTTTTTTTTTTTTTTT	GTTTTTTTTTTTTTTTTT/GTTTTTTTTTTTTTTTTT	GTTTTTTTTTTTTTTTT/GTTTTTTTTTTTTTTTTT	GTTTTTTTTTTTTTTTTT/GTTTTTTTTTTTTTTTTT	GTTTTTTTTTTTTTTTT/GTTTTTTTTTTTTTTTTT	GTTTTTTTTTTTTTTTT/GTTTTTTTTTTTTTTTTT	./.	./.	GTTTTTTTTTTTTTTTT/GTTTTTTTTTTTTTTTTT	GTTTTTTTTTTTTTTTTT/GTTTTTTTTTTTTTTTTT
InDel 766	A1	11600111	GTTT/GTTT	./.	./.	./.	./.	./.	./.	./.	./.	./.	./.	./.	./.	./.	./.	./.	GTTT/GTT	./.	./.	./.	./.	./.	./.	./.	./.	./.	./.	./.	./.	./.	./.	./.	./.	./.	./.	./.	./.	./.	./.	./.	./.	./.	./.	./.	GTT/GTT	GTT/GTT	./.
InDel 767	A1	11606946	GAAAAAAAAAAAA/GAAAAAAAAAAAA	./.	./.	./.	./.	./.	./.	./.	./.	./.	./.	./.	./.	./.	./.	./.	./.	./.	./.	./.	./.	./.	./.	./.	./.	./.	./.	./.	./.	./.	./.	./.	./.	./.	GAAAAAAAAAA/GAAAAAAAAAA	./.	./.	./.	./.	./.	./.	./.	./.	./.	./.	./.	./.
InDel 768	A1	11607754	CTTTTTT/CTTTTTT	CTTTTTT/CTTTTTT	CTTTTTT/CTTTTTT	CTTTTTT/CTTTTTT	CTTTTTT/CTTTTTT	CTTTTTT/CTTTTTT	CTTTTTT/CTTTTTT	CTTTTTT/CTTTTTT	CTTTTTT/CTTTTTT	./.	./.	CTTTTTT/CTTTTTT	./.	./.	./.	CTTTTTT/CTTTTTTT	CTTTTTT/CTTTTTT	./.	./.	./.	CTTTTTT/CTTTTTTT	CTTTTTT/CTTTTTT	./.	CTTTTTT/CTTTTTT	CTTTTTT/CTTTTTT	./.	./.	CTTTTTT/CTTTTTT	CTTTTTT/CTTTTTT	./.	CTTTTTT/CTTTTTT	CTTTTTT/CTTTTTTT	./.	CTTTTTT/CTTTTTT	CTTTTTT/CTTTTTTT	CTTTTTT/CTTTTTT	CTTTTTT/CTTTTTT	CTTTTTT/CTTTTTT	./.	./.	./.	CTTTTTT/CTTTTTTT	CTTTTTT/CTTTTTT	./.	CTTTTTT/CTTTTTT	./.	CTTTTTT/CTTTTTTT
InDel 769	A1	11637591	AT/AT	./.	AT/AT	AT/AT	AT/AT	./.	AT/AT	AT/AT	AT/AT	AT/AT	AT/ATT	AT/AT	AT/AT	./.	./.	./.	AT/AT	./.	./.	./.	./.	AT/AT	AT/AT	AT/AT	AT/AT	AT/AT	AT/AT	AT/AT	AT/AT	AT/AT	AT/AT	AT/AT	AT/AT	AT/AT	AT/AT	AT/AT	AT/AT	./.	./.	AT/AT	AT/AT	AT/AT	./.	AT/AT	AT/AT	AT/AT	./.
InDel 770	A1	11638477	AACACA/AACACA	./.	./.	./.	./.	./.	./.	./.	./.	./.	./.	./.	./.	./.	./.	./.	./.	./.	./.	./.	./.	./.	AACACACA/AACACACA	./.	./.	AACACACA/AACACACA	./.	./.	./.	./.	./.	./.	./.	./.	./.	./.	./.	./.	./.	./.	./.	./.	./.	./.	./.	./.	./.
InDel 771	A1	11657567	GAAAA/GAAAA	GAAAAA/GAAAAA	GAAAAA/GAAAAA	./.	GAAAAA/GAAAAA	./.	GAAAAA/GAAAAA	GAAAAA/GAAAAA	GAAAAA/GAAAAA	GAAAAA/GAAAAA	GAAAAA/GAAAAA	GAAAAA/GAAAAA	GAAAAA/GAAAAA	./.	./.	GAAAAA/GAAAAA	GAAAAA/GAAAAA	./.	./.	GAAAAA/GAAAAA	GAAAAA/GAAAAA	GAAAAA/GAAAAA	GAAAAA/GAAAAA	GAAAAA/GAAAAA	GAAAAA/GAAAAA	GAAAAA/GAAAAA	GAAAAA/GAAAAA	GAAAAA/GAAAAA	GAAAAA/GAAAAA	GAAAAA/GAAAAA	GAAAAA/GAAAAA	GAAAAA/GAAAAA	GAAAAA/GAAAAA	GAAAAA/GAAAAA	./.	GAAAAA/GAAAAA	GAAAAA/GAAAAA	GAAAAA/GAAAAA	GAAAAA/GAAAAA	GAAAAA/GAAAAA	./.	GAAAAA/GAAAAA	./.	./.	./.	GAAAAA/GAAAAA	GAAAAA/GAAAAA
InDel 772	A1	11659477	ATTTTTTTT/ATTTTTTTT	./.	ATTTTTTTTT/ATTTTTTTTT	ATTTTTTTTT/ATTTTTTTTT	./.	./.	./.	./.	./.	./.	ATTTTTTTTT/ATTTTTTTTT	./.	./.	./.	./.	./.	./.	./.	./.	./.	./.	./.	./.	ATTTTTTTTT/ATTTTTTTTT	ATTTTTTTTT/ATTTTTTTTT	./.	./.	./.	ATTTTTTTTT/ATTTTTTTTT	ATTTTTTTTT/ATTTTTTTTT	./.	./.	./.	./.	./.	./.	./.	./.	ATTTTTTTTT/ATTTTTTTTT	./.	./.	./.	./.	ATTTTTTTTT/ATTTTTTTTT	./.	./.	./.
InDel 773	A1	11668136	CTAAT/CTAAT	./.	./.	./.	./.	./.	./.	./.	./.	./.	./.	./.	./.	./.	./.	./.	./.	./.	./.	./.	./.	./.	./.	./.	./.	./.	./.	./.	./.	./.	./.	./.	./.	./.	./.	./.	./.	CT/CT	./.	./.	./.	./.	./.	./.	CT/CT	./.	./.
InDel 774	A1	11723326	CAAAAAA/CAAAAAA	CAAAAAA/CAAAAAAA	CAAAAAA/CAAAAAAA	CAAAAAA/CAAAAAAA	CAAAAAA/CAAAAAA	CAAAAAA/CAAAAAA	CAAAAAA/CAAAAAAA	CAAAAAA/CAAAAAA	CAAAAAA/CAAAAAA	./.	CAAAAAA/CAAAAAAA	CAAAAAA/CAAAAAA	CAAAAAA/CAAAAAA	./.	./.	CAAAAAA/CAAAAAA	CAAAAAA/CAAAAAA	./.	./.	CAAAAAA/CAAAAAA	CAAAAAA/CAAAAAA	./.	CAAAAAA/CAAAAAA	CAAAAAA/CAAAAAA	CAAAAAA/CAAAAAA	CAAAAAA/CAAAAAA	CAAAAAA/CAAAAAAA	CAAAAAA/CAAAAAAA	CAAAAAA/CAAAAAA	CAAAAAA/CAAAAAAA	CAAAAAA/CAAAAAAA	CAAAAAA/CAAAAAA	CAAAAAA/CAAAAAAA	./.	CAAAAAA/CAAAAAAA	CAAAAAA/CAAAAAA	CAAAAAA/CAAAAAA	CAAAAAA/CAAAAAA	CAAAAAA/CAAAAAA	CAAAAAA/CAAAAAAA	CAAAAAA/CAAAAAA	CAAAAAA/CAAAAAA	CAAAAAA/CAAAAAA	./.	CAAAAAA/CAAAAAAA	CAAAAAA/CAAAAAAA	CAAAAAA/CAAAAAA
InDel 775	A1	11735413	ACATCAT/ACATCAT	ACATCATCAT/ACATCATCAT	ACATCATCAT/ACATCATCAT	ACATCATCAT/ACATCATCAT	ACATCATCAT/ACATCATCAT	ACATCATCAT/ACATCATCAT	ACATCATCAT/ACATCATCAT	ACATCATCAT/ACATCATCAT	ACATCATCAT/ACATCATCAT	ACATCATCAT/ACATCATCAT	ACATCATCAT/ACATCATCAT	ACATCATCAT/ACATCATCAT	ACATCATCAT/ACATCATCAT	./.	./.	ACATCATCAT/ACATCATCAT	ACATCATCAT/ACATCATCAT	./.	./.	ACATCATCAT/ACATCATCAT	ACATCATCAT/ACATCATCAT	ACATCATCAT/ACATCATCAT	ACATCATCAT/ACATCATCAT	ACATCATCAT/ACATCATCAT	ACATCATCAT/ACATCATCAT	ACATCATCAT/ACATCATCAT	ACATCATCAT/ACATCATCAT	ACATCATCAT/ACATCATCAT	ACATCATCAT/ACATCATCAT	ACATCATCAT/ACATCATCAT	ACATCATCAT/ACATCATCAT	ACATCATCAT/ACATCATCAT	./.	ACATCATCAT/ACATCATCAT	ACATCATCAT/ACATCATCAT	ACATCATCAT/ACATCATCAT	ACATCATCAT/ACATCATCAT	ACATCATCAT/ACATCATCAT	ACATCATCAT/ACATCATCAT	ACATCATCAT/ACATCATCAT	ACATCATCAT/ACATCATCAT	ACATCATCAT/ACATCATCAT	ACATCATCAT/ACATCATCAT	ACATCATCAT/ACATCATCAT	ACATCATCAT/ACATCATCAT	ACATCATCAT/ACATCATCAT	ACATCATCAT/ACATCATCAT
InDel 776	A1	11741609	CAAAAAAAA/CAAAAAAAA	./.	./.	./.	./.	./.	./.	./.	./.	./.	./.	./.	./.	./.	./.	./.	./.	./.	./.	./.	./.	CAAAAAAAAA/CAAAAAAAAA	./.	./.	./.	./.	./.	./.	./.	./.	./.	./.	./.	CAAAAAAAAA/CAAAAAAAAA	./.	./.	./.	./.	./.	./.	./.	./.	./.	./.	./.	./.	./.
InDel 777	A1	11773496	CCTCTCTCTCTCTCTCTCTCTCTCTCTCTC/CCTCTCTCTCTCTCTCTCTCTCTCTCTCTC	./.	./.	./.	./.	./.	./.	./.	./.	./.	./.	./.	./.	./.	./.	./.	./.	./.	./.	./.	./.	./.	./.	CCTCTCTCTCTCTCTCTCTCTCTCTCTCTCTC/CCTCTCTCTCTCTCTCTCTCTCTCTCTCTCTC	./.	./.	./.	./.	CCTCTCTCTCTCTCTCTCTCTCTCTCTCTCTC/CCTCTCTCTCTCTCTCTCTCTCTCTCTCTCTC	./.	./.	./.	CCTCTCTCTCTCTCTCTCTCTCTCTCTCTCTC/CCTCTCTCTCTCTCTCTCTCTCTCTCTCTCTC	CCTCTCTCTCTCTCTCTCTCTCTCTCTCTCTC/CCTCTCTCTCTCTCTCTCTCTCTCTCTCTCTC	./.	./.	./.	CCTCTCTCTCTCTCTCTCTCTCTCTCTCTCTC/CCTCTCTCTCTCTCTCTCTCTCTCTCTCTCTC	CCTCTCTCTCTCTCTCTCTCTCTCTCTCTCTC/CCTCTCTCTCTCTCTCTCTCTCTCTCTCTCTC	./.	./.	./.	./.	./.	CCTCTCTCTCTCTCTCTCTCTCTCTCTCTCTC/CCTCTCTCTCTCTCTCTCTCTCTCTCTCTCTC	./.	./.
InDel 778	A1	11777482	ATTTT/ATTTT	./.	ATTT/ATTT	ATTT/ATTT	ATTT/ATTT	./.	ATTT/ATTT	ATTT/ATTT	./.	ATTT/ATTT	./.	./.	ATTT/ATTT	./.	./.	ATTT/ATTT	ATTT/ATTT	./.	./.	ATTT/ATTT	ATTT/ATTT	ATTT/ATTT	ATTT/ATTT	ATTT/ATTT	./.	./.	ATTT/ATTT	ATTT/ATTT	ATTT/ATTT	ATTT/ATTT	ATTT/ATTT	./.	ATTT/ATTT	./.	ATTT/ATTT	ATTT/ATTT	ATTT/ATTT	ATTT/ATTT	ATTT/ATTT	ATTT/ATTT	ATTT/ATTT	ATTT/ATTT	./.	ATTT/ATTT	./.	./.	./.
InDel 779	A1	11820112	TAA/TAA	./.	./.	./.	./.	./.	./.	./.	./.	TAA/TA	./.	./.	./.	./.	./.	./.	./.	./.	./.	./.	./.	./.	./.	./.	./.	./.	./.	./.	./.	./.	./.	TAA/TAA	./.	./.	./.	./.	./.	TAA/TAA	./.	./.	./.	./.	./.	./.	./.	./.	./.
InDel 780	A1	11837534	CTTT/CTTT	./.	CTTTT/CTTTT	./.	./.	./.	./.	./.	./.	./.	./.	./.	./.	./.	./.	./.	./.	./.	./.	./.	./.	CTTTT/CTTTT	./.	./.	./.	./.	./.	./.	CTTTT/CTTTT	./.	./.	CTTTT/CTTTT	./.	./.	./.	./.	./.	./.	./.	./.	./.	./.	./.	./.	./.	./.	./.
InDel 781	A1	11888416	TAAAAAAAAAAA/TAAAAAAAAAAA	./.	./.	./.	./.	./.	./.	./.	./.	./.	./.	./.	./.	./.	./.	./.	./.	./.	./.	./.	./.	./.	./.	./.	TAAAAAAAAAAAAA/TAAAAAAAAAAAAA	./.	./.	./.	./.	./.	./.	TAAAAAAAAAAA/TAAAAAAAAAAAAA	./.	./.	./.	./.	./.	./.	./.	./.	./.	./.	./.	./.	./.	./.	./.
InDel 782	A1	11889562	GCCCC/GCCCC	./.	./.	./.	./.	./.	./.	./.	./.	./.	./.	./.	./.	./.	./.	./.	./.	./.	./.	./.	./.	GCCC/GCCC	./.	./.	./.	./.	./.	./.	./.	./.	./.	./.	./.	./.	./.	./.	./.	./.	./.	./.	./.	./.	./.	./.	./.	./.	./.
InDel 783	A1	11905017	TAA/TAA	./.	./.	./.	./.	TA/TA	./.	TA/TA	./.	./.	./.	./.	TA/TA	./.	./.	./.	./.	./.	./.	./.	./.	TA/TA	./.	./.	./.	./.	./.	./.	./.	./.	TA/TA	./.	./.	./.	./.	./.	./.	./.	./.	./.	./.	./.	./.	./.	./.	./.	./.
InDel 784	A1	11910765	GTTTT/GTTTT	./.	./.	./.	./.	./.	./.	./.	./.	./.	./.	./.	./.	./.	./.	GTTT/GTTT	./.	./.	./.	./.	./.	./.	./.	./.	./.	./.	./.	./.	./.	./.	./.	./.	./.	./.	./.	./.	./.	./.	./.	./.	./.	./.	./.	GTTT/GTTT	./.	./.	./.
InDel 785	A1	11930281	TTCTCTCTCTCTCTC/TTCTCTCTCTCTCTC	./.	./.	./.	./.	./.	./.	./.	./.	./.	./.	./.	./.	./.	./.	./.	./.	./.	./.	./.	./.	./.	./.	./.	./.	./.	./.	./.	./.	./.	./.	./.	./.	./.	./.	./.	./.	./.	./.	./.	./.	TTCTCTCTCTCTCTCTC/TTCTCTCTCTCTCTCTC	./.	./.	./.	./.	./.
InDel 786	A1	11939813	CAA/CAA	CAAA/CAAA	CAAA/CAAA	CAAA/CAAA	CAAA/CAAA	CAAA/CAAA	CAAA/CAAA	CAAA/CAAA	CAAA/CAAA	CAAA/CAAA	CAAA/CAAA	./.	./.	./.	./.	CAAA/CAAA	CAAA/CAAA	./.	./.	CAAA/CAAA	CAAA/CAAA	./.	CAAA/CAAA	CAAA/CAAA	CAAA/CAAA	CAAA/CAAA	CAAA/CAAA	CAAA/CAAA	CAAA/CAAA	CAAA/CAAA	CAAA/CAAA	CAAA/CAAA	CAAA/CAAA	CAAA/CAAA	CAAA/CAAA	CAAA/CAAA	CAAA/CAAA	CAAA/CAAA	CAAA/CAAA	CAAA/CAAA	CAAA/CAAA	CAAA/CAAA	CAAA/CAAA	CAAA/CAAA	./.	CAAA/CAAA	CAAA/CAAA
InDel 787	A1	11940573	GT/GT	GTAT/GTAT	./.	./.	./.	./.	./.	./.	./.	./.	./.	./.	./.	./.	./.	./.	./.	./.	./.	./.	./.	./.	./.	./.	GTAT/GTAT	GTAT/GTAT	./.	./.	./.	./.	./.	./.	./.	./.	./.	./.	./.	./.	./.	./.	./.	./.	./.	./.	./.	./.	./.
InDel 788	A1	11942575	AT/AT	ATT/ATT	./.	ATT/ATT	ATT/ATT	./.	ATT/ATT	ATT/ATT	ATT/ATT	ATT/ATT	./.	./.	ATT/ATT	./.	./.	./.	ATT/ATT	./.	./.	./.	ATT/ATT	./.	./.	ATT/ATT	./.	ATT/ATT	./.	ATT/ATT	ATT/ATT	ATT/ATT	./.	./.	ATT/ATT	ATT/ATT	ATT/ATT	./.	./.	ATT/ATT	./.	./.	./.	./.	./.	./.	./.	./.	./.
InDel 789	A1	11944999	TAAA/TAAA	./.	./.	./.	./.	TAAAA/TAAAA	./.	./.	./.	./.	./.	./.	./.	./.	./.	./.	./.	./.	./.	./.	./.	./.	./.	./.	./.	TAAAA/TAAAA	./.	./.	./.	./.	TAAAA/TAAAA	./.	TAAAA/TAAAA	./.	./.	./.	./.	./.	./.	./.	./.	./.	./.	./.	./.	./.	./.
InDel 790	A1	11990250	GTTTTTTTT/GTTTTTTTT	./.	./.	./.	./.	./.	GTTTTTTTTT/GTTTTTTTTT	./.	./.	GTTTTTTTTT/GTTTTTTTTT	./.	./.	./.	./.	./.	GTTTTTTTTT/GTTTTTTTTT	GTTTTTTTTT/GTTTTTTTTT	./.	./.	./.	GTTTTTTTTT/GTTTTTTTTT	./.	./.	./.	GTTTTTTTTT/GTTTTTTTTT	./.	./.	GTTTTTTTTT/GTTTTTTTTT	./.	./.	./.	./.	./.	./.	./.	./.	GTTTTTTTTT/GTTTTTTTTT	./.	./.	GTTTTTTTTT/GTTTTTTTTT	GTTTTTTTTT/GTTTTTTTTT	./.	./.	./.	GTTTTTTTTT/GTTTTTTTTT	./.	./.
InDel 791	A1	11997195	TAAAAAA/TAAAAAA	TAAAAAA/TAAAAAA	TAAAAAA/TAAAAAA	TAAAAAA/TAAAAAA	TAAAAAA/TAAAAAA	TAAAAAA/TAAAAAA	TAAAAAA/TAAAAAA	TAAAAAA/TAAAAAA	TAAAAAA/TAAAAAA	TAAAAAA/TAAAAAA	TAAAAAA/TAAAAAA	TAAAAAA/TAAAAAA	TAAAAAA/TAAAAAAA	./.	./.	TAAAAAA/TAAAAAA	TAAAAAA/TAAAAAA	./.	./.	TAAAAAA/TAAAAAA	TAAAAAA/TAAAAAA	TAAAAAA/TAAAAAA	TAAAAAA/TAAAAAA	TAAAAAA/TAAAAAA	TAAAAAA/TAAAAAA	TAAAAAA/TAAAAAA	TAAAAAA/TAAAAAA	TAAAAAA/TAAAAAA	TAAAAAA/TAAAAAA	TAAAAAA/TAAAAAA	TAAAAAA/TAAAAAA	TAAAAAA/TAAAAAA	TAAAAAA/TAAAAAA	TAAAAAA/TAAAAAA	TAAAAAA/TAAAAAA	TAAAAAA/TAAAAAA	TAAAAAA/TAAAAAA	TAAAAAA/TAAAAAA	TAAAAAA/TAAAAAA	TAAAAAA/TAAAAAA	TAAAAAA/TAAAAAA	TAAAAAA/TAAAAAA	TAAAAAA/TAAAAAA	TAAAAAA/TAAAAAA	TAAAAAA/TAAAAAA	TAAAAAA/TAAAAAA	TAAAAAA/TAAAAAA
InDel 792	A1	12093637	CATAATAATAATAATAATAATAATAATAATAATAATAATAATAATAATAATAATAATAA/CATAATAATAATAATAATAATAATAATAATAATAATAATAATAATAATAATAATAATAA	./.	./.	./.	./.	./.	./.	./.	./.	./.	./.	./.	./.	./.	./.	./.	./.	./.	./.	./.	./.	./.	./.	./.	./.	./.	./.	./.	./.	./.	./.	./.	./.	./.	./.	./.	./.	./.	./.	./.	./.	./.	./.	CATAATAATAATAATAATAATAATAATAATAATAATAATAATAATAATAATAATAATAATAA/CATAATAATAATAATAATAATAATAATAATAATAATAATAATAATAATAATAATAATAATAA	./.	./.	./.
InDel 793	A1	12097678	AATTA/AATTA	./.	AATTA/AATTA	AATTA/AATTA	./.	./.	AATTA/AATTA	./.	AATTA/AA	AATTA/AATTA	AATTA/AATTA	AATTA/AATTA	AATTA/AATTA	./.	./.	./.	AATTA/AA	./.	./.	./.	AATTA/AATTA	./.	AATTA/AATTA	AATTA/AATTA	AATTA/AATTA	./.	AATTA/AATTA	./.	AATTA/AATTA	./.	./.	./.	./.	AATTA/AATTA	AATTA/AATTA	./.	AATTA/AATTA	AATTA/AATTA	./.	./.	./.	./.	AATTA/AATTA	./.	AATTA/AATTA	AATTA/AATTA	AATTA/AATTA
InDel 794	A1	12119151	CAAAAAAAAAAAA/CAAAAAAAAAAAA	CAAAAAAAAAAAA/CAAAAAAAAAAAA	./.	./.	./.	./.	./.	./.	./.	CAAAAAAAAAAAA/CAAAAAAAAAAAA	./.	./.	CAAAAAAAAAAAA/CAAAAAAAAAAAA	./.	./.	CAAAAAAAAAAAA/CAAAAAAAAAAAA	./.	./.	./.	./.	./.	./.	./.	./.	CAAAAAAAAAAAA/CAAAAAAAAAAAA	./.	./.	CAAAAAAAAAAAA/CAAAAAAAAAAAA	./.	./.	./.	./.	./.	./.	CAAAAAAAAAAAA/CAAAAAAAAAAAA	./.	./.	./.	./.	CAAAAAAAAAAAA/CAAAAAAAAAAAA	./.	./.	./.	CAAAAAAAAAAAA/CAAAAAAAAAAAAAA	./.	CAAAAAAAAAAAA/CAAAAAAAAAAAA	./.
InDel 795	A1	12120988	GTTTTTT/GTTTTTT	./.	./.	GTTTTTT/GTTTTTT	./.	./.	./.	./.	./.	./.	GTTTTTT/GTTTTTT	./.	./.	./.	./.	GTTTTTT/GTTTTTT	GTTTTTT/GTTTTTT	./.	./.	./.	GTTTTTT/GTTTTTT	./.	GTTTTTT/GTTTTTTT	GTTTTTT/GTTTTTT	./.	./.	./.	GTTTTTT/GTTTTTT	./.	./.	GTTTTTT/GTTTTTT	GTTTTTT/GTTTTTT	./.	./.	./.	GTTTTTT/GTTTTTTT	./.	GTTTTTT/GTTTTTT	./.	./.	./.	./.	./.	GTTTTTT/GTTTTTTT	./.	./.	./.
InDel 796	A1	12132486	TCACA/TCACA	TCACA/TCACA	TCACA/TCACA	./.	TCACA/TCACA	TCACA/TCACA	TCACA/TCACA	./.	./.	TCACA/TCACA	TCACA/TCACA	TCACA/TCACA	TCACA/TCACA	./.	./.	TCACA/TCACA	TCACA/TCACA	./.	./.	TCACA/TCACA	./.	./.	TCACA/TCACA	TCACA/TCACA	TCACA/TCACA	./.	TCACA/TCACA	./.	TCACA/TCACA	TCACA/TCACA	TCACA/TCACA	TCACA/TCACA	TCACA/TCACA	TCACA/TCACA	TCACA/TCACA	TCACA/TCACA	TCACA/TCACA	TCACA/TCA	TCACA/TCACA	./.	TCACA/TCACA	TCACA/TCACA	TCACA/TCACA	./.	TCACA/TCACA	./.	TCACA/TCACA
InDel 797	A1	12214235	TGG/TGG	./.	./.	./.	./.	./.	./.	./.	./.	./.	TG/TG	TG/TG	./.	./.	./.	./.	./.	./.	./.	./.	./.	./.	./.	./.	./.	./.	./.	./.	./.	./.	./.	./.	./.	./.	./.	./.	./.	./.	./.	TG/TG	./.	./.	./.	./.	./.	./.	./.
InDel 798	A1	12234338	G/G	./.	./.	GA/GA	./.	GA/GA	GA/GA	./.	./.	GA/GA	GA/GA	./.	GA/GA	./.	./.	GA/GA	GA/GA	./.	./.	./.	./.	GA/GA	GA/GA	GA/GA	GA/GA	./.	./.	./.	GA/GA	GA/GA	GA/GA	GA/GA	./.	GA/GA	./.	./.	./.	GA/GA	GA/GA	./.	GA/GA	GA/GA	GA/GA	GA/GA	./.	GA/GA	GA/GA
InDel 799	A1	12285394	TTTATT/TTTATT	TTT/TTT	./.	./.	./.	./.	TTT/TTT	./.	TTTATT/TTT	TTT/TTT	./.	./.	./.	./.	./.	TTTATT/TTT	TTT/TTT	./.	./.	TTT/TTT	./.	./.	./.	TTTATT/TTT	TTT/TTT	./.	./.	./.	./.	TTT/TTT	./.	./.	./.	./.	./.	./.	./.	./.	TTT/TTT	TTT/TTT	TTT/TTT	TTT/TTT	TTTATT/TTT	./.	./.	./.	TTT/TTT
InDel 800	A1	12286937	GAAAAA/GAAAAA	GAAAAA/GAAAAA	GAAAAA/GAAAAA	./.	GAAAAA/GAAAAA	GAAAAA/GAAAAA	GAAAAA/GAAAAA	GAAAAA/GAAA	GAAAAA/GAAAAA	GAAAAA/GAAAAA	GAAAAA/GAAAAA	GAAAAA/GAAAAA	./.	./.	./.	GAAAAA/GAAAAA	GAAAAA/GAAAAA	./.	./.	./.	./.	GAAAAA/GAAAAA	GAAAAA/GAAAAA	GAAAAA/GAAAAA	./.	./.	GAAAAA/GAAAAA	GAAAAA/GAAAAA	GAAAAA/GAAAAA	./.	GAAAAA/GAAAAA	GAAAAA/GAAAAA	GAAAAA/GAAAAA	GAAAAA/GAAAAA	GAAAAA/GAAAAA	GAAAAA/GAAAAA	./.	GAAAAA/GAAAAA	GAAAAA/GAAAAA	GAAAAA/GAAAAA	GAAAAA/GAAAAA	GAAAAA/GAAAAA	GAAAAA/GAAAAA	GAAAAA/GAAAAA	GAAAAA/GAAAAA	GAAAAA/GAAAAA	GAAAAA/GAAAAA
InDel 801	A1	12295890	ATATTATT/ATATTATT	./.	./.	./.	./.	./.	./.	./.	./.	./.	./.	./.	./.	./.	./.	./.	./.	./.	./.	./.	ATATT/ATATT	./.	./.	./.	ATATT/ATATT	./.	./.	./.	./.	./.	ATATT/ATATT	./.	./.	ATATT/ATATT	ATATT/ATATT	./.	./.	./.	./.	./.	./.	./.	./.	./.	./.	./.	./.
InDel 802	A1	12383588	CTGTG/CTGTG	CTG/CTG	./.	./.	./.	./.	./.	./.	./.	CTG/CTG	./.	CTG/CTG	CTG/CTG	./.	./.	CTG/CTG	CTG/CTG	./.	./.	CTG/CTG	CTG/CTG	CTG/CTG	CTG/CTG	CTG/CTG	CTG/CTG	./.	CTG/CTG	CTG/CTG	./.	./.	./.	CTG/CTG	./.	CTG/CTG	./.	./.	./.	./.	./.	CTG/CTG	./.	CTG/CTG	./.	./.	CTG/CTG	CTG/CTG	CTG/CTG
InDel 803	A1	12387862	CTTT/CTTT	CTTT/CTTT	CTTT/CTTT	CTTT/CTTT	CTTT/CTTT	./.	CTTT/CTTT	CTTT/CTTT	CTTT/CTT	CTTT/CTTT	CTTT/CTTT	CTTT/CTTT	./.	./.	./.	CTTT/CTTT	CTTT/CTTT	./.	./.	CTTT/CTTT	CTTT/CTTT	CTTT/CTTT	CTTT/CTTT	CTTT/CTTT	CTTT/CTTT	CTTT/CTTT	CTTT/CTTT	CTTT/CTTT	CTTT/CTTT	CTTT/CTTT	CTTT/CTTT	./.	CTTT/CTTT	CTTT/CTTT	CTTT/CTTT	CTTT/CTTT	CTTT/CTTT	CTTT/CTTT	CTTT/CTTT	CTTT/CTTT	CTTT/CTTT	CTTT/CTTT	CTTT/CTTT	CTTT/CTTT	CTTT/CTTT	CTTT/CTTT	CTTT/CTTT
InDel 804	A1	12627177	GAAAAAAAAA/GAAAAAAAAA	./.	./.	./.	./.	./.	./.	GAAAAAAAAA/GAAAAAAAAA	./.	GAAAAAAAAA/GAAAAAAAAA	./.	./.	./.	./.	./.	./.	./.	./.	./.	./.	./.	GAAAAAAAAAA/GAAAAAAAAAA	./.	./.	./.	./.	./.	./.	./.	./.	./.	./.	./.	./.	./.	GAAAAAAAAA/GAAAAAAAAA	./.	./.	GAAAAAAAAA/GAAAAAAAAA	./.	GAAAAAAAAA/GAAAAAAAAA	./.	GAAAAAAAAAA/GAAAAAAAAAA	./.	./.	./.	./.
InDel 805	A1	12713774	GAAA/GAAA	GAAA/GAAA	GAAA/GAAA	./.	./.	GAAA/GAAA	./.	./.	GAAA/GAAA	GAAA/GAAA	./.	./.	./.	./.	./.	GAAA/GAAA	GAAA/GAAA	./.	./.	GAAA/GAAA	GAAA/GAAA	GAAA/GAAA	./.	GAAA/GAAA	GAAA/GAAA	GAAA/GAAA	./.	./.	GAAA/GAAA	./.	./.	GAAA/GAAA	GAAA/GAAA	GAAA/GAAA	GAAA/GAAA	GAAA/GAAA	./.	GAAA/GAAA	./.	./.	GAAA/GAAA	GAAA/GAAA	GAAA/GAA	GAAA/GAAA	./.	GAAA/GAAA	GAAA/GAAA
InDel 806	A1	12733724	ATTTTTT/ATTTTTT	ATTTTTT/ATTTTTT	ATTTTTT/ATTTTTT	ATTTTTT/ATTTTTT	ATTTTTT/ATTTTTT	ATTTTTT/ATTTTTT	ATTTTTT/ATTTTTT	ATTTTTT/ATTTTTT	ATTTTTT/ATTTTTT	ATTTTTT/ATTTTTT	ATTTTTT/ATTTTTTT	ATTTTTT/ATTTTTT	ATTTTTT/ATTTTTT	./.	./.	ATTTTTT/ATTTTTT	ATTTTTT/ATTTTTT	./.	./.	ATTTTTT/ATTTTTT	ATTTTTT/ATTTTTT	ATTTTTT/ATTTTTT	ATTTTTT/ATTTTTT	ATTTTTT/ATTTTTT	ATTTTTT/ATTTTTT	ATTTTTT/ATTTTTT	ATTTTTT/ATTTTTT	ATTTTTT/ATTTTTT	ATTTTTT/ATTTTTT	ATTTTTT/ATTTTTT	ATTTTTT/ATTTTTT	ATTTTTT/ATTTTTT	ATTTTTT/ATTTTTT	ATTTTTT/ATTTTTT	ATTTTTT/ATTTTTT	ATTTTTT/ATTTTTT	ATTTTTT/ATTTTTT	ATTTTTT/ATTTTTT	ATTTTTT/ATTTTTT	ATTTTTT/ATTTTTT	ATTTTTT/ATTTTTT	ATTTTTT/ATTTTTT	ATTTTTT/ATTTTTT	ATTTTTT/ATTTTTT	ATTTTTT/ATTTTTT	ATTTTTT/ATTTTTT	ATTTTTT/ATTTTTT
InDel 807	A1	12734371	CATTA/CATTA	./.	CATTA/CATTA	./.	./.	./.	./.	./.	./.	./.	CATTA/CATTA	CATTA/CATTA	./.	./.	./.	./.	CATTA/CATTA	./.	./.	./.	CATTA/CATTA	CATTA/CATTA	./.	CATTA/CA	CATTA/CATTA	CATTA/CATTA	./.	./.	CATTA/CATTA	./.	./.	CATTA/CATTA	CATTA/CA	./.	CATTA/CA	CATTA/CATTA	./.	./.	./.	CATTA/CATTA	./.	./.	./.	./.	./.	./.	./.
InDel 808	A1	12738351	TAAAAAAAAAAAAAA/TAAAAAAAAAAAAAA	./.	TAAAAAAAAAAAAAAA/TAAAAAAAAAAAAAAA	./.	./.	./.	./.	./.	./.	TAAAAAAAAAAAAAAA/TAAAAAAAAAAAAAAA	./.	./.	TAAAAAAAAAAAAAAA/TAAAAAAAAAAAAAAA	./.	./.	./.	./.	./.	./.	./.	TAAAAAAAAAAAAAAA/TAAAAAAAAAAAAAAA	./.	TAAAAAAAAAAAAAAA/TAAAAAAAAAAAAAAA	TAAAAAAAAAAAAAAA/TAAAAAAAAAAAAAAA	./.	./.	TAAAAAAAAAAAAAAA/TAAAAAAAAAAAAAAA	./.	./.	TAAAAAAAAAAAAAAA/TAAAAAAAAAAAAAAA	./.	./.	./.	./.	TAAAAAAAAAAAAAAA/TAAAAAAAAAAAAAAA	./.	./.	./.	./.	./.	TAAAAAAAAAAAAAAA/TAAAAAAAAAAAAAAA	./.	./.	./.	./.	./.	./.
InDel 809	A1	13244099	CTTTTTTTTTT/CTTTTTTTTTT	CTTTTTTTTTT/CTTTTTTTTTT	./.	CTTTTTTTTTT/CTTTTTTTTTT	CTTTTTTTTTT/CTTTTTTTTTT	CTTTTTTTTTT/CTTTTTTTTTT	./.	CTTTTTTTTTT/CTTTTTTTTTT	./.	CTTTTTTTTTT/CTTTTTTTTTTTT	./.	CTTTTTTTTTT/CTTTTTTTTTT	./.	./.	./.	./.	./.	./.	./.	./.	./.	./.	./.	CTTTTTTTTTT/CTTTTTTTTTT	./.	./.	CTTTTTTTTTT/CTTTTTTTTTT	./.	./.	./.	CTTTTTTTTTT/CTTTTTTTTTT	CTTTTTTTTTT/CTTTTTTTTTT	CTTTTTTTTTT/CTTTTTTTTTT	./.	CTTTTTTTTTT/CTTTTTTTTTTTT	./.	CTTTTTTTTTT/CTTTTTTTTTT	./.	./.	CTTTTTTTTTT/CTTTTTTTTTT	./.	./.	./.	CTTTTTTTTTT/CTTTTTTTTTT	./.	CTTTTTTTTTT/CTTTTTTTTTT	./.
InDel 810	A1	13244746	CTTTTT/CTTTTT	./.	CTTTT/CTTTT	./.	CTTTT/CTTTT	CTTTT/CTTTT	./.	./.	CTTTT/CTTTT	./.	./.	./.	./.	./.	./.	./.	./.	./.	./.	./.	./.	./.	./.	./.	./.	./.	./.	CTTTT/CTTTT	./.	CTTTT/CTTTT	./.	CTTTT/CTTTT	CTTTT/CTTTT	CTTTT/CTTTT	./.	CTTTT/CTTTT	CTTTT/CTTTT	./.	./.	./.	./.	./.	./.	./.	./.	CTTTT/CTTTT	./.
InDel 811	A1	13245081	TAAA/TAAA	TAAAA/TAAAA	TAAAA/TAAAA	TAAAA/TAAAA	TAAAA/TAAAA	./.	./.	TAAAA/TAAAA	TAAAA/TAAAA	TAAAA/TAAAA	TAAAA/TAAAA	TAAAA/TAAAA	TAAAA/TAAAA	./.	./.	TAAAA/TAAAA	TAAAA/TAAAA	./.	./.	TAAAA/TAAAA	./.	TAAAA/TAAAA	TAAAA/TAAAA	TAAAA/TAAAA	TAAAA/TAAAA	TAAAA/TAAAA	./.	TAAAA/TAAAA	./.	./.	TAAAA/TAAAA	TAAAA/TAAAA	TAAAA/TAAAA	TAAAA/TAAAA	TAAAA/TAAAA	TAAAA/TAAAA	TAAAA/TAAAA	TAAAA/TAAAA	./.	./.	TAAAA/TAAAA	TAAAA/TAAAA	./.	./.	TAAAA/TAAAA	TAAAA/TAAAA	./.
InDel 812	A1	13245530	CATA/CATA	./.	./.	./.	./.	./.	CA/CA	./.	./.	./.	./.	./.	./.	./.	./.	./.	./.	./.	./.	./.	./.	./.	CA/CA	./.	./.	./.	./.	./.	CA/CA	./.	./.	CA/CA	./.	./.	CA/CA	./.	./.	CA/CA	./.	./.	CA/CA	./.	./.	./.	./.	./.	./.
InDel 813	A1	13246664	A/A	./.	./.	./.	./.	./.	./.	./.	./.	./.	./.	./.	./.	./.	./.	./.	./.	./.	./.	./.	./.	./.	./.	./.	./.	./.	./.	./.	./.	./.	./.	./.	./.	./.	./.	./.	./.	./.	./.	./.	./.	./.	./.	./.	./.	./.	ATT/ATT
InDel 814	A1	13248440	TACACACAC/TACACACAC	./.	./.	./.	./.	TACACACACAC/TACACACACAC	./.	TACACACACAC/TACACACACAC	./.	TACACACACAC/TACACACACAC	./.	./.	./.	./.	./.	TACACACACAC/TACACACACAC	TACACACACAC/TACACACACAC	./.	./.	TACACACACAC/TACACACACAC	TACACACACAC/TACACACACAC	./.	./.	TACACACACAC/TACACACACAC	./.	./.	./.	TACACACACAC/TACACACACAC	./.	./.	TACACACACAC/TACACACACAC	TACACACACAC/TACACACACAC	TACACACACAC/TACACACACAC	./.	./.	TACACACACAC/TACACACACAC	TACACACACAC/TACACACACAC	TACACACACAC/TACACACACAC	./.	TACACACACAC/TACACACACAC	./.	./.	./.	TACACACACAC/TACACACACAC	./.	./.	./.
InDel 815	A1	13248661	TAA/TAA	./.	./.	./.	./.	./.	./.	./.	./.	TA/TA	TA/TA	./.	./.	./.	./.	./.	./.	./.	./.	TA/TA	./.	./.	./.	./.	./.	./.	./.	./.	./.	TA/TA	TA/TA	TA/TA	./.	TA/TA	./.	TA/TA	TA/TA	./.	TA/TA	./.	./.	TA/TA	TA/TA	./.	./.	TA/TA	./.
InDel 816	A1	13249219	GTT/GTT	./.	GT/GT	./.	./.	./.	./.	./.	./.	./.	./.	./.	./.	./.	./.	./.	./.	./.	./.	./.	GT/GT	GT/GT	GT/GT	GT/GT	./.	GT/GT	./.	./.	GT/GT	./.	GT/GT	GT/GT	./.	./.	./.	./.	./.	GT/GT	GT/GT	./.	./.	./.	./.	./.	./.	GT/GT	./.
InDel 817	A1	13249462	GTTTT/GTTTT	./.	GTTTTT/GTTTTT	./.	GTTTTT/GTTTTT	./.	./.	GTTTTT/GTTTTT	GTTTTT/GTTTTT	./.	./.	GTTTTT/GTTTTT	GTTTTT/GTTTTT	./.	./.	./.	./.	./.	./.	GTTTTT/GTTTTT	GTTTTT/GTTTTT	./.	GTTTTT/GTTTTT	GTTTTT/GTTTTT	./.	GTTTTT/GTTTTT	GTTTTT/GTTTTT	GTTTTT/GTTTTT	GTTTTT/GTTTTT	GTTTTT/GTTTTT	./.	./.	GTTTTT/GTTTTT	./.	GTTTTT/GTTTTT	GTTTTT/GTTTTT	./.	./.	./.	GTTTTT/GTTTTT	./.	./.	GTTTTT/GTTTTT	./.	./.	GTTTTT/GTTTTT	GTTTTT/GTTTTT
InDel 818	A1	13289335	ATT/ATT	AT/AT	./.	AT/AT	AT/AT	./.	AT/AT	./.	AT/AT	./.	./.	./.	AT/AT	./.	./.	AT/AT	AT/AT	./.	./.	./.	./.	AT/AT	./.	AT/AT	AT/AT	./.	AT/AT	AT/AT	AT/AT	./.	./.	AT/AT	./.	./.	./.	AT/AT	AT/AT	./.	AT/AT	AT/AT	AT/AT	./.	AT/AT	./.	./.	./.	./.
InDel 819	A1	13290030	CTTTTTTTTTTT/CTTTTTTTTTTT	./.	./.	./.	./.	./.	./.	./.	./.	./.	./.	./.	./.	./.	./.	./.	./.	./.	./.	./.	./.	./.	./.	./.	./.	./.	./.	./.	./.	./.	./.	./.	./.	./.	./.	./.	./.	./.	./.	./.	./.	./.	CTTTTTTTTTTTTT/CTTTTTTTTTTTTT	./.	CTTTTTTTTTTTTT/CTTTTTTTTTTTTT	./.	./.
InDel 820	A1	13294315	C/C	./.	./.	./.	./.	./.	./.	./.	./.	./.	./.	./.	./.	./.	./.	./.	./.	./.	./.	./.	./.	./.	./.	./.	./.	./.	./.	./.	./.	./.	./.	./.	./.	./.	./.	./.	CTT/CTT	./.	./.	./.	CTT/CTT	./.	./.	./.	./.	./.	./.
InDel 821	A1	13295246	TTCT/TTCT	./.	./.	./.	./.	./.	TT/TT	./.	./.	./.	./.	./.	./.	./.	./.	./.	./.	./.	./.	./.	./.	./.	./.	./.	./.	./.	TT/TT	./.	TT/TT	./.	./.	./.	./.	./.	./.	./.	./.	./.	./.	./.	./.	./.	./.	./.	TT/TT	./.	./.
InDel 822	A1	13295621	TC/TC	T/T	T/T	T/T	T/T	TC/T	T/T	TC/T	T/T	T/T	T/T	T/T	TC/T	./.	./.	TC/T	T/T	./.	./.	T/T	T/T	TC/T	T/T	T/T	TC/T	TC/T	T/T	T/T	TC/T	T/T	TC/T	TC/T	TC/T	T/T	TC/T	T/T	T/T	T/T	TC/T	T/T	TC/T	TC/T	T/T	T/T	T/T	TC/T	T/T
InDel 823	A1	13297003	GTTTTTTT/GTTTTTTT	GTTTTTTT/GTTTTTTT	GTTTTTTT/GTTTTTTT	GTTTTTTT/GTTTTTTT	GTTTTTTT/GTTTTTTT	GTTTTTTT/GTTTTTTT	GTTTTTTT/GTTTTTTT	GTTTTTTT/GTTTTTTT	GTTTTTTT/GTTTTTTT	GTTTTTTT/GTTTTTTT	GTTTTTTT/GTTTTTTT	GTTTTTTT/GTTTTTTT	GTTTTTTT/GTTTTTTT	./.	./.	GTTTTTTT/GTTTTTTT	GTTTTTTT/GTTTTTTT	./.	./.	GTTTTTTT/GTTTTTTT	GTTTTTTT/GTTTTTTT	GTTTTTTT/GTTTTTTT	GTTTTTTT/GTTTTTTT	GTTTTTTT/GTTTTTTT	GTTTTTTT/GTTTTTTTT	GTTTTTTT/GTTTTTTTT	GTTTTTTT/GTTTTTTT	GTTTTTTT/GTTTTTTT	GTTTTTTT/GTTTTTTTT	GTTTTTTT/GTTTTTTT	GTTTTTTT/GTTTTTTT	GTTTTTTT/GTTTTTTT	GTTTTTTT/GTTTTTTT	GTTTTTTT/GTTTTTTT	GTTTTTTT/GTTTTTTT	GTTTTTTT/GTTTTTTT	GTTTTTTT/GTTTTTTTT	GTTTTTTT/GTTTTTTT	GTTTTTTT/GTTTTTTT	GTTTTTTT/GTTTTTTT	GTTTTTTT/GTTTTTTT	GTTTTTTT/GTTTTTTT	GTTTTTTT/GTTTTTTT	GTTTTTTT/GTTTTTTTT	GTTTTTTT/GTTTTTTTT	GTTTTTTT/GTTTTTTT	GTTTTTTT/GTTTTTTT
InDel 824	A1	13380999	AGGG/AGGG	./.	./.	./.	./.	./.	./.	./.	./.	./.	./.	./.	./.	./.	./.	./.	AGGGG/AGGGG	./.	./.	./.	./.	./.	AGGGG/AGGGG	./.	AGGGG/AGGGG	./.	./.	./.	./.	./.	AGGGG/AGGGG	./.	AGGGG/AGGGG	AGGGG/AGGGG	AGGGG/AGGGG	./.	./.	./.	AGGGG/AGGGG	./.	AGGGG/AGGGG	./.	./.	./.	./.	./.	./.
InDel 825	A1	13393134	TCC/TCC	./.	TC/TC	./.	./.	TC/TC	./.	./.	TC/TC	./.	./.	TC/TC	./.	./.	./.	TC/TC	./.	./.	./.	TC/TC	./.	./.	TC/TC	./.	TC/TC	TC/TC	./.	./.	TC/TC	./.	TC/TC	TC/TC	TC/TC	./.	./.	./.	./.	./.	TC/TC	./.	./.	./.	TC/TC	./.	./.	./.	./.
InDel 826	A1	13393283	GT/GT	./.	GTAT/GTAT	./.	./.	GTAT/GTAT	./.	./.	./.	./.	./.	GTAT/GTAT	./.	./.	./.	GTAT/GTAT	GTAT/GTAT	./.	./.	./.	GTAT/GTAT	./.	./.	GTAT/GTAT	./.	GTAT/GTAT	./.	./.	./.	./.	./.	./.	./.	GTAT/GTAT	./.	./.	./.	./.	./.	./.	./.	./.	./.	./.	GTAT/GTAT	./.	./.
InDel 827	A1	13393714	GAA/GAA	./.	GA/GA	./.	./.	./.	./.	./.	./.	./.	./.	./.	GA/GA	./.	./.	./.	./.	./.	./.	./.	GA/GA	./.	GA/GA	./.	./.	./.	./.	GA/GA	./.	./.	./.	./.	GA/GA	GA/GA	./.	./.	GA/GA	./.	GA/GA	GA/GA	./.	GA/GA	./.	GA/GA	./.	./.	./.
InDel 828	A1	13471561	CAAAAAA/CAAAAAA	CAAAAAA/CAAAAAA	CAAAAAA/CAAAAAA	CAAAAAA/CAAAAAAA	CAAAAAA/CAAAAAA	CAAAAAA/CAAAAAA	CAAAAAA/CAAAAAA	CAAAAAA/CAAAAAA	CAAAAAA/CAAAAAA	CAAAAAA/CAAAAAA	CAAAAAA/CAAAAAA	CAAAAAA/CAAAAAA	CAAAAAA/CAAAAAA	./.	./.	CAAAAAA/CAAAAAA	CAAAAAA/CAAAAAA	./.	./.	CAAAAAA/CAAAAAA	CAAAAAA/CAAAAAA	CAAAAAA/CAAAAAA	CAAAAAA/CAAAAAA	CAAAAAA/CAAAAAA	CAAAAAA/CAAAAAA	CAAAAAA/CAAAAAA	CAAAAAA/CAAAAAA	CAAAAAA/CAAAAAA	CAAAAAA/CAAAAAA	CAAAAAA/CAAAAAAA	CAAAAAA/CAAAAAA	CAAAAAA/CAAAAAA	CAAAAAA/CAAAAAA	CAAAAAA/CAAAAAA	CAAAAAA/CAAAAAA	CAAAAAA/CAAAAAA	CAAAAAA/CAAAAAA	CAAAAAA/CAAAAAA	CAAAAAA/CAAAAAA	CAAAAAA/CAAAAAA	CAAAAAA/CAAAAAA	CAAAAAA/CAAAAAA	CAAAAAA/CAAAAAA	CAAAAAA/CAAAAAA	CAAAAAA/CAAAAAA	CAAAAAA/CAAAAAA	CAAAAAA/CAAAAAA
InDel 829	A1	13569161	T/T	./.	./.	TG/TG	./.	./.	./.	./.	./.	./.	./.	./.	./.	./.	./.	./.	./.	./.	./.	./.	./.	./.	./.	./.	./.	./.	./.	./.	./.	./.	./.	./.	./.	./.	./.	./.	./.	./.	./.	./.	TG/TG	./.	./.	./.	./.	./.	./.
InDel 830	A1	13624368	TAAAAAAAAAA/TAAAAAAAAAA	TAAAAAAAAAA/TAAAAAAAAAA	TAAAAAAAAAA/TAAAAAAAAAA	./.	./.	./.	./.	./.	./.	./.	./.	./.	./.	./.	./.	./.	./.	./.	./.	./.	./.	./.	./.	./.	./.	./.	./.	./.	./.	./.	./.	./.	./.	./.	./.	./.	./.	./.	./.	./.	./.	./.	./.	./.	TAAAAAAAAAAAA/TAAAAAAAAAAAA	./.	./.
InDel 831	A1	13624713	CAAAAAA/CAAAAAA	./.	CAAAAAAA/CAAAAAAA	./.	./.	./.	./.	./.	CAAAAAAA/CAAAAAAA	./.	./.	./.	./.	./.	./.	CAAAAAAA/CAAAAAAA	./.	./.	./.	CAAAAAAA/CAAAAAAA	./.	./.	CAAAAAAA/CAAAAAAA	CAAAAAAA/CAAAAAAA	CAAAAAAA/CAAAAAAA	./.	CAAAAAAA/CAAAAAAA	./.	./.	./.	./.	./.	CAAAAAAA/CAAAAAAA	./.	./.	./.	./.	./.	./.	./.	CAAAAAAA/CAAAAAAA	CAAAAAAA/CAAAAAAA	./.	./.	./.	CAAAAAAA/CAAAAAAA	./.
InDel 832	A1	13681589	ATTTTTTTTT/ATTTTTTTTT	./.	./.	./.	./.	./.	ATTTTTTTTTT/ATTTTTTTTTT	./.	./.	./.	./.	./.	./.	./.	./.	./.	./.	./.	./.	./.	ATTTTTTTTTT/ATTTTTTTTTT	./.	./.	ATTTTTTTTTT/ATTTTTTTTTT	./.	ATTTTTTTTTT/ATTTTTTTTTT	./.	./.	./.	./.	ATTTTTTTTTT/ATTTTTTTTTT	./.	./.	ATTTTTTTTTT/ATTTTTTTTTT	./.	ATTTTTTTTTT/ATTTTTTTTTT	ATTTTTTTTTT/ATTTTTTTTTT	./.	./.	./.	./.	./.	./.	./.	ATTTTTTTTTT/ATTTTTTTTTT	./.	./.
InDel 833	A1	13765194	GAA/GAA	./.	./.	GA/GA	./.	./.	./.	./.	./.	./.	./.	./.	./.	./.	./.	./.	GA/GA	./.	./.	GA/GA	GA/GA	GA/GA	./.	./.	./.	./.	./.	./.	./.	./.	GA/GA	GA/GA	./.	./.	./.	./.	./.	GA/GA	./.	./.	./.	GA/GA	GA/GA	./.	./.	./.	GA/GA
InDel 834	A1	13766965	T/T	./.	./.	./.	./.	./.	./.	TAC/TAC	TAC/TAC	./.	./.	./.	./.	./.	./.	./.	TAC/TAC	./.	./.	TAC/TAC	./.	./.	./.	./.	./.	./.	./.	./.	./.	./.	./.	./.	./.	TAC/TAC	./.	./.	./.	./.	./.	./.	./.	TAC/TAC	./.	./.	./.	./.	./.
InDel 835	A1	13784646	CAAAAAAAA/CAAAAAAAA	./.	./.	./.	./.	./.	./.	CAAAAAAA/CAAAAAAA	./.	./.	./.	./.	./.	./.	./.	./.	./.	./.	./.	CAAAAAAA/CAAAAAAA	./.	./.	./.	./.	./.	./.	./.	./.	CAAAAAAA/CAAAAAAA	./.	./.	./.	CAAAAAAA/CAAAAAAA	./.	CAAAAAAA/CAAAAAAA	./.	./.	./.	./.	./.	./.	CAAAAAAA/CAAAAAAA	CAAAAAAAA/CAAAAAAA	./.	./.	./.	./.
InDel 836	A1	13786800	TGGGGGGGGG/TGGGGGGGGG	./.	TGGGGGG/TGGGGGG	./.	TGGGGGG/TGGGGGG	TGGGGGG/TGGGGGG	./.	TGGGGGG/TGGGGGG	TGGGGGG/TGGGGGG	./.	TGGGGGG/TGGGGGG	./.	./.	./.	./.	TGGGGGG/TGGGGGG	./.	./.	./.	TGGGGGG/TGGGGGG	./.	TGGGGGG/TGGGGGG	TGGGGGG/TGGGGGG	TGGGGGG/TGGGGGG	./.	./.	TGGGGGG/TGGGGGG	./.	./.	./.	TGGGGGG/TGGGGGG	TGGGGGG/TGGGGGG	TGGGGGG/TGGGGGG	TGGGGGG/TGGGGGG	TGGGGGG/TGGGGGG	TGGGGGG/TGGGGGG	TGGGGGG/TGGGGGG	TGGGGGG/TGGGGGG	./.	TGGGGGG/TGGGGGG	./.	TGGGGGG/TGGGGGG	./.	TGGGGGG/TGGGGGG	./.	./.	./.
InDel 837	A1	13921092	GTTTTTTTTT/GTTTTTTTTT	./.	./.	./.	GTTTTTTTT/GTTTTTTTT	./.	./.	./.	./.	./.	./.	./.	./.	./.	./.	./.	./.	./.	./.	./.	./.	./.	./.	./.	./.	./.	./.	./.	./.	./.	./.	./.	./.	./.	./.	./.	./.	./.	GTTTTTTTT/GTTTTTTTT	./.	./.	GTTTTTTTT/GTTTTTTTT	./.	./.	./.	./.	./.
InDel 838	A1	13930261	GAAA/GAAA	GAA/GAA	./.	./.	./.	./.	./.	./.	./.	./.	./.	./.	./.	./.	./.	./.	GAA/GAA	./.	./.	./.	GAA/GAA	./.	./.	./.	./.	./.	./.	./.	./.	./.	./.	./.	./.	./.	GAA/GAA	./.	./.	./.	./.	./.	./.	./.	./.	./.	./.	./.	GAA/GAA
InDel 839	A1	13951932	CAAAAAAAAAAA/CAAAAAAAAAAA	./.	./.	./.	./.	CAAAAAAAAAA/CAAAAAAAAAA	./.	./.	./.	./.	./.	./.	./.	./.	./.	./.	./.	./.	./.	./.	./.	CAAAAAAAAAA/CAAAAAAAAAA	./.	./.	./.	./.	./.	./.	./.	./.	./.	./.	./.	./.	CAAAAAAAAAAA/CAAAAAAAAAAA	./.	./.	./.	./.	./.	./.	./.	./.	CAAAAAAAAAA/CAAAAAAAAAA	./.	./.	./.
InDel 840	A1	14161984	CTTTTTTTTTTT/CTTTTTTTTTTT	CTTTTTTTTTT/CTTTTTTTTTT	./.	./.	./.	./.	./.	./.	./.	./.	./.	./.	./.	./.	./.	./.	./.	./.	./.	./.	./.	./.	./.	./.	CTTTTTTTTTTT/CTTTTTTTTTT	./.	CTTTTTTTTTT/CTTTTTTTTTT	./.	./.	./.	./.	./.	./.	CTTTTTTTTTT/CTTTTTTTTTT	./.	./.	./.	./.	./.	./.	CTTTTTTTTTT/CTTTTTTTTTT	CTTTTTTTTTT/CTTTTTTTTTT	./.	CTTTTTTTTTT/CTTTTTTTTTT	./.	./.	./.
InDel 841	A1	14165284	AATATA/AATATA	./.	./.	AATATA/AATA	./.	AATATA/AATATA	./.	./.	./.	./.	./.	./.	./.	./.	./.	AATATA/AATATA	./.	./.	./.	AATATA/AATATA	./.	./.	./.	./.	./.	./.	AATATA/AATATA	AATATA/AATATA	./.	AATATA/AATATA	./.	AATATA/AATATA	./.	AATATA/AATATA	./.	./.	./.	AATATA/AATATA	./.	./.	./.	./.	./.	./.	./.	AATATA/AATATA	./.
InDel 842	A1	14171092	CTTTTTTT/CTTTTTTT	CTTTTTTT/CTTTTTTT	CTTTTTTT/CTTTTTTT	./.	./.	./.	CTTTTTTT/CTTTTTTT	./.	./.	CTTTTTTT/CTTTTTTT	CTTTTTTT/CTTTTTTT	./.	CTTTTTTT/CTTTTTTT	./.	./.	CTTTTTTT/CTTTTTTT	CTTTTTTT/CTTTTTTT	./.	./.	./.	CTTTTTTT/CTTTTTTT	./.	CTTTTTTT/CTTTTTTT	CTTTTTTT/CTTTTTTT	./.	./.	./.	./.	./.	CTTTTTTT/CTTTTTTT	CTTTTTTT/CTTTTTTT	CTTTTTTT/CTTTTTTT	./.	./.	CTTTTTTT/CTTTTTTT	CTTTTTTT/CTTTTTTT	./.	./.	CTTTTTTT/CTTTTTTT	./.	./.	CTTTTTTT/CTTTTTTT	CTTTTTTT/CTTTTT	./.	./.	./.	./.
InDel 843	A1	14177969	AAGAGAGAGAGAGAGAGAGAGAGAGA/AAGAGAGAGAGAGAGAGAGAGAGAGA	./.	./.	AAGAGAGAGAGAGAGAGAGAGAGAGAGA/AAGAGAGAGAGAGAGAGAGAGAGAGAGA	./.	./.	AAGAGAGAGAGAGAGAGAGAGAGAGAGA/AAGAGAGAGAGAGAGAGAGAGAGAGAGA	AAGAGAGAGAGAGAGAGAGAGAGAGAGA/AAGAGAGAGAGAGAGAGAGAGAGAGAGA	AAGAGAGAGAGAGAGAGAGAGAGAGAGA/AAGAGAGAGAGAGAGAGAGAGAGAGAGA	./.	./.	./.	./.	./.	./.	./.	./.	./.	./.	./.	AAGAGAGAGAGAGAGAGAGAGAGAGAGA/AAGAGAGAGAGAGAGAGAGAGAGAGAGA	./.	./.	./.	./.	./.	./.	./.	AAGAGAGAGAGAGAGAGAGAGAGAGA/AAGAGAGAGAGAGAGAGAGAGAGAGAGA	./.	./.	./.	AAGAGAGAGAGAGAGAGAGAGAGAGAGA/AAGAGAGAGAGAGAGAGAGAGAGAGAGA	./.	./.	./.	./.	./.	./.	./.	./.	./.	./.	./.	./.	AAGAGAGAGAGAGAGAGAGAGAGAGAGA/AAGAGAGAGAGAGAGAGAGAGAGAGAGA	AAGAGAGAGAGAGAGAGAGAGAGAGAGA/AAGAGAGAGAGAGAGAGAGAGAGAGAGA
InDel 844	A1	14201102	AATATATATATATA/AATATATATATATA	./.	AATATATATATA/AATATATATATA	AATATATATATA/AATATATATATA	./.	./.	./.	./.	./.	./.	./.	./.	./.	./.	./.	./.	./.	./.	./.	./.	AATATATATATA/AATATATATATA	./.	./.	./.	./.	./.	./.	./.	./.	./.	./.	./.	./.	./.	./.	AATATATATATA/AATATATATATA	AATATATATATA/AATATATATATA	AATATATATATA/AATATATATATA	./.	AATATATATATA/AATATATATATA	./.	./.	./.	./.	./.	./.	./.
InDel 845	A1	14314028	AT/AT	./.	ATT/ATT	ATT/ATT	./.	./.	ATT/ATT	ATT/ATT	./.	ATT/ATT	./.	./.	./.	./.	./.	ATT/ATT	./.	./.	./.	./.	./.	./.	./.	ATT/ATT	./.	./.	./.	ATT/ATT	ATT/ATT	./.	ATT/ATT	ATT/ATT	ATT/ATT	./.	./.	./.	./.	./.	./.	./.	./.	./.	./.	./.	./.	./.	./.
InDel 846	A1	14315951	ATTTTTT/ATTTTTT	./.	ATTTTTTT/ATTTTTTT	./.	./.	ATTTTTTT/ATTTTTTT	ATTTTTTT/ATTTTTTT	./.	ATTTTTTT/ATTTTTTT	ATTTTTTT/ATTTTTTT	ATTTTTTT/ATTTTTTT	./.	ATTTTTTT/ATTTTTTT	./.	./.	./.	ATTTTTTT/ATTTTTTT	./.	./.	./.	./.	./.	./.	./.	./.	./.	./.	./.	./.	./.	./.	ATTTTTTT/ATTTTTTT	./.	./.	ATTTTTTT/ATTTTTTT	./.	ATTTTTTT/ATTTTTTT	./.	./.	ATTTTTTT/ATTTTTTT	./.	ATTTTTTT/ATTTTTTT	./.	./.	./.	./.	./.
InDel 847	A1	14316710	ATTTTTTTTTT/ATTTTTTTTTT	./.	./.	ATTTTTTTTTT/ATTTTTTTTTT	ATTTTTTTTTT/ATTTTTTTTTT	./.	ATTTTTTTTTT/ATTTTTTTTTT	ATTTTTTTTTT/ATTTTTTTTTT	ATTTTTTTTTT/ATTTTTTTTTT	./.	ATTTTTTTTTT/ATTTTTTTTTT	ATTTTTTTTTT/ATTTTTTTTTT	ATTTTTTTTTT/ATTTTTTTTTT	./.	./.	ATTTTTTTTTT/ATTTTTTTTTT	ATTTTTTTTTT/ATTTTTTTT	./.	./.	ATTTTTTTTTT/ATTTTTTTTTT	ATTTTTTTTTT/ATTTTTTTTTT	ATTTTTTTTTT/ATTTTTTTTTT	ATTTTTTTTTT/ATTTTTTTTTT	ATTTTTTTTTT/ATTTTTTTTTT	ATTTTTTTTTT/ATTTTTTTTTT	ATTTTTTTTTT/ATTTTTTTTTT	ATTTTTTTTTT/ATTTTTTTTTT	./.	ATTTTTTTTTT/ATTTTTTTTTT	ATTTTTTTTTT/ATTTTTTTTTT	ATTTTTTTTTT/ATTTTTTTTTT	ATTTTTTTTTT/ATTTTTTTTTT	ATTTTTTTTTT/ATTTTTTTTTT	ATTTTTTTTTT/ATTTTTTTTTT	ATTTTTTTTTT/ATTTTTTTT	ATTTTTTTTTT/ATTTTTTTTTT	./.	ATTTTTTTTTT/ATTTTTTTTTT	./.	ATTTTTTTTTT/ATTTTTTTTTT	ATTTTTTTTTT/ATTTTTTTTTT	./.	./.	ATTTTTTTTTT/ATTTTTTTTTT	./.	ATTTTTTTTTT/ATTTTTTTTTT	ATTTTTTTTTT/ATTTTTTTTTT
InDel 848	A1	14317579	TTGT/TTGT	./.	TTGT/TT	./.	TT/TT	./.	./.	./.	./.	TT/TT	./.	TT/TT	TT/TT	./.	./.	TT/TT	TT/TT	./.	./.	./.	TT/TT	TTGT/TT	TT/TT	./.	TT/TT	./.	./.	TT/TT	TT/TT	TT/TT	TT/TT	TT/TT	./.	TT/TT	TT/TT	TT/TT	./.	./.	./.	TT/TT	./.	./.	TT/TT	./.	TT/TT	./.	./.
InDel 849	A1	14319273	ATT/ATT	AT/AT	./.	AT/AT	AT/AT	AT/AT	./.	./.	AT/AT	./.	AT/AT	./.	AT/AT	./.	./.	AT/AT	./.	./.	./.	./.	AT/AT	AT/AT	AT/AT	AT/AT	AT/AT	./.	AT/AT	AT/AT	./.	AT/AT	AT/AT	./.	AT/AT	AT/AT	./.	AT/AT	AT/AT	AT/AT	AT/AT	AT/AT	./.	./.	./.	./.	AT/AT	./.	AT/AT
InDel 850	A1	14352739	ATTT/ATTT	ATTT/ATTT	ATTT/ATTT	ATTT/ATTT	ATTT/ATT	ATTT/ATTT	ATTT/ATT	ATTT/ATTT	ATTT/ATTT	ATTT/ATTT	ATTT/ATTT	ATTT/ATTT	./.	./.	./.	ATTT/ATTT	ATTT/ATTT	./.	./.	ATTT/ATTT	ATTT/ATTT	ATTT/ATTT	ATTT/ATTT	ATTT/ATTT	ATTT/ATTT	ATTT/ATTT	ATTT/ATTT	ATTT/ATTT	ATTT/ATTT	ATTT/ATTT	ATTT/ATTT	ATTT/ATTT	ATTT/ATTT	ATTT/ATTT	ATTT/ATTT	ATTT/ATTT	ATTT/ATTT	ATTT/ATTT	ATTT/ATTT	ATTT/ATTT	ATTT/ATTT	ATTT/ATTT	ATTT/ATTT	ATTT/ATTT	ATTT/ATTT	ATTT/ATTT	ATTT/ATTT
InDel 851	A1	14354125	CGGG/CGGG	./.	CGG/CGG	./.	./.	./.	./.	./.	CGG/CGG	CGG/CGG	./.	./.	./.	./.	./.	./.	./.	./.	./.	CGG/CGG	./.	./.	CGG/CGG	./.	CGG/CGG	./.	CGG/CGG	./.	CGG/CGG	./.	./.	CGG/CGG	CGG/CGG	./.	./.	CGG/CGG	./.	./.	./.	./.	CGG/CGG	CGG/CGG	./.	./.	CGG/CGG	./.	CGG/CGG
InDel 852	A1	14492466	CAAA/CAAA	CAA/CAA	./.	./.	./.	./.	./.	./.	./.	./.	./.	./.	./.	./.	./.	./.	./.	./.	./.	./.	./.	./.	./.	./.	CAA/CAA	CAA/CAA	./.	./.	./.	./.	./.	./.	./.	./.	CAA/CAA	./.	./.	./.	./.	./.	CAA/CAA	./.	./.	./.	./.	./.	./.
InDel 853	A1	14492524	CTGTGT/CTGTGT	./.	./.	./.	CTGT/CTGT	./.	./.	./.	./.	./.	./.	CTGT/CTGT	./.	./.	./.	./.	./.	./.	./.	./.	./.	./.	./.	./.	CTGT/CTGT	CTGT/CTGT	./.	CTGT/CTGT	./.	./.	./.	./.	./.	./.	CTGT/CTGT	./.	./.	./.	CTGT/CTGT	./.	CTGT/CTGT	./.	./.	CTGT/CTGT	./.	./.	./.
InDel 854	A1	14492652	CAAAAAAAAAAAA/CAAAAAAAAAAAA	CAAAAAAAAAA/CAAAAAAAAAA	CAAAAAAAAAA/CAAAAAAAAAA	CAAAAAAAAAA/CAAAAAAAAAA	CAAAAAAAAAA/CAAAAAAAAAA	CAAAAAAAAAA/CAAAAAAAAAA	CAAAAAAAAAA/CAAAAAAAAAA	CAAAAAAAAAA/CAAAAAAAAAA	CAAAAAAAAAA/CAAAAAAAAAA	CAAAAAAAAAA/CAAAAAAAAAA	CAAAAAAAAAA/CAAAAAAAAAA	./.	CAAAAAAAAAA/CAAAAAAAAAA	./.	./.	CAAAAAAAAAA/CAAAAAAAAAA	CAAAAAAAAAA/CAAAAAAAAAA	./.	./.	CAAAAAAAAAA/CAAAAAAAAAA	CAAAAAAAAAA/CAAAAAAAAAA	CAAAAAAAAAA/CAAAAAAAAAA	CAAAAAAAAAA/CAAAAAAAAAA	CAAAAAAAAAA/CAAAAAAAAAA	CAAAAAAAAAA/CAAAAAAAAAA	CAAAAAAAAAA/CAAAAAAAAAA	CAAAAAAAAAA/CAAAAAAAAAA	CAAAAAAAAAA/CAAAAAAAAAA	./.	CAAAAAAAAAA/CAAAAAAAAAA	./.	CAAAAAAAAAA/CAAAAAAAAAA	./.	CAAAAAAAAAA/CAAAAAAAAAA	CAAAAAAAAAA/CAAAAAAAAAA	./.	CAAAAAAAAAA/CAAAAAAAAAA	./.	CAAAAAAAAAA/CAAAAAAAAAA	./.	CAAAAAAAAAA/CAAAAAAAAAA	CAAAAAAAAAA/CAAAAAAAAAA	./.	CAAAAAAAAAA/CAAAAAAAAAA	CAAAAAAAAAA/CAAAAAAAAAA	CAAAAAAAAAA/CAAAAAAAAAA	CAAAAAAAAAA/CAAAAAAAAAA
InDel 855	A1	14493994	CTTTTTTTTT/CTTTTTTTTT	CTTTTTTTT/CTTTTTTTT	./.	./.	./.	./.	./.	./.	./.	./.	CTTTTTTTT/CTTTTTTTT	CTTTTTTTT/CTTTTTTTT	./.	./.	./.	./.	./.	./.	./.	./.	./.	./.	./.	./.	./.	./.	./.	./.	./.	./.	./.	./.	CTTTTTTTTT/CTTTTTTTT	CTTTTTTTT/CTTTTTTTT	./.	./.	./.	./.	CTTTTTTTT/CTTTTTTTT	./.	./.	./.	./.	./.	./.	./.	./.
InDel 856	A1	14496337	CTTTTTTTTT/CTTTTTTTTT	./.	./.	./.	./.	./.	./.	CTTTTTTTT/CTTTTTTTT	CTTTTTTTT/CTTTTTTTT	./.	./.	./.	./.	./.	./.	./.	./.	./.	./.	CTTTTTTTT/CTTTTTTTT	./.	./.	./.	CTTTTTTTTT/CTTTTTTTT	./.	./.	./.	./.	./.	./.	./.	./.	./.	./.	./.	./.	./.	./.	./.	./.	./.	./.	./.	./.	./.	./.	./.
InDel 857	A1	14496860	GGA/GGA	./.	./.	./.	./.	GGA/G	./.	GGA/GGA	./.	GGA/GGA	./.	./.	./.	./.	./.	./.	GGA/G	./.	./.	./.	./.	GGA/GGA	./.	./.	GGA/G	GGA/GGA	./.	./.	./.	./.	./.	./.	GGA/GGA	./.	./.	./.	GGA/G	./.	./.	./.	./.	./.	GGA/G	GGA/GGA	./.	./.	./.
InDel 858	A1	14547519	GAAAAAA/GAAAAAA	GAAAAAA/GAAAAAA	./.	GAAAAAA/GAAAAAA	GAAAAAA/GAAAAAA	GAAAAAA/GAAAAAA	./.	./.	GAAAAAA/GAAAAAAA	./.	./.	GAAAAAA/GAAAAAA	GAAAAAA/GAAAAAA	./.	./.	GAAAAAA/GAAAAAA	GAAAAAA/GAAAAAA	./.	./.	GAAAAAA/GAAAAAA	GAAAAAA/GAAAAAA	GAAAAAA/GAAAAAA	./.	GAAAAAA/GAAAAAAA	GAAAAAA/GAAAAAA	./.	GAAAAAA/GAAAAAA	GAAAAAA/GAAAAAA	GAAAAAA/GAAAAAA	GAAAAAA/GAAAAAAA	./.	GAAAAAA/GAAAAAA	GAAAAAA/GAAAAAA	./.	GAAAAAA/GAAAAAA	GAAAAAA/GAAAAAA	./.	./.	GAAAAAA/GAAAAAA	GAAAAAA/GAAAAAA	./.	./.	./.	GAAAAAA/GAAAAAA	GAAAAAA/GAAAAAA	GAAAAAA/GAAAAAA	GAAAAAA/GAAAAAA
InDel 859	A1	14548450	CATAT/CATAT	CATAT/CATAT	CATAT/CATAT	CATAT/CATAT	./.	CATAT/CATAT	CATAT/CATAT	CATAT/CATAT	CATAT/CATAT	CATAT/CATAT	CATAT/CATAT	CATAT/CATAT	CATAT/CATAT	./.	./.	CATAT/CATAT	CATAT/CATAT	./.	./.	CATAT/CATAT	CATAT/CATAT	CATAT/CAT	CATAT/CATAT	./.	CATAT/CATAT	CATAT/CATAT	CATAT/CATAT	CATAT/CATAT	CATAT/CATAT	CATAT/CATAT	CATAT/CATAT	CATAT/CATAT	CATAT/CATAT	./.	CATAT/CATAT	CATAT/CATAT	CATAT/CATAT	CATAT/CATAT	CATAT/CATAT	CATAT/CATAT	./.	CATAT/CATAT	CATAT/CATAT	CATAT/CATAT	CATAT/CATAT	CATAT/CATAT	./.
InDel 860	A1	14773711	CAAAA/CAAAA	CAAA/CAAA	./.	./.	./.	./.	./.	./.	./.	./.	./.	./.	./.	./.	./.	./.	./.	./.	./.	./.	./.	./.	./.	./.	./.	./.	./.	./.	./.	./.	./.	./.	./.	./.	./.	./.	./.	./.	./.	./.	CAAAA/CAAA	./.	./.	./.	./.	./.	./.
InDel 861	A1	14774007	ATTTTT/ATTTTT	./.	./.	./.	./.	ATTTT/ATTTT	./.	./.	./.	./.	./.	./.	./.	./.	./.	ATTTT/ATTTT	./.	./.	./.	./.	./.	./.	./.	./.	./.	ATTTT/ATTTT	./.	./.	ATTTT/ATTTT	./.	./.	ATTTT/ATTTT	./.	./.	ATTTT/ATTTT	./.	ATTTT/ATTTT	ATTTT/ATTTT	./.	./.	./.	./.	./.	./.	./.	./.	./.
InDel 862	A1	14774090	ATTT/ATTT	./.	./.	./.	./.	./.	./.	./.	./.	./.	./.	./.	./.	./.	./.	./.	./.	./.	./.	./.	AT/AT	./.	./.	./.	./.	./.	./.	./.	./.	./.	./.	./.	./.	./.	./.	./.	AT/AT	AT/AT	./.	./.	./.	AT/AT	./.	./.	./.	./.	./.
InDel 863	A1	14775348	TAAA/TAAA	./.	TAA/TAA	./.	./.	./.	./.	./.	TAA/TAA	TAA/TAA	./.	./.	./.	./.	./.	./.	./.	./.	./.	TAA/TAA	TAA/TAA	./.	./.	TAA/TAA	./.	TAA/TAA	TAA/TAA	./.	./.	./.	./.	./.	./.	TAA/TAA	TAA/TAA	TAA/TAA	./.	./.	./.	./.	./.	./.	TAA/TAA	TAA/TAA	./.	./.	./.
InDel 864	A1	14875058	TA/TA	./.	./.	T/T	./.	T/T	T/T	T/T	./.	T/T	./.	T/T	T/T	./.	./.	./.	T/T	./.	./.	T/T	T/T	./.	T/T	T/T	T/T	T/T	T/T	T/T	./.	./.	./.	T/T	T/T	T/T	T/T	./.	./.	./.	./.	T/T	./.	./.	./.	./.	./.	./.	T/T
InDel 865	A1	14876116	GTTTT/GTTTT	./.	./.	./.	./.	./.	./.	./.	./.	GTTT/GTTT	./.	./.	GTTT/GTTT	./.	./.	./.	./.	./.	./.	./.	GTTT/GTTT	./.	./.	./.	./.	./.	./.	./.	./.	./.	./.	./.	./.	./.	./.	./.	./.	./.	./.	./.	./.	./.	./.	./.	./.	./.	./.
InDel 866	A1	14941777	GAAAAA/GAAAAA	./.	GAAAA/GAAAA	GAAAA/GAAAA	GAAAA/GAAAA	./.	GAAAA/GAAAA	GAAAA/GAAAA	./.	./.	./.	./.	GAAAA/GAAAA	./.	./.	./.	./.	./.	./.	GAAAA/GAAAA	./.	GAAAA/GAAAA	./.	./.	./.	./.	./.	GAAAA/GAAAA	GAAAA/GAAAA	GAAAA/GAAAA	./.	GAAAA/GAAAA	./.	GAAAA/GAAAA	./.	GAAAA/GAAAA	GAAAA/GAAAA	./.	GAAAA/GAAAA	GAAAA/GAAAA	./.	./.	./.	./.	./.	GAAAA/GAAAA	GAAAA/GAAAA
InDel 867	A1	14941890	CAAAA/CAAAA	./.	CAAAAA/CAAAAA	CAAAAA/CAAAAA	./.	./.	./.	./.	./.	./.	./.	./.	CAAAAA/CAAAAA	./.	./.	./.	./.	./.	./.	./.	./.	./.	./.	./.	./.	./.	./.	CAAAAA/CAAAAA	CAAAAA/CAAAAA	./.	./.	./.	./.	CAAAAA/CAAAAA	./.	CAAAAA/CAAAAA	CAAAA/CAAAAA	./.	./.	./.	./.	./.	./.	./.	CAAAAA/CAAAAA	./.	CAAAAA/CAAAAA
InDel 868	A1	14943427	TG/TG	./.	./.	./.	TGTAG/TGTAG	./.	./.	./.	TGTAG/TGTAG	./.	./.	./.	TGTAG/TGTAG	./.	./.	./.	./.	./.	./.	TGTAG/TGTAG	./.	./.	./.	./.	./.	./.	./.	./.	./.	./.	./.	./.	./.	./.	./.	TGTAG/TGTAG	./.	./.	./.	TGTAG/TGTAG	./.	TGTAG/TGTAG	./.	./.	./.	TGTAG/TGTAG	./.
InDel 869	A1	14944077	GTTTTTT/GTTTTTT	./.	./.	./.	./.	./.	./.	./.	./.	./.	./.	./.	./.	./.	./.	./.	./.	./.	./.	GTTTTT/GTTTTT	GTTTTT/GTTTTT	GTTTTT/GTTTTT	./.	GTTTTT/GTTTTT	./.	./.	./.	./.	./.	./.	./.	./.	./.	./.	GTTTTT/GTTTTT	./.	./.	./.	./.	./.	./.	./.	./.	./.	./.	./.	./.
InDel 870	A1	14944750	GATA/GATA	GA/GA	GA/GA	GA/GA	GA/GA	GA/GA	GA/GA	GA/GA	GA/GA	GA/GA	GA/GA	GA/GA	./.	./.	./.	GA/GA	GA/GA	./.	./.	GA/GA	GA/GA	GA/GA	GA/GA	GA/GA	GA/GA	GA/GA	GA/GA	GA/GA	GA/GA	GA/GA	GA/GA	GA/GA	GA/GA	GA/GA	GA/GA	GA/GA	GA/GA	GA/GA	GA/GA	GA/GA	GA/GA	GA/GA	GA/GA	GA/GA	GA/GA	GA/GA	GA/GA
InDel 871	A1	14956227	GTTT/GTTT	./.	./.	GTTT/GTTT	./.	./.	./.	./.	GTTT/GTT	./.	./.	./.	GTTT/GTTT	./.	./.	GTTT/GTTT	GTTT/GTTT	./.	./.	GTTT/GTTT	./.	GTTT/GTTT	GTTT/GTTT	./.	GTTT/GTTT	./.	GTTT/GTTT	GTTT/GTTT	./.	./.	./.	./.	GTTT/GTTT	GTTT/GTTT	./.	GTTT/GTTT	GTTT/GTTT	GTTT/GTTT	./.	./.	./.	GTTT/GTTT	./.	./.	./.	./.	./.
InDel 872	A1	14980814	TAAAA/TAAAA	./.	./.	./.	./.	./.	TAAAAA/TAAAAA	./.	./.	TAAAAA/TAAAAA	./.	./.	./.	./.	./.	./.	./.	./.	./.	./.	TAAAAA/TAAAAA	./.	./.	./.	./.	./.	./.	./.	./.	TAAAAA/TAAAAA	./.	./.	./.	./.	TAAAAA/TAAAAA	TAAAAA/TAAAAA	TAAAAA/TAAAAA	./.	./.	./.	./.	./.	./.	./.	./.	./.	./.
InDel 873	A1	14985639	C/C	./.	CGA/CGA	./.	./.	./.	CGA/CGA	CGA/CGA	CGA/CGA	./.	./.	./.	CGA/CGA	./.	./.	CGA/CGA	CGA/CGA	./.	./.	CGA/CGA	./.	CGA/CGA	./.	CGA/CGA	CGA/CGA	CGA/CGA	CGA/CGA	CGA/CGA	./.	./.	./.	./.	./.	./.	./.	./.	./.	./.	CGA/CGA	./.	CGA/CGA	CGA/CGA	CGA/CGA	./.	./.	CGA/CGA	./.
InDel 874	A1	15263823	CT/CT	./.	./.	CTT/CTT	CTT/CTT	./.	CTT/CTT	CTT/CTT	CTT/CTT	CTT/CTT	./.	CTT/CTT	./.	./.	./.	CTT/CTT	./.	./.	./.	./.	./.	./.	CTT/CTT	./.	./.	./.	CTT/CTT	./.	CTT/CTT	./.	./.	./.	./.	CTT/CTT	CTT/CTT	./.	./.	./.	CTT/CTT	./.	./.	./.	CTT/CTT	./.	./.	CTT/CTT	./.
InDel 875	A1	15302562	CAAAA/CAAAA	./.	./.	CAAAA/CAAAA	./.	CAAAA/CAAAA	CAAAA/CAAAA	./.	./.	CAAAA/CAAAA	./.	./.	./.	./.	./.	./.	./.	./.	./.	./.	./.	./.	CAAAA/CAAAA	./.	./.	./.	./.	./.	./.	./.	./.	./.	./.	./.	CAAAA/CAAAA	./.	CAAAA/CAAA	./.	./.	./.	./.	./.	CAAAA/CAAAA	./.	./.	./.	./.
InDel 876	A1	15310401	ATTTTTTTTTT/ATTTTTTTTTT	./.	ATTTTTTTTT/ATTTTTTTTT	./.	ATTTTTTTTT/ATTTTTTTTT	./.	ATTTTTTTTTT/ATTTTTTTTT	ATTTTTTTTT/ATTTTTTTTT	ATTTTTTTTT/ATTTTTTTTT	ATTTTTTTTT/ATTTTTTTTT	./.	ATTTTTTTTT/ATTTTTTTTT	./.	./.	./.	ATTTTTTTTT/ATTTTTTTTT	ATTTTTTTTT/ATTTTTTTTT	./.	./.	ATTTTTTTTT/ATTTTTTTTT	ATTTTTTTTT/ATTTTTTTTT	ATTTTTTTTTT/ATTTTTTTTT	ATTTTTTTTT/ATTTTTTTTT	ATTTTTTTTT/ATTTTTTTTT	ATTTTTTTTTT/ATTTTTTTTT	ATTTTTTTTT/ATTTTTTTTT	./.	ATTTTTTTTT/ATTTTTTTTT	ATTTTTTTTT/ATTTTTTTTT	ATTTTTTTTTT/ATTTTTTTTT	ATTTTTTTTT/ATTTTTTTTT	ATTTTTTTTT/ATTTTTTTTT	ATTTTTTTTT/ATTTTTTTTT	ATTTTTTTTT/ATTTTTTTTT	ATTTTTTTTTT/ATTTTTTTTT	ATTTTTTTTT/ATTTTTTTTT	ATTTTTTTTTT/ATTTTTTTTT	ATTTTTTTTT/ATTTTTTTTT	ATTTTTTTTT/ATTTTTTTTT	./.	ATTTTTTTTTT/ATTTTTTTTT	ATTTTTTTTT/ATTTTTTTTT	./.	ATTTTTTTTTT/ATTTTTTTTT	ATTTTTTTTT/ATTTTTTTTT	ATTTTTTTTT/ATTTTTTTTT	ATTTTTTTTT/ATTTTTTTTT
InDel 877	A1	15310601	GAAAAAAAAAAA/GAAAAAAAAAAA	./.	./.	./.	./.	./.	./.	./.	./.	GAAAAAAAAAAAAA/GAAAAAAAAAAAAA	./.	./.	./.	./.	./.	./.	./.	./.	./.	./.	./.	./.	./.	./.	./.	./.	./.	./.	./.	./.	./.	./.	./.	GAAAAAAAAAAAAA/GAAAAAAAAAAAAA	./.	GAAAAAAAAAAAAA/GAAAAAAAAAAAAA	./.	./.	./.	./.	./.	./.	./.	./.	./.	./.	./.
InDel 878	A1	15310788	GAAAAAAAAA/GAAAAAAAAA	./.	./.	./.	./.	./.	./.	./.	./.	./.	./.	./.	./.	./.	./.	./.	./.	./.	./.	./.	./.	./.	./.	GAAAAAAAAAA/GAAAAAAAAAA	./.	./.	./.	GAAAAAAAAAA/GAAAAAAAAAA	GAAAAAAAAAA/GAAAAAAAAAA	./.	GAAAAAAAAAA/GAAAAAAAAAA	GAAAAAAAAAA/GAAAAAAAAAA	./.	./.	./.	./.	./.	./.	./.	./.	GAAAAAAAAAA/GAAAAAAAAAA	GAAAAAAAAAA/GAAAAAAAAAA	GAAAAAAAAAA/GAAAAAAAAAA	./.	./.	./.	./.
InDel 879	A1	15339422	TAAAA/TAAAA	TAAA/TAAA	TAAA/TAAA	TAAA/TAAA	TAAA/TAAA	TAAA/TAAA	TAAA/TAAA	TAAA/TAAA	TAAA/TAAA	./.	TAAA/TAAA	./.	TAAA/TAAA	./.	./.	TAAA/TAAA	TAAA/TAAA	./.	./.	TAAA/TAAA	TAAA/TAAA	TAAA/TAAA	TAAA/TAAA	TAAA/TAAA	TAAA/TAAA	./.	TAAA/TAAA	./.	./.	TAAA/TAAA	TAAA/TAAA	TAAA/TAAA	TAAA/TAAA	TAAA/TAAA	TAAA/TAAA	./.	./.	./.	TAAA/TAAA	TAAA/TAAA	TAAA/TAAA	TAAA/TAAA	./.	TAAA/TAAA	./.	./.	TAAA/TAAA
InDel 880	A1	15345332	AA/AA	AATA/AATA	./.	./.	./.	./.	./.	./.	./.	./.	./.	./.	./.	./.	./.	./.	./.	./.	./.	./.	./.	./.	./.	./.	./.	./.	./.	./.	./.	./.	./.	./.	./.	./.	./.	./.	./.	./.	./.	./.	./.	./.	./.	./.	./.	./.	./.
InDel 881	A1	15345650	CATATAT/CATATAT	./.	./.	CATATAT/CATAT	./.	./.	CATATAT/CATAT	CATATAT/CATATAT	./.	./.	./.	./.	./.	./.	./.	CATATAT/CATAT	./.	./.	./.	./.	CATAT/CATAT	./.	./.	CATATAT/CATAT	./.	./.	CATATAT/CATAT	./.	./.	./.	./.	CATATAT/CATATAT	./.	./.	./.	./.	./.	./.	./.	./.	./.	./.	./.	./.	CATATAT/CATAT	./.	./.
InDel 882	A1	15347217	TGGAG/TGGAG	TG/TG	TG/TG	TG/TG	TG/TG	TG/TG	TG/TG	TG/TG	TG/TG	TG/TG	TG/TG	TG/TG	TG/TG	./.	./.	TG/TG	TG/TG	./.	./.	TG/TG	TG/TG	TG/TG	TG/TG	TG/TG	TG/TG	TG/TG	TG/TG	TG/TG	TG/TG	TG/TG	TG/TG	TG/TG	TG/TG	TG/TG	TG/TG	TG/TG	TG/TG	TG/TG	TG/TG	TG/TG	TG/TG	TG/TG	TG/TG	TG/TG	TG/TG	TG/TG	TG/TG
InDel 883	A1	15349246	ATTTT/ATTTT	./.	./.	ATTTTTT/ATTTTTT	ATTTTTT/ATTTTTT	./.	./.	./.	./.	./.	ATTTTTT/ATTTTTT	./.	./.	./.	./.	./.	./.	./.	./.	ATTTTTT/ATTTTTT	./.	ATTTTTT/ATTTTTT	ATTTTTT/ATTTTTT	./.	ATTTTTT/ATTTTTT	./.	./.	./.	./.	./.	ATTTT/ATTTTTT	ATTTTTT/ATTTTTT	./.	./.	./.	./.	./.	./.	./.	./.	./.	./.	./.	./.	./.	./.	ATTTTTT/ATTTTTT
InDel 884	A1	15349641	ATTTTTTTTTT/ATTTTTTTTTT	./.	./.	./.	./.	./.	ATTTTTTTTTTTT/ATTTTTTTTTTTT	./.	./.	./.	./.	./.	./.	./.	./.	./.	ATTTTTTTTTTTT/ATTTTTTTTTTTT	./.	./.	./.	./.	ATTTTTTTTTTTT/ATTTTTTTTTTTT	./.	./.	ATTTTTTTTTTTT/ATTTTTTTTTTTT	./.	./.	ATTTTTTTTTTTT/ATTTTTTTTTTTT	./.	./.	./.	ATTTTTTTTTTTT/ATTTTTTTTTTTT	./.	./.	./.	./.	./.	ATTTTTTTTTTTT/ATTTTTTTTTTTT	./.	./.	./.	./.	./.	./.	./.	./.	./.
InDel 885	A1	15350144	CAAAAAAA/CAAAAAAA	./.	./.	CAAAAAAAA/CAAAAAAAA	CAAAAAAAA/CAAAAAAAA	./.	./.	./.	./.	./.	./.	./.	./.	./.	./.	./.	./.	./.	./.	./.	./.	CAAAAAAAA/CAAAAAAAA	CAAAAAAAA/CAAAAAAAA	CAAAAAAAA/CAAAAAAAA	./.	./.	CAAAAAAAA/CAAAAAAAA	CAAAAAAAA/CAAAAAAAA	./.	CAAAAAAAA/CAAAAAAAA	./.	./.	./.	CAAAAAAAA/CAAAAAAAA	./.	./.	./.	./.	./.	./.	CAAAAAAAA/CAAAAAAAA	./.	./.	./.	./.	./.	./.
InDel 886	A1	15350325	AATA/AATA	AA/AA	AA/AA	AA/AA	./.	./.	./.	./.	./.	./.	./.	./.	./.	./.	./.	./.	AA/AA	./.	./.	./.	./.	AA/AA	AA/AA	./.	./.	./.	./.	./.	./.	./.	./.	AA/AA	./.	AA/AA	./.	./.	./.	AA/AA	AA/AA	./.	AA/AA	./.	./.	./.	./.	./.	./.
InDel 887	A1	15716534	AATATATAT/AATATATAT	AATATATAT/AATATATAT	./.	./.	AATATATAT/AATATATAT	AATATATAT/AATATATAT	AATATATAT/AATATATAT	./.	AATATATAT/AATATAT	AATATATAT/AATATAT	AATATATAT/AATATATAT	AATATATAT/AATATATAT	./.	./.	./.	./.	AATATATAT/AATATATAT	./.	./.	AATATATAT/AATATATAT	AATATATAT/AATATATAT	./.	./.	AATATATAT/AATATATAT	AATATATAT/AATATATAT	AATATATAT/AATATATAT	./.	AATATATAT/AATATATAT	AATATATAT/AATATATAT	AATATATAT/AATATATAT	./.	AATATATAT/AATATATAT	AATATATAT/AATATATAT	AATATATAT/AATATATAT	AATATATAT/AATATATAT	AATATATAT/AATATATAT	AATATATAT/AATATATAT	./.	AATATATAT/AATATATAT	./.	AATATATAT/AATATATAT	AATATATAT/AATATATAT	AATATATAT/AATATATAT	AATATATAT/AATATATAT	AATATATAT/AATATATAT	./.	AATATATAT/AATATATAT
InDel 888	A1	15746604	A/A	./.	AT/AT	./.	./.	./.	./.	./.	./.	./.	AT/AT	./.	./.	./.	./.	AT/AT	AT/AT	./.	./.	./.	./.	./.	AT/AT	AT/AT	./.	./.	./.	./.	AT/AT	./.	./.	./.	AT/AT	./.	AT/AT	AT/AT	./.	./.	./.	./.	./.	AT/AT	AT/AT	./.	./.	./.	./.
InDel 889	A1	15752304	TAAAAAA/TAAAAAA	./.	./.	./.	./.	./.	./.	./.	./.	./.	./.	./.	./.	./.	./.	./.	./.	./.	./.	./.	./.	./.	./.	./.	./.	./.	./.	./.	./.	./.	./.	./.	./.	./.	./.	./.	./.	TAAAAAAA/TAAAAAAA	./.	./.	TAAAAAAA/TAAAAAAA	./.	./.	./.	./.	./.	./.
InDel 890	A1	15942749	ATTTTTT/ATTTTTT	ATTTTTT/ATTTTTT	ATTTTTT/ATTTTTTT	./.	./.	./.	./.	./.	ATTTTTTT/ATTTTTTT	./.	./.	./.	./.	./.	./.	./.	./.	./.	./.	./.	ATTTTTT/ATTTTTT	ATTTTTT/ATTTTTT	./.	ATTTTTT/ATTTTTT	./.	ATTTTTT/ATTTTTT	ATTTTTT/ATTTTTT	./.	./.	./.	./.	ATTTTTT/ATTTTTT	ATTTTTT/ATTTTTT	./.	./.	./.	ATTTTTT/ATTTTTT	./.	./.	ATTTTTT/ATTTTTT	./.	./.	./.	ATTTTTT/ATTTTTT	ATTTTTT/ATTTTTT	./.	./.
InDel 891	A1	15946518	CCACACACACA/CCACACACACA	./.	./.	./.	./.	./.	./.	./.	./.	./.	./.	./.	./.	./.	./.	./.	CCACACACA/CCACACACA	./.	./.	./.	./.	./.	./.	./.	./.	./.	./.	CCACACACA/CCACACACA	./.	./.	./.	./.	./.	./.	./.	./.	CCACACACA/CCACACACA	./.	./.	./.	./.	./.	./.	./.	CCACACACA/CCACACACA	./.	./.
InDel 892	A1	16060629	CAAAAAAAAAAAAA/CAAAAAAAAAAAAA	CAAAAAAAAAAA/CAAAAAAAAAAA	CAAAAAAAAAAA/CAAAAAAAAAAA	./.	./.	CAAAAAAAAAAA/CAAAAAAAAAAA	./.	./.	./.	CAAAAAAAAAAA/CAAAAAAAAAAA	./.	./.	CAAAAAAAAAAA/CAAAAAAAAAAA	./.	./.	CAAAAAAAAAAA/CAAAAAAAAAAA	CAAAAAAAAAAA/CAAAAAAAAAAA	./.	./.	CAAAAAAAAAAA/CAAAAAAAAAAA	CAAAAAAAAAAA/CAAAAAAAAAAA	./.	./.	CAAAAAAAAAAA/CAAAAAAAAAAA	./.	./.	CAAAAAAAAAAA/CAAAAAAAAAAA	./.	./.	./.	CAAAAAAAAAAA/CAAAAAAAAAAA	./.	./.	./.	./.	./.	./.	./.	./.	CAAAAAAAAAAA/CAAAAAAAAAAA	./.	./.	CAAAAAAAAAAA/CAAAAAAAAAAA	CAAAAAAAAAAA/CAAAAAAAAAAA	./.	CAAAAAAAAAAA/CAAAAAAAAAAA	CAAAAAAAAAAA/CAAAAAAAAAAA
InDel 893	A1	16164504	CAAAAA/CAAAAA	CAAAA/CAAAA	./.	./.	CAAAA/CAAAA	CAAAA/CAAAA	CAAAA/CAAAA	CAAAA/CAAAA	CAAAA/CAAAA	./.	./.	./.	CAAAA/CAAAA	./.	./.	./.	CAAAA/CAAAA	./.	./.	./.	CAAAA/CAAAA	./.	CAAAA/CAAAA	CAAAA/CAAAA	CAAAA/CAAAA	CAAAA/CAAAA	CAAAA/CAAAA	./.	CAAAA/CAAAA	./.	./.	./.	./.	./.	./.	./.	CAAAA/CAAAA	CAAAA/CAAAA	./.	./.	CAAAA/CAAAA	CAAAA/CAAAA	./.	CAAAA/CAAAA	CAAAA/CAAAA	./.	./.
InDel 894	A1	16299663	TCCCCCC/TCCCCCC	./.	./.	./.	./.	./.	./.	./.	./.	./.	./.	./.	./.	./.	./.	./.	./.	./.	./.	./.	./.	./.	./.	./.	./.	./.	./.	./.	./.	./.	./.	./.	./.	./.	./.	./.	./.	./.	./.	TCCCCCCC/TCCCCCCC	./.	./.	./.	./.	./.	./.	./.
InDel 895	A1	16333760	CTAT/CTAT	CT/CT	./.	./.	./.	CT/CT	./.	CT/CT	CT/CT	CT/CT	./.	./.	./.	./.	./.	./.	CT/CT	./.	./.	./.	./.	CT/CT	CT/CT	CT/CT	./.	CT/CT	./.	./.	./.	CT/CT	./.	CT/CT	CT/CT	./.	CT/CT	CT/CT	CT/CT	./.	CT/CT	CT/CT	./.	./.	./.	./.	CT/CT	CT/CT	./.
InDel 896	A1	16521410	AACA/AACA	./.	./.	AA/AA	./.	AA/AA	./.	./.	AA/AA	AA/AA	./.	./.	./.	./.	./.	./.	./.	./.	./.	./.	./.	./.	./.	./.	./.	./.	./.	./.	./.	./.	./.	./.	./.	./.	./.	./.	./.	./.	./.	./.	./.	./.	./.	./.	./.	./.	./.
InDel 897	A1	16528608	CGTGTGTGTGT/CGTGTGTGTGT	./.	CGTGTGTGTGTGT/CGTGTGTGTGTGT	./.	CGTGTGTGTGTGT/CGTGTGTGTGTGT	CGTGTGTGTGTGT/CGTGTGTGTGTGT	./.	CGTGTGTGTGTGT/CGTGTGTGTGTGT	CGTGTGTGTGTGT/CGTGTGTGTGTGT	./.	./.	CGTGTGTGTGTGT/CGTGTGTGTGTGT	CGTGTGTGTGTGT/CGTGTGTGTGTGT	./.	./.	CGTGTGTGTGTGT/CGTGTGTGTGTGT	CGTGTGTGTGTGT/CGTGTGTGTGTGT	./.	./.	CGTGTGTGTGTGT/CGTGTGTGTGTGT	CGTGTGTGTGTGT/CGTGTGTGTGTGT	./.	./.	CGTGTGTGTGTGT/CGTGTGTGTGTGT	CGTGTGTGTGTGT/CGTGTGTGTGTGT	./.	./.	CGTGTGTGTGTGT/CGTGTGTGTGTGT	CGTGTGTGTGTGT/CGTGTGTGTGTGT	CGTGTGTGTGTGT/CGTGTGTGTGTGT	CGTGTGTGTGTGT/CGTGTGTGTGTGT	CGTGTGTGTGTGT/CGTGTGTGTGTGT	CGTGTGTGTGTGT/CGTGTGTGTGTGT	CGTGTGTGTGTGT/CGTGTGTGTGTGT	CGTGTGTGTGTGT/CGTGTGTGTGTGT	CGTGTGTGTGTGT/CGTGTGTGTGTGT	CGTGTGTGTGTGT/CGTGTGTGTGTGT	CGTGTGTGTGTGT/CGTGTGTGTGTGT	./.	CGTGTGTGTGTGT/CGTGTGTGTGTGT	CGTGTGTGTGTGT/CGTGTGTGTGTGT	./.	./.	./.	CGTGTGTGTGTGT/CGTGTGTGTGTGT	CGTGTGTGTGTGT/CGTGTGTGTGTGT	CGTGTGTGTGTGT/CGTGTGTGTGTGT
InDel 898	A1	16529720	GATATATATATATATATATATA/GATATATATATATATATATATA	./.	./.	GATATATATATATATATATATA/GATATATATATATATATATA	./.	./.	./.	GATATATATATATATATATATA/GATATATATATATATATATATA	./.	GATATATATATATATATATATA/GATATATATATATATATATATA	./.	GATATATATATATATATATATA/GATATATATATATATATATATA	GATATATATATATATATATATA/GATATATATATATATATATATA	./.	./.	GATATATATATATATATATATA/GATATATATATATATATATATA	GATATATATATATATATATATA/GATATATATATATATATATA	./.	./.	GATATATATATATATATATATA/GATATATATATATATATATATA	./.	GATATATATATATATATATATA/GATATATATATATATATATATA	./.	./.	./.	GATATATATATATATATATATA/GATATATATATATATATATA	GATATATATATATATATATATA/GATATATATATATATATATA	./.	./.	GATATATATATATATATATATA/GATATATATATATATATATATA	./.	GATATATATATATATATATATA/GATATATATATATATATATATA	GATATATATATATATATATATA/GATATATATATATATATATA	GATATATATATATATATATATA/GATATATATATATATATATATA	./.	GATATATATATATATATATATA/GATATATATATATATATATATA	GATATATATATATATATATATA/GATATATATATATATATATATA	GATATATATATATATATATATA/GATATATATATATATATATATA	./.	./.	./.	./.	./.	./.	GATATATATATATATATATATA/GATATATATATATATATATATA	GATATATATATATATATATATA/GATATATATATATATATATATA	GATATATATATATATATATATA/GATATATATATATATATATATA
InDel 899	A1	16529936	TAAAAAAAAAA/TAAAAAAAAAA	TAAAAAAAAAA/TAAAAAAAAAA	TAAAAAAAAAA/TAAAAAAAAAA	TAAAAAAAAAA/TAAAAAAAAAA	TAAAAAAAAAA/TAAAAAAAAAA	./.	./.	./.	TAAAAAAAAAA/TAAAAAAAAAA	./.	TAAAAAAAAAA/TAAAAAAAAAA	./.	TAAAAAAAAAA/TAAAAAAAAAAA	./.	./.	TAAAAAAAAAA/TAAAAAAAAAA	TAAAAAAAAAA/TAAAAAAAAAA	./.	./.	TAAAAAAAAAA/TAAAAAAAAAA	TAAAAAAAAAA/TAAAAAAAAAA	TAAAAAAAAAA/TAAAAAAAAAAA	TAAAAAAAAAA/TAAAAAAAAAA	TAAAAAAAAAA/TAAAAAAAAAA	TAAAAAAAAAA/TAAAAAAAAAA	TAAAAAAAAAA/TAAAAAAAAAA	TAAAAAAAAAA/TAAAAAAAAAA	TAAAAAAAAAA/TAAAAAAAAAA	./.	TAAAAAAAAAA/TAAAAAAAAAA	TAAAAAAAAAA/TAAAAAAAAAA	TAAAAAAAAAA/TAAAAAAAAAA	TAAAAAAAAAA/TAAAAAAAAAAA	./.	TAAAAAAAAAA/TAAAAAAAAAAA	TAAAAAAAAAA/TAAAAAAAAAAA	TAAAAAAAAAA/TAAAAAAAAAA	TAAAAAAAAAA/TAAAAAAAAAA	./.	TAAAAAAAAAA/TAAAAAAAAAA	TAAAAAAAAAA/TAAAAAAAAAA	TAAAAAAAAAA/TAAAAAAAAAAA	./.	TAAAAAAAAAAA/TAAAAAAAAAAA	./.	./.	TAAAAAAAAAA/TAAAAAAAAAA
InDel 900	A1	16530545	CTTTT/CTTTT	./.	./.	./.	./.	./.	CTTT/CTTT	./.	./.	CTTT/CTTT	./.	./.	./.	./.	./.	./.	./.	./.	./.	./.	CTTT/CTTT	./.	./.	CTTT/CTTT	./.	./.	CTTT/CTTT	./.	./.	./.	./.	./.	./.	./.	./.	./.	./.	CTTT/CTTT	./.	./.	CTTT/CTTT	./.	./.	CTTT/CTTT	./.	./.	./.
InDel 901	A1	16539821	ACCCCC/ACCCCC	./.	./.	./.	./.	./.	./.	./.	./.	./.	./.	./.	./.	./.	./.	./.	./.	./.	./.	ACCCC/ACCCC	./.	./.	./.	./.	./.	./.	./.	./.	./.	ACCCC/ACCCC	./.	./.	./.	./.	./.	./.	./.	./.	./.	./.	./.	./.	./.	./.	./.	./.	./.
InDel 902	A1	16581552	CTTTTTTTTTTT/CTTTTTTTTTTT	./.	./.	./.	./.	./.	./.	./.	./.	./.	./.	./.	./.	./.	./.	./.	./.	./.	./.	./.	./.	./.	CTTTTTTTTTT/CTTTTTTTTTT	./.	./.	./.	./.	./.	CTTTTTTTTTT/CTTTTTTTTTT	CTTTTTTTTTT/CTTTTTTTTTT	./.	CTTTTTTTTTT/CTTTTTTTTTT	./.	./.	./.	./.	./.	./.	CTTTTTTTTTT/CTTTTTTTTTT	./.	./.	./.	./.	./.	./.	./.	CTTTTTTTTTT/CTTTTTTTTTT
InDel 903	A1	16590461	CTTT/CTTT	./.	./.	./.	./.	CTT/CTT	CTT/CTT	./.	./.	./.	CTTT/CTT	CTT/CTT	./.	./.	./.	./.	./.	./.	./.	./.	./.	./.	./.	./.	./.	./.	./.	./.	./.	./.	./.	CTT/CTT	./.	./.	./.	CTTT/CTTT	./.	./.	./.	./.	./.	./.	./.	./.	./.	./.	./.
InDel 904	A1	16590943	TTGTGTGTGTGTGTGTGT/TTGTGTGTGTGTGTGTGT	./.	./.	./.	TTGTGTGTGTGTGTGTGTGT/TTGTGTGTGTGTGTGTGTGT	TTGTGTGTGTGTGTGTGTGT/TTGTGTGTGTGTGTGTGTGT	./.	./.	./.	./.	TTGTGTGTGTGTGTGTGTGT/TTGTGTGTGTGTGTGTGTGT	./.	./.	./.	./.	./.	TTGTGTGTGTGTGTGTGTGT/TTGTGTGTGTGTGTGTGTGT	./.	./.	./.	./.	./.	TTGTGTGTGTGTGTGTGTGT/TTGTGTGTGTGTGTGTGTGT	./.	./.	./.	./.	./.	./.	./.	./.	./.	./.	./.	./.	./.	./.	./.	TTGTGTGTGTGTGTGTGTGT/TTGTGTGTGTGTGTGTGTGT	./.	./.	./.	TTGTGTGTGTGTGTGTGTGT/TTGTGTGTGTGTGTGTGTGT	./.	TTGTGTGTGTGTGTGTGTGT/TTGTGTGTGTGTGTGTGTGT	./.	./.
InDel 905	A1	16591153	TTA/TTA	./.	./.	./.	./.	./.	./.	./.	./.	./.	./.	./.	./.	./.	./.	./.	./.	./.	./.	T/T	./.	./.	./.	./.	./.	./.	./.	./.	./.	./.	./.	./.	./.	./.	./.	./.	./.	./.	./.	./.	./.	./.	./.	./.	./.	./.	./.
InDel 906	A1	16623392	ATTTTTT/ATTTTTT	./.	./.	ATTTTTTT/ATTTTTTT	./.	./.	./.	./.	./.	./.	./.	./.	./.	./.	./.	./.	ATTTTTTT/ATTTTTTT	./.	./.	./.	./.	./.	ATTTTTTT/ATTTTTTT	./.	./.	./.	./.	./.	ATTTTTTT/ATTTTTTT	./.	./.	./.	./.	./.	./.	./.	./.	./.	./.	./.	./.	./.	./.	./.	./.	./.	./.
InDel 907	A1	16647675	CATATATATAT/CATATATATAT	./.	./.	./.	./.	./.	./.	./.	./.	./.	./.	./.	./.	./.	./.	./.	./.	./.	./.	./.	CATATATATATAT/CATATATATATAT	./.	./.	./.	./.	./.	./.	./.	./.	./.	./.	./.	CATATATATATAT/CATATATATATAT	./.	./.	./.	./.	./.	./.	./.	./.	./.	./.	./.	./.	CATATATATATAT/CATATATATATAT	./.
InDel 908	A1	16724711	GAAA/GAAA	./.	./.	GAAAA/GAAAA	./.	./.	./.	./.	./.	./.	./.	./.	GAAAA/GAAAA	./.	./.	./.	./.	./.	./.	./.	./.	./.	./.	./.	./.	./.	./.	./.	./.	./.	./.	./.	./.	./.	./.	./.	./.	GAAAA/GAAAA	./.	./.	./.	./.	./.	./.	./.	./.	./.
InDel 909	A1	16726746	TAGGAGGAG/TAGGAGGAG	./.	./.	./.	./.	./.	./.	./.	TAGGAGGAGGAG/TAGGAGGAGGAG	./.	./.	./.	./.	./.	./.	./.	./.	./.	./.	TAGGAGGAGGAG/TAGGAGGAGGAG	TAGGAGGAGGAG/TAGGAGGAGGAG	./.	./.	TAGGAGGAGGAG/TAGGAGGAGGAG	TAGGAGGAGGAG/TAGGAGGAGGAG	TAGGAGGAGGAG/TAGGAGGAGGAG	TAGGAGGAGGAG/TAGGAGGAGGAG	./.	./.	TAGGAGGAGGAG/TAGGAGGAGGAG	TAGGAGGAGGAG/TAGGAGGAGGAG	./.	./.	./.	TAGGAGGAGGAG/TAGGAGGAGGAG	./.	./.	./.	TAGGAGGAGGAG/TAGGAGGAGGAG	TAGGAGGAGGAG/TAGGAGGAGGAG	./.	./.	./.	./.	./.	./.	TAGGAGGAGGAG/TAGGAGGAGGAG
InDel 910	A1	16728049	AATATATATAT/AATATATATAT	./.	./.	./.	./.	./.	./.	./.	./.	./.	./.	./.	./.	./.	./.	./.	./.	./.	./.	./.	./.	./.	AATATATATATAT/AATATATATATAT	./.	AATATATATATAT/AATATATATATAT	./.	./.	./.	./.	./.	./.	./.	./.	./.	./.	./.	./.	./.	./.	./.	./.	./.	./.	./.	./.	./.	./.
InDel 911	A1	16728498	T/T	T/T	T/T	T/T	T/T	T/T	T/T	T/T	T/T	T/T	T/T	T/T	T/T	./.	./.	T/TA	T/T	./.	./.	T/T	T/T	T/T	T/T	T/T	T/T	T/T	T/T	T/T	T/T	T/T	./.	T/T	T/T	T/T	T/T	T/T	T/T	T/T	T/T	T/T	T/T	T/T	T/T	T/T	T/T	T/TA	T/T
InDel 912	A1	16861562	CAAAA/CAAAA	./.	./.	./.	CAAAA/CAAAA	./.	CAAAA/CAAA	CAAAA/CAAAA	CAAAA/CAAAA	./.	./.	./.	./.	./.	./.	./.	./.	./.	./.	./.	./.	./.	CAAAA/CAAAA	./.	./.	./.	CAAAA/CAAAA	./.	./.	./.	CAAAA/CAAAA	./.	CAAAA/CAAAA	./.	./.	./.	./.	./.	./.	./.	./.	CAAAA/CAAAA	./.	./.	CAAAA/CAAAA	CAAAA/CAAAA	./.
InDel 913	A1	16863078	AATAT/AATAT	AATAT/AATAT	./.	./.	./.	AATAT/AATAT	AATAT/AATAT	AATAT/AATAT	AATAT/AATAT	./.	./.	AAT/AAT	AATAT/AATAT	./.	./.	./.	AATAT/AATAT	./.	./.	./.	AATAT/AATAT	./.	./.	./.	./.	AATAT/AATAT	./.	AATAT/AATAT	./.	./.	AATAT/AATAT	AATAT/AATAT	./.	AATAT/AATAT	AATAT/AATAT	AATAT/AATAT	./.	./.	./.	AATAT/AATAT	AATAT/AATAT	./.	AATAT/AATAT	AATAT/AATAT	./.	AATAT/AATAT	./.
InDel 914	A1	16864420	ATTTTTTTTTTT/ATTTTTTTTTTT	./.	./.	./.	./.	ATTTTTTTTTT/ATTTTTTTTTT	./.	./.	./.	./.	./.	ATTTTTTTTTT/ATTTTTTTTTT	./.	./.	./.	./.	ATTTTTTTTTT/ATTTTTTTTTT	./.	./.	./.	./.	./.	./.	./.	./.	./.	./.	ATTTTTTTTTT/ATTTTTTTTTT	./.	./.	./.	./.	ATTTTTTTTTTT/ATTTTTTTTTT	./.	./.	./.	./.	./.	ATTTTTTTTTTT/ATTTTTTTTTT	./.	./.	./.	./.	./.	./.	./.	./.
InDel 915	A1	16868618	TGAGAG/TGAGAG	./.	./.	./.	./.	./.	./.	./.	./.	./.	./.	./.	./.	./.	./.	TGAGAGAG/TGAGAGAG	./.	./.	./.	./.	./.	./.	./.	./.	./.	./.	./.	./.	./.	./.	./.	./.	./.	./.	./.	./.	./.	TGAGAGAG/TGAGAGAG	./.	./.	./.	./.	./.	./.	./.	./.	TGAGAGAG/TGAGAGAG
InDel 916	A1	16969128	CTTTTTTTTT/CTTTTTTTTT	./.	./.	./.	./.	./.	./.	./.	./.	./.	./.	./.	./.	./.	./.	./.	./.	./.	./.	./.	./.	./.	./.	CTTTTTTTTTT/CTTTTTTTTTT	./.	./.	./.	./.	CTTTTTTTTTT/CTTTTTTTTTT	./.	CTTTTTTTTTT/CTTTTTTTTTT	CTTTTTTTTTT/CTTTTTTTTTT	CTTTTTTTTTT/CTTTTTTTTTT	./.	./.	./.	./.	./.	./.	./.	./.	./.	./.	./.	./.	./.	./.
InDel 917	A1	17111772	TCCC/TCCC	./.	./.	./.	./.	./.	./.	./.	./.	./.	./.	./.	./.	./.	./.	./.	./.	./.	./.	./.	./.	./.	./.	./.	./.	TCC/TCC	./.	TCC/TCC	./.	./.	./.	./.	./.	./.	./.	./.	./.	./.	./.	./.	./.	./.	./.	./.	./.	./.	./.
InDel 918	A1	17150815	GTTT/GTTT	./.	GTTT/GTTT	GTTT/GTTT	./.	./.	./.	./.	./.	GTTT/GTTT	./.	GTTT/GTTT	GTTT/GTTT	./.	./.	GTTT/GTTT	GTTT/GTTT	./.	./.	./.	GTTT/GTTT	GTTT/GTTT	GTTT/GTTT	./.	GTTT/GTTT	./.	GTTT/GTTT	./.	GTTT/GTTT	GTTT/GTTT	GTTT/GTTT	GTTT/GTTT	GTTT/GTTT	GTTT/GTTT	./.	./.	GTTT/GTTT	./.	./.	GTTT/GTT	./.	./.	./.	GTTT/GTTT	./.	GTTT/GTTT	GTTT/GTTT
InDel 919	A1	17151729	CAAA/CAAA	CAA/CAA	./.	CAA/CAA	CAA/CAA	CAA/CAA	CAA/CAA	CAA/CAA	./.	CAA/CAA	CAA/CAA	CAA/CAA	CAA/CAA	./.	./.	CAA/CAA	CAA/CAA	./.	./.	CAA/CAA	CAA/CAA	CAA/CAA	CAA/CAA	CAA/CAA	CAA/CAA	CAA/CAA	CAA/CAA	./.	CAA/CAA	CAA/CAA	CAA/CAA	CAA/CAA	CAA/CAA	./.	./.	CAA/CAA	CAA/CAA	CAA/CAA	CAA/CAA	CAA/CAA	CAA/CAA	CAA/CAA	CAA/CAA	CAA/CAA	CAA/CAA	CAA/CAA	CAA/CAA
InDel 920	A1	17152809	CTTTTT/CTTTTT	./.	CTTTTT/CTTTTTT	CTTTTT/CTTTTT	CTTTTT/CTTTTT	./.	./.	./.	./.	./.	CTTTTT/CTTTTT	./.	./.	./.	./.	CTTTTT/CTTTTT	./.	./.	./.	./.	CTTTTT/CTTTTT	./.	./.	./.	./.	CTTTTT/CTTTTT	CTTTTT/CTTTTT	CTTTTT/CTTTTT	./.	./.	./.	./.	./.	./.	./.	./.	./.	CTTTTT/CTTTTT	./.	./.	./.	./.	./.	./.	./.	./.	./.
InDel 921	A1	17160045	ACTGCTGCT/ACTGCTGCT	./.	ACTGCT/ACTGCT	ACTGCT/ACTGCT	ACTGCT/ACTGCT	ACTGCT/ACTGCT	./.	./.	ACTGCT/ACTGCT	ACTGCT/ACTGCT	./.	ACTGCT/ACTGCT	ACTGCT/ACTGCT	./.	./.	ACTGCT/ACTGCT	ACTGCT/ACTGCT	./.	./.	ACTGCT/ACTGCT	./.	./.	./.	./.	./.	./.	./.	ACTGCT/ACTGCT	./.	./.	ACTGCT/ACTGCT	ACTGCT/ACTGCT	ACTGCT/ACTGCT	ACTGCT/ACTGCT	./.	./.	./.	./.	ACTGCT/ACTGCT	ACTGCT/ACTGCT	./.	ACTGCT/ACTGCT	./.	./.	ACTGCT/ACTGCT	ACTGCT/ACTGCT	ACTGCT/ACTGCT
InDel 922	A1	17176845	TCCCCC/TCCCCC	./.	./.	./.	./.	./.	TCCCCCC/TCCCCCC	./.	./.	./.	./.	./.	./.	./.	./.	./.	./.	./.	./.	./.	TCCCCCC/TCCCCCC	./.	./.	./.	./.	TCCCCCC/TCCCCCC	./.	TCCCCCC/TCCCCCC	./.	./.	./.	./.	TCCCCCC/TCCCCCC	./.	./.	./.	./.	./.	./.	./.	./.	./.	./.	TCCCCCC/TCCCCCC	./.	./.	./.
InDel 923	A1	17177726	CAAA/CAAA	./.	./.	./.	CAAA/CAAA	./.	./.	CAAA/CAA	./.	./.	./.	./.	./.	./.	./.	./.	./.	./.	./.	./.	./.	./.	./.	./.	./.	./.	./.	./.	./.	./.	./.	./.	./.	./.	./.	./.	./.	./.	./.	./.	./.	./.	./.	./.	./.	CAA/CAA	./.
InDel 924	A1	17328383	GAAAA/GAAAA	./.	./.	GAAA/GAAA	./.	./.	./.	./.	GAAA/GAAA	./.	./.	./.	GAAA/GAAA	./.	./.	./.	GAAA/GAAA	./.	./.	./.	./.	GAAA/GAAA	./.	GAAA/GAAA	./.	GAAA/GAAA	GAAA/GAAA	./.	GAAA/GAAA	./.	./.	./.	./.	GAAA/GAAA	./.	GAAA/GAAA	GAAA/GAAA	./.	./.	./.	GAAA/GAAA	./.	./.	GAAA/GAAA	./.	GAAA/GAAA	GAAA/GAAA
InDel 925	A1	17328564	ATTTTTTTT/ATTTTTTTT	ATTTTTTT/ATTTTTTT	ATTTTTTT/ATTTTTTT	./.	./.	ATTTTTTT/ATTTTTTT	ATTTTTTT/ATTTTTTT	ATTTTTTT/ATTTTTTT	./.	./.	ATTTTTTT/ATTTTTTT	./.	./.	./.	./.	./.	ATTTTTTT/ATTTTTTT	./.	./.	ATTTTTTT/ATTTTTTT	./.	./.	ATTTTTTT/ATTTTTTT	ATTTTTTT/ATTTTTTT	ATTTTTTT/ATTTTTTT	./.	ATTTTTTT/ATTTTTTT	ATTTTTTT/ATTTTTTT	ATTTTTTT/ATTTTTTT	ATTTTTTT/ATTTTTTT	./.	ATTTTTTT/ATTTTTTT	ATTTTTTT/ATTTTTTT	ATTTTTTT/ATTTTTTT	ATTTTTTT/ATTTTTTT	./.	ATTTTTTT/ATTTTTTT	./.	./.	./.	ATTTTTTT/ATTTTTTT	./.	ATTTTTTT/ATTTTTTT	ATTTTTTT/ATTTTTTT	./.	ATTTTTTT/ATTTTTTT	ATTTTTTT/ATTTTTTT
InDel 926	A1	17328956	A/A	./.	./.	./.	ACC/ACC	ACC/ACC	ACC/ACC	./.	./.	ACC/ACC	./.	./.	./.	./.	./.	./.	./.	./.	./.	./.	./.	./.	./.	ACC/ACC	ACC/ACC	ACC/ACC	ACC/ACC	./.	./.	ACC/ACC	ACC/ACC	./.	ACC/ACC	ACC/ACC	ACC/ACC	ACC/ACC	./.	./.	./.	./.	./.	ACC/ACC	./.	./.	./.	ACC/ACC	./.
InDel 927	A1	17330433	ACG/ACG	./.	./.	ACGCG/ACGCG	./.	./.	ACGCG/ACGCG	./.	./.	./.	./.	ACGCG/ACGCG	./.	./.	./.	./.	./.	./.	./.	./.	./.	./.	./.	./.	./.	./.	./.	./.	./.	./.	./.	./.	ACGCG/ACGCG	ACGCG/ACGCG	./.	./.	./.	./.	./.	./.	./.	./.	./.	./.	./.	./.	./.
InDel 928	A1	17453973	TGAG/TGAG	./.	./.	./.	./.	TG/TG	./.	./.	TG/TG	./.	./.	TG/TG	./.	./.	./.	./.	./.	./.	./.	./.	./.	./.	./.	./.	./.	./.	./.	./.	TG/TG	TG/TG	./.	./.	TG/TG	./.	./.	./.	TG/TG	./.	./.	./.	./.	./.	./.	./.	./.	./.	./.
InDel 929	A1	17466758	AC/AC	./.	./.	./.	./.	./.	./.	./.	./.	./.	./.	./.	./.	./.	./.	./.	./.	./.	./.	A/A	./.	./.	./.	./.	./.	./.	./.	./.	./.	./.	./.	./.	./.	./.	./.	A/A	./.	./.	./.	./.	./.	./.	./.	./.	./.	./.	./.
InDel 930	A1	17523069	ATTTTTTTTTTTTTTTT/ATTTTTTTTTTTTTTTT	./.	./.	./.	./.	./.	./.	./.	./.	./.	./.	ATTTTTTTTTTTTTTT/ATTTTTTTTTTTTTTT	./.	./.	./.	./.	./.	./.	./.	./.	./.	./.	./.	./.	./.	./.	ATTTTTTTTTTTTTTT/ATTTTTTTTTTTTTTT	./.	./.	ATTTTTTTTTTTTTTT/ATTTTTTTTTTTTTTT	./.	ATTTTTTTTTTTTTTT/ATTTTTTTTTTTTTTT	./.	./.	./.	./.	./.	./.	./.	ATTTTTTTTTTTTTTT/ATTTTTTTTTTTTTTT	./.	./.	./.	./.	./.	./.	./.
InDel 931	A1	17526598	AG/AG	AGG/AGG	AGG/AGG	./.	./.	./.	./.	./.	./.	./.	AGG/AGG	AGG/AGG	AGG/AGG	./.	./.	AGG/AGG	AGG/AGG	./.	./.	./.	AGG/AGG	./.	AGG/AGG	./.	./.	AGG/AGG	./.	AGG/AGG	./.	./.	./.	AGG/AGG	./.	AGG/AGG	./.	AGG/AGG	./.	./.	AGG/AGG	./.	./.	./.	./.	./.	AGG/AGG	./.	./.
InDel 932	A1	17526661	AAGAGAGA/AAGAGAGA	./.	./.	./.	./.	./.	./.	./.	./.	./.	./.	./.	./.	./.	./.	AAGAGA/AAGAGA	./.	./.	./.	./.	./.	./.	./.	./.	./.	./.	./.	AAGAGA/AAGAGA	./.	./.	./.	AAGAGA/AAGAGA	./.	./.	./.	./.	./.	./.	./.	./.	./.	AAGAGA/AAGAGA	./.	./.	./.	./.	./.
InDel 933	A1	17861106	ATTTTTTTTT/ATTTTTTTTT	./.	ATTTTTTTT/ATTTTTTTT	./.	./.	./.	./.	./.	./.	./.	ATTTTTTTT/ATTTTTTTT	ATTTTTTTT/ATTTTTTTT	./.	./.	./.	./.	ATTTTTTTT/ATTTTTTTT	./.	./.	./.	./.	ATTTTTTTT/ATTTTTTTT	ATTTTTTTT/ATTTTTTTT	ATTTTTTTT/ATTTTTTTT	ATTTTTTTT/ATTTTTTTT	ATTTTTTTT/ATTTTTTTT	ATTTTTTTT/ATTTTTTTT	ATTTTTTTT/ATTTTTTTT	ATTTTTTTT/ATTTTTTTT	ATTTTTTTT/ATTTTTTTT	ATTTTTTTT/ATTTTTTTT	./.	./.	ATTTTTTTT/ATTTTTTTT	./.	./.	./.	ATTTTTTTT/ATTTTTTTT	ATTTTTTTT/ATTTTTTTT	./.	./.	./.	./.	ATTTTTTTT/ATTTTTTTT	./.	ATTTTTTTT/ATTTTTTTT	ATTTTTTTT/ATTTTTTTT
InDel 934	A1	17863639	CTTTTTT/CTTTTTT	CTTTTTT/CTTTTTT	CTTTTTT/CTTTTTT	CTTTTTT/CTTTTTT	CTTTTTT/CTTTTTT	CTTTTTT/CTTTTTT	CTTTTTT/CTTTTTT	CTTTTTT/CTTTTTT	CTTTTTT/CTTTTTT	CTTTTTT/CTTTTTT	CTTTTTT/CTTTTTT	CTTTTTT/CTTTTTT	CTTTTTT/CTTTTTT	./.	./.	CTTTTTT/CTTTTTT	CTTTTTT/CTTTTTT	./.	./.	CTTTTTT/CTTTTTT	CTTTTTT/CTTTTTT	CTTTTTT/CTTTTTT	CTTTTTT/CTTTTTT	CTTTTTT/CTTTTTT	CTTTTTT/CTTTTTT	CTTTTTT/CTTTTTT	CTTTTTT/CTTTTTT	CTTTTTT/CTTTTTT	CTTTTTT/CTTTTTTT	CTTTTTT/CTTTTTT	CTTTTTT/CTTTTTT	CTTTTTT/CTTTTTT	CTTTTTT/CTTTTTT	CTTTTTT/CTTTTTT	CTTTTTT/CTTTTTT	CTTTTTT/CTTTTTT	CTTTTTT/CTTTTTT	CTTTTTT/CTTTTTT	CTTTTTT/CTTTTTT	CTTTTTT/CTTTTTT	CTTTTTT/CTTTTTTT	CTTTTTT/CTTTTTT	CTTTTTT/CTTTTTT	CTTTTTT/CTTTTTT	CTTTTTT/CTTTTTT	CTTTTTT/CTTTTTT	CTTTTTT/CTTTTTT
InDel 935	A1	17864147	TCCC/TCCC	TCCC/TCCC	TCCC/TCCC	TCCC/TCCC	TCCC/TCCC	TCCC/TCCC	TCCC/TCCC	TCCC/TCCC	TCCC/TCCC	TCCC/TCCC	TCCC/TCCC	TCCC/TCCC	TCCC/TCCC	./.	./.	TCCC/TCCC	TCCC/TCCC	./.	./.	TCCC/TCCC	TCCC/TCCC	TCCC/TCCC	TCCC/TCCC	TCCC/TCCC	TCCC/TCCC	TCCC/TCCC	TCCC/TCCC	TCCC/TCCC	TCCC/TCCC	TCCC/TCCC	TCCC/TCCC	TCCC/TCCC	TCCC/TCCC	TCCC/TCCC	TCCC/TCCC	TCCC/TCCC	TCCC/TCCC	TCCC/TCCC	TCCC/TCCC	TCCC/TCCC	TCCC/TCCC	TCCC/TCCC	TCCC/TCCC	TCCC/TCCC	TCCC/TCCC	TCCC/TCCC	TCCC/TCCC
InDel 936	A1	17864491	TAAAAAAAAA/TAAAAAAAAA	./.	./.	./.	TAAAAAAAAAA/TAAAAAAAAAA	./.	./.	./.	./.	./.	./.	./.	./.	./.	./.	./.	./.	./.	./.	./.	./.	./.	./.	TAAAAAAAAAA/TAAAAAAAAAA	./.	./.	./.	./.	./.	TAAAAAAAAAA/TAAAAAAAAAA	./.	./.	./.	./.	./.	./.	./.	./.	./.	./.	./.	./.	TAAAAAAAAAA/TAAAAAAAAAA	./.	./.	./.	./.
InDel 937	A1	18045998	TTATATATATAT/TTATATATATAT	./.	./.	./.	./.	./.	./.	./.	./.	./.	./.	./.	./.	./.	./.	./.	./.	./.	./.	./.	./.	./.	./.	./.	./.	./.	./.	./.	TTATATATAT/TTATATATAT	./.	./.	./.	./.	./.	./.	./.	TTATATATAT/TTATATATAT	./.	./.	./.	./.	./.	./.	./.	./.	./.	./.
InDel 938	A1	18046550	GAAAAAAA/GAAAAAAA	./.	./.	./.	./.	./.	./.	./.	./.	./.	./.	./.	./.	./.	./.	./.	./.	./.	./.	./.	./.	./.	./.	./.	./.	./.	./.	./.	./.	GAAAA/GAAAA	./.	./.	GAAAA/GAAAA	./.	./.	./.	./.	./.	./.	./.	./.	./.	./.	./.	./.	./.	./.
InDel 939	A1	18116158	ATTTTTTT/ATTTTTTT	ATTTTTT/ATTTTTT	./.	./.	./.	ATTTTTT/ATTTTTT	ATTTTTT/ATTTTTT	ATTTTTT/ATTTTTT	./.	./.	ATTTTTT/ATTTTTT	./.	ATTTTTT/ATTTTTT	./.	./.	ATTTTTT/ATTTTTT	./.	./.	./.	./.	ATTTTTT/ATTTTTT	ATTTTTT/ATTTTTT	ATTTTTT/ATTTTTT	ATTTTTT/ATTTTTT	./.	ATTTTTT/ATTTTTT	ATTTTTT/ATTTTTT	ATTTTTT/ATTTTTT	./.	ATTTTTT/ATTTTTT	ATTTTTT/ATTTTTT	ATTTTTT/ATTTTTT	./.	ATTTTTT/ATTTTTT	ATTTTTT/ATTTTTT	ATTTTTT/ATTTTTT	ATTTTTT/ATTTTTT	ATTTTTT/ATTTTTT	./.	ATTTTTT/ATTTTTT	ATTTTTT/ATTTTTT	ATTTTTT/ATTTTTT	ATTTTTT/ATTTTTT	ATTTTTT/ATTTTTT	./.	./.	./.
InDel 940	A1	18116932	ATTTTTTT/ATTTTTTT	./.	./.	./.	ATTTTTT/ATTTTTT	./.	./.	./.	./.	ATTTTTT/ATTTTTT	./.	ATTTTTT/ATTTTTT	./.	./.	./.	ATTTTTT/ATTTTTT	ATTTTTT/ATTTTTT	./.	./.	./.	./.	ATTTTTT/ATTTTTT	./.	ATTTTTT/ATTTTTT	ATTTTTT/ATTTTTT	./.	./.	./.	ATTTTTT/ATTTTTT	./.	./.	./.	./.	ATTTTTT/ATTTTTT	ATTTTTT/ATTTTTT	./.	./.	./.	./.	./.	./.	ATTTTTT/ATTTTTT	./.	./.	ATTTTTT/ATTTTTT	./.	./.
InDel 941	A1	18117429	CTCTTCT/CTCTTCT	./.	./.	./.	./.	./.	./.	./.	./.	./.	./.	./.	./.	./.	./.	./.	./.	./.	./.	./.	./.	./.	./.	CTCT/CTCT	./.	CTCT/CTCT	./.	./.	./.	./.	./.	./.	./.	./.	CTCT/CTCT	./.	./.	CTCT/CTCT	./.	./.	./.	./.	./.	./.	./.	./.	./.
InDel 942	A1	18117543	CTTTTTTTTTTT/CTTTTTTTTTTT	CTTTTTTTTTT/CTTTTTTTTTT	CTTTTTTTTTTT/CTTTTTTTTTT	CTTTTTTTTTTT/CTTTTTTTTTT	CTTTTTTTTTT/CTTTTTTTTTT	./.	CTTTTTTTTTTT/CTTTTTTTTTT	CTTTTTTTTTT/CTTTTTTTTTT	CTTTTTTTTTT/CTTTTTTTTTT	CTTTTTTTTTTT/CTTTTTTTTTTT	./.	CTTTTTTTTTT/CTTTTTTTTTT	CTTTTTTTTTT/CTTTTTTTTTT	./.	./.	./.	./.	./.	./.	CTTTTTTTTTT/CTTTTTTTTTT	CTTTTTTTTTTT/CTTTTTTTTTT	CTTTTTTTTTTT/CTTTTTTTTTT	CTTTTTTTTTT/CTTTTTTTTTT	./.	./.	CTTTTTTTTTT/CTTTTTTTTTT	CTTTTTTTTTT/CTTTTTTTTTT	CTTTTTTTTTTT/CTTTTTTTTTT	CTTTTTTTTTTT/CTTTTTTTTTT	./.	CTTTTTTTTTT/CTTTTTTTTTT	CTTTTTTTTTT/CTTTTTTTTTT	./.	CTTTTTTTTTTT/CTTTTTTTTTT	CTTTTTTTTTT/CTTTTTTTTTT	CTTTTTTTTTT/CTTTTTTTTTT	CTTTTTTTTTTT/CTTTTTTTTTT	CTTTTTTTTTTT/CTTTTTTTTTT	CTTTTTTTTTT/CTTTTTTTTTT	CTTTTTTTTTT/CTTTTTTTTTT	CTTTTTTTTTTT/CTTTTTTTTTT	CTTTTTTTTTT/CTTTTTTTTTT	CTTTTTTTTTTT/CTTTTTTTTTTT	CTTTTTTTTTTT/CTTTTTTTTTT	CTTTTTTTTTTT/CTTTTTTTTTT	CTTTTTTTTTTT/CTTTTTTTTTT	CTTTTTTTTTTT/CTTTTTTTTTT
InDel 943	A1	18124084	TGGG/TGGG	./.	./.	./.	./.	./.	TGGG/TGGGG	./.	./.	./.	./.	./.	./.	./.	./.	./.	./.	./.	./.	./.	TGGG/TGGG	./.	./.	TGGG/TGGG	./.	./.	./.	./.	./.	./.	./.	./.	./.	TGGG/TGGG	./.	./.	./.	./.	./.	TGGG/TGGG	./.	./.	./.	./.	./.	TGGG/TGGGG	TGGG/TGGG
InDel 944	A1	18192665	CTTT/CTTT	CTTTT/CTTTT	CTTTT/CTTTT	./.	./.	./.	CTTTT/CTTTT	CTTTT/CTTTT	CTTTT/CTTTT	CTTTT/CTTTT	CTTTT/CTTTT	CTTTT/CTTTT	./.	./.	./.	CTTTT/CTTTT	CTTTT/CTTTT	./.	./.	./.	./.	CTTTT/CTTTT	CTTTT/CTTTT	CTTTT/CTTTT	CTTTT/CTTTT	CTTTT/CTTTT	CTTTT/CTTTT	CTTTT/CTTTT	CTTTT/CTTTT	./.	CTTTT/CTTTT	CTTTT/CTTTT	CTTTT/CTTTT	./.	CTTTT/CTTTT	CTTTT/CTTTT	./.	CTTTT/CTTTT	CTTTT/CTTTT	CTTTT/CTTTT	./.	./.	CTTTT/CTTTT	CTTTT/CTTTT	CTTTT/CTTTT	./.	./.
InDel 945	A1	18194114	ACC/ACC	./.	./.	./.	./.	./.	./.	./.	./.	./.	./.	./.	./.	./.	./.	AC/AC	./.	./.	./.	./.	./.	./.	./.	AC/AC	./.	./.	./.	./.	./.	./.	./.	./.	./.	./.	./.	./.	./.	./.	./.	./.	AC/AC	./.	./.	./.	./.	./.	./.
InDel 946	A1	18194940	TAAA/TAAA	./.	./.	./.	./.	./.	./.	./.	./.	./.	./.	TAA/TAA	./.	./.	./.	./.	./.	./.	./.	TAA/TAA	./.	./.	./.	TAA/TAA	./.	./.	./.	TAA/TAA	./.	./.	./.	./.	./.	./.	./.	TAA/TAA	./.	./.	./.	./.	./.	TAA/TAA	./.	./.	./.	./.	TAA/TAA
InDel 947	A1	18196355	CAAAAAAAAAAAAAAA/CAAAAAAAAAAAAAAA	./.	./.	CAAAAAAAAAAAAA/CAAAAAAAAAAAAA	CAAAAAAAAAAAAA/CAAAAAAAAAAAAA	./.	./.	./.	./.	./.	CAAAAAAAAAAAAA/CAAAAAAAAAAAAA	CAAAAAAAAAAAAA/CAAAAAAAAAAAAA	./.	./.	./.	./.	./.	./.	./.	CAAAAAAAAAAAAA/CAAAAAAAAAAAAA	./.	./.	./.	CAAAAAAAAAAAAA/CAAAAAAAAAAAAA	./.	./.	CAAAAAAAAAAAAA/CAAAAAAAAAAAAA	./.	./.	./.	./.	./.	./.	CAAAAAAAAAAAAA/CAAAAAAAAAAAAA	CAAAAAAAAAAAAA/CAAAAAAAAAAAAA	./.	./.	./.	./.	./.	./.	./.	CAAAAAAAAAAAAA/CAAAAAAAAAAAAA	./.	CAAAAAAAAAAAAA/CAAAAAAAAAAAAA	./.	CAAAAAAAAAAAAA/CAAAAAAAAAAAAA
InDel 948	A1	18199324	ATTTTTTTTTT/ATTTTTTTTTT	./.	ATTTTTTTT/ATTTTTTTT	./.	./.	./.	./.	./.	./.	./.	./.	./.	./.	./.	./.	./.	./.	./.	./.	./.	./.	./.	./.	ATTTTTTTT/ATTTTTTTT	./.	./.	./.	./.	./.	./.	./.	./.	./.	./.	./.	./.	./.	./.	./.	./.	ATTTTTTTT/ATTTTTTTT	./.	./.	./.	./.	./.	./.
InDel 949	A1	18418202	CAAAAAAA/CAAAAAAA	CAAAAAAA/CAAAAAAA	./.	./.	./.	./.	CAAAAAAA/CAAAAAAAA	./.	./.	./.	./.	./.	./.	./.	./.	./.	CAAAAAAA/CAAAAAAAA	./.	./.	./.	./.	./.	./.	./.	CAAAAAAA/CAAAAAAA	./.	./.	./.	./.	./.	CAAAAAAA/CAAAAAAA	./.	CAAAAAAAA/CAAAAAAAA	./.	./.	CAAAAAAA/CAAAAAAA	./.	./.	./.	./.	./.	./.	./.	./.	CAAAAAAA/CAAAAAAA	./.	./.
InDel 950	A1	18420907	GGAGAGAGAGAGA/GGAGAGAGAGAGA	GGAGAGAGAGAGA/GGAGAGAGAGAGA	GGAGAGAGAGAGA/GGAGAGAGAGAGA	GGAGAGAGAGAGA/GGAGAGAGAGAGA	./.	GGAGAGAGAGAGA/GGAGAGAGAGAGA	GGAGAGAGAGAGA/GGAGAGAGAGAGA	GGAGAGAGAGAGA/GGAGAGAGAGAGA	GGAGAGAGAGAGA/GGAGAGAGAGAGA	GGAGAGAGAGAGA/GGAGAGAGAGAGA	GGAGAGAGAGAGA/GGAGAGAGAGAGA	GGAGAGAGAGAGA/GGAGAGAGAGAGA	GGAGAGAGAGAGA/GGAGAGAGAGAGA	./.	./.	GGAGAGAGAGAGA/GGAGAGAGAGAGA	GGAGAGAGAGAGA/GGAGAGAGAGAGA	./.	./.	GGAGAGAGAGAGA/GGAGAGAGAGAGA	GGAGAGAGAGAGA/GGAGAGAGAGAGA	GGAGAGAGAGAGA/GGAGAGAGAGAGA	GGAGAGAGAGAGA/GGAGAGAGAGAGA	GGAGAGAGAGAGA/GGAGAGAGAGAGA	GGAGAGAGAGAGA/GGAGAGAGAGAGA	GGAGAGAGAGAGA/GGAGAGAGAGAGA	GGAGAGAGAGAGA/GGAGAGAGAGAGA	GGAGAGAGAGAGA/GGAGAGAGAGAGA	GGAGAGAGAGAGA/GGAGAGAGAGAGA	GGAGAGAGAGAGA/GGAGAGAGAGAGA	GGAGAGAGAGAGA/GGAGAGAGAGAGA	GGAGAGAGAGAGA/GGAGAGAGAGAGA	GGAGAGAGAGAGA/GGAGAGAGAGAGA	GGAGAGAGAGAGA/GGAGAGAGAGAGA	GGAGAGAGAGAGA/GGAGAGAGAGAGA	GGAGAGAGAGAGA/GGAGAGAGAGA	GGAGAGAGAGAGA/GGAGAGAGAGAGA	GGAGAGAGAGAGA/GGAGAGAGAGAGA	GGAGAGAGAGAGA/GGAGAGAGAGAGA	GGAGAGAGAGAGA/GGAGAGAGAGAGA	GGAGAGAGAGAGA/GGAGAGAGAGAGA	GGAGAGAGAGAGA/GGAGAGAGAGAGA	GGAGAGAGAGAGA/GGAGAGAGAGAGA	GGAGAGAGAGAGA/GGAGAGAGAGAGA	GGAGAGAGAGAGA/GGAGAGAGAGAGA	GGAGAGAGAGAGA/GGAGAGAGAGAGA	./.
InDel 951	A1	18453091	ATTTTTTT/ATTTTTTT	./.	./.	ATTTTTTTT/ATTTTTTTT	./.	./.	./.	./.	./.	./.	./.	./.	./.	./.	./.	./.	./.	./.	./.	./.	./.	./.	./.	./.	./.	./.	./.	./.	./.	./.	./.	./.	./.	./.	./.	./.	./.	./.	./.	./.	ATTTTTTTT/ATTTTTTTT	./.	./.	ATTTTTTTTT/ATTTTTTTTT	./.	./.	./.
InDel 952	A1	18454745	GAAAA/GAAAA	GAAA/GAAA	GAAA/GAAA	GAAA/GAAA	GAAA/GAAA	GAAA/GAAA	GAAA/GAAA	GAAA/GAAA	GAAA/GAAA	GAAA/GAAA	GAAA/GAAA	GAAA/GAAA	GAAA/GAAA	./.	./.	GAAA/GAAA	GAAA/GAAA	./.	./.	GAAA/GAAA	GAAA/GAAA	GAAA/GAAA	GAAA/GAAA	GAAA/GAAA	GAAA/GAAA	GAAA/GAAA	GAAA/GAAA	GAAA/GAAA	GAAA/GAAA	GAAA/GAAA	GAAA/GAAA	GAAA/GAAA	GAAA/GAAA	GAAA/GAAA	GAAA/GAAA	GAAA/GAAA	GAAA/GAAA	GAAA/GAAA	GAAA/GAAA	GAAA/GAAA	GAAA/GAAA	GAAA/GAAA	GAAA/GAAA	GAAA/GAAA	GAAA/GAAA	GAAA/GAAA	GAAA/GAAA
InDel 953	A1	18455057	CG/CG	C/C	C/C	C/C	C/C	C/C	C/C	C/C	C/C	C/C	C/C	C/C	C/C	./.	./.	C/C	C/C	./.	./.	C/C	C/C	C/C	C/C	C/C	C/C	C/C	C/C	C/C	C/C	C/C	C/C	C/C	C/C	C/C	C/C	C/C	C/C	C/C	C/C	C/C	C/C	C/C	C/C	C/C	C/C	C/C	C/C
InDel 954	A1	18455908	GGAAGAAGAAG/GGAAGAAGAAG	GGAAGAAG/GGAAGAAG	GGAAGAAG/GGAAGAAG	GGAAGAAG/GGAAGAAG	GGAAGAAG/GGAAGAAG	GGAAGAAG/GGAAGAAG	GGAAGAAG/GGAAGAAG	GGAAGAAG/GGAAGAAG	GGAAGAAG/GGAAGAAG	GGAAGAAG/GGAAGAAG	./.	GGAAGAAG/GGAAGAAG	GGAAGAAG/GGAAGAAG	./.	./.	GGAAGAAG/GGAAGAAG	GGAAGAAG/GGAAGAAG	./.	./.	GGAAGAAG/GGAAGAAG	GGAAGAAG/GGAAGAAG	GGAAGAAG/GGAAGAAG	GGAAGAAG/GGAAGAAG	GGAAGAAG/GGAAGAAG	GGAAGAAG/GGAAGAAG	GGAAGAAG/GGAAGAAG	GGAAGAAG/GGAAGAAG	GGAAGAAG/GGAAGAAG	GGAAGAAG/GGAAGAAG	GGAAGAAG/GGAAGAAG	GGAAGAAG/GGAAGAAG	GGAAGAAG/GGAAGAAG	GGAAGAAG/GGAAGAAG	GGAAGAAG/GGAAGAAG	GGAAGAAG/GGAAGAAG	./.	./.	GGAAGAAG/GGAAGAAG	GGAAGAAG/GGAAGAAG	GGAAGAAG/GGAAGAAG	GGAAGAAG/GGAAGAAG	GGAAGAAG/GGAAGAAG	GGAAGAAG/GGAAGAAG	./.	GGAAGAAG/GGAAGAAG	GGAAGAAG/GGAAGAAG	./.
InDel 955	A1	18457373	GT/GT	G/G	./.	G/G	./.	./.	./.	./.	./.	./.	./.	./.	./.	./.	./.	./.	G/G	./.	./.	G/G	G/G	G/G	./.	./.	./.	G/G	G/G	./.	./.	./.	./.	G/G	G/G	G/G	G/G	./.	./.	./.	./.	./.	./.	./.	G/G	./.	G/G	G/G	./.
InDel 956	A1	18459475	GTTTTTTTT/GTTTTTTTT	GTTTTTTTT/GTTTTTTTT	GTTTTTTTT/GTTTTTTTT	GTTTTTTTT/GTTTTTTTT	GTTTTTTTT/GTTTTTTTT	GTTTTTTTT/GTTTTTTTT	GTTTTTTTT/GTTTTTTTT	GTTTTTTTT/GTTTTTTTT	GTTTTTTTT/GTTTTTTTT	GTTTTTTTT/GTTTTTTTT	GTTTTTTTT/GTTTTTTTT	GTTTTTTTT/GTTTTTTTT	GTTTTTTTT/GTTTTTTTT	./.	./.	GTTTTTTTT/GTTTTTTTT	GTTTTTTTT/GTTTTTTTT	./.	./.	GTTTTTTTT/GTTTTTTTT	GTTTTTTTT/GTTTTTTTT	GTTTTTTTT/GTTTTTTTT	GTTTTTTTT/GTTTTTTTT	GTTTTTTTT/GTTTTTTTT	GTTTTTTTT/GTTTTTTTT	GTTTTTTTT/GTTTTTTTT	GTTTTTTTT/GTTTTTTTT	GTTTTTTTT/GTTTTTTTT	GTTTTTTTT/GTTTTTTTTTTT	GTTTTTTTT/GTTTTTTTT	GTTTTTTTT/GTTTTTTTT	GTTTTTTTT/GTTTTTTTT	GTTTTTTTT/GTTTTTTTT	GTTTTTTTT/GTTTTTTTT	GTTTTTTTT/GTTTTTTTT	GTTTTTTTT/GTTTTTTTT	GTTTTTTTT/GTTTTTTTT	GTTTTTTTT/GTTTTTTTT	GTTTTTTTT/GTTTTTTTT	GTTTTTTTT/GTTTTTTTT	GTTTTTTTT/GTTTTTTTT	GTTTTTTTT/GTTTTTTTT	GTTTTTTTT/GTTTTTTTT	GTTTTTTTT/GTTTTTTTT	GTTTTTTTT/GTTTTTTTT	GTTTTTTTT/GTTTTTTTT	GTTTTTTTT/GTTTTTTTT
InDel 957	A1	18477022	CATAT/CATAT	./.	./.	./.	./.	./.	./.	./.	./.	./.	./.	./.	./.	./.	./.	./.	./.	./.	./.	./.	./.	./.	./.	./.	./.	./.	./.	./.	./.	./.	./.	./.	./.	./.	./.	./.	./.	./.	./.	./.	CAT/CAT	CAT/CAT	./.	./.	./.	./.	./.
InDel 958	A1	18504240	GCTTCTTCTTCTTCT/GCTTCTTCTTCTTCT	./.	./.	./.	./.	./.	GCTTCTTCTTCTTCT/GCTTCTTCTTCTTCT	./.	GCTTCTTCTTCTTCT/GCTTCTTCTTCTTCT	GCTTCTTCTTCTTCT/GCTTCTTCTTCTTCT	./.	./.	./.	./.	./.	./.	./.	./.	./.	./.	GCTTCTTCTTCTTCT/GCTTCTTCTTCTTCTTCT	GCTTCTTCTTCTTCT/GCTTCTTCTTCTTCT	./.	./.	GCTTCTTCTTCTTCT/GCTTCTTCTTCTTCT	GCTTCTTCTTCTTCT/GCTTCTTCTTCTTCT	./.	GCTTCTTCTTCTTCT/GCTTCTTCTTCTTCT	GCTTCTTCTTCTTCT/GCTTCTTCTTCTTCT	GCTTCTTCTTCTTCT/GCTTCTTCTTCTTCT	./.	GCTTCTTCTTCTTCT/GCTTCTTCTTCTTCT	./.	./.	GCTTCTTCTTCTTCT/GCTTCTTCTTCTTCT	./.	GCTTCTTCTTCTTCT/GCTTCTTCTTCTTCT	./.	./.	./.	./.	./.	./.	GCTTCTTCTTCTTCT/GCTTCTTCTTCTTCT	./.	GCTTCTTCTTCTTCT/GCTTCTTCTTCTTCT	GCTTCTTCTTCTTCT/GCTTCTTCTTCTTCT
InDel 959	A1	18504764	ATTTT/ATTTT	ATTTT/ATTTT	./.	./.	./.	./.	ATTTT/ATTTT	ATTTT/ATTTT	./.	ATTTT/ATTTT	./.	./.	ATTTT/ATTTT	./.	./.	./.	./.	./.	./.	./.	./.	./.	ATTTT/ATTTT	./.	ATTTT/ATTTT	ATTTT/ATTTT	./.	./.	ATTTT/ATTTT	./.	./.	ATTTT/ATTTT	ATTTT/ATTTT	./.	ATTTT/ATTTT	ATTTT/ATTTT	ATTTT/ATTTT	ATTTT/ATTTT	ATTTT/ATTTT	./.	./.	ATTTT/ATTTT	./.	ATTTT/ATTTT	./.	ATTTT/ATTT	ATTTT/ATTTT
InDel 960	A1	18505166	ATTTTTTTT/ATTTTTTTT	ATTTTTTTT/ATTTTTTTTT	./.	ATTTTTTTT/ATTTTTTTT	ATTTTTTTT/ATTTTTTTT	./.	ATTTTTTTT/ATTTTTTTT	./.	ATTTTTTTT/ATTTTTTTT	ATTTTTTTT/ATTTTTTTT	./.	ATTTTTTTT/ATTTTTTTT	./.	./.	./.	ATTTTTTTT/ATTTTTTTT	ATTTTTTTT/ATTTTTTTTT	./.	./.	ATTTTTTTTT/ATTTTTTTTT	ATTTTTTTT/ATTTTTTTT	ATTTTTTTT/ATTTTTTTT	./.	ATTTTTTTT/ATTTTTTTT	./.	ATTTTTTTT/ATTTTTTTT	./.	ATTTTTTTT/ATTTTTTTT	ATTTTTTTT/ATTTTTTTT	./.	ATTTTTTTT/ATTTTTTTT	ATTTTTTTT/ATTTTTTTTT	./.	ATTTTTTTT/ATTTTTTTTT	ATTTTTTTT/ATTTTTTTT	ATTTTTTTT/ATTTTTTTT	./.	./.	ATTTTTTTT/ATTTTTTTT	./.	./.	./.	ATTTTTTTT/ATTTTTTTT	./.	ATTTTTTTT/ATTTTTTTTT	./.	./.
InDel 961	A1	18505801	CAAAAAAAA/CAAAAAAAA	CAAAAAAAA/CAAAAAAAA	CAAAAAAAA/CAAAAAAAA	./.	./.	./.	./.	./.	CAAAAAAAA/CAAAAAAAAA	./.	CAAAAAAAA/CAAAAAAAA	./.	CAAAAAAAAA/CAAAAAAAAA	./.	./.	./.	./.	./.	./.	./.	./.	./.	./.	./.	CAAAAAAAA/CAAAAAAAA	./.	./.	CAAAAAAAA/CAAAAAAAA	CAAAAAAAA/CAAAAAAAA	./.	CAAAAAAAA/CAAAAAAAAA	./.	./.	./.	./.	CAAAAAAAA/CAAAAAAAA	./.	./.	./.	CAAAAAAAA/CAAAAAAAAA	CAAAAAAAAA/CAAAAAAAAA	./.	./.	./.	./.	./.	./.
InDel 962	A1	18509859	C/C	./.	CG/CG	CG/CG	CG/CG	CG/CG	CG/CG	./.	CG/CG	CG/CG	./.	./.	CG/CG	./.	./.	CG/CG	CG/CG	./.	./.	CG/CG	CG/CG	CG/CG	./.	CG/CG	CG/CG	./.	./.	./.	CG/CG	./.	./.	CG/CG	CG/CG	./.	CG/CG	./.	CG/CG	CG/CG	./.	CG/CG	./.	CG/CG	./.	./.	CG/CG	CG/CG	CG/CG
InDel 963	A1	18612495	ATTTTT/ATTTTT	ATTTTT/ATTTTT	ATTTTT/ATTTTT	ATTTTT/ATTTTT	ATTTTT/ATTTTT	ATTTTT/ATTTTT	ATTTTT/ATTTTT	./.	ATTTTT/ATTTTT	ATTTTT/ATTTTT	ATTTTT/ATTTTT	ATTTTT/ATTTTT	ATTTTT/ATTTTT	./.	./.	ATTTTT/ATTTTT	ATTTTT/ATTTTT	./.	./.	ATTTTT/ATTTTT	ATTTTT/ATTTTT	ATTTTT/ATTTTT	ATTTTT/ATTTTT	ATTTTT/ATTTTT	ATTTTT/ATTTTT	ATTTTT/ATTTTT	ATTTTT/ATTTTT	ATTTTT/ATTTTT	ATTTTT/ATTTTT	ATTTTT/ATTTTT	ATTTTT/ATTTTT	ATTTTT/ATTTTT	ATTTTT/ATTTTT	ATTTTT/ATTTTT	ATTTTT/ATTTTT	ATTTTT/ATTTTT	ATTTTT/ATTTTT	ATTTTT/ATTTTT	ATTTTT/ATTTTT	ATTTTT/ATTTT	ATTTTT/ATTTTT	ATTTTT/ATTTTT	ATTTTT/ATTTTT	ATTTTT/ATTTTT	ATTTTT/ATTTTT	ATTTTT/ATTTTT	ATTTTT/ATTTTT
InDel 964	A1	18614364	TAAAAAAA/TAAAAAAA	./.	./.	./.	./.	./.	./.	./.	./.	./.	./.	./.	./.	./.	./.	./.	./.	./.	./.	./.	./.	./.	./.	./.	./.	./.	./.	TAAAAAAAA/TAAAAAAAA	./.	./.	./.	./.	./.	./.	./.	./.	./.	TAAAAAAAA/TAAAAAAAA	./.	./.	TAAAAAAAA/TAAAAAAAA	./.	./.	./.	./.	./.	./.
InDel 965	A1	18614829	TAAAAAAAAAAA/TAAAAAAAAAAA	./.	./.	./.	TAAAAAAAAAA/TAAAAAAAAAA	./.	./.	./.	./.	./.	./.	./.	./.	./.	./.	./.	./.	./.	./.	./.	./.	./.	./.	./.	./.	./.	./.	./.	./.	./.	./.	./.	./.	./.	./.	TAAAAAAAAAA/TAAAAAAAAAA	./.	./.	./.	./.	./.	./.	./.	./.	./.	./.	./.
[truncated: 60,977 more rows]
[truncated: 3 more columns]
