# Supplementary material for: Genomic and Transcriptomic Analysis Identified Gene Clusters and Candidate Genes for Oil Content in Peanut (Arachis hypogaea L.)
Source: Plant Mol Biol Report. 2018 Jun 23;36(3):518–29. doi: 10.1007/s11105-018-1088-9 (PMC6061501; doi:10.1007/s11105-018-1088-9)
Supplement: Supplementary file 3 — (XLSX 12 kb) [file 11105_2018_1088_MOESM3_ESM.xlsx]

## Sheet: Sheet1
Title ：Genetic variants associated analysis and differential expression analysis of oil content in peanut (Arachis hypogaea L.)
Author：XiaohuaWang, Ping Xu, Liang Yin， Yan Ren, Shuangling Li, Yanmao Shi, Thomas D Alcock, Qing Xiong，Wei Qian，Xiaoyuan Chi, Manish K Pandey, Rajeev K Varshey, Mei Yuan1*
Table S3. InDel loci associated with oil content traits at five environments in the peanut panel
Traits	Markers	Chromosome	Position	P values	PVE(%)	Environments
Oil Content	InDel1131	A1	34495950	0.00036	0.30615	OilContent-2016QD1
Oil Content	InDel1131	A1	34495950	0.00019	0.34069	OilContent-BLUP
Oil Content	InDel1542	A1	87356428	4.66e-05	0.42543	OilContent-2015QD
Oil Content	InDel1706	A1	90271821	9.48e-05	0.27933	OilContent2016-QD2
Oil Content	InDel2037	A1	95486898	6.57e-05	0.28998	OilContent2016-QD2
Oil Content	InDel2037	A1	95486898	0.000356	0.30766	OilContent-BLUP
Oil Content	InDel4191	A2	78425052	0.000156	0.26465	OilContent2016-QD2
Oil Content	InDel4191	A2	78425052	0.000467	0.29375	OilContent-BLUP
Oil Content	InDel5040	A3	491125	0.000664	0.27512	OilContent-2016QD1
Oil Content	InDel5700	A3	8819086	0.000374	0.29693	OilContent-2016LX
Oil Content	InDel6418	A3	25151910	0.000128	0.2705	OilContent2016-QD2
Oil Content	InDel6418	A3	25151910	0.000517	0.28771	OilContent-2016QD1
Oil Content	InDel6418	A3	25151910	9.55e-05	0.37776	OilContent-BLUP
Oil Content	InDel9216	A4	296696	3.47e-05	0.30823	OilContent2016-QD2
Oil Content	InDel10523	A4	60457589	1.3e-05	0.50168	OilContent-2015QD
Oil Content	InDel12009	A5	2137027	0.000418	0.29136	OilContent-2016LX
Oil Content	InDel13077	A5	23669946	4.26e-05	0.43067	OilContent-2015QD
Oil Content	InDel15957	A6	14054256	4.26e-05	0.43067	OilContent-2015QD
Oil Content	InDel16200	A6	19788220	4.66e-05	0.42543	OilContent-2015QD
Oil Content	InDel16859	A6	88260062	0.000654	0.27587	OilContent-2016QD1
Oil Content	InDel19295	A7	41424269	0.000276	0.24747	OilContent2016-QD2
Oil Content	InDel19601	A7	61207224	0.000264	0.3222	OilContent-2016QD1
Oil Content	InDel19601	A7	61207224	0.000499	0.29039	OilContent-BLUP
Oil Content	InDel21696	A8	30838257	0.000544	0.28508	OilContent-2016QD1
Oil Content	InDel22317	A8	42061010	1.98e-05	0.47607	OilContent-2015QD
Oil Content	InDel23061	A9	2035680	3.24e-05	0.44679	OilContent-2015QD
Oil Content	InDel23454	A9	9583583	9.33e-05	0.38584	OilContent-2015QD
Oil Content	InDel24098	A9	53956083	4.6e-05	0.42622	OilContent-2015QD
Oil Content	InDel24739	A9	104813695	4.26e-05	0.43067	OilContent-2015QD
Oil Content	InDel30694	B1	130615990	4.66e-05	0.42543	OilContent-2015QD
Oil Content	InDel31001	B1	134729157	4.26e-05	0.43067	OilContent-2015QD
Oil Content	InDel33398	B2	98604074	8.77e-05	0.3721	OilContent-2016LX
Oil Content	InDel34392	B3	2753408	0.000227	0.25341	OilContent2016-QD2
Oil Content	InDel40116	B4	21814602	0.000215	0.32499	OilContent-2016LX
Oil Content	InDel41520	B4	125079948	4.26e-05	0.43067	OilContent-2015QD
Oil Content	InDel41661	B4	127849985	4.26e-05	0.43067	OilContent-2015QD
Oil Content	InDel42302	B5	2828011	4.66e-05	0.42543	OilContent-2015QD
Oil Content	InDel42376	B5	3795502	5.48e-05	0.41613	OilContent-2015QD
Oil Content	InDel44583	B5	126779808	3.54e-05	0.44148	OilContent-2015QD
Oil Content	InDel45522	B5	146196585	0.000311	0.24385	OilContent2016-QD2
Oil Content	InDel47632	B6	71556073	0.000633	0.27754	OilContent-2016QD1
Oil Content	InDel51319	B7	98647041	0.00038	0.30336	OilContent-2016QD1
Oil Content	InDel51475	B7	105525017	0.000599	0.28031	OilContent-2016QD1
Oil Content	InDel53828	B8	33400604	8.56e-05	0.39069	OilContent-2015QD
Oil Content	InDel53828	B8	33400604	0.000524	0.28017	OilContent-2016LX
Oil Content	InDel53828	B8	33400604	0.000228	0.33086	OilContent-BLUP
Oil Content	InDel54171	B8	87754293	0.000556	0.28401	OilContent-2016QD1
Oil Content	InDel60380	B10	94138008	4.66e-05	0.42543	OilContent-2015QD
