# Supplementary material for: Genomic and Transcriptomic Analysis Identified Gene Clusters and Candidate Genes for Oil Content in Peanut (Arachis hypogaea L.)
Source: Plant Mol Biol Report. 2018 Jun 23;36(3):518–29. doi: 10.1007/s11105-018-1088-9 (PMC6061501; doi:10.1007/s11105-018-1088-9)
Supplement: Supplementary file 4 — (XLSX 24388 kb) [file 11105_2018_1088_MOESM4_ESM.xlsx]

## Sheet: All 49 cultivars expression
Title ：Genetic variants associated analysis and differential expression analysis of oil content in peanut (Arachis hypogaea L.)
Author：XiaohuaWang, Ping Xu, Liang Yin， Yan Ren, Shuangling Li, Yanmao Shi, Thomas D Alcock, Qing Xiong，Wei Qian，Xiaoyuan Chi, Manish K Pandey, Rajeev K Varshey, Mei Yuan1*
Table S4. The average genes expression in peanut panl by transcriptome sequencing.(Number in column were FPKM-agment Per Kilobase of exon model per Million mapped reads)
Genes	Chromosome	Start	Stop	1	2	3	4	5	6	7	8	9	10	11	12	13	14	15	16	17	18	19	20	21	22	23	24	25	26	27	28	29	30	31	32	33	34	35	36	37	38	39	40	41	42	43	44	45	46
LOC107457603	A01	63347	68427	5	1	0	0	3	5	8	8	2	7	1	4	0	2	6	5	2	5	3	6	1	1	5	2	4	1	5	1	4	6	3	2	1	3	8	2	4	1	8	2	2	7	6	4	1	4
LOC107483818	A01	77253	98700	0	0	0	0	0	0	0	0	0	0	0	0	0	0	0	0	0	0	0	0	0	0	0	0	0	0	0	0	0	0	0	0	0	0	0	0	0	0	0	0	0	0	0	0	0	0
LOC107485450	A01	98861	106505	6	0	1	0	0	2	1	1	3	2	0	0	0	1	0	0	0	2	2	2	2	0	3	3	0	0	1	2	0	0	2	1	2	1	0	0	1	0	2	0	2	0	0	0	2	2
LOC107494118	A01	111070	115501	0	0	0	0	0	0	0	0	0	0	0	0	0	0	0	0	0	0	0	1	0	0	0	0	0	0	0	0	0	0	0	0	0	0	0	0	0	0	0	0	0	0	0	0	0	0
LOC107483914	A01	144823	148350	0	0	0	0	0	0	0	0	0	0	0	0	0	0	0	0	0	0	0	0	0	0	0	0	0	0	0	0	0	0	0	0	0	0	0	0	0	0	0	0	0	0	0	0	0	0
LOC107488672	A01	161520	162631	0	0	0	0	0	0	0	0	0	0	0	0	0	0	0	0	0	0	0	0	0	0	0	0	0	0	0	0	0	0	0	0	0	0	0	0	0	0	0	0	0	0	0	0	0	0
LOC107483999	A01	167022	168128	0	0	0	0	0	0	0	0	0	0	0	0	0	0	0	0	0	0	0	0	0	0	0	0	0	0	0	0	0	0	0	0	0	0	0	0	0	0	0	0	0	0	0	0	0	0
LOC107471932	A01	192769	197818	4	0	3	79	0	107	89	51	70	3	10	5	1	70	3	111	2	63	93	69	80	71	99	65	87	3	71	55	51	100	9	78	75	94	84	3	103	59	59	80	3	72	2	66	70	2
LOC107473465	A01	219698	222357	3	0	1	6	2	5	5	6	1	0	0	2	0	9	1	4	0	1	7	10	3	7	12	5	2	1	3	9	6	3	0	1	9	9	4	0	2	7	4	2	0	3	1	12	3	0
LOC107484072	A01	224177	225881	0	0	0	0	0	0	0	0	0	0	0	0	0	0	0	0	0	0	0	0	0	0	0	0	0	0	0	0	0	0	0	0	0	0	0	0	1	0	0	0	0	1	0	0	0	0
LOC107475704	A01	229112	233319	0	2	0	28	0	66	35	45	30	0	0	0	0	26	0	34	0	6	24	22	27	50	56	23	28	0	35	29	31	22	0	25	28	41	40	0	38	39	26	34	0	40	2	14	31	0
LOC107488750	A01	253244	255932	0	0	0	0	0	0	0	0	0	0	0	0	0	0	0	0	0	0	0	0	0	0	0	0	0	0	0	0	0	0	0	0	0	0	0	0	0	0	0	0	0	0	0	0	0	0
LOC107476573	A01	279471	287472	9	20	32	15	19	36	24	15	23	8	6	6	8	19	21	33	16	3	19	21	11	22	25	25	21	24	19	15	17	14	16	16	19	29	22	21	13	9	10	5	19	12	14	16	6	18
LOC107477457	A01	293320	298314	14	20	46	34	25	64	31	30	35	8	36	9	8	16	19	39	10	8	22	11	10	16	23	22	20	37	24	19	19	25	22	35	10	28	8	16	30	22	18	15	7	29	10	5	18	15
LOC107479434	A01	325370	329463	4	6	6	0	2	6	10	0	1	2	3	2	6	4	9	8	0	0	6	5	10	0	0	5	4	7	2	1	3	3	12	2	5	6	5	5	4	8	13	8	3	0	1	8	7	6
LOC107480248	A01	342039	345095	119	121	175	213	160	274	160	117	164	113	144	131	128	152	162	130	224	117	184	149	124	171	161	166	238	156	160	158	138	177	143	147	113	201	122	173	146	117	210	103	114	162	122	139	134	186
LOC107484152	A01	360876	361826	1	0	0	0	0	0	0	0	0	0	0	0	1	0	0	0	6	0	0	0	0	0	0	0	0	2	0	0	0	1	0	0	0	2	0	0	0	0	0	0	0	0	0	0	0	1
LOC107484232	A01	371463	373577	0	0	0	0	0	0	0	0	0	0	0	0	0	0	0	0	0	1	0	1	0	0	0	0	0	0	1	0	0	0	0	0	2	1	0	0	0	0	0	0	0	0	0	0	0	0
LOC107484316	A01	397047	397892	0	0	0	0	0	0	0	0	0	0	0	0	0	0	0	0	0	0	0	0	0	0	0	0	0	0	0	0	0	0	0	0	0	0	0	0	0	0	0	0	0	0	0	0	0	0
LOC107486667	A01	402043	407350	20	34	50	18	19	36	37	25	56	23	35	31	25	23	42	46	31	18	31	28	30	38	55	58	32	31	28	34	38	61	37	51	33	47	32	34	52	32	37	30	24	34	29	52	37	35
LOC107482003	A01	408376	414021	5	0	2	1	0	0	0	2	4	4	0	11	2	3	3	6	0	0	0	1	1	0	3	3	1	2	0	6	1	1	1	5	2	3	3	0	1	4	2	1	0	1	0	0	1	2
LOC107488159	A01	417278	419019	0	0	0	0	0	0	1	0	0	0	0	0	0	0	0	0	0	0	0	0	0	0	0	1	0	0	0	0	0	0	0	0	0	0	0	0	0	0	0	0	0	0	0	1	0	0
LOC107484408	A01	419083	419907	6	2	4	5	6	14	28	9	5	2	10	11	14	8	17	12	16	17	13	14	3	9	8	11	9	7	7	14	8	12	16	5	5	16	4	8	10	13	5	9	9	20	4	4	6	9
LOC107482835	A01	425698	429832	20	16	7	5	16	28	11	20	10	7	19	10	6	7	13	20	10	15	13	14	16	15	21	14	28	16	20	13	7	17	22	23	9	29	21	5	11	15	7	7	9	12	16	15	9	11
LOC107481125	A01	459725	468554	0	0	0	0	3	1	0	1	0	4	4	0	0	0	0	4	0	1	0	0	0	1	1	1	1	0	1	2	1	5	2	0	6	1	7	1	2	0	0	2	2	0	0	1	0	1
LOC107484291	A01	491487	496256	24	38	25	26	21	31	30	10	27	11	18	10	16	18	30	26	20	15	16	46	34	24	48	42	39	30	21	32	34	34	45	28	37	38	46	21	14	23	27	33	33	37	9	16	22	16
LOC107485157	A01	508605	514507	2	0	13	1	8	5	5	2	2	0	0	1	3	2	5	0	1	3	6	3	5	2	2	22	2	0	3	4	4	2	3	8	1	2	0	2	8	1	1	3	3	2	2	0	1	1
LOC107489538	A01	523316	527542	1	0	5	0	1	2	6	1	0	0	0	0	0	0	1	0	0	0	0	1	0	2	2	2	0	1	0	0	0	0	0	0	1	0	1	0	0	0	1	2	0	0	3	0	0	0
LOC107490973	A01	533729	537068	50	49	47	79	73	91	50	36	66	57	57	74	20	43	59	77	26	33	68	77	76	72	59	48	74	72	64	53	68	47	47	56	48	74	74	55	58	59	74	60	65	55	42	42	54	52
LOC107488835	A01	543197	547704	1	1	2	1	4	1	4	0	1	7	2	1	1	0	4	1	0	0	0	1	0	1	0	3	13	7	6	3	6	7	1	5	5	5	3	3	0	0	1	1	2	4	3	0	2	2
LOC107484497	A01	550534	551073	0	0	0	0	1	0	0	1	0	0	0	0	0	0	2	0	0	0	0	0	0	0	0	0	0	0	1	2	0	0	2	0	0	0	5	0	1	0	0	1	0	0	0	1	1	5
LOC107484589	A01	560371	561048	0	0	0	0	0	0	0	0	0	0	0	0	0	0	0	0	0	0	0	0	0	0	0	0	0	0	0	0	0	0	0	0	0	0	0	0	0	0	0	0	0	0	0	0	0	0
LOC107491867	A01	565213	578315	4	4	2	13	5	6	4	5	12	3	1	3	0	3	8	3	5	11	8	4	7	6	10	5	2	7	3	7	1	4	1	4	5	5	1	4	12	6	2	5	1	8	1	0	3	0
LOC107493864	A01	575464	575841	0	0	1	0	0	2	0	0	0	1	1	0	0	1	1	0	0	0	0	1	7	0	1	0	2	9	1	0	0	1	1	1	1	2	2	0	5	4	0	1	0	0	0	0	0	1
LOC107494645	A01	584527	588711	110	100	105	89	78	156	141	89	92	51	80	107	61	81	75	144	62	67	102	101	79	80	111	120	105	89	97	84	107	104	111	103	96	110	103	97	84	93	100	66	108	94	59	78	70	95
LOC107484676	A01	594122	595789	0	0	0	0	0	0	0	0	0	0	0	0	0	0	0	0	0	0	0	0	0	0	0	0	0	0	0	0	0	0	0	0	0	0	0	0	0	0	0	0	0	0	0	0	0	0
LOC107484768	A01	600375	603147	37	12	32	35	34	58	47	38	19	15	42	10	17	29	29	51	26	25	26	31	33	29	35	24	30	31	18	16	14	33	34	35	27	44	25	19	29	23	28	16	23	27	19	14	20	27
LOC107495502	A01	605854	611601	43	42	31	57	40	87	47	27	47	32	36	37	35	29	36	67	25	18	39	44	51	48	46	31	39	40	47	30	56	41	48	49	49	49	39	57	33	32	59	30	35	39	29	21	55	39
LOC107460464	A01	621819	624620	98	139	154	97	122	166	164	123	146	79	111	89	70	95	93	118	62	60	135	105	113	111	160	128	139	93	92	134	98	105	107	124	124	127	98	89	114	77	98	103	90	68	65	74	79	103
LOC107484844	A01	634385	635663	0	0	0	0	0	0	0	0	0	0	0	0	0	0	0	0	0	0	0	0	0	0	0	0	0	0	0	0	0	0	0	0	0	0	0	0	0	0	0	0	0	0	0	0	0	0
LOC107461331	A01	636957	641763	16	22	24	17	11	41	30	23	28	30	21	31	20	31	37	34	16	17	41	30	25	16	27	32	22	38	13	11	20	27	28	21	15	37	8	34	25	21	28	24	20	10	16	9	23	24
LOC107462816	A01	643435	647426	0	0	0	0	0	0	0	0	0	0	0	0	0	0	0	0	0	0	0	0	0	0	0	0	0	0	0	0	0	0	0	0	0	0	0	0	0	0	0	0	0	2	0	0	0	0
LOC107463693	A01	664173	666974	101	111	117	129	120	156	144	85	126	65	76	78	38	76	97	118	41	45	81	82	85	98	115	107	119	104	116	106	95	84	99	96	91	144	94	100	89	98	90	71	91	62	79	67	77	82
LOC107465147	A01	686102	687481	11	5	7	6	9	19	5	17	9	18	17	6	5	15	15	3	1	11	11	9	15	8	15	13	11	8	7	17	12	9	4	33	9	13	9	4	6	8	14	17	5	8	7	9	10	9
LOC107484931	A01	696017	701476	0	5	8	16	3	3	9	7	1	9	0	2	0	2	4	5	8	7	6	2	1	3	4	6	9	11	8	3	0	2	8	5	6	4	5	6	10	5	2	3	1	2	3	3	2	3
LOC107465902	A01	723760	750176	113	93	97	116	60	111	97	54	72	66	79	81	25	53	93	124	48	56	72	122	85	91	119	104	101	88	73	103	67	89	79	86	77	122	106	95	108	80	90	85	57	88	60	76	57	94
LOC107485018	A01	761071	762090	0	0	0	0	0	0	0	0	0	0	0	0	0	0	0	0	0	0	0	0	0	0	0	0	0	0	0	0	0	0	0	0	0	0	0	0	0	0	0	0	0	0	0	0	0	0
LOC107485110	A01	762100	762723	0	0	0	0	0	0	0	0	0	0	0	0	0	0	0	0	0	0	0	0	0	0	0	0	0	0	0	0	0	0	0	0	0	0	0	0	0	0	0	0	0	0	0	0	0	0
LOC107467608	A01	768550	773449	6	4	13	8	8	0	11	7	13	3	5	2	1	2	6	4	4	0	8	3	1	3	9	6	12	4	6	9	6	5	9	0	6	3	7	3	4	0	4	6	2	15	5	1	2	7
LOC107469084	A01	774281	776363	6	10	16	10	7	12	5	10	6	1	6	3	1	7	11	8	5	1	6	7	21	10	16	12	10	4	5	7	7	6	6	7	6	15	9	10	4	6	14	3	13	6	7	7	4	6
LOC107470456	A01	784693	785652	17	24	20	15	12	14	22	12	30	13	11	31	20	20	16	22	17	13	16	24	13	16	30	14	18	15	16	6	14	20	12	17	18	11	18	11	19	11	10	18	17	22	4	21	11	17
LOC107472812	A01	794210	796548	68	75	96	133	88	208	133	63	122	33	58	66	37	78	61	105	71	58	128	31	48	61	100	77	103	73	49	107	55	97	103	89	77	102	63	92	60	70	87	71	74	99	60	51	32	109
LOC107485184	A01	797600	798100	0	0	0	0	0	0	0	0	0	0	0	0	0	0	0	0	0	0	0	0	0	0	0	0	0	0	0	0	0	0	0	0	0	0	0	0	0	0	0	0	0	0	0	0	0	0
LOC107485277	A01	819999	822406	0	0	0	0	0	0	0	0	0	0	0	0	0	0	0	0	0	0	0	0	0	0	0	0	0	0	0	0	0	0	0	0	0	0	0	0	0	0	0	0	0	0	0	0	0	0
LOC107472969	A01	824755	825471	119	116	123	111	97	166	126	97	156	72	91	71	73	71	127	134	84	87	114	99	132	115	128	89	130	96	127	98	86	121	110	113	96	157	104	101	117	105	95	94	103	94	75	90	95	73
LOC107473107	A01	868209	878338	414	452	596	635	678	870	583	432	549	346	388	438	397	387	471	462	496	316	640	487	400	648	626	686	741	480	525	577	524	425	720	452	519	763	472	540	476	459	604	605	446	605	429	425	437	510
LOC107473256	A01	901497	903416	0	4	5	4	0	2	1	10	0	0	0	1	5	1	0	1	2	1	0	1	0	0	0	1	0	1	0	0	1	1	6	0	2	4	4	1	0	0	2	5	3	6	0	1	0	3
LOC107473350	A01	904383	911154	213	201	224	230	194	371	274	239	241	137	218	142	89	105	223	270	111	118	232	257	244	218	354	294	241	225	235	221	216	191	324	189	224	318	220	222	275	231	273	228	184	251	188	181	177	179
LOC107485358	A01	919523	924229	33	12	17	22	13	32	25	26	16	8	8	10	22	19	18	18	11	15	21	20	28	22	26	17	13	27	22	21	28	21	22	28	23	23	14	13	11	21	14	24	26	10	17	10	11	17
LOC107473544	A01	930150	942156	137	120	116	127	40	131	115	108	91	89	114	134	104	149	117	133	100	68	160	127	130	117	73	121	119	96	105	126	149	163	154	126	142	167	184	162	119	133	121	106	105	104	125	102	138	109
LOC107485451	A01	975929	977623	1	0	1	0	0	0	0	1	0	0	0	0	0	0	0	0	2	1	0	0	2	0	0	0	0	0	0	1	0	0	0	0	0	1	0	0	0	0	0	0	0	0	0	1	0	0
LOC107473816	A01	1003519	1007207	108	151	127	139	88	132	114	113	129	126	125	117	72	89	127	109	69	78	123	143	120	163	174	155	132	89	178	125	128	95	107	84	130	142	123	71	92	148	125	148	127	91	143	113	123	94
LOC107485624	A01	1012438	1015855	0	0	0	0	0	0	0	0	0	0	0	0	0	0	0	0	0	0	0	0	0	0	0	0	0	0	0	0	0	0	0	0	0	0	0	0	0	0	0	0	0	0	0	0	0	0
LOC107474210	A01	1016669	1017593	2	11	13	14	0	3	10	14	1	11	16	3	14	2	2	2	0	23	2	0	17	3	25	3	1	1	0	1	1	2	3	8	11	0	0	3	6	2	0	0	7	1	0	8	0	0
LOC107473905	A01	1018138	1020797	51	21	19	17	22	38	38	17	32	22	37	36	33	30	35	27	19	24	36	26	34	25	52	19	35	22	51	27	22	35	38	26	33	45	23	27	38	39	23	17	28	26	24	23	50	28
LOC107474382	A01	1033277	1035007	31	96	171	166	11	128	116	38	128	91	128	4	17	89	92	239	55	94	120	118	87	52	129	112	9	116	2	95	114	2	63	95	101	113	15	2	123	171	102	76	57	84	4	98	6	93
LOC107474663	A01	1037443	1038701	2	5	1	2	4	8	4	1	2	0	0	2	0	1	0	2	0	1	5	4	2	5	4	6	2	4	3	0	4	11	2	6	0	4	1	6	2	0	2	2	0	7	9	3	2	0
LOC107474465	A01	1039402	1045361	28	57	32	15	35	34	35	39	32	25	22	29	14	15	34	34	35	18	34	34	35	30	37	23	61	40	39	21	27	29	44	31	28	38	18	30	41	28	20	27	31	28	11	28	24	25
LOC107474902	A01	1052416	1054212	4	1	5	10	17	23	30	7	59	1	3	3	2	8	2	16	14	8	7	5	1	4	16	2	5	10	9	20	7	5	7	8	5	12	8	6	10	2	8	1	2	5	2	0	5	3
LOC107485717	A01	1083337	1087720	27	38	40	56	102	123	66	38	83	9	36	13	30	59	22	36	44	53	38	38	26	49	73	68	58	31	47	43	44	38	86	81	42	130	98	79	55	17	27	26	26	33	62	22	27	34
LOC107475053	A01	1089312	1089842	1143	1105	1292	1006	1059	940	1202	1012	1091	951	1121	872	1239	1059	873	1116	927	917	1267	1025	893	1292	848	673	1380	866	1349	984	1394	1148	1112	1056	823	1321	1040	1105	917	826	1379	884	948	1106	1132	1183	986	938
LOC107475143	A01	1093784	1094338	28	31	17	50	21	7	21	12	13	28	14	19	4	13	30	14	4	9	33	26	17	45	15	19	18	20	36	24	66	13	30	27	33	14	20	11	8	13	32	23	15	18	23	31	4	10
LOC107489047	A01	1106548	1114160	61	45	30	48	52	40	33	57	35	34	38	42	61	53	52	21	68	32	30	27	43	43	33	37	71	37	35	44	59	59	76	54	49	72	44	69	32	51	74	44	81	79	43	101	58	57
LOC107475232	A01	1117340	1119010	117	71	86	64	82	79	86	74	73	70	106	67	75	82	113	81	47	75	87	116	99	114	103	113	81	78	83	69	72	85	92	83	83	100	94	85	114	56	92	65	76	75	62	61	72	94
LOC107489138	A01	1136449	1138419	0	1	0	1	4	3	3	3	7	0	0	1	0	1	0	0	1	0	4	1	0	1	1	2	2	2	2	0	0	2	4	2	1	2	0	0	1	1	1	0	0	1	3	0	0	0
LOC107475556	A01	1159986	1164625	39	47	43	49	44	48	47	44	50	40	36	53	34	50	49	63	25	38	42	31	35	34	27	29	75	50	47	51	29	36	37	37	37	94	43	46	27	40	29	58	24	25	35	21	31	27
LOC107485797	A01	1166228	1177415	0	0	0	0	0	0	0	0	0	0	0	0	0	0	0	0	0	0	0	0	0	0	0	0	0	0	0	0	0	0	0	0	0	0	0	0	0	0	0	0	0	0	2	0	0	0
LOC107485882	A01	1182754	1183917	0	0	0	0	0	0	0	0	0	0	0	0	0	0	0	0	0	0	0	0	0	0	0	0	0	0	0	0	0	0	0	0	0	0	0	0	0	0	0	0	0	0	0	0	0	0
LOC107475642	A01	1184754	1190208	140	180	224	167	171	275	261	247	223	126	194	198	101	147	209	232	112	123	222	235	163	161	261	188	195	182	163	223	185	167	230	159	210	178	157	193	214	205	231	265	197	219	131	156	200	196
LOC107485971	A01	1193602	1194870	0	0	0	0	0	0	0	0	0	0	1	0	0	0	0	0	0	0	1	0	0	0	0	0	0	0	0	0	0	0	0	0	0	0	0	1	0	0	0	0	0	3	1	0	0	0
LOC107475788	A01	1196845	1201599	37	49	44	40	28	59	34	39	23	28	57	51	25	32	39	41	32	23	71	36	36	54	37	50	34	26	37	37	38	43	70	43	38	60	46	34	39	34	64	49	54	32	23	38	29	42
LOC107475882	A01	1206280	1215181	52	66	38	46	27	66	75	63	58	23	53	58	8	15	100	46	25	20	45	38	70	39	62	88	49	61	63	34	39	52	53	58	48	72	49	39	66	61	39	43	47	25	40	52	45	50
LOC107476064	A01	1220506	1222557	169	91	119	119	167	169	179	127	114	114	100	139	108	78	148	201	105	145	134	114	193	160	121	130	173	74	142	153	158	145	128	132	128	148	95	91	106	89	93	148	144	122	73	88	125	155
LOC107486067	A01	1225955	1229680	0	0	0	0	0	0	1	0	0	0	0	0	0	1	0	0	0	0	0	0	0	0	0	1	0	0	0	0	0	0	0	0	2	0	0	0	0	0	0	0	0	0	0	0	0	0
LOC107476156	A01	1231406	1231789	0	0	0	0	0	0	0	0	0	0	0	0	0	0	0	1	0	0	0	0	0	0	0	0	0	0	0	0	0	0	0	0	0	0	0	0	0	0	0	0	0	0	0	0	0	0
LOC107486156	A01	1238503	1244658	0	0	0	0	0	0	0	0	0	0	0	0	0	0	0	0	1	0	0	0	0	0	0	0	0	0	0	0	0	0	0	0	0	0	0	0	0	0	0	0	0	0	0	0	0	0
LOC107476241	A01	1249216	1251855	0	0	0	1	1	0	1	0	0	0	4	0	0	0	0	12	0	0	1	3	0	0	0	1	0	2	3	0	1	3	2	10	0	1	1	0	1	2	0	0	0	0	0	1	0	0
LOC107476428	A01	1254229	1257874	0	0	0	0	0	0	0	0	0	0	0	0	0	0	0	0	0	0	0	0	0	0	0	0	0	0	0	0	0	0	0	0	0	0	0	0	0	0	0	0	0	0	0	0	0	0
LOC107486253	A01	1262422	1263299	3	3	5	3	8	18	3	12	6	4	9	3	4	2	10	4	5	1	3	9	5	4	6	1	2	8	8	5	10	10	4	10	7	3	6	4	7	14	4	1	7	10	4	4	4	3
LOC107476334	A01	1263333	1264814	15	6	6	9	10	14	12	16	18	16	15	8	5	14	14	30	3	10	12	15	22	12	14	15	7	3	13	17	15	12	11	15	9	6	10	5	12	7	17	15	7	9	10	8	6	22
LOC107476518	A01	1267683	1268184	14	26	16	17	14	28	18	17	19	16	13	21	24	27	28	19	25	17	24	21	29	29	25	24	25	20	15	21	12	17	29	25	18	17	33	18	32	12	30	22	24	14	9	14	20	30
LOC107476668	A01	1273122	1279481	19	29	31	51	33	36	44	29	41	27	42	20	19	35	45	50	14	23	64	36	43	31	49	56	39	41	36	39	42	33	56	23	54	44	38	45	58	39	54	38	38	42	42	34	30	27
LOC107486344	A01	1294422	1295615	0	0	0	0	0	0	0	0	0	0	0	0	1	0	0	0	0	0	0	0	0	0	0	0	0	0	0	0	0	0	0	0	0	0	0	0	0	0	0	0	0	0	0	0	0	0
LOC107477014	A01	1299456	1302239	0	0	0	0	0	0	0	0	0	0	0	0	0	0	0	1	0	0	1	0	0	0	0	1	0	0	0	0	0	0	1	0	0	0	1	0	0	0	0	0	0	0	0	0	0	0
LOC107477107	A01	1310560	1312221	98	130	121	144	111	227	211	134	122	89	144	120	97	112	140	174	121	68	191	163	114	138	178	142	139	120	100	158	121	133	165	92	164	159	102	106	92	120	106	103	86	120	90	79	93	106
LOC107476927	A01	1315671	1321116	29	21	38	18	20	26	19	15	24	25	42	17	17	29	41	28	10	24	46	25	22	37	37	38	26	25	17	32	34	19	34	33	31	17	19	24	30	28	16	26	31	30	22	15	20	37
LOC107477254	A01	1326446	1332699	2	2	2	1	0	3	8	4	2	2	0	0	0	4	1	9	3	0	0	0	10	0	7	2	2	0	0	2	1	2	4	2	4	10	4	0	6	3	0	1	0	2	1	0	1	2
LOC107477344	A01	1354486	1356147	481	355	334	265	236	387	857	534	632	444	409	469	283	719	601	857	306	475	426	346	706	251	543	733	167	393	221	437	448	394	939	603	562	307	592	549	429	464	307	448	464	373	193	199	263	432
LOC107477433	A01	1376231	1382985	47	77	72	64	45	55	71	75	52	50	74	55	41	57	77	69	51	41	50	90	80	82	83	95	82	79	88	73	81	60	85	75	62	92	72	76	60	57	66	36	54	44	61	60	70	61
LOC107477570	A01	1383434	1385586	15	7	11	0	7	4	8	6	15	3	6	10	9	7	4	13	3	7	13	9	3	8	5	7	6	5	6	1	6	3	7	14	4	6	3	0	3	4	0	16	18	7	2	2	1	8
LOC107486537	A01	1394968	1399730	0	0	0	0	0	0	0	0	0	0	0	0	0	0	0	0	0	0	0	0	0	0	0	0	0	0	0	0	0	0	0	0	0	0	0	0	0	0	0	0	0	0	0	0	0	0
LOC107486630	A01	1421269	1427470	0	0	1	0	4	0	0	5	0	1	1	0	0	0	1	0	0	1	0	3	0	1	1	0	1	0	0	3	0	1	0	1	0	1	0	1	0	0	1	0	1	0	0	0	0	1
LOC107477664	A01	1448035	1459344	67	68	109	77	77	136	87	63	83	44	54	53	59	73	80	83	73	50	66	68	77	82	106	84	60	63	83	75	74	71	71	79	64	88	68	83	90	66	68	64	63	82	83	44	74	67
LOC107477747	A01	1470301	1476738	434	289	379	319	404	438	360	332	316	308	318	322	250	258	401	321	214	276	370	494	409	666	494	478	559	354	705	421	367	410	517	489	427	502	473	524	423	456	427	388	362	353	421	328	373	303
LOC107477933	A01	1503361	1517026	181	143	169	212	151	291	223	130	169	98	113	103	103	108	145	244	100	115	139	176	178	177	239	158	208	128	180	171	127	183	191	188	202	228	202	229	168	161	158	191	207	133	143	123	128	172
LOC107486729	A01	1521304	1523363	25	25	6	20	7	12	10	15	16	10	22	8	11	13	15	27	21	16	14	26	13	17	23	26	32	25	23	10	16	12	19	17	18	24	19	19	16	19	22	17	10	23	16	13	18	17
LOC107477829	A01	1529433	1532519	105	104	98	89	106	128	124	88	94	67	95	113	64	58	125	129	63	52	123	125	137	101	153	137	130	111	78	117	93	97	94	92	116	115	92	105	72	57	100	97	64	76	69	61	90	82
LOC107478208	A01	1537240	1553329	0	0	0	0	0	0	0	0	0	5	0	0	3	0	1	0	0	0	2	0	0	0	0	0	2	0	0	0	0	0	0	0	2	0	0	0	0	0	0	0	1	1	0	0	2	3
LOC107478023	A01	1543284	1560150	49	37	61	31	42	75	74	42	28	24	41	41	20	27	65	62	36	24	42	44	49	55	40	50	37	47	42	44	44	39	53	57	45	60	43	38	45	34	61	58	36	33	41	41	53	46
LOC107478291	A01	1545789	1546307	0	0	0	0	0	0	4	0	0	0	0	0	1	0	0	0	0	0	1	0	0	1	0	0	1	0	0	0	0	1	1	0	1	0	1	0	0	0	0	0	0	0	0	0	0	0
LOC107478387	A01	1569727	1572154	1	1	0	0	0	0	2	0	0	0	0	0	1	3	0	4	3	0	1	0	0	0	1	0	0	0	2	0	1	4	0	3	0	0	0	1	0	0	0	0	1	0	0	2	0	1
LOC107486815	A01	1588107	1591305	0	0	0	0	0	0	0	0	0	0	0	0	0	0	0	0	0	0	0	0	0	0	0	0	0	0	0	0	0	0	0	0	0	0	0	0	0	0	0	0	0	0	0	0	0	0
LOC107478472	A01	1594728	1607301	13	7	7	20	10	32	18	19	19	3	13	5	5	10	8	7	6	10	4	7	1	15	6	9	14	12	8	19	0	3	11	13	6	22	12	7	9	7	11	1	6	8	6	1	2	12
LOC107478562	A01	1616823	1620234	141	170	176	135	174	237	188	162	172	118	122	144	91	139	183	194	127	87	190	175	174	145	198	184	200	177	170	149	140	181	140	168	148	207	143	175	185	113	153	113	153	177	109	140	134	162
LOC107478657	A01	1628914	1634730	38	14	30	32	59	52	55	32	57	52	38	49	29	67	47	105	34	39	48	39	54	40	52	65	31	65	34	37	31	18	43	46	48	44	34	23	44	44	37	63	51	27	21	16	37	52
LOC107478747	A01	1650554	1651846	121	135	142	123	107	199	161	141	151	83	87	93	87	111	107	133	106	67	151	108	47	91	176	111	181	101	119	118	121	103	123	124	92	212	136	86	107	78	151	105	94	126	61	83	84	123
LOC107478833	A01	1687699	1692043	1	1	0	0	0	0	4	1	2	0	1	3	0	0	1	3	0	0	0	0	1	1	1	0	3	0	0	1	0	0	1	0	0	3	2	3	1	4	0	1	0	1	0	0	1	1
LOC107478923	A01	1703882	1711163	19	53	33	46	37	71	37	32	44	27	29	28	18	23	45	34	26	23	41	53	41	32	40	35	61	32	31	39	41	51	53	38	39	36	32	48	41	33	33	38	30	25	28	33	29	48
LOC107479005	A01	1715212	1720024	448	416	422	387	455	543	512	427	406	298	401	394	321	374	440	556	341	306	435	445	369	376	589	468	440	373	469	399	390	406	553	412	441	571	466	491	506	418	434	426	437	396	354	317	362	456
LOC107486911	A01	1724363	1734307	0	0	2	0	0	0	0	0	0	0	0	0	0	0	1	1	0	0	0	0	0	0	0	0	1	1	0	0	2	1	0	0	0	1	1	0	0	0	0	0	0	0	2	0	0	0
LOC107479092	A01	1738736	1741041	65	63	62	55	62	96	59	86	68	53	84	57	36	47	80	77	41	28	66	65	67	55	104	86	77	56	97	71	90	82	98	76	60	111	60	67	82	83	55	80	60	87	46	49	66	51
LOC107489332	A01	1753121	1754770	1	0	0	0	1	0	4	0	2	0	3	0	0	3	0	2	3	1	0	0	0	1	1	0	2	0	0	2	0	0	1	0	1	2	1	0	1	0	0	0	1	3	0	0	1	0
LOC107486999	A01	1759701	1767677	560	639	614	788	626	986	734	580	531	494	465	480	644	717	626	656	908	608	613	669	626	693	666	688	760	541	657	650	697	643	762	701	548	801	565	548	719	602	620	569	547	618	530	579	604	567
LOC107487091	A01	1773283	1790865	247	191	226	185	198	306	309	211	215	167	181	145	189	209	202	269	231	146	207	210	208	230	254	275	304	204	224	206	167	223	236	225	172	257	209	225	180	206	225	166	158	184	170	220	155	222
LOC107487277	A01	1795555	1802769	5	22	16	10	19	9	8	9	17	12	20	13	5	7	5	18	6	7	5	16	9	12	16	13	20	8	13	28	16	16	23	11	18	20	17	8	15	6	19	34	12	7	12	6	21	4
LOC107479230	A01	1818325	1824471	69	92	119	134	86	160	177	86	73	62	111	69	66	66	109	139	56	56	112	82	83	72	155	91	107	146	75	74	100	97	96	100	92	101	59	100	97	50	88	76	64	71	79	48	63	94
LOC107479300	A01	1829866	1833658	0	0	7	7	0	7	4	0	3	2	2	0	6	2	2	2	0	0	0	2	2	6	11	1	4	2	2	8	4	4	4	2	0	4	3	1	1	0	4	5	0	5	4	4	0	4
LOC107479379	A01	1838835	1853600	240	209	221	194	211	227	234	217	178	152	191	178	87	117	218	271	118	80	146	199	226	225	271	226	223	210	219	186	192	211	216	223	184	245	241	239	199	162	212	187	201	179	188	141	171	170
LOC107479625	A01	1863636	1870145	36	46	34	25	38	65	77	65	63	30	25	57	34	30	72	76	37	48	46	53	47	40	62	46	53	38	36	42	45	50	48	43	48	82	45	40	45	24	52	34	41	58	35	25	33	55
LOC107479463	A01	1872622	1874622	71	77	72	70	45	60	58	43	45	37	54	77	73	52	83	58	35	49	38	79	91	90	65	58	103	79	95	51	77	88	49	86	65	101	76	68	86	78	73	51	68	76	62	61	72	58
LOC107479706	A01	1876795	1879490	155	124	158	163	130	170	163	132	167	100	114	122	89	111	183	154	93	87	169	150	153	143	208	207	140	134	134	172	164	163	123	172	188	171	96	99	194	148	147	152	121	165	88	150	143	131
LOC107479542	A01	1881396	1884056	77	61	80	79	92	127	110	90	90	76	76	85	38	63	89	98	83	69	104	78	67	74	126	90	92	73	60	95	112	79	108	58	94	105	61	92	89	80	98	84	81	89	65	49	70	96
LOC107479783	A01	1891648	1896213	4	19	13	25	10	41	27	11	10	8	18	6	14	11	7	19	12	13	17	9	12	19	18	18	17	13	18	31	11	8	16	14	18	31	17	21	19	20	20	11	15	19	16	7	10	18
LOC107479869	A01	1900485	1904158	23	19	33	36	46	36	32	22	33	12	20	21	23	23	24	48	32	14	25	14	24	33	33	28	34	25	46	36	28	28	31	28	28	38	25	39	20	45	41	33	27	32	25	20	34	27
LOC107479953	A01	1905169	1905924	6	10	11	19	12	15	11	4	15	10	4	4	7	8	14	14	13	5	11	8	15	11	7	11	8	12	11	16	33	15	35	30	37	12	23	8	17	18	11	21	19	5	7	5	4	11
LOC107480034	A01	1916931	1922063	234	255	364	383	309	505	434	307	398	170	241	213	174	181	253	345	199	227	274	210	204	280	356	281	389	176	311	418	324	260	339	398	289	341	240	262	369	290	281	279	325	322	216	237	231	258
LOC107480193	A01	1933348	1937100	72	70	74	89	95	79	94	81	84	57	99	114	46	70	85	88	53	84	104	115	111	109	139	92	96	66	71	77	75	57	94	99	71	109	72	67	83	89	75	69	69	127	59	49	52	72
LOC107480281	A01	1949857	1956367	72	53	77	89	88	177	100	127	79	57	88	64	56	63	109	116	87	43	97	96	78	95	125	76	113	73	92	84	82	118	133	101	63	164	110	88	104	93	94	95	59	100	93	61	63	93
LOC107480372	A01	1958359	1959762	192	172	206	210	158	360	176	173	144	145	172	173	188	201	178	214	164	179	200	198	217	195	219	187	240	173	196	199	249	251	298	209	201	244	210	191	204	239	249	164	183	173	159	204	152	183
LOC107487364	A01	1969055	1985193	145	123	123	168	119	129	143	105	150	103	135	107	88	67	137	142	76	59	136	171	124	140	215	142	132	182	156	110	96	153	156	115	132	140	124	158	118	102	146	137	101	126	99	94	78	108
LOC107480510	A01	1986558	1994440	110	157	159	114	121	173	180	130	147	103	127	119	84	99	131	187	79	71	129	139	134	99	181	145	141	164	145	113	119	101	107	125	125	212	131	105	162	121	143	113	98	101	116	82	109	93
LOC107480598	A01	2009161	2010871	65	79	87	89	55	118	112	51	87	44	76	68	58	83	70	100	59	82	77	83	78	78	104	95	68	77	77	69	66	73	86	59	84	81	87	74	89	71	75	107	52	72	28	55	52	62
LOC107480686	A01	2013593	2020489	463	424	420	517	527	646	588	406	488	310	415	342	319	326	406	536	383	372	466	471	430	488	661	538	554	372	495	539	375	404	590	542	419	613	421	438	490	442	439	419	386	455	334	369	470	470
LOC107480771	A01	2024708	2059208	198	166	256	267	218	368	240	158	209	146	183	176	118	142	225	192	139	105	211	205	193	219	286	195	293	188	232	204	225	201	250	201	197	286	232	267	239	226	238	202	151	245	149	193	203	246
LOC107481096	A01	2069725	2076284	120	160	153	159	108	217	184	149	179	95	116	105	68	97	132	162	74	53	164	148	122	121	188	155	134	117	135	144	134	151	135	121	135	181	126	135	166	107	134	115	127	126	70	128	116	155
LOC107481293	A01	2089700	2091870	99	100	109	81	73	116	63	66	71	53	100	112	63	85	135	132	59	69	101	117	126	83	108	83	116	71	86	94	60	119	131	97	104	98	95	141	78	99	94	99	89	81	65	92	81	95
LOC107481477	A01	2097970	2104843	39	16	29	25	25	26	26	28	11	10	27	46	17	15	22	43	22	14	22	23	26	24	25	22	34	20	24	21	28	26	28	24	37	38	34	35	27	37	17	17	21	36	21	29	28	18
LOC107481381	A01	2110117	2111217	7	37	42	1	1	31	0	1	2	12	5	0	10	0	0	2	1	8	0	14	1	13	0	0	3	11	6	0	36	1	1	9	18	0	0	0	20	0	50	0	0	1	0	1	1	0
LOC107489408	A01	2129736	2130314	7	9	5	5	11	14	7	4	6	7	7	6	7	3	2	14	5	1	5	4	12	10	3	3	12	6	7	3	7	6	9	9	13	13	4	5	6	2	4	14	5	5	21	5	4	7
LOC107481685	A01	2141623	2144780	93	100	103	116	88	125	129	105	107	62	87	70	52	67	123	141	70	53	102	116	93	97	146	118	105	106	115	105	103	112	132	98	116	151	117	127	86	108	97	140	89	92	87	88	91	96
LOC107487448	A01	2154686	2157286	1	0	0	0	1	0	0	0	0	0	4	0	0	1	0	2	0	0	1	0	0	0	0	0	1	0	0	0	0	0	1	3	0	0	3	0	0	0	0	0	0	1	0	1	1	3
LOC107487538	A01	2163859	2165881	0	0	0	0	0	0	0	0	0	0	0	0	0	0	0	0	0	0	0	0	0	0	0	0	0	0	0	0	0	0	0	0	0	0	0	0	0	0	0	0	0	0	0	0	0	0
LOC107481777	A01	2171261	2176567	216	258	290	251	315	340	340	217	262	142	195	243	132	203	236	325	201	159	259	234	243	246	292	289	252	243	197	263	202	196	276	276	224	296	276	304	270	227	221	237	203	230	213	190	208	206
LOC107481860	A01	2185150	2189390	35	37	32	37	35	64	53	28	39	26	65	55	24	37	64	58	31	45	66	52	33	36	53	47	43	45	30	56	39	38	38	43	31	43	45	49	68	43	40	43	37	41	37	27	36	39
LOC107487627	A01	2190742	2193386	0	0	0	0	0	0	0	0	0	0	0	0	0	0	0	0	0	0	0	0	0	0	1	0	0	0	0	0	0	0	0	0	0	0	0	0	0	0	0	0	0	0	0	0	0	0
LOC107487704	A01	2198460	2199575	0	0	0	0	0	0	0	0	0	0	0	0	0	0	0	0	0	0	0	0	0	0	0	0	0	0	0	0	0	0	0	0	0	0	0	0	0	0	0	0	0	0	0	0	0	0
LOC107487795	A01	2201843	2202988	0	0	0	0	0	0	0	0	0	0	0	0	0	0	0	0	0	0	0	0	0	0	0	0	0	0	0	0	0	0	0	0	0	0	0	0	0	0	0	0	0	0	0	0	0	0
LOC107487888	A01	2210083	2216123	0	0	0	0	0	0	0	0	0	0	0	0	0	0	0	0	0	0	0	0	0	0	0	0	0	0	0	0	0	0	0	0	0	0	0	0	0	0	0	0	0	0	0	0	0	0
LOC107487982	A01	2218541	2222847	0	0	0	0	0	0	0	0	0	0	0	0	0	0	0	0	0	0	0	0	0	0	0	0	0	0	0	0	0	0	0	0	0	0	0	0	0	0	0	0	0	0	0	0	0	0
LOC107482004	A01	2240332	2244552	10	2	8	2	4	4	5	2	3	11	1	4	6	3	2	9	5	4	2	2	7	4	9	1	6	5	6	10	14	9	6	6	10	8	7	18	2	8	4	7	12	5	9	2	7	1
LOC107482453	A01	2244993	2246216	149	159	119	114	134	167	149	167	132	96	140	113	93	153	169	148	123	83	171	133	139	163	156	133	130	128	150	121	154	142	186	120	128	170	126	117	169	154	161	105	148	140	125	100	120	112
LOC107482377	A01	2248472	2249992	28	13	23	26	29	50	27	23	24	16	16	22	23	27	27	26	33	32	41	33	17	28	33	23	25	25	17	21	20	21	42	27	23	30	30	20	32	24	26	21	23	40	8	29	12	35
LOC107482283	A01	2252704	2254053	18	26	20	39	47	68	31	24	25	17	20	18	20	33	18	26	98	14	19	11	11	22	15	12	47	8	29	51	68	77	100	57	38	93	38	38	71	24	63	46	25	39	20	25	28	35
LOC107482087	A01	2254661	2257909	42	43	44	62	29	81	42	23	50	52	33	23	42	31	53	34	43	22	44	47	59	59	53	41	59	33	46	53	32	43	47	67	51	48	49	28	65	72	55	71	39	56	54	40	38	42
LOC107482528	A01	2271377	2278502	26	42	54	47	38	76	51	29	30	34	42	49	32	37	51	64	34	57	55	41	41	65	73	47	59	45	61	53	35	38	68	56	59	56	75	83	58	51	47	46	46	62	52	47	32	67
LOC107488075	A01	2281853	2282287	0	3	2	0	2	0	3	1	0	0	1	6	0	1	1	0	0	2	3	3	4	2	3	1	0	4	0	2	1	7	3	1	0	2	3	1	0	4	0	0	2	0	0	1	0	0
LOC107488160	A01	2295608	2301352	0	0	0	0	0	0	0	0	0	0	0	0	0	0	0	0	0	0	0	0	0	0	0	0	0	0	0	0	0	0	0	0	0	0	0	0	0	0	0	0	1	0	0	0	0	0
LOC107482622	A01	2302383	2306087	21	28	11	24	12	11	13	27	20	14	24	20	16	17	17	27	11	35	24	22	18	26	31	27	20	25	19	14	21	22	26	29	18	37	17	24	22	22	21	21	19	17	17	26	27	15
LOC107482709	A01	2316107	2318143	265	267	223	233	185	333	306	262	229	230	231	308	177	227	371	371	208	167	321	285	339	271	280	192	351	264	245	252	282	324	346	255	240	378	342	239	273	248	246	229	248	255	249	267	257	271
LOC107482788	A01	2327555	2329608	108	109	107	117	112	185	130	87	136	74	83	81	51	80	123	104	68	60	120	111	74	78	133	99	122	115	90	99	79	134	99	79	83	118	88	76	94	54	96	73	61	131	85	79	53	114
LOC107482933	A01	2334664	2335176	0	0	0	0	0	0	0	0	0	0	0	0	0	0	0	0	0	0	0	0	0	0	0	0	0	0	0	0	0	0	0	0	0	0	0	0	0	0	0	0	0	0	0	0	0	0
LOC107483220	A01	2349614	2350942	55	80	62	35	60	86	84	74	55	52	84	50	34	54	81	79	47	42	67	67	55	63	89	68	53	79	51	64	45	48	61	49	53	71	40	64	85	67	63	56	51	64	55	41	68	56
LOC107483078	A01	2354832	2376627	338	458	442	468	481	539	749	557	551	272	400	389	225	262	403	527	232	184	440	352	318	372	611	506	373	348	340	367	347	348	395	372	366	514	289	309	403	262	395	286	243	321	345	285	300	330
LOC107483310	A01	2388558	2395166	132	109	143	132	115	157	145	133	112	113	123	118	91	67	179	134	71	50	137	149	174	139	147	135	141	114	144	152	136	161	171	173	111	197	133	131	157	173	127	136	145	133	150	145	127	132
LOC107488249	A01	2413393	2427986	0	0	0	0	0	0	0	0	0	0	0	0	0	0	1	0	0	0	0	0	0	0	0	1	0	0	0	0	0	0	0	0	0	0	1	2	0	0	1	0	0	0	0	1	0	1
LOC107483412	A01	2432056	2439862	140	121	149	140	114	165	151	135	133	90	133	105	75	99	183	162	70	85	146	110	160	130	208	164	139	136	128	98	107	128	136	146	111	183	119	114	136	111	146	151	119	95	85	117	111	136
LOC107483584	A01	2472623	2489005	0	0	0	0	0	0	0	0	0	0	0	0	0	0	0	0	0	0	0	0	0	0	0	0	0	0	0	0	0	0	0	0	0	0	0	0	0	0	0	0	0	0	0	0	0	0
LOC107488330	A01	2489584	2492241	0	0	0	0	0	0	0	0	0	0	0	0	0	0	0	0	0	0	0	0	0	0	0	0	0	0	0	0	0	0	0	0	0	0	0	0	0	0	0	0	0	0	0	0	0	0
LOC107483497	A01	2499074	2520115	0	0	0	0	0	0	0	0	0	5	0	0	1	0	0	5	0	0	0	1	3	0	0	1	0	20	4	0	0	3	0	3	0	0	0	0	0	0	0	0	0	0	0	1	1	0
LOC107483737	A01	2542510	2543691	0	0	0	0	0	0	0	0	0	0	0	0	0	0	0	0	0	2	1	0	0	0	0	0	0	0	0	0	0	0	0	0	0	0	0	0	0	0	0	0	0	0	0	0	0	0
LOC107488414	A01	2545830	2549299	425	282	163	284	228	404	559	338	398	343	354	316	185	147	464	500	189	117	295	265	337	276	383	328	315	186	274	286	226	322	303	285	316	325	285	232	328	308	263	294	232	230	180	209	215	387
LOC107488503	A01	2552164	2552856	0	0	0	0	0	0	0	0	0	0	0	0	0	0	0	0	0	0	0	0	0	0	0	0	0	0	0	0	0	0	0	0	0	0	0	0	0	0	0	0	0	0	0	0	0	0
LOC107489762	A01	2568814	2570698	93	64	107	68	105	163	116	130	122	134	141	136	86	71	106	102	112	110	150	83	77	112	118	102	175	67	111	91	112	140	88	149	83	139	93	83	109	97	98	128	112	107	101	111	80	98
LOC107473078	A01	2630324	2632181	5	10	4	7	19	14	26	10	10	3	8	3	15	5	4	15	10	10	8	7	8	6	8	4	15	5	7	15	4	10	24	11	5	19	15	26	3	4	12	5	1	12	5	8	6	1
LOC107473088	A01	2657539	2659295	17	21	6	4	25	12	15	1	1	20	4	8	3	6	10	8	24	2	7	9	10	20	5	9	32	14	14	22	24	19	23	27	14	13	6	6	16	7	10	17	8	11	11	32	13	32
LOC107473099	A01	2675938	2676843	0	1	2	1	1	1	4	1	9	0	0	1	0	5	5	7	3	1	2	4	1	1	4	0	2	3	2	3	2	5	3	1	2	3	1	0	4	0	2	1	3	0	0	1	1	1
LOC107490439	A01	2688901	2697984	263	211	196	236	161	328	205	159	136	148	182	135	177	179	193	245	214	139	213	152	139	208	167	161	260	119	223	174	207	285	237	179	212	312	183	174	183	205	265	186	235	247	226	239	161	271
LOC107473104	A01	2712179	2712682	1	3	4	12	4	41	9	9	7	3	2	2	6	5	0	13	23	9	7	4	1	19	3	8	18	7	9	4	7	14	10	3	2	26	9	0	8	7	1	0	2	8	2	3	5	9
LOC107470241	A01	2713630	2723249	0	1	2	1	0	0	0	1	2	0	0	1	0	1	0	1	1	0	1	0	0	0	3	1	2	4	1	0	1	0	1	0	0	2	0	0	1	1	0	0	0	3	0	0	0	0
LOC107470401	A01	2757725	2759410	0	0	0	0	0	0	0	0	0	0	0	0	0	0	0	0	0	0	0	0	0	0	0	0	0	0	0	0	0	0	0	0	0	0	0	0	0	0	0	0	0	0	0	0	0	0
LOC107490583	A01	2775501	2779635	33	38	28	21	16	35	30	30	19	19	14	16	16	41	22	26	23	20	38	16	26	144	42	36	26	34	10	13	33	29	21	19	30	26	13	33	17	36	44	32	6	31	19	26	17	20
LOC107490657	A01	2780448	2785831	26	34	29	21	17	28	65	27	38	22	25	35	33	43	30	30	26	27	43	34	12	16	51	31	24	20	11	19	15	27	33	22	26	17	21	34	15	29	34	11	15	18	8	9	13	15
LOC107470574	A01	2862091	2869079	1	2	0	0	1	8	2	4	1	2	2	0	2	3	1	7	4	1	0	1	2	0	3	1	2	2	3	1	0	5	3	3	2	7	0	0	4	4	10	1	0	5	4	1	0	4
LOC107470663	A01	2871102	2872534	0	0	0	0	0	0	0	0	0	0	0	0	0	0	0	0	0	0	0	0	0	0	0	0	0	0	0	0	0	0	0	0	0	0	0	0	0	0	0	0	0	0	0	0	0	0
LOC107473113	A01	2882152	2884897	673	457	200	224	209	237	225	209	198	402	265	367	672	482	462	235	372	309	445	287	363	290	247	391	524	274	377	349	521	966	464	348	308	434	516	471	268	332	420	447	547	328	425	635	437	414
LOC107490736	A01	2931354	2935049	0	0	0	0	0	0	1	2	0	0	0	0	1	0	0	0	0	0	0	1	0	0	0	0	1	0	0	0	0	0	0	0	0	0	0	0	0	1	1	0	0	0	0	0	0	0
LOC107490821	A01	2937174	2938972	2	0	0	1	3	4	0	3	3	0	1	2	0	1	0	2	2	1	0	1	0	2	0	0	3	0	0	2	2	0	1	0	0	0	1	2	4	1	0	2	2	0	2	1	0	0
LOC107490908	A01	2940412	2942043	3	17	15	25	16	19	19	15	15	9	11	4	14	20	9	13	22	9	10	7	14	29	20	14	23	14	22	11	12	14	7	8	10	26	23	8	25	19	17	9	7	13	5	13	14	2
LOC107470748	A01	2961813	2963892	0	0	0	0	0	0	0	0	0	0	0	0	0	0	0	0	0	0	0	0	0	0	0	0	0	0	0	0	0	0	0	0	0	0	0	0	0	0	0	0	0	0	0	0	0	0
LOC107470831	A01	2964064	2966673	0	0	0	0	0	0	0	0	0	0	0	0	0	0	0	0	0	0	0	0	0	0	0	0	0	0	0	0	0	0	0	0	0	0	0	0	0	0	0	0	0	0	0	0	0	0
LOC107470928	A01	2982761	2985212	0	0	0	0	2	0	0	0	0	0	0	0	0	2	1	0	0	0	0	1	0	0	0	0	0	0	0	0	0	1	2	0	0	0	0	0	0	0	0	0	0	0	1	0	0	0
LOC107491115	A01	2989229	2994584	6	8	8	12	2	7	5	1	2	4	10	1	6	3	1	5	3	2	7	4	8	7	8	2	2	4	0	7	4	8	3	4	6	5	7	10	6	2	3	8	6	2	7	8	3	3
LOC107471095	A01	3017196	3017609	0	0	0	0	0	0	0	0	0	0	0	0	1	0	0	0	0	0	0	0	0	0	0	0	0	0	0	0	0	0	0	0	0	0	0	0	0	0	0	0	0	0	0	0	0	0
LOC107491190	A01	3031535	3034572	163	194	225	191	157	244	327	194	191	115	110	128	151	149	165	243	157	212	179	111	47	88	240	127	192	157	128	215	130	70	207	183	164	293	153	168	144	123	99	195	92	109	130	96	137	117
LOC107473131	A01	3041154	3042467	8	4	11	15	8	20	17	9	12	2	2	2	6	4	2	10	19	1	4	7	0	5	13	6	9	9	8	15	6	3	3	5	4	6	7	14	7	14	7	10	6	5	5	8	7	4
LOC107473140	A01	3064987	3066717	4	9	11	16	6	44	18	18	9	3	9	20	7	14	0	9	5	16	7	6	1	5	10	5	14	11	14	5	20	10	23	10	2	20	2	6	3	5	4	8	5	19	7	9	3	9
LOC107471185	A01	3071744	3072706	0	0	0	0	0	0	0	0	0	0	0	0	0	0	0	0	0	0	0	0	0	0	0	0	0	0	0	0	0	0	0	0	0	0	0	0	0	0	0	0	0	0	0	0	0	0
LOC107471279	A01	3079781	3087805	25	2	17	1	24	8	2	1	3	10	0	3	0	4	12	3	10	0	5	2	28	1	1	6	5	7	1	3	3	6	8	4	2	2	2	4	3	0	11	0	7	3	7	7	1	19
LOC107471365	A01	3123731	3127524	0	0	0	0	0	0	0	0	0	0	0	0	0	0	0	0	3	0	1	0	0	0	1	0	0	0	0	0	0	0	0	0	0	0	0	0	0	0	0	0	0	0	3	0	0	0
LOC107491278	A01	3146432	3150343	41	17	18	33	38	30	53	36	41	24	18	22	29	49	35	37	21	16	41	28	26	37	58	41	26	32	25	36	25	20	21	28	12	37	26	18	25	11	25	15	14	19	8	12	20	25
LOC107491361	A01	3161295	3163695	393	382	489	604	532	954	595	381	457	299	404	283	436	410	391	490	597	352	401	365	369	508	626	397	496	296	462	422	389	454	449	502	395	669	384	372	500	387	546	438	430	463	288	364	327	405
LOC107491455	A01	3166150	3172658	96	96	86	102	112	205	100	79	92	36	53	72	58	88	79	102	123	71	68	86	75	99	125	70	116	77	135	103	72	94	103	121	77	127	113	118	130	113	129	101	87	107	95	55	80	102
LOC107491657	A01	3189323	3190926	58	57	54	88	57	112	77	60	77	44	68	72	60	58	49	65	70	65	84	48	60	62	65	49	90	50	72	82	76	61	95	84	46	82	65	76	110	47	96	69	68	69	51	65	72	79
LOC107473150	A01	3197064	3198215	0	0	0	0	2	4	0	3	0	0	0	0	0	0	0	0	0	0	0	0	0	0	0	0	0	0	0	0	1	0	0	0	0	1	0	0	0	0	0	0	0	0	0	0	0	0
LOC107492032	A01	3202140	3204557	63	52	44	62	61	81	53	62	57	56	68	56	61	88	62	82	43	58	64	80	48	62	34	37	48	47	67	50	47	33	63	49	65	117	113	113	52	56	91	69	86	42	70	71	60	77
LOC107492211	A01	3270836	3271168	43	61	43	53	39	61	33	54	34	32	55	54	37	31	61	54	42	56	43	49	67	40	61	53	42	63	40	39	38	46	35	47	35	65	30	40	51	38	51	32	39	46	31	37	47	42
LOC107492126	A01	3274538	3280654	65	58	92	65	82	80	88	64	117	48	58	85	38	64	67	69	61	57	65	75	57	74	104	94	80	72	72	60	67	47	76	78	49	80	51	46	95	54	50	57	62	76	94	58	64	85
LOC107471533	A01	3284695	3287934	0	0	0	0	0	0	0	0	0	0	0	0	0	0	0	0	0	0	0	0	0	0	0	0	0	0	0	0	0	0	0	0	0	0	0	0	0	0	0	0	0	0	0	0	0	0
LOC107471628	A01	3289610	3290602	0	0	0	0	0	0	0	0	0	0	0	0	0	0	0	0	0	0	0	0	0	0	0	0	0	0	0	0	0	0	0	0	0	0	0	0	0	0	0	0	0	0	0	0	0	0
LOC107492352	A01	3302011	3313499	126	115	121	135	154	161	216	171	162	101	152	102	122	170	193	171	192	120	134	137	131	130	223	172	140	125	143	122	106	131	169	119	165	213	167	205	151	145	170	135	158	118	149	121	125	157
LOC107492503	A01	3321937	3322422	145	203	264	166	167	271	219	277	239	186	250	208	155	228	238	206	135	167	259	211	202	209	210	242	221	177	172	243	254	224	280	212	178	284	159	192	205	243	229	218	218	200	209	247	198	263
LOC107471820	A01	3327389	3327894	0	0	0	0	0	0	0	0	0	1	0	0	0	0	0	0	0	1	0	0	0	0	0	0	0	0	0	0	0	0	0	3	0	0	0	0	0	0	0	0	0	0	0	2	0	0
LOC107492578	A01	3330830	3333022	22	36	30	20	29	30	40	31	57	23	39	18	22	43	28	36	40	21	42	38	42	24	33	43	28	34	33	30	29	26	23	29	37	40	29	21	22	18	32	19	18	20	28	20	20	35
LOC107471904	A01	3360897	3361880	0	0	0	0	0	0	0	0	0	0	0	0	0	0	0	0	0	0	0	0	0	0	0	0	0	0	0	0	0	0	0	0	0	0	0	0	0	0	0	0	0	0	0	0	0	0
LOC107471989	A01	3387543	3388678	0	0	0	0	0	0	0	0	0	0	0	0	0	0	0	0	0	0	0	0	0	0	0	0	0	0	0	0	0	0	0	0	0	0	0	0	0	0	0	0	0	0	0	0	0	0
LOC107472085	A01	3394777	3395250	0	0	0	0	0	0	0	0	0	0	0	0	0	0	0	0	0	0	0	0	0	0	0	0	0	0	0	0	0	0	0	0	0	0	0	0	0	0	0	0	0	0	0	0	0	0
LOC107472313	A01	3403045	3403608	0	0	0	0	0	0	0	0	0	0	0	0	0	0	0	0	0	0	0	0	0	0	0	0	0	0	0	0	0	0	0	0	0	0	0	0	0	0	0	0	0	0	0	0	0	0
LOC107492675	A01	3406140	3408734	986	865	944	703	407	1151	1128	1283	1343	452	824	810	921	1260	868	1035	769	837	872	873	723	506	1211	889	539	474	439	723	446	709	833	520	871	690	922	694	733	688	631	783	627	668	373	455	645	833
LOC107492936	A01	3448381	3451442	6	0	2	0	1	1	2	4	1	0	2	3	2	0	1	1	1	0	1	1	0	2	2	2	3	1	4	5	0	0	3	2	4	7	3	1	0	1	4	4	1	4	8	0	0	0
LOC107492855	A01	3457603	3458905	294	330	402	301	496	468	267	368	359	198	327	275	240	347	299	296	289	309	284	407	369	304	361	378	329	295	299	358	290	222	374	338	281	414	327	340	398	449	295	316	292	406	331	283	364	348
LOC107493024	A01	3486137	3490829	17	65	48	25	32	28	35	60	44	42	54	36	26	57	53	73	17	25	40	30	39	34	33	57	32	27	31	23	17	18	19	25	17	39	20	11	12	8	26	11	30	21	35	18	12	29
LOC107493120	A01	3492151	3493822	0	0	0	0	0	0	0	0	0	0	0	0	0	0	0	0	0	0	0	0	0	0	0	0	0	0	0	0	0	0	0	0	0	0	0	0	0	0	0	0	0	0	0	0	0	0
LOC107493202	A01	3527132	3527413	23	31	19	29	44	49	22	20	33	29	24	31	26	21	16	33	24	33	16	24	25	34	27	18	34	21	47	37	40	36	61	32	58	44	26	61	43	59	34	34	64	52	27	25	29	30
LOC107493286	A01	3531605	3534928	763	670	810	525	386	681	716	704	571	487	939	987	845	832	600	1013	351	743	871	791	450	518	769	728	580	468	539	288	389	446	423	388	413	624	414	347	300	274	387	390	371	455	360	364	350	542
LOC107472365	A01	3543194	3544547	0	0	0	0	0	0	0	0	0	0	0	0	0	0	0	0	0	0	0	0	0	0	0	0	0	0	0	0	0	0	0	0	0	0	0	0	0	0	0	0	0	0	0	0	0	0
LOC107472416	A01	3564253	3570664	1	0	0	0	1	0	0	0	0	0	0	0	0	0	0	0	0	0	0	0	0	0	0	0	1	0	0	0	3	0	1	0	0	2	0	0	1	0	0	3	1	3	0	0	0	0
LOC107493558	A01	3581923	3586990	105	73	122	180	187	175	142	100	149	28	106	64	90	95	78	133	125	132	122	71	94	103	167	152	152	90	123	126	112	58	168	137	102	157	66	97	134	92	127	125	81	127	99	91	84	117
LOC107493640	A01	3594560	3595973	103	86	70	113	89	130	101	84	65	47	62	71	82	66	89	133	59	80	97	55	71	47	125	105	59	80	58	57	62	45	78	56	76	82	71	80	80	46	74	66	49	98	73	42	49	49
LOC107493710	A01	3630227	3631834	5	9	13	18	19	21	15	13	8	9	12	20	1	1	15	28	2	3	24	12	5	14	12	14	8	23	16	15	24	12	18	13	9	27	9	14	20	12	27	25	16	12	17	19	11	10
LOC107493904	A01	3637608	3638810	29	35	37	26	48	54	45	36	20	24	44	24	16	23	38	47	26	9	31	46	42	28	24	44	39	32	28	16	37	39	38	35	25	34	39	47	48	31	14	25	35	16	40	32	29	27
LOC107493781	A01	3642667	3645360	65	70	72	68	60	102	110	77	65	58	75	57	48	100	67	86	63	37	90	68	64	66	116	67	74	58	68	86	62	72	90	65	83	92	70	68	92	60	71	75	68	90	48	80	54	97
LOC107494089	A01	3650327	3653223	70	34	44	81	51	71	81	51	58	35	68	39	54	49	75	89	43	42	54	71	86	57	63	50	66	53	78	38	65	71	74	101	57	62	48	52	59	96	49	54	71	60	33	42	58	43
LOC107473167	A01	3656057	3656879	12	24	12	19	30	26	25	13	24	19	13	12	14	13	29	19	34	11	26	17	17	11	24	14	17	14	18	10	19	18	10	36	22	21	13	6	19	8	17	13	14	17	12	20	7	15
LOC107494265	A01	3659630	3660865	71	52	51	60	51	70	71	67	64	61	52	44	60	74	75	67	51	48	50	84	48	46	56	63	59	60	46	67	47	63	72	36	59	60	58	62	60	39	49	35	38	55	38	51	57	40
LOC107494340	A01	3672265	3675380	0	8	1	8	1	4	3	4	1	6	2	4	1	6	4	4	3	11	6	2	2	4	4	0	0	3	3	3	4	0	3	5	9	2	1	0	8	3	6	9	7	2	0	8	0	1
LOC107494420	A01	3677573	3683703	197	165	158	111	108	135	244	152	247	87	129	138	178	241	152	191	129	196	179	120	114	121	295	235	114	138	109	79	67	79	66	125	81	152	62	53	100	79	102	100	55	106	52	71	90	97
LOC107494646	A01	3687205	3689183	248	218	254	140	243	163	214	249	276	169	287	227	196	344	342	197	247	313	175	250	237	260	195	197	196	194	205	250	284	147	286	242	198	322	193	211	314	174	222	179	197	205	164	212	237	215
LOC107494504	A01	3700658	3714826	116	98	106	212	161	177	174	150	119	100	98	105	94	100	143	178	107	78	140	136	163	160	213	114	213	135	165	165	124	174	141	166	168	212	157	156	180	98	156	142	137	150	105	98	88	181
LOC107494729	A01	3717402	3720261	1	7	10	1	6	5	1	1	1	2	5	3	0	1	1	7	0	0	1	1	1	2	0	2	3	1	1	2	3	5	2	4	0	4	1	6	1	3	4	0	1	0	9	0	0	0
LOC107494824	A01	3729245	3730880	428	342	466	438	397	561	452	425	523	313	386	341	393	452	511	459	387	406	514	456	472	425	531	489	464	350	385	426	370	427	505	488	331	527	376	414	391	432	456	442	404	396	299	389	356	395
LOC107494906	A01	3741132	3742853	178	306	264	71	60	76	167	191	265	196	208	194	212	228	263	205	85	250	317	266	214	75	275	287	60	197	88	65	50	45	36	40	73	42	43	30	82	74	111	110	75	82	76	110	76	162
LOC107494996	A01	3751807	3754156	50	50	67	113	118	147	141	73	90	31	55	47	39	66	53	91	71	53	69	104	60	79	89	67	132	54	73	71	71	75	77	75	73	112	55	70	56	59	118	58	61	57	72	56	60	56
LOC107495073	A01	3755012	3759060	28	16	21	22	25	49	43	34	37	20	25	26	19	24	38	41	23	25	36	24	22	41	39	25	39	35	22	39	38	24	45	35	31	43	39	23	55	39	41	39	56	42	26	16	23	37
LOC107495152	A01	3773081	3774677	13	17	24	55	40	51	73	34	33	10	26	29	34	33	27	62	51	21	45	17	23	22	59	22	23	26	32	34	29	46	37	41	26	57	25	58	55	26	24	32	29	32	26	26	33	44
LOC107473182	A01	3775442	3777144	0	0	0	0	0	0	3	1	0	0	0	0	0	0	0	0	0	0	0	0	0	0	0	0	0	0	0	0	0	0	0	0	0	0	0	0	0	0	0	0	0	0	0	0	0	0
LOC107472556	A01	3782483	3785265	0	0	0	0	0	0	0	0	0	0	0	0	0	0	0	0	0	0	0	0	0	0	0	0	0	0	0	0	0	0	0	0	0	0	0	0	0	0	0	0	0	0	0	0	0	0
LOC107472646	A01	3798785	3800189	0	0	0	0	0	0	0	0	0	0	0	0	0	0	0	0	0	0	0	0	0	0	0	0	0	0	0	0	0	0	0	0	0	0	0	0	0	0	0	0	0	0	0	0	0	0
LOC107472670	A01	3804281	3805003	0	0	0	0	0	0	0	0	0	0	0	0	0	0	0	0	0	0	0	0	0	0	0	0	0	0	0	0	0	0	0	0	0	0	0	0	0	0	0	0	0	0	0	0	0	0
LOC107472681	A01	3818440	3820295	0	0	0	0	0	0	0	0	0	0	0	0	0	0	0	0	0	0	0	0	0	0	0	0	0	0	0	0	0	0	0	0	0	0	0	0	0	0	0	0	0	0	0	0	0	0
LOC107472691	A01	3835327	3837531	0	0	0	0	0	0	0	0	0	0	0	0	0	0	0	0	0	0	0	0	0	0	0	0	0	0	0	0	0	0	0	0	0	0	0	0	0	0	0	0	0	0	0	0	0	0
LOC107495304	A01	3898888	3900352	2	3	4	0	3	6	3	3	4	1	9	3	10	3	3	5	4	0	4	5	1	6	4	3	2	3	0	2	5	2	2	2	0	6	4	0	2	3	3	4	3	0	2	2	8	1
LOC107495566	A01	3927726	3930303	4	13	7	3	2	6	8	8	12	6	7	9	2	9	11	12	7	5	6	8	9	7	7	22	10	6	4	4	7	2	13	10	14	11	5	5	5	8	3	8	8	8	1	3	1	7
LOC107495378	A01	3934446	3939482	132	120	166	171	195	268	211	131	168	71	114	96	103	160	121	137	170	137	120	128	124	162	256	175	180	124	170	158	153	128	189	150	157	185	120	134	185	168	136	146	130	173	122	91	117	155
LOC107472701	A01	3942487	3943204	0	0	0	0	0	0	0	0	0	0	0	0	0	0	0	0	0	0	0	0	0	0	0	0	0	0	0	0	0	0	0	0	0	0	0	0	5	0	0	0	1	0	2	0	0	0
LOC107472710	A01	3943923	3944986	0	0	0	0	0	0	0	0	0	0	0	0	0	0	0	0	0	0	0	0	0	0	0	0	0	0	0	0	0	0	0	0	0	0	0	0	0	0	0	0	0	0	0	0	0	0
LOC107495474	A01	3949055	3953564	76	45	42	66	46	76	70	55	52	56	71	53	63	60	87	78	44	62	71	72	71	69	84	50	84	48	86	68	79	73	70	51	70	94	94	74	80	90	67	62	92	68	68	68	57	75
LOC107495681	A01	3955887	3960188	0	0	0	0	0	0	0	0	0	0	0	0	0	0	0	0	0	0	0	0	0	0	0	0	0	0	1	0	0	0	0	0	0	0	0	0	0	0	0	0	0	0	0	0	0	0
LOC107473192	A01	3981113	3983336	0	0	0	0	0	5	0	1	1	1	3	0	0	1	0	0	0	1	0	0	9	0	0	0	0	0	1	0	0	2	0	0	0	0	0	0	0	3	0	0	0	0	0	0	0	0
LOC107472715	A01	3986256	3986906	0	0	0	0	0	0	0	0	0	0	0	0	0	0	0	0	0	0	0	0	0	0	0	0	0	0	0	0	0	0	0	0	0	0	0	0	0	0	0	0	0	0	0	0	0	0
LOC107495777	A01	4016619	4020397	36	39	47	46	41	54	60	52	57	40	27	36	34	49	38	51	36	41	64	54	34	57	77	59	63	46	43	54	41	43	37	49	40	58	47	41	72	47	62	50	28	49	23	30	43	55
LOC107495857	A01	4022645	4023100	4	3	2	9	5	16	8	9	9	3	3	6	9	15	9	6	6	6	9	7	6	1	13	3	11	9	7	4	4	8	2	7	6	3	5	2	2	2	16	8	7	4	7	3	8	12
LOC107495951	A01	4043322	4045574	289	278	192	189	319	286	234	219	181	213	214	229	217	212	227	239	211	164	208	305	297	422	216	233	385	205	473	213	297	218	303	315	231	424	242	228	211	245	303	220	231	285	331	239	224	237
LOC107496173	A01	4048951	4052361	478	551	572	530	588	737	645	530	643	411	530	532	377	472	457	604	375	386	546	488	551	565	611	514	576	481	568	427	413	522	463	512	374	582	367	371	504	423	491	389	460	422	330	370	335	424
LOC107496263	A01	4058664	4063931	14	19	19	14	25	10	37	18	8	7	4	3	8	9	3	26	29	17	17	23	8	22	20	12	34	9	15	9	11	8	14	18	5	26	10	19	14	5	7	10	13	18	6	3	13	23
LOC107496351	A01	4064853	4066354	0	2	1	0	0	0	0	0	2	0	0	1	0	0	0	2	0	0	1	2	2	0	0	0	0	0	0	0	0	0	0	0	0	0	0	0	0	0	0	0	0	0	0	0	0	0
LOC107496606	A01	4071637	4075288	1	4	1	1	12	8	2	2	3	2	2	7	1	4	8	7	8	5	4	6	1	4	2	5	3	5	3	5	3	2	0	3	2	4	4	3	4	1	12	2	2	2	4	10	3	2
LOC107496699	A01	4077033	4077737	4	3	3	32	14	60	31	9	15	1	3	7	7	15	4	4	47	11	3	6	2	10	22	8	18	8	5	18	5	12	12	11	7	18	8	8	15	3	3	3	9	15	6	9	5	13
LOC107496524	A01	4091081	4093368	67	33	68	53	62	84	53	47	62	28	55	41	62	87	62	80	80	93	52	43	62	60	76	77	63	42	50	48	38	62	77	79	50	54	51	51	69	51	93	69	71	49	38	62	68	69
LOC107473210	A01	4109110	4109535	0	0	0	0	0	0	0	0	0	0	0	0	0	0	3	1	0	0	0	0	0	1	0	0	0	0	0	2	0	0	0	0	0	0	1	0	0	0	0	0	0	0	0	0	0	0
LOC107472723	A01	4110466	4111629	0	0	0	0	0	0	0	0	0	0	0	0	0	0	0	0	0	0	2	0	0	0	0	0	2	0	0	0	0	1	0	0	0	0	0	0	0	0	0	0	0	0	0	0	1	0
LOC107496916	A01	4154297	4170061	567	350	433	456	391	664	408	370	319	312	373	263	342	372	388	546	357	330	410	493	463	501	553	396	513	318	649	478	408	415	595	440	526	638	492	504	564	424	396	365	455	390	376	481	419	430
LOC107457604	A01	4170260	4171484	15	3	4	22	7	15	5	6	8	9	6	7	5	6	5	8	12	1	7	11	5	15	5	6	13	9	13	8	9	4	6	18	5	22	13	14	11	7	10	15	15	4	8	8	5	12
LOC107472733	A01	4174982	4179201	16	45	27	31	61	41	26	51	47	27	38	14	19	41	38	47	34	27	26	30	26	56	45	16	21	30	32	37	30	15	56	59	32	48	24	36	50	39	28	23	23	24	25	16	20	48
LOC107473221	A01	4195755	4199708	7	6	19	0	2	8	13	6	3	1	16	3	5	3	17	6	6	4	2	1	3	7	6	3	6	6	2	3	8	7	9	8	0	8	5	11	4	5	6	5	7	11	4	14	9	18
LOC107457692	A01	4210688	4213185	30	8	66	32	49	49	46	37	56	13	26	18	35	53	16	45	74	28	13	24	12	46	56	32	22	30	36	67	17	17	38	110	42	30	21	19	131	53	53	51	79	18	17	18	34	59
LOC107472741	A01	4220910	4222420	0	0	0	0	0	0	0	0	0	0	0	0	0	0	0	0	0	0	0	0	0	0	0	0	0	0	0	0	0	0	0	0	0	0	0	0	0	0	0	0	0	0	0	0	0	0
LOC107457778	A01	4237638	4242015	195	183	167	195	185	267	218	159	187	125	143	104	95	159	158	175	174	155	193	166	128	205	261	200	196	151	189	177	157	146	202	157	186	242	177	156	243	147	159	138	165	153	160	126	126	176
LOC107473229	A01	4261590	4262006	849	844	267	198	417	202	196	450	206	1225	412	400	397	744	844	412	304	363	445	586	701	401	423	569	640	783	369	349	584	864	260	327	351	573	470	360	784	500	598	648	451	270	560	495	357	413
LOC107458220	A01	4299584	4300042	64	56	61	55	52	36	47	55	44	42	63	52	39	49	67	58	54	52	49	48	38	76	64	75	54	58	51	57	52	57	33	58	43	55	39	50	49	64	63	33	69	53	78	45	58	46
LOC107458017	A01	4302457	4330451	324	251	260	300	249	461	388	288	302	178	248	223	247	302	239	338	243	174	264	287	292	264	295	350	333	258	309	238	254	280	311	278	255	289	280	292	246	273	274	267	253	257	212	225	234	261
LOC107458308	A01	4318602	4319039	5	12	12	8	13	2	11	21	17	9	5	8	8	27	13	19	2	9	13	12	16	8	32	19	12	8	5	12	14	8	18	12	13	12	12	3	5	11	13	15	7	9	7	6	6	4
LOC107458397	A01	4332817	4338466	115	102	124	128	139	255	141	94	101	82	99	100	135	125	128	142	125	105	141	115	122	124	192	137	141	73	110	152	87	99	161	149	144	159	92	122	171	99	162	120	131	144	88	133	118	135
LOC107458475	A01	4339332	4339955	60	93	73	59	63	87	51	66	89	50	66	63	63	70	79	80	68	48	109	57	51	74	63	59	71	82	66	60	57	67	94	66	62	73	87	62	70	67	53	58	50	46	47	60	65	60
LOC107458745	A01	4448844	4451892	37	19	37	19	22	20	18	24	31	10	12	30	24	15	21	20	5	14	30	17	5	18	25	28	8	29	15	22	17	22	8	24	21	17	20	9	11	14	42	21	17	27	9	16	7	17
LOC107458823	A01	4469447	4471982	69	85	63	69	67	91	86	61	85	34	65	38	50	90	83	94	54	65	85	50	80	68	92	57	88	64	68	66	72	62	94	72	65	125	74	49	75	46	70	55	76	63	52	56	64	53
LOC107458955	A01	4481023	4482450	44	28	31	44	28	66	43	37	22	28	36	17	23	39	44	40	38	21	41	59	46	32	39	43	37	18	38	23	48	39	29	42	37	36	26	48	24	28	50	39	21	25	28	25	32	38
LOC107473234	A01	4484232	4485002	0	0	2	1	0	0	3	1	0	0	0	0	0	0	1	2	2	0	1	1	1	2	0	2	0	4	0	2	1	0	3	1	0	0	0	0	2	2	0	0	0	0	0	0	0	0
LOC107459048	A01	4486947	4491621	113	146	188	68	114	201	217	96	131	127	148	115	82	91	125	169	109	91	208	87	91	76	151	122	101	202	93	103	165	166	96	111	100	127	88	69	117	98	106	107	81	113	80	75	89	112
LOC107459203	A01	4520173	4532382	6	10	17	12	10	17	15	6	16	1	12	4	14	15	9	23	10	8	15	4	4	7	16	15	10	11	8	10	11	14	23	15	12	29	11	11	14	12	24	10	9	10	11	5	16	11
LOC107459285	A01	4536778	4540788	24	23	29	45	19	67	52	44	46	20	28	18	34	28	26	31	28	17	20	33	21	25	56	44	26	26	22	28	14	27	33	37	46	27	27	32	44	20	24	42	19	31	43	15	12	24
LOC107472765	A01	4567145	4567597	0	0	0	0	0	0	0	0	0	0	0	0	0	0	0	0	0	0	0	0	0	0	0	0	0	0	0	0	0	0	0	0	0	0	0	0	0	0	0	0	0	0	0	0	0	0
LOC107459372	A01	4574482	4578693	18	21	3	16	13	25	17	17	18	5	16	16	16	10	15	23	14	7	7	9	13	11	8	23	14	8	11	13	14	11	11	20	3	9	13	7	21	7	19	11	13	10	3	10	21	14
LOC107459483	A01	4580987	4584210	45	31	45	43	19	29	51	15	21	21	41	51	37	57	46	43	37	41	41	22	27	27	29	23	29	19	25	33	36	28	37	36	47	54	41	44	36	28	41	29	47	51	49	27	26	40
LOC107459569	A01	4586355	4589025	2064	2474	2803	2914	2153	4102	3890	2808	2567	1396	2347	1723	1972	3121	1954	2606	2885	1821	2202	2227	1756	2517	2135	1308	3464	1746	2111	2661	2137	2673	3273	2461	2175	3256	1862	2010	1910	1665	2222	1692	1432	1822	1357	1482	1767	1819
LOC107459673	A01	4596698	4599448	60	46	70	79	82	99	98	74	86	42	74	63	65	87	77	70	71	50	55	80	78	55	65	66	66	74	53	58	59	55	68	56	45	76	37	55	73	53	68	62	57	62	42	55	56	87
LOC107459753	A01	4606408	4612633	69	82	75	72	83	125	62	83	98	51	98	87	85	109	107	111	87	77	93	88	84	103	113	96	112	75	112	86	71	75	94	64	85	99	90	70	130	87	107	76	72	65	75	73	69	87
LOC107472776	A01	4613660	4616505	0	0	1	0	0	0	0	0	0	0	0	1	2	0	2	0	0	0	0	0	1	0	0	0	0	1	0	1	1	0	0	1	0	1	0	0	0	0	0	0	0	0	1	0	0	0
LOC107472785	A01	4634011	4635518	0	0	0	0	0	0	0	0	0	0	0	0	0	0	0	0	0	0	0	0	0	0	1	0	0	0	0	0	0	0	0	0	0	0	0	0	0	2	0	0	0	0	0	0	0	0
LOC107459896	A01	4639519	4642153	44	40	22	55	40	69	61	36	43	36	37	56	45	38	52	67	41	42	28	62	51	40	61	37	43	26	42	42	32	41	54	50	53	58	46	31	31	56	36	55	48	40	29	28	44	61
LOC107460277	A01	4644989	4646271	35	63	55	24	26	55	53	35	46	58	39	37	64	66	59	57	48	40	72	50	46	40	61	37	46	33	51	58	53	47	48	54	46	46	32	44	47	37	54	42	57	37	31	49	37	41
LOC107469997	A01	4652089	4654139	0	0	0	0	0	0	0	0	0	0	0	0	0	0	0	0	0	0	0	0	0	0	0	0	0	0	0	0	0	0	0	0	0	0	0	0	0	0	0	0	0	0	0	0	0	0
LOC107472805	A01	4661619	4663189	0	0	0	0	0	0	0	0	0	0	0	0	1	0	0	0	0	3	0	0	0	0	0	0	0	0	1	0	0	0	0	0	0	0	0	0	0	0	0	0	0	1	0	0	0	0
LOC107460522	A01	4682718	4685369	55	36	54	52	39	64	61	54	60	45	40	52	45	48	62	54	39	44	74	55	69	44	68	68	43	41	31	64	49	46	62	58	57	63	60	49	48	70	39	45	36	39	30	34	36	41
LOC107472813	A01	4689496	4690416	0	0	0	0	0	0	0	0	0	0	0	0	0	0	0	0	0	0	0	0	0	0	0	0	0	0	0	0	0	0	0	0	0	0	0	0	0	0	0	0	0	0	0	0	0	0
LOC107472821	A01	4691930	4697897	0	0	0	0	0	0	0	0	0	0	0	0	0	0	0	0	0	0	0	0	0	0	0	0	1	0	0	0	0	0	0	0	0	0	0	0	0	0	0	0	0	0	0	0	0	0
LOC107460605	A01	4712506	4715813	91	82	51	98	83	141	88	91	110	118	92	97	79	68	88	81	96	66	90	89	88	68	100	92	79	84	83	102	98	70	108	85	74	109	72	67	109	96	124	96	105	112	83	62	106	70
LOC107460692	A01	4719672	4723223	15	16	9	22	23	33	36	17	23	10	17	9	16	14	9	24	45	16	20	12	16	16	16	15	24	13	19	32	17	19	16	23	10	28	25	17	7	14	21	16	8	21	5	22	5	22
LOC107460782	A01	4729232	4732850	155	147	247	244	228	328	226	171	215	121	136	122	180	199	219	194	191	190	219	169	171	204	288	219	201	177	189	229	190	194	238	222	177	296	188	203	239	206	213	208	185	181	158	105	192	193
LOC107472839	A01	4741370	4742287	0	0	0	0	0	0	0	0	0	0	0	0	0	0	0	0	0	0	0	0	0	0	0	0	0	0	0	0	0	0	0	0	0	0	0	0	0	0	0	0	0	0	0	0	0	0
LOC107460983	A01	4766641	4776104	37	38	51	25	43	42	35	26	21	31	26	49	28	27	30	29	68	45	31	16	19	28	51	58	44	10	19	35	53	16	33	11	32	19	21	17	25	9	26	37	22	44	15	23	16	34
LOC107461063	A01	4786126	4817634	0	0	0	0	0	0	0	0	0	0	0	0	0	0	0	2	0	0	0	3	0	2	0	0	0	0	0	0	0	0	0	0	0	0	0	0	0	1	0	0	0	0	1	0	0	0
LOC107461279	A01	4818227	4823877	58	42	65	62	63	71	87	46	71	31	64	49	51	75	78	74	67	52	80	49	71	53	77	71	50	64	57	55	57	50	56	73	61	85	62	58	67	49	64	46	44	46	45	45	42	64
LOC107472848	A01	4824661	4828293	0	0	0	0	0	1	0	0	0	0	0	0	0	3	1	5	0	0	0	3	0	0	1	0	1	0	0	1	0	0	2	6	4	1	1	2	1	0	0	0	1	3	1	3	1	2
LOC107472858	A01	4831148	4844751	0	0	0	0	0	0	0	1	0	0	0	0	0	0	2	0	0	0	0	0	0	0	0	0	0	0	0	0	0	0	0	0	0	0	0	0	0	0	0	0	0	4	0	0	0	0
LOC107472867	A01	4874589	4887517	3	0	0	16	9	23	0	0	0	0	0	0	0	20	11	0	23	3	0	9	5	14	6	0	7	0	1	7	3	0	6	17	4	9	8	7	3	0	1	7	17	9	5	2	6	10
LOC107461365	A01	4906129	4915744	57	46	53	44	52	86	79	59	55	24	53	62	45	82	62	76	51	32	59	60	59	50	71	57	51	36	35	55	43	62	91	45	58	67	53	63	46	32	74	47	58	53	45	34	39	54
LOC107461455	A01	4930297	4931659	71	77	95	82	43	87	64	55	55	30	61	39	30	66	46	42	41	34	105	51	42	76	57	70	86	45	65	67	95	85	92	94	78	59	64	58	47	62	94	50	34	61	49	52	44	69
LOC107461540	A01	4940704	4942378	9	22	21	59	33	102	53	19	31	3	30	22	20	31	14	35	41	13	27	25	12	40	47	28	57	28	52	41	30	31	64	44	25	73	38	29	19	24	38	27	33	40	19	10	27	52
LOC107472876	A01	4951502	4954758	0	7	0	2	0	0	2	0	0	0	1	0	1	0	0	12	0	5	0	0	0	1	2	0	1	3	2	1	2	1	0	1	0	3	0	0	2	0	0	1	1	8	0	2	0	3
LOC107461626	A01	4959063	4960428	560	636	695	807	585	1152	974	676	609	372	660	602	556	1123	420	685	999	519	776	679	403	673	591	595	986	446	754	899	1144	1172	1401	890	635	1111	843	778	788	766	869	610	761	815	552	688	749	784
LOC107472893	A01	4965699	4966958	0	0	1	0	0	0	4	0	0	0	0	0	0	2	0	0	0	0	0	0	0	0	0	0	0	0	0	0	0	0	0	0	1	0	0	0	0	3	4	0	1	1	0	0	0	0
LOC107461719	A01	4976630	4977280	23	27	25	62	47	154	83	31	79	11	18	20	24	54	4	38	183	39	41	21	8	41	37	22	92	22	36	45	32	52	92	50	15	100	31	31	38	36	31	15	21	61	30	23	30	46
LOC107461804	A01	4982143	4984320	550	535	502	567	571	783	672	483	549	408	432	337	391	657	458	603	566	422	473	484	534	560	613	533	643	426	549	583	483	533	620	575	506	677	508	488	491	397	418	424	386	499	439	398	405	486
LOC107472903	A01	4987205	4991497	0	0	0	0	0	0	0	0	0	0	0	0	0	0	0	0	0	0	0	0	0	0	0	0	0	0	0	0	0	0	0	0	0	0	0	0	0	0	0	0	0	0	0	0	0	0
LOC107462114	A01	5020044	5021735	31	16	11	26	20	37	39	26	31	29	23	30	28	18	25	26	24	4	31	37	36	23	32	32	33	27	33	30	26	29	32	29	28	33	31	33	30	25	16	33	18	21	29	25	26	28
LOC107462261	A01	5024177	5030189	48	43	88	43	54	92	71	63	68	46	34	31	74	71	82	82	98	48	84	63	41	38	87	76	54	72	35	63	31	46	70	52	41	60	46	52	72	55	73	23	42	59	25	32	48	70
LOC107462023	A01	5036115	5037917	61	33	40	43	30	38	76	79	68	22	48	57	52	60	61	50	39	30	83	65	86	42	81	84	30	41	49	54	44	37	77	47	53	39	57	14	56	33	51	44	55	71	68	29	29	33
LOC107462353	A01	5044681	5047348	26	26	38	16	34	44	40	37	16	17	21	32	22	12	17	36	8	10	48	30	26	34	24	24	32	22	27	12	26	19	19	24	16	35	21	31	27	17	31	19	46	29	15	26	14	26
LOC107462443	A01	5050077	5054188	88	73	68	77	51	112	81	69	93	62	65	66	52	72	84	114	84	64	90	81	97	108	91	80	97	101	99	56	77	81	90	98	74	95	125	56	72	99	113	102	63	88	84	60	62	67
LOC107472913	A01	5055766	5057469	0	0	0	0	0	0	0	0	0	0	0	0	0	0	0	0	0	0	0	0	0	0	0	0	0	0	0	0	0	0	0	0	0	0	0	0	0	0	0	0	0	0	0	0	0	0
LOC107462533	A01	5083623	5084816	58	28	45	40	62	46	71	35	54	47	52	55	63	51	65	136	72	50	42	50	61	88	37	29	62	61	72	55	52	24	39	172	52	45	69	72	50	80	95	84	74	39	62	46	62	83
LOC107462619	A01	5091337	5095136	39	43	38	35	41	73	54	46	50	27	46	43	47	40	44	56	39	63	50	34	43	52	44	45	35	57	29	33	38	26	58	51	58	60	41	52	54	27	66	57	26	47	46	25	28	53
LOC107472932	A01	5105762	5107048	1	11	4	7	5	13	15	6	7	1	4	2	5	8	3	5	5	6	3	4	3	14	9	2	7	3	2	10	9	10	3	10	2	10	7	7	7	2	1	4	5	4	6	1	4	4
LOC107462817	A01	5125079	5128214	3	5	1	2	0	2	1	0	1	0	6	0	1	1	0	2	0	3	1	0	3	0	7	2	4	0	0	1	1	3	0	0	1	0	2	1	0	0	0	4	0	1	0	0	2	2
LOC107462913	A01	5136284	5138249	5	11	5	6	2	13	7	2	3	0	1	0	5	1	2	7	2	0	2	0	2	0	3	1	2	4	1	0	2	2	1	2	1	2	1	2	2	0	10	1	2	1	0	3	0	1
LOC107472950	A01	5151113	5153747	0	0	0	0	0	0	0	0	0	0	0	0	0	0	0	0	0	0	0	0	0	0	0	0	0	0	0	0	0	0	0	0	0	0	0	0	0	0	0	0	0	0	0	0	1	0
LOC107463001	A01	5161283	5165741	1	0	4	1	4	0	0	0	0	0	0	0	0	4	0	0	6	0	1	0	0	1	4	3	1	0	0	6	0	0	2	0	2	0	2	0	0	3	3	4	1	4	1	0	0	0
LOC107463080	A01	5168835	5171274	0	1	0	0	0	0	2	0	0	0	0	0	0	0	0	0	0	0	0	0	0	2	0	0	0	0	0	0	0	0	0	0	1	0	0	0	0	0	0	0	1	0	0	0	0	2
LOC107463169	A01	5174224	5177401	0	11	3	11	0	3	23	13	7	1	3	8	5	5	1	16	10	12	10	5	1	3	14	3	1	4	7	1	9	18	4	2	1	3	5	0	9	4	10	0	6	3	8	4	3	1
LOC107463259	A01	5179726	5186257	35	33	71	54	42	95	45	51	36	46	53	55	27	74	64	43	56	60	51	57	34	48	45	57	75	44	52	56	43	81	55	40	32	56	53	22	47	43	50	43	49	39	49	56	54	53
LOC107463351	A01	5188208	5190228	25	32	47	10	43	28	16	51	45	23	33	32	12	23	31	62	13	17	30	22	37	40	36	39	27	33	22	46	28	35	32	31	35	32	22	27	26	48	46	26	25	39	17	25	22	49
LOC107472961	A01	5192460	5196461	1	0	0	0	0	0	0	0	0	0	0	0	0	0	1	0	0	0	0	0	0	0	1	0	0	0	0	0	0	1	0	0	0	0	0	0	0	0	0	1	0	0	0	0	0	0
LOC107472973	A01	5198649	5207890	0	0	0	0	0	0	0	0	0	0	0	0	0	0	0	0	0	0	0	0	0	0	0	0	0	0	0	0	0	0	0	0	0	0	0	0	0	0	0	0	0	0	0	0	0	0
LOC107463558	A01	5220042	5224157	93	118	130	126	84	125	147	88	122	75	81	106	68	94	97	112	49	56	122	77	94	90	152	125	117	104	69	106	100	90	107	110	110	115	82	71	56	80	126	116	98	107	86	73	68	90
LOC107472986	A01	5231019	5231605	4	2	1	1	2	0	0	3	1	0	0	0	0	2	3	4	1	1	1	2	3	3	2	3	3	0	2	1	3	2	2	3	1	3	5	1	0	3	0	0	0	5	0	3	1	1
LOC107472995	A01	5232945	5233319	2	3	7	4	1	11	3	3	5	3	2	5	4	14	3	10	11	7	4	3	1	2	3	2	2	6	2	1	3	9	2	5	2	2	7	5	5	1	6	0	2	5	3	3	8	3
LOC107463694	A01	5248061	5254404	151	107	141	169	171	146	141	89	121	93	106	87	108	119	81	137	105	77	95	101	143	171	152	112	130	104	138	107	117	127	200	221	137	190	90	86	149	153	134	203	128	122	100	102	87	132
LOC107463780	A01	5255574	5257123	54	48	49	40	52	72	39	43	80	40	40	42	35	57	66	52	80	46	55	54	44	49	61	42	36	49	59	34	33	35	37	58	47	59	41	49	40	38	52	35	49	59	43	49	62	59
LOC107473243	A01	5266675	5271246	0	0	0	0	3	0	0	0	0	0	2	1	0	0	0	1	0	1	0	0	0	0	0	0	0	0	0	0	0	0	1	0	0	0	0	0	0	0	1	0	0	0	0	0	0	0
LOC107464084	A01	5296136	5301373	98	68	115	108	80	146	98	101	83	64	62	86	70	93	151	109	92	87	111	96	104	122	96	113	95	113	91	80	102	101	121	107	89	154	124	89	126	60	84	97	108	85	67	86	103	72
LOC107464169	A01	5340320	5346965	123	114	110	92	82	114	108	122	103	64	134	119	112	119	163	159	109	104	153	159	125	76	119	126	111	110	99	115	106	148	189	114	152	148	171	121	111	158	134	141	98	104	90	85	120	101
LOC107464307	A01	5347880	5353088	21	49	36	56	23	51	45	30	30	32	25	18	32	18	32	44	87	45	45	27	24	47	39	36	86	21	67	52	43	40	54	45	25	81	32	45	46	29	56	26	46	63	75	44	50	42
LOC107464400	A01	5364574	5368248	0	0	3	0	0	0	0	0	0	0	0	0	0	0	0	0	1	1	0	0	0	0	1	0	0	0	0	0	0	0	0	0	0	1	0	0	0	0	0	1	0	0	0	1	0	0
LOC107464496	A01	5371730	5374843	19	28	14	25	22	29	22	14	35	13	24	17	11	15	27	29	27	20	23	14	19	23	18	34	27	26	23	10	30	28	27	31	10	26	23	12	31	13	27	12	11	5	8	33	20	31
LOC107473253	A01	5389181	5390477	0	0	0	0	1	0	0	0	0	0	0	0	0	0	0	0	0	0	1	0	0	0	0	1	0	0	0	0	0	0	0	0	0	2	0	0	0	0	0	0	0	0	0	0	0	0
LOC107464593	A01	5392030	5399254	93	84	95	99	96	130	103	70	83	40	70	69	74	75	99	97	84	62	99	81	55	94	106	71	90	92	80	83	71	82	82	58	87	102	42	89	91	62	89	79	63	74	54	45	54	52
LOC107473005	A01	5404229	5405425	0	0	0	0	0	0	0	0	0	0	0	0	0	0	0	0	0	0	0	0	0	0	0	0	0	0	0	0	0	0	0	0	0	0	0	0	0	0	0	0	0	0	0	0	0	0
LOC107473023	A01	5418838	5419713	0	0	0	0	0	0	0	0	0	0	0	0	0	0	0	0	0	0	0	0	0	0	0	0	0	0	0	0	0	0	0	0	0	0	0	0	0	0	0	0	0	0	0	0	0	0
LOC107473262	A01	5434316	5435188	0	0	0	0	0	0	3	0	1	0	0	0	0	0	0	0	0	0	0	0	0	0	0	0	0	0	0	0	0	0	0	0	0	0	0	0	0	0	0	0	0	0	0	0	0	0
LOC107464727	A01	5441015	5444299	71	85	63	54	48	78	71	63	51	68	66	38	46	28	76	66	32	30	69	58	92	65	84	89	50	65	49	62	56	67	60	70	76	72	73	64	56	76	54	75	50	58	22	78	72	46
LOC107465038	A01	5456813	5462221	30	34	44	33	20	39	25	15	32	18	34	15	5	6	21	18	16	10	28	16	32	27	36	18	20	28	32	23	18	20	31	24	14	44	25	25	18	24	17	21	15	17	32	12	7	15
LOC107465117	A01	5463006	5464169	142	169	187	265	186	377	344	213	270	122	220	206	141	216	175	253	180	161	309	211	152	226	275	212	265	157	206	247	182	224	274	235	175	359	193	178	198	143	193	166	150	276	166	159	142	170
LOC107465200	A01	5497891	5503876	12	22	36	55	36	77	67	21	16	8	8	13	12	16	17	30	55	8	25	19	7	31	33	20	46	24	19	22	33	24	34	32	8	41	18	16	17	16	35	7	10	35	27	5	9	26
LOC107465655	A01	5505877	5507552	14	6	7	8	0	14	4	6	1	1	5	11	6	12	4	9	14	6	6	3	7	3	18	8	1	1	4	8	1	9	3	10	12	14	2	1	4	0	10	1	2	4	1	1	1	10
LOC107465291	A01	5509067	5511886	15	13	14	30	8	11	26	22	12	28	21	17	17	20	27	22	12	15	19	14	18	13	28	13	22	7	7	16	18	7	24	15	20	30	13	21	8	10	11	20	10	10	11	15	9	13
LOC107465442	A01	5514418	5516620	6	19	19	16	20	19	18	23	12	19	6	7	18	21	31	20	20	10	18	17	17	11	25	13	25	19	12	9	8	15	26	15	17	33	23	23	12	9	23	12	19	14	23	16	30	17
LOC107465592	A01	5519074	5520903	412	412	526	365	541	534	437	562	573	379	555	449	282	420	477	388	384	368	642	360	484	364	584	454	563	407	445	549	503	529	415	525	408	565	394	420	429	269	343	478	307	270	306	299	267	367
LOC107465367	A01	5521613	5524725	12	13	14	14	17	46	17	7	19	9	11	6	9	11	9	16	15	7	10	10	18	21	18	22	15	14	10	21	13	10	17	21	28	20	15	10	17	19	12	23	15	20	9	14	7	22
LOC107465751	A01	5529097	5534440	237	252	262	203	246	231	302	267	258	189	267	242	85	132	264	291	95	113	290	224	221	202	269	278	255	193	204	259	256	230	251	229	229	252	156	166	228	182	200	162	232	209	191	175	166	260
LOC107465829	A01	5536990	5539339	30	48	27	43	26	25	48	33	27	26	27	26	14	16	32	38	16	27	42	32	37	26	32	51	34	39	29	32	17	26	41	28	20	39	19	37	25	23	26	24	20	31	29	35	34	20
LOC107465949	A01	5556085	5563958	435	451	556	393	265	786	900	631	621	401	379	400	335	496	616	644	369	363	634	449	301	245	691	840	379	620	227	508	406	463	550	312	515	376	490	567	380	403	564	648	324	564	314	327	326	420
LOC107466212	A01	5595878	5597121	314	503	470	635	526	779	628	523	363	198	387	436	430	740	307	752	880	351	518	368	182	493	360	339	767	196	568	571	373	441	871	583	603	1008	532	462	323	399	583	306	587	639	426	333	411	493
LOC107466030	A01	5598725	5604673	931	1261	538	536	665	496	385	662	392	962	994	779	459	459	1474	584	360	439	623	1248	1280	1210	596	1076	1111	951	1400	541	758	908	945	710	756	1423	1217	761	878	972	846	911	1083	585	1286	1194	967	862
LOC107466302	A01	5610228	5614695	354	371	410	434	388	621	470	464	442	226	334	358	235	328	411	461	325	230	425	290	404	381	517	403	409	377	377	466	328	399	468	423	350	555	327	341	469	317	452	381	329	381	290	355	340	336
LOC107466383	A01	5630886	5633081	24	26	15	39	11	23	37	25	26	14	31	16	20	15	16	23	17	19	28	12	15	18	36	40	33	20	34	22	20	27	27	27	17	37	23	12	30	9	16	24	21	10	7	27	6	23
LOC107466501	A01	5639339	5640827	0	0	0	0	3	1	0	0	0	1	0	0	0	1	0	40	0	0	1	1	0	0	0	1	0	2	1	0	0	0	0	2	0	1	1	0	0	0	1	1	1	1	0	0	0	0
LOC107466582	A01	5644140	5646611	13	8	23	16	24	16	20	14	28	24	32	17	11	20	23	25	21	19	17	12	17	14	34	44	21	22	17	21	14	20	25	11	14	10	13	9	20	14	15	15	10	12	14	8	16	23
LOC107466676	A01	5648130	5651320	14	28	10	4	14	31	25	27	19	8	8	13	8	14	30	25	11	8	16	17	6	29	31	15	14	15	14	21	14	21	19	9	22	25	16	13	23	21	13	17	27	22	18	11	15	14
LOC107466754	A01	5672608	5675700	19	14	14	69	38	53	45	31	34	7	19	15	14	17	4	23	19	16	19	17	9	30	18	17	53	20	20	42	27	26	52	43	18	59	24	20	20	15	35	7	15	26	11	12	19	16
LOC107466838	A01	5691286	5692386	0	0	0	0	0	1	2	0	0	0	0	0	0	0	0	0	2	0	0	0	0	0	0	0	0	0	0	0	0	0	0	0	1	0	0	0	0	0	0	0	0	0	0	0	0	0
LOC107466923	A01	5712008	5715377	0	0	0	0	0	0	0	0	0	0	0	0	0	0	0	0	0	0	0	0	0	0	0	0	0	0	0	0	0	0	0	0	0	0	0	0	0	0	0	0	0	0	0	0	0	0
LOC107467024	A01	5722592	5735322	353	285	266	273	266	344	333	249	285	242	233	204	232	208	236	341	180	205	263	263	330	312	351	300	341	246	356	284	232	314	280	331	288	391	317	295	295	246	282	297	278	278	232	268	215	258
LOC107473272	A01	5739413	5740461	0	0	0	0	0	1	0	2	0	0	0	0	0	0	0	0	0	0	2	1	0	0	2	0	0	0	0	0	0	0	0	0	1	2	0	0	0	0	0	0	0	0	0	0	0	0
LOC107467459	A01	5742003	5744547	102	58	100	66	76	118	114	77	68	45	101	79	33	58	95	105	45	64	81	91	100	65	104	104	67	77	67	74	58	69	85	62	69	84	79	76	79	71	93	59	89	95	66	77	69	87
LOC107467545	A01	5745130	5749676	6	4	2	0	2	3	7	2	12	2	3	6	7	7	0	1	7	8	10	0	0	2	7	2	2	5	4	7	4	1	0	0	1	2	1	5	1	3	2	6	2	4	1	3	1	0
LOC107467695	A01	5758216	5760068	110	177	104	136	165	159	143	138	129	93	135	136	65	52	151	174	51	54	152	128	144	114	181	158	117	132	89	125	123	147	137	144	125	161	167	128	115	168	138	159	120	140	74	126	106	96
LOC107467783	A01	5763137	5768119	48	37	39	18	12	15	53	27	47	25	28	47	22	24	52	45	27	7	36	20	20	13	20	18	15	50	13	13	33	13	17	17	11	28	12	17	16	20	7	15	12	9	17	16	12	36
LOC107467864	A01	5769268	5771970	4	9	13	6	9	18	5	12	24	9	4	17	3	12	18	21	6	6	11	14	4	6	11	14	15	11	15	11	19	12	17	23	19	12	11	23	3	3	8	13	4	4	8	12	13	11
LOC107467957	A01	5774137	5779934	1	0	4	6	6	5	2	0	0	0	0	1	3	1	7	3	0	0	1	1	5	4	0	2	1	2	4	1	0	1	2	1	1	3	2	1	6	7	2	1	1	0	1	5	0	2
LOC107473281	A01	5808048	5814176	0	6	2	1	1	2	6	0	8	1	4	2	2	1	2	1	1	0	8	1	0	9	7	4	1	5	2	4	2	3	1	3	0	7	1	7	24	4	5	0	3	7	0	0	1	1
LOC107468043	A01	5814873	5818613	561	603	692	795	745	1033	704	583	729	471	717	579	276	317	475	536	398	357	607	558	608	766	838	602	854	551	793	772	780	757	834	777	813	946	578	617	642	600	599	560	599	605	454	450	547	553
LOC107468146	A01	5827516	5829339	93	144	127	98	143	125	95	98	95	89	98	111	48	82	123	113	55	66	151	133	127	140	101	118	141	126	140	82	128	120	100	152	94	179	101	85	128	108	116	103	113	89	100	110	103	94
LOC107468236	A01	5830738	5833573	16	56	42	44	25	41	53	39	41	32	35	49	41	35	53	43	30	10	41	42	33	33	47	46	28	34	32	30	38	48	40	25	18	36	19	29	27	33	25	32	33	33	16	23	20	35
LOC107468420	A01	5846813	5847718	323	341	476	395	316	598	456	364	322	233	310	330	252	325	354	407	289	204	448	327	286	263	407	380	392	312	282	330	366	371	437	295	349	384	356	334	360	272	409	371	306	309	234	276	254	293
LOC107473292	A01	5849791	5852137	7	2	0	1	0	1	5	6	9	9	0	4	3	0	11	1	3	0	5	9	15	4	2	2	0	12	2	5	5	4	1	6	8	2	5	1	7	6	5	12	3	4	3	1	0	0
LOC107468557	A01	5869292	5874636	43	60	43	36	49	53	53	41	55	134	87	114	64	21	50	90	23	33	89	118	167	66	62	59	85	141	129	38	59	180	27	55	31	36	39	19	62	171	26	73	149	40	31	32	53	89
LOC107468707	A01	5894502	5899497	65	66	47	53	51	100	62	55	66	45	70	31	65	79	63	60	73	57	63	68	73	86	86	72	69	57	81	70	58	73	59	79	82	104	58	65	68	63	64	62	54	74	41	43	61	43
LOC107468877	A01	5914146	5918159	1	0	0	4	0	1	0	1	1	0	2	2	0	1	1	1	2	1	1	2	0	2	1	1	2	3	0	2	1	0	1	4	6	1	3	0	3	0	1	1	1	1	0	1	1	2
LOC107468791	A01	5922561	5926410	0	0	0	0	0	0	0	0	0	0	2	0	0	0	0	0	1	0	0	0	0	0	0	0	0	0	0	0	0	0	1	0	0	3	0	0	0	0	0	0	0	0	0	0	0	0
LOC107469116	A01	5937057	5943698	9	3	17	16	9	15	8	10	7	1	4	7	8	5	12	15	12	7	7	7	10	6	23	9	4	4	7	13	11	9	6	9	0	17	4	0	9	4	10	9	10	12	1	4	5	3
LOC107468964	A01	5944256	5955765	44	44	31	25	63	44	69	46	42	32	45	12	30	32	44	49	28	26	32	43	43	41	57	37	41	44	35	37	30	42	31	45	26	73	29	30	40	23	55	40	33	33	14	24	30	34
LOC107473062	A01	5967356	5975630	0	0	0	0	0	0	0	0	0	0	0	2	0	0	0	0	0	0	0	0	0	0	0	0	0	0	3	0	0	0	0	0	0	0	0	0	0	0	0	0	0	0	0	2	0	0
LOC107469268	A01	5977183	5979218	0	0	0	0	0	2	0	0	0	0	0	0	0	1	0	0	0	0	0	0	0	0	1	0	0	0	0	0	0	0	1	0	0	0	0	0	0	0	0	0	0	0	0	0	0	0
LOC107473068	A01	5979638	5981956	0	0	0	0	0	0	0	0	0	0	0	0	0	0	0	0	0	0	0	0	0	0	0	0	0	0	0	0	0	0	0	0	0	0	0	0	0	0	0	0	0	0	0	0	0	0
LOC107469573	A01	5988753	5990786	0	0	0	0	1	3	0	0	2	0	0	0	0	0	0	2	2	0	2	0	0	0	1	0	0	0	1	1	0	0	3	0	0	0	0	0	0	0	0	3	0	1	0	0	0	0
LOC107469405	A01	6008867	6010798	825	337	264	422	411	588	791	579	610	529	571	592	440	301	771	886	515	249	501	555	576	502	566	565	573	361	535	407	448	539	515	527	364	566	460	331	514	469	466	506	440	450	405	507	446	742
LOC107469490	A01	6012563	6013743	0	0	1	0	0	0	0	0	0	0	0	0	0	0	0	0	0	0	0	0	0	0	0	0	0	0	0	0	0	0	0	0	0	1	0	0	0	0	1	0	0	0	0	0	0	0
LOC107469712	A01	6054237	6056184	446	251	231	233	223	319	608	478	315	298	436	402	529	238	462	578	491	177	259	240	185	222	197	271	211	174	226	196	195	184	279	225	164	225	199	193	248	198	306	205	308	269	206	184	201	514
LOC107474456	A01	6066443	6069052	0	0	0	0	0	0	0	0	0	0	0	0	0	0	0	0	0	0	0	0	0	0	0	0	0	0	0	0	0	0	0	0	0	0	0	0	0	0	0	0	0	0	0	0	0	0
LOC107474467	A01	6073728	6074213	0	0	0	0	0	0	0	0	0	0	0	0	0	0	0	0	0	0	0	0	0	0	0	0	0	0	0	0	0	0	0	0	0	0	0	0	0	0	0	0	0	0	0	0	0	0
LOC107473329	A01	6082888	6085750	71	79	131	102	109	200	135	91	90	73	85	102	100	143	106	124	91	113	149	101	70	124	153	92	109	83	95	109	102	129	167	113	75	184	102	72	109	96	131	74	115	108	105	89	83	104
LOC107474478	A01	6104110	6104682	0	0	0	0	0	0	0	0	0	0	0	0	0	0	0	0	0	0	0	0	0	0	0	0	0	0	0	0	0	0	0	0	0	0	0	0	0	0	0	0	0	0	0	0	0	0
LOC107474487	A01	6146476	6147535	0	0	0	0	0	0	0	0	0	0	0	0	0	0	0	0	0	0	0	0	0	0	0	0	0	0	0	0	0	0	0	0	0	0	0	0	0	0	0	0	0	0	0	0	0	0
LOC107474496	A01	6150119	6152708	57	92	68	34	56	92	66	76	93	45	65	62	51	119	92	95	72	56	51	94	82	36	109	91	55	81	57	72	73	56	58	48	44	97	42	41	83	56	53	54	51	61	38	52	65	56
LOC107473346	A01	6153561	6154462	12	31	17	25	15	49	33	30	24	24	19	18	18	17	20	46	13	14	30	36	34	23	34	36	30	34	24	40	26	42	31	28	28	31	12	20	37	17	44	18	18	45	23	29	32	28
LOC107474501	A01	6156731	6162134	2	1	2	2	0	0	0	0	0	2	0	0	0	0	0	1	1	0	1	1	0	2	1	0	1	0	1	0	2	0	0	1	0	0	0	0	2	0	0	0	2	0	0	0	0	0
LOC107475047	A01	6163975	6164973	2	1	3	3	0	4	1	8	2	3	0	3	7	4	3	1	5	5	7	3	3	0	0	3	4	1	0	7	0	4	4	3	0	3	2	3	5	1	5	5	7	1	2	1	0	2
LOC107473355	A01	6166970	6169232	86	97	76	71	80	93	81	58	87	52	57	56	44	51	68	89	31	23	76	82	86	112	90	90	110	61	92	74	75	106	67	95	68	77	60	48	107	48	75	73	72	41	47	72	76	66
LOC107473366	A01	6177969	6181630	46	49	57	62	55	83	53	52	83	24	37	36	32	29	63	65	41	35	63	48	22	39	84	59	48	53	44	67	62	42	58	56	21	56	58	51	64	32	50	45	42	46	19	20	32	65
LOC107473373	A01	6182584	6187312	0	0	1	0	0	2	0	0	0	0	5	0	0	5	0	0	0	5	0	0	0	3	0	1	0	4	2	0	0	0	1	1	0	0	0	3	9	1	0	0	0	1	0	0	0	2
LOC107473378	A01	6195105	6200322	2	6	160	231	255	289	115	149	173	3	20	102	133	129	11	136	11	109	15	119	87	287	240	138	278	10	210	261	27	19	301	209	297	310	178	200	146	179	22	235	21	157	159	143	127	13
LOC107474510	A01	6211222	6212128	0	0	0	0	0	0	0	0	0	0	0	0	0	0	0	0	0	0	0	0	0	0	0	0	0	0	0	0	0	0	0	0	0	0	0	0	0	0	0	0	0	0	0	0	0	0
LOC107474521	A01	6214091	6215481	0	0	0	0	0	0	0	0	0	0	0	0	0	0	0	0	0	0	0	0	0	0	0	0	0	0	0	0	0	0	0	0	0	0	0	0	0	0	0	0	0	0	0	0	0	0
LOC107473386	A01	6256822	6262533	6	1	5	12	7	17	10	3	5	1	3	0	3	2	1	4	5	2	4	1	1	5	8	8	20	3	6	5	7	4	15	12	3	12	5	3	6	3	7	8	2	4	3	2	3	7
LOC107473394	A01	6264465	6265295	9	9	16	21	25	24	10	25	20	16	16	12	6	6	13	10	7	5	18	16	11	50	8	11	18	12	33	21	28	16	25	26	15	36	22	20	17	10	19	19	15	21	16	11	10	26
LOC107473406	A01	6282339	6286740	64	53	56	37	57	90	85	54	47	37	48	39	35	57	44	62	43	43	56	51	61	52	43	55	62	48	34	49	40	49	60	40	51	67	44	55	50	56	80	47	53	65	52	42	48	48
LOC107473416	A01	6288305	6299340	243	285	234	279	279	315	258	249	248	221	242	177	117	136	247	262	140	82	212	217	258	296	267	275	299	244	320	302	241	250	268	261	216	364	276	231	265	192	209	243	189	232	202	169	218	215
LOC107474528	A01	6307213	6318810	105	97	127	99	114	112	104	89	102	86	148	108	50	90	130	148	67	48	94	121	113	108	156	110	96	91	112	124	84	91	104	96	80	173	122	119	130	87	140	135	92	109	99	100	91	132
LOC107474557	A01	6391456	6391890	17	0	0	1	0	20	30	0	2	0	9	2	0	3	0	1	0	11	1	1	0	2	0	0	3	1	4	12	5	16	1	2	21	0	0	3	0	0	0	1	4	0	2	25	14	2
LOC107474562	A01	6410867	6411617	67	79	69	86	115	114	101	84	135	67	74	95	93	95	102	114	115	121	130	94	86	78	110	108	105	91	98	71	97	56	120	88	106	107	77	81	110	56	91	100	117	81	81	74	71	120
LOC107473441	A01	6431748	6433805	39	42	59	71	48	74	67	74	68	38	49	47	35	25	54	62	35	53	46	57	62	86	64	88	72	53	55	79	44	58	64	90	45	90	59	66	73	27	53	43	59	54	66	37	49	59
LOC107473474	A01	6440021	6442510	2716	2984	2449	1478	2487	1927	3543	2274	5858	2716	2405	2582	4245	3553	2931	3149	1922	2566	2842	3195	3569	5119	2828	2737	1908	3707	4360	2935	1884	2043	3428	3925	2140	2997	2266	2420	2421	2677	2002	3316	3198	2655	2455	2647	1977	2604
LOC107474584	A01	6451904	6452666	0	0	0	1	0	0	0	0	0	3	0	0	0	0	0	0	0	1	0	0	0	0	0	0	0	0	0	0	0	0	0	0	0	0	0	0	0	0	0	0	0	0	0	0	0	0
LOC107473482	A01	6456638	6458011	0	0	0	0	0	0	0	0	0	0	0	0	0	0	0	0	0	0	0	0	0	0	0	0	0	0	0	0	0	0	0	0	0	0	0	0	0	0	0	0	0	0	0	0	0	0
LOC107473491	A01	6486278	6488273	0	0	0	0	0	1	2	0	0	0	1	0	1	0	0	0	0	0	0	0	0	2	0	0	0	0	0	1	0	0	0	1	1	1	0	2	0	0	2	0	0	0	3	0	0	0
LOC107473514	A01	6493262	6495605	18	8	19	34	13	46	32	17	28	13	23	15	7	27	25	46	7	16	18	12	3	16	31	23	20	21	12	20	21	20	22	22	14	25	31	22	21	11	12	35	16	8	17	5	12	19
LOC107474590	A01	6496487	6499147	357	335	338	300	293	429	490	364	425	292	386	311	227	298	385	421	260	189	393	386	327	289	430	417	357	387	281	357	303	312	404	342	332	468	311	382	361	378	328	291	255	276	245	250	275	320
LOC107475063	A01	6519729	6520582	0	1	35	21	0	20	7	25	18	0	5	0	22	15	1	14	0	7	1	52	0	68	11	24	45	0	74	35	3	1	2	29	27	7	2	0	26	40	0	18	2	17	4	43	42	2
LOC107473531	A01	6531537	6532741	23	30	20	25	24	48	42	32	31	14	18	19	23	31	32	44	35	40	40	33	26	29	30	37	32	21	24	19	32	15	24	28	26	24	21	26	28	21	27	25	28	36	24	16	14	23
LOC107473523	A01	6533670	6537163	30	78	13	6	37	2	31	30	26	38	14	22	41	9	38	667	1	17	26	190	235	56	25	60	55	839	136	10	7	224	29	108	8	69	37	54	113	64	11	6	36	5	101	56	38	21
LOC107473540	A01	6550797	6553003	4	1	3	21	21	13	40	21	5	5	11	1	11	5	6	26	2	9	1	8	1	22	5	4	11	6	15	33	7	4	27	5	16	0	29	18	5	10	23	13	2	6	11	14	14	9
LOC107473548	A01	6555257	6557343	34	63	55	30	15	28	102	41	71	30	57	56	52	80	43	87	22	85	65	60	27	24	65	61	25	27	24	11	13	9	19	12	11	15	12	9	4	18	20	14	25	24	13	6	32	30
LOC107475071	A01	6562863	6566166	31	34	16	28	33	17	12	7	3	26	32	12	29	21	28	6	20	21	7	47	48	35	25	32	55	31	41	24	21	11	35	14	39	39	51	22	17	39	17	44	34	4	20	31	22	30
LOC107473558	A01	6576924	6579937	128	98	111	123	115	210	122	93	79	57	97	88	49	37	104	134	59	34	152	91	77	67	117	93	115	104	93	124	142	182	162	119	114	182	123	120	127	97	165	125	120	118	106	107	68	108
LOC107475082	A01	6580850	6585367	0	0	0	0	3	5	4	0	0	0	0	0	0	0	0	1	1	0	0	0	0	1	1	0	1	0	0	0	3	0	3	1	0	1	0	0	1	0	0	2	3	2	0	0	0	0
LOC107475091	A01	6588516	6589047	20	17	13	23	17	32	24	19	23	16	23	21	22	26	24	23	9	23	36	19	17	14	23	15	20	17	18	27	24	17	22	27	23	27	20	14	47	19	32	20	26	24	9	18	13	17
LOC107473568	A01	6591185	6594334	67	51	29	45	55	68	69	55	45	20	36	31	52	69	72	54	65	46	47	40	61	63	65	57	61	50	48	46	44	49	57	49	67	87	44	72	47	54	45	55	51	55	59	33	46	55
LOC107473594	A01	6595418	6598972	34	58	46	44	25	39	55	33	42	31	42	32	28	27	68	43	20	25	44	45	50	34	56	45	32	41	38	36	42	37	54	22	37	37	20	25	60	28	27	26	31	29	24	19	25	30
LOC107473601	A01	6606501	6606971	0	0	0	0	0	0	0	0	0	0	0	0	0	0	0	0	0	0	0	0	0	2	0	0	0	0	0	0	0	0	0	0	1	0	0	0	0	0	0	0	0	0	0	0	0	0
LOC107473606	A01	6644584	6649398	69	74	82	22	64	112	146	138	86	41	142	82	87	96	105	108	96	86	105	84	29	41	99	92	71	75	73	87	68	122	95	80	55	94	67	97	70	45	107	70	63	113	63	27	66	76
LOC107473625	A01	6650695	6651625	8	9	4	1	11	5	4	3	0	0	17	6	3	2	9	6	6	6	3	5	3	1	4	4	6	7	4	2	3	2	7	3	1	4	1	4	1	7	5	4	3	1	0	2	2	9
LOC107473637	A01	6654166	6657045	152	92	218	143	283	274	216	209	307	236	158	190	119	234	295	221	126	151	222	297	244	209	221	261	163	313	188	222	200	210	198	353	187	220	99	107	209	217	125	242	223	124	93	99	159	178
LOC107474606	A01	6657951	6661959	0	0	0	0	0	0	0	0	0	0	0	0	0	0	0	0	0	0	0	0	0	0	0	0	0	0	0	0	0	0	0	0	0	1	0	0	0	0	0	0	0	1	0	0	0	0
LOC107473643	A01	6665615	6666747	16	23	15	25	16	35	17	15	12	27	14	30	13	6	30	25	8	3	20	15	15	25	33	25	34	23	24	20	14	16	26	20	26	18	25	10	24	15	14	32	9	23	15	16	9	16
LOC107473669	A01	6667667	6669947	0	0	0	1	0	0	0	0	1	0	0	0	0	0	1	0	2	0	2	0	0	0	0	0	1	1	0	0	0	1	0	0	0	0	0	0	0	0	0	0	2	0	0	0	0	0
LOC107474614	A01	6680403	6681191	0	0	0	0	0	0	0	0	0	0	0	0	0	0	0	0	0	0	0	0	0	0	0	0	0	0	0	0	0	0	0	0	0	0	0	0	0	0	0	0	0	0	0	0	0	0
LOC107474626	A01	6681223	6682096	0	0	0	0	0	0	0	0	0	0	0	0	0	0	0	0	0	0	0	0	0	0	0	0	0	0	0	0	0	0	0	0	0	0	0	0	0	0	0	0	0	0	0	0	0	0
LOC107473677	A01	6693276	6695186	137	106	124	75	56	72	92	109	130	132	162	161	86	114	270	193	88	85	153	189	160	109	89	162	98	123	112	88	114	95	157	85	166	95	161	125	68	142	69	120	109	86	86	88	104	121
LOC107475098	A01	6727421	6727909	0	1	3	0	0	0	0	0	0	1	0	0	0	0	1	0	0	0	0	1	0	0	2	1	0	1	0	1	0	3	0	0	0	0	0	0	2	0	0	0	0	1	0	1	0	0
LOC107474644	A01	6741222	6746755	32	28	39	19	40	43	42	21	39	25	35	18	15	37	37	37	34	21	49	32	31	23	38	46	28	20	19	38	36	21	44	25	33	36	24	21	37	37	53	42	41	35	25	26	27	39
LOC107475110	A01	6758439	6758936	0	0	0	0	0	0	0	0	0	0	0	0	0	0	0	0	0	0	0	0	0	0	0	0	0	0	0	0	0	0	0	0	0	0	0	0	0	0	0	0	0	0	0	0	0	0
LOC107474654	A01	6761131	6761664	0	0	0	0	0	0	0	0	0	0	0	0	0	0	0	0	0	0	0	0	0	0	0	0	0	0	0	0	0	0	0	0	0	0	0	0	0	0	0	0	0	0	0	0	0	0
LOC107474664	A01	6765953	6770326	0	0	0	0	0	0	0	0	0	0	0	0	0	0	0	0	0	0	0	0	0	0	0	0	0	0	0	0	0	0	0	0	0	0	0	0	0	0	0	0	0	0	0	0	0	0
LOC107473693	A01	6771226	6775028	83	134	114	132	99	166	143	120	95	91	145	105	105	136	164	133	133	127	168	78	106	101	192	154	153	111	90	128	100	148	143	129	103	129	94	107	116	68	129	118	85	98	87	94	77	100
LOC107473685	A01	6775983	6778174	0	0	0	0	1	0	0	0	0	0	0	0	1	0	0	0	0	0	0	0	0	13	0	0	0	0	0	0	0	0	0	0	0	0	0	0	0	0	0	0	0	0	0	0	0	0
LOC107473704	A01	6782953	6786990	137	125	163	85	95	174	148	132	130	63	167	109	93	130	124	170	95	125	156	142	77	97	176	133	142	99	114	154	135	108	216	100	142	141	157	197	183	142	184	144	133	140	123	128	95	121
LOC107474677	A01	6796484	6798782	26	28	182	214	57	280	222	171	216	20	31	17	91	134	27	197	16	71	40	158	168	148	245	210	178	28	122	202	42	38	188	185	161	104	52	34	199	162	39	157	33	182	29	136	100	55
LOC107473713	A01	6802960	6803247	1	2	5	1	10	8	9	7	0	5	8	3	2	1	7	2	4	0	8	6	7	7	5	3	3	4	6	6	4	2	6	5	4	4	5	5	7	3	2	6	1	3	5	4	3	6
LOC107475121	A01	6804613	6806037	0	0	0	0	1	0	0	0	0	0	0	0	0	0	0	0	0	0	0	1	2	0	0	0	0	0	1	0	0	0	0	0	0	2	0	0	0	0	0	0	0	1	0	0	0	0
LOC107473719	A01	6827371	6829607	91	90	88	54	61	78	74	68	83	54	75	57	57	61	57	79	50	76	59	67	98	67	102	79	75	52	62	67	53	79	58	83	57	81	50	62	72	42	83	65	55	65	47	60	56	81
LOC107474685	A01	6832711	6834126	0	0	0	0	0	0	0	0	0	0	0	0	0	0	0	0	0	0	0	0	0	0	0	0	0	0	0	0	0	0	0	0	0	1	0	0	0	0	0	0	0	0	0	0	0	0
LOC107475132	A01	6863273	6864673	0	0	0	0	0	0	0	0	0	0	0	0	0	0	0	0	0	0	0	0	0	0	0	0	0	0	0	0	0	0	0	0	0	0	0	0	0	0	0	0	0	0	0	0	0	0
LOC107473724	A01	6878501	6879892	0	0	0	0	0	0	0	0	0	0	0	0	0	0	0	0	0	0	0	0	0	0	0	0	0	0	0	0	0	0	0	0	0	0	0	0	0	0	0	0	0	0	0	0	0	0
LOC107474692	A01	6887161	6888549	0	0	0	0	0	0	0	0	0	0	0	0	0	0	0	0	0	0	0	0	0	0	0	0	0	0	0	0	0	0	0	0	0	0	0	0	0	0	0	0	0	0	0	0	0	0
LOC107474700	A01	6895971	6896360	0	0	0	0	0	0	0	0	0	0	0	0	0	0	0	0	0	0	0	0	0	0	0	0	0	0	0	0	0	0	0	0	0	0	0	0	0	0	0	0	0	0	0	0	0	0
LOC107474707	A01	6901350	6902492	11	6	22	18	12	14	18	9	9	13	9	6	5	8	13	16	5	3	14	16	10	13	18	15	14	24	9	8	6	7	13	16	13	19	5	5	3	7	9	5	0	1	12	5	3	8
LOC107475141	A01	6913510	6916589	2	2	0	1	6	12	9	7	4	2	3	0	3	2	4	2	5	3	1	0	10	4	6	2	2	3	2	5	3	1	3	4	6	13	2	4	3	4	1	2	2	10	0	1	2	1
LOC107474716	A01	6951587	6952216	0	0	0	0	0	0	0	0	0	0	0	0	0	0	0	0	0	0	0	0	0	0	0	0	0	0	0	0	0	0	0	0	0	0	0	0	0	0	0	0	0	0	0	0	0	0
LOC107474725	A01	6952220	6954561	0	0	0	0	0	0	0	0	0	0	0	0	0	0	0	0	0	0	0	0	0	0	0	0	0	0	0	0	0	0	0	0	0	0	0	0	0	0	0	0	0	0	0	0	0	0
LOC107475150	A01	6980083	6983085	0	0	0	0	0	2	0	0	0	1	2	0	0	1	0	0	0	0	0	5	0	2	0	0	0	1	0	2	0	1	4	0	0	0	1	0	0	0	0	0	0	0	0	1	0	0
LOC107473797	A01	7048931	7051719	0	0	0	0	0	0	0	0	0	0	0	0	0	0	0	0	0	0	0	0	0	0	0	0	0	0	0	0	0	0	0	0	0	0	0	0	0	0	0	0	0	0	0	0	0	0
LOC107473776	A01	7057865	7060913	0	0	0	0	0	0	0	0	0	0	0	0	2	0	0	0	0	0	0	0	0	0	0	0	0	0	0	0	0	0	0	0	0	0	0	0	0	0	0	0	0	0	0	0	0	0
LOC107473786	A01	7068638	7074164	0	0	0	0	0	0	0	0	0	0	0	0	0	0	0	0	0	0	0	0	0	0	0	0	1	0	0	0	0	0	0	0	0	0	0	0	0	0	0	0	0	0	0	0	0	0
LOC107473817	A01	7121966	7125419	0	0	2	1	2	3	1	0	0	0	0	0	1	3	1	0	0	0	0	0	4	2	0	1	5	1	0	0	2	1	2	4	1	1	4	4	0	4	2	1	0	0	7	0	1	0
LOC107473807	A01	7126590	7130564	105	102	102	91	110	142	97	88	111	61	66	64	43	37	78	95	40	42	88	77	77	128	92	75	102	66	89	76	88	78	94	99	86	128	99	103	76	83	88	78	70	71	60	71	78	64
LOC107473826	A01	7137652	7142629	57	63	56	49	40	70	73	42	62	29	45	48	52	73	59	53	44	55	52	49	48	47	60	51	67	61	60	51	46	55	68	45	61	76	58	59	73	49	31	72	51	48	60	42	68	61
LOC107473842	A01	7157220	7158605	52	48	66	48	40	69	73	67	52	34	54	51	39	25	51	82	29	43	47	53	68	47	53	45	69	44	46	45	49	40	71	40	48	68	57	58	74	51	38	49	56	33	31	31	51	33
LOC107473849	A01	7160292	7162946	80	64	75	59	70	101	66	51	73	59	86	40	50	74	84	63	41	69	67	70	55	81	72	78	61	52	65	65	79	60	85	50	62	101	63	69	62	57	61	61	63	50	50	65	57	40
LOC107473857	A01	7170933	7173203	2	6	6	12	18	6	14	4	9	6	10	6	4	5	4	2	10	0	4	6	8	19	9	9	23	12	11	10	7	4	23	15	9	29	4	19	13	13	4	18	4	10	8	10	12	8
LOC107473866	A01	7185762	7187093	134	124	158	195	143	329	267	139	118	91	110	133	67	97	111	133	113	65	158	150	120	188	196	133	220	125	169	151	146	130	214	149	126	203	202	226	150	136	172	90	110	148	131	116	142	119
LOC107474777	A01	7192620	7193606	0	0	1	0	0	0	0	1	1	1	0	0	0	1	0	2	4	0	0	0	0	0	0	0	0	0	0	0	0	0	1	0	0	0	0	0	4	0	0	0	0	0	0	0	0	0
LOC107473879	A01	7197505	7200577	25	16	8	10	34	18	4	18	11	13	9	12	4	8	11	30	13	10	8	6	21	64	10	7	37	8	16	11	16	13	20	18	26	20	19	30	50	16	18	7	24	11	33	10	13	23
LOC107473901	A01	7223463	7226284	0	0	0	0	0	0	0	0	0	0	0	0	0	1	1	0	0	0	0	0	0	0	0	0	0	0	0	0	0	0	0	0	0	1	0	0	3	0	0	0	0	0	0	0	1	0
LOC107473912	A01	7236424	7238484	32	46	32	35	43	80	52	45	53	25	26	30	26	32	26	42	19	17	39	30	41	28	51	36	39	24	29	45	26	30	66	46	29	48	48	50	43	26	54	46	39	42	44	21	36	43
LOC107473923	A01	7240475	7249367	90	103	92	132	88	231	153	104	116	55	88	76	73	95	132	128	87	66	85	75	127	113	152	86	118	69	125	94	53	68	120	81	105	139	140	110	119	101	92	72	92	113	68	76	63	76
LOC107474786	A01	7273235	7273861	0	0	0	0	0	0	0	0	0	0	0	0	0	0	0	0	0	0	0	0	0	0	0	0	0	0	0	0	0	0	0	0	0	0	0	0	0	0	0	0	0	0	1	0	0	0
LOC107474795	A01	7278935	7279561	0	0	0	0	0	0	0	0	0	0	0	0	0	0	0	0	0	0	0	0	0	0	0	0	0	0	0	0	0	0	0	0	0	0	0	0	0	0	0	0	0	0	0	0	0	0
LOC107474805	A01	7282909	7283535	0	0	0	0	0	0	0	0	0	0	0	0	0	0	0	0	0	0	0	0	0	0	0	0	1	0	0	0	0	0	0	0	0	0	0	0	0	0	0	0	0	0	0	0	0	0
LOC107473962	A01	7294824	7297377	118	99	64	66	130	130	152	113	97	73	96	91	123	150	106	164	122	93	131	128	115	96	142	121	147	131	81	100	96	120	145	113	117	147	130	103	128	126	107	100	105	98	107	85	107	147
LOC107473941	A01	7321742	7324465	161	109	170	126	108	192	134	132	132	77	111	90	77	133	124	168	78	92	163	135	141	103	136	108	156	122	109	108	108	121	144	121	102	137	124	133	125	109	182	107	99	118	115	117	108	113
LOC107475167	A01	7353178	7354340	0	0	0	1	0	0	0	0	0	0	0	0	0	0	0	0	0	0	0	0	0	1	0	0	0	0	0	0	0	0	0	0	0	0	0	0	0	0	0	0	0	0	0	0	0	0
LOC107473973	A01	7381738	7384309	41	39	41	36	24	62	76	45	43	44	53	34	27	35	57	49	18	18	54	47	45	38	55	45	36	52	26	51	36	44	60	28	40	45	43	41	26	18	52	33	34	29	9	44	25	37
LOC107475177	A01	7391517	7396426	0	0	0	0	0	0	0	0	0	0	0	0	0	0	0	0	0	0	0	0	0	0	0	0	0	0	0	0	0	0	0	0	0	0	0	0	0	0	0	0	0	0	0	0	0	0
LOC107474818	A01	7400150	7400773	0	0	0	0	0	0	0	0	0	0	0	0	0	0	0	0	0	0	0	0	0	0	0	0	0	0	0	0	0	0	0	0	0	0	0	0	0	0	0	0	0	0	0	0	0	0
LOC107473984	A01	7415143	7417543	0	0	0	0	0	0	0	0	0	0	0	0	0	0	0	0	0	0	0	0	0	0	0	0	0	0	0	0	0	0	0	0	0	0	0	0	0	0	0	0	0	0	0	0	0	0
LOC107474824	A01	7419698	7420430	0	0	0	0	0	0	0	0	0	0	0	0	0	0	0	0	0	0	0	0	0	4	0	0	0	0	0	0	0	0	0	0	0	0	0	0	0	0	0	0	0	0	0	0	0	0
LOC107474835	A01	7432415	7433290	0	0	0	0	0	0	0	0	0	0	0	0	0	0	0	0	0	0	0	0	0	0	0	0	0	0	0	0	0	0	0	0	0	0	0	0	0	0	0	0	0	0	0	0	0	0
LOC107474843	A01	7437764	7440240	0	0	0	0	0	0	0	0	0	0	0	0	0	0	0	0	0	0	0	0	0	0	0	0	0	0	0	0	0	0	0	0	0	0	0	0	0	0	0	0	0	0	0	0	0	0
LOC107474849	A01	7449911	7452166	0	0	0	0	0	0	0	0	0	0	0	0	0	0	0	0	0	0	0	0	0	0	0	0	0	0	0	0	0	0	0	0	0	0	0	0	0	0	0	0	0	0	0	0	0	0
LOC107475187	A01	7479893	7482818	0	0	0	0	0	0	0	0	0	0	0	0	0	0	0	0	0	0	0	0	0	0	0	0	0	0	0	0	0	0	0	0	0	0	0	0	0	0	0	0	0	0	0	0	0	0
LOC107474863	A01	7488090	7488845	0	0	0	0	0	0	0	0	0	0	0	0	0	0	0	0	0	0	0	0	0	0	0	0	0	0	0	0	0	0	0	0	0	0	0	0	0	0	0	0	0	0	0	0	0	0
LOC107474016	A01	7573000	7579313	541	480	427	370	396	539	421	457	352	487	481	407	272	310	466	495	305	216	455	505	529	587	470	393	569	424	642	443	538	623	539	480	535	571	476	454	503	457	521	475	572	420	520	465	448	429
LOC107474888	A01	7588294	7590115	0	0	1	0	0	0	0	0	0	0	0	1	1	0	1	1	3	0	0	0	0	0	0	0	0	1	0	0	0	2	2	0	1	0	0	5	0	0	0	0	2	0	0	0	3	1
LOC107474895	A01	7590901	7594189	0	1	0	0	0	0	0	0	0	0	0	0	0	0	0	0	0	0	0	0	0	0	0	0	0	0	0	0	0	0	0	0	0	0	0	0	0	0	0	0	0	0	0	0	0	0
LOC107474033	A01	7597953	7599020	0	0	0	0	0	0	0	0	0	0	0	0	0	0	0	3	0	0	0	0	0	0	0	0	0	0	0	0	0	0	0	0	0	0	0	0	0	0	0	0	0	0	0	0	0	0
LOC107474042	A01	7621152	7626554	6	10	17	21	21	47	25	17	20	2	3	7	4	13	14	11	28	14	6	5	0	11	28	16	8	13	8	29	4	5	18	16	7	30	1	18	23	18	5	5	6	8	10	7	6	17
LOC107474903	A01	7630759	7631576	0	0	0	0	0	0	0	0	0	0	0	0	0	0	0	0	0	0	0	0	0	0	0	0	0	0	0	0	0	0	0	0	0	0	0	0	0	0	0	0	0	0	0	0	0	0
LOC107474913	A01	7633313	7635487	0	0	0	0	0	0	0	0	0	0	0	0	0	0	0	0	0	0	0	0	0	0	0	0	0	0	0	0	0	0	0	0	0	0	0	0	0	0	0	0	0	0	0	0	0	0
LOC107474060	A01	7644846	7645067	0	0	0	0	0	0	0	0	0	0	0	0	0	0	0	0	0	0	0	0	0	0	0	0	0	0	0	0	0	0	0	0	0	0	0	0	0	0	0	0	0	0	0	0	0	0
LOC107474051	A01	7651739	7658568	100	102	120	80	109	155	97	100	106	89	92	52	76	119	105	105	80	76	91	98	104	104	126	113	106	106	107	105	90	103	141	85	90	138	102	93	103	96	102	84	93	84	74	65	74	73
LOC107474072	A01	7660985	7662094	20	6	13	22	11	17	30	9	16	9	6	13	21	12	21	29	16	25	16	17	11	12	13	26	12	12	8	12	10	6	18	7	9	8	19	13	12	8	9	17	17	10	19	10	15	21
LOC107474921	A01	7674867	7677416	0	0	0	0	0	0	0	0	0	0	0	0	0	0	0	0	0	0	0	0	0	0	0	0	0	0	0	0	0	0	0	0	0	0	0	0	0	0	0	0	0	0	0	0	0	0
LOC107474081	A01	7678430	7681324	201	173	202	235	206	395	224	259	225	109	163	187	176	240	242	191	205	149	252	212	168	215	285	228	233	179	212	203	162	189	232	191	174	269	148	215	219	155	226	218	195	230	159	190	204	209
LOC107474928	A01	7698839	7700282	0	0	0	0	0	0	0	0	0	0	0	0	0	0	0	0	0	0	0	0	0	0	0	0	0	0	0	0	0	0	0	0	0	0	0	0	0	0	0	0	0	0	0	0	0	0
LOC107474087	A01	7713447	7714292	16	14	24	23	17	19	47	25	42	10	20	10	23	28	21	23	8	19	17	30	19	17	25	9	11	25	17	12	19	14	35	10	22	31	30	38	15	17	39	25	11	19	14	6	10	19
LOC107474102	A01	7723482	7725993	501	435	520	482	421	682	452	493	700	455	529	467	327	415	824	463	348	380	414	603	558	496	633	653	489	532	478	491	544	511	630	555	589	640	440	419	615	627	542	648	628	519	413	495	567	536
LOC107474095	A01	7742502	7744780	678	767	675	812	694	980	622	666	678	759	836	627	517	881	1162	745	605	641	550	875	1118	702	791	761	658	693	666	678	755	943	819	760	885	761	523	453	785	763	771	798	1001	738	571	558	813	855
LOC107474938	A01	7757260	7758960	0	0	0	0	0	0	0	0	0	0	0	0	0	0	0	0	0	0	0	0	0	0	0	0	0	0	0	0	0	0	0	0	0	1	0	0	0	0	0	0	0	0	0	0	0	0
LOC107474114	A01	7759680	7762736	54	36	45	46	54	93	97	57	61	22	29	35	30	64	30	60	62	50	78	37	19	36	66	44	52	53	40	80	49	53	107	26	54	96	51	54	56	37	43	43	34	29	41	18	25	44
LOC107474122	A01	7781669	7783779	0	0	0	0	0	0	0	0	2	1	0	0	0	0	0	1	0	0	0	0	0	1	1	0	0	0	0	0	0	0	1	0	0	1	0	0	0	0	0	0	0	0	0	0	0	0
LOC107474964	A01	7815336	7817318	11	11	4	6	9	2	16	3	9	2	8	2	6	9	2	5	2	17	8	3	17	5	11	5	15	7	6	7	7	7	10	6	3	3	9	3	6	7	5	15	5	6	4	5	6	8
LOC107474131	A01	7819190	7824762	16	22	12	26	28	52	22	20	26	8	10	14	14	30	14	21	29	15	33	14	14	17	21	17	16	12	12	10	16	18	29	22	25	28	23	15	24	7	9	6	16	32	19	10	15	11
LOC107474152	A01	7828899	7830524	12	6	9	7	6	3	12	4	6	15	11	7	4	8	12	37	6	6	18	7	23	3	9	6	3	10	10	3	6	14	7	18	7	3	7	3	7	7	11	8	4	4	8	5	3	6
LOC107474973	A01	7837009	7839144	0	0	0	0	0	0	0	0	0	0	0	0	0	0	0	0	0	0	0	0	0	0	0	0	0	0	0	0	0	0	0	0	0	0	0	0	0	0	0	0	0	0	0	0	0	0
LOC107474143	A01	7844404	7848623	238	260	240	172	199	239	189	186	189	152	137	181	162	336	178	226	216	186	252	175	223	156	207	253	185	218	166	209	210	228	226	169	187	245	158	208	224	152	209	188	181	197	176	188	142	184
LOC107474984	A01	7852599	7853594	0	0	0	0	0	0	0	0	0	0	0	0	0	0	0	0	0	0	0	0	0	0	0	0	0	0	0	0	0	0	0	0	0	0	0	0	0	0	0	0	1	0	0	0	0	0
LOC107474995	A01	7853637	7855457	0	0	0	0	0	0	0	0	0	0	0	0	0	0	0	0	0	0	0	0	0	0	0	0	0	0	0	0	0	0	0	0	0	0	0	0	0	0	0	0	0	0	0	0	0	0
LOC107475003	A01	7855581	7856882	0	0	0	0	0	0	0	0	0	0	0	0	0	0	0	0	0	0	0	0	0	0	0	0	0	0	0	0	0	0	0	0	0	0	0	0	0	0	0	0	0	0	0	0	0	0
LOC107474178	A01	7865470	7867293	116	156	149	171	112	235	168	98	158	82	112	121	160	165	127	125	164	179	109	114	137	158	205	150	155	81	143	181	147	142	214	143	142	175	101	132	188	148	143	124	121	106	101	145	125	116
LOC107474163	A01	7868707	7871299	30	25	16	30	28	22	33	22	14	20	23	18	25	29	30	36	24	9	26	35	30	28	36	19	26	26	23	22	34	22	30	23	17	42	24	13	22	26	21	22	29	23	36	22	20	13
LOC107475219	A01	7957792	7958349	1	5	0	1	0	2	3	0	0	1	0	0	0	0	0	1	2	8	2	0	0	2	1	1	2	0	4	0	1	1	1	2	0	2	0	2	2	0	3	5	0	2	0	1	0	0
LOC107474196	A01	7962211	7963197	21	20	22	22	9	27	41	41	33	8	19	30	21	45	18	33	26	19	26	29	11	24	44	17	18	24	5	35	13	23	46	20	22	20	24	24	16	17	12	15	12	19	13	19	33	11
LOC107474205	A01	7967987	7972714	91	56	80	78	60	118	75	78	86	56	53	74	67	72	79	103	62	62	75	94	78	62	90	94	82	70	75	75	74	66	108	69	73	87	68	54	88	80	111	83	77	55	60	91	70	107
LOC107475023	A01	8006411	8010269	13	2	10	8	15	19	83	6	39	3	3	6	30	31	4	13	8	7	13	12	3	8	63	10	19	6	3	19	7	9	8	27	2	36	8	15	1	8	21	9	12	18	15	5	11	3
LOC107474213	A01	8044678	8046776	0	0	0	0	0	0	0	0	0	0	0	0	1	1	1	1	3	0	0	1	0	0	0	1	0	0	0	1	0	0	1	1	1	2	0	0	0	0	0	2	0	0	2	0	0	1
LOC107474221	A01	8048496	8054292	113	123	77	101	90	110	105	74	102	67	99	82	93	91	118	120	92	73	115	98	83	73	109	115	115	76	72	88	64	81	96	64	62	134	61	84	78	74	101	80	50	89	95	66	58	88
LOC107475033	A01	8056145	8058057	0	0	0	0	0	0	0	0	0	0	0	0	0	0	0	0	2	0	0	0	0	0	0	0	0	0	0	0	0	0	0	0	0	0	0	0	0	0	0	0	0	0	0	0	0	0
LOC107474227	A01	8059462	8061176	61	113	137	194	122	418	256	123	130	36	85	71	123	190	60	198	292	105	183	59	27	102	162	88	264	63	131	222	111	229	190	171	103	262	88	85	108	119	193	82	172	214	69	89	125	181
LOC107474236	A01	8062456	8065322	32	24	34	22	40	36	28	35	24	23	15	31	22	29	30	36	19	28	21	19	17	32	40	37	38	30	28	34	26	29	23	24	18	35	18	21	18	15	39	10	21	35	39	19	18	18
LOC107474258	A01	8066197	8067758	0	0	0	0	0	0	0	0	0	0	0	0	0	0	0	0	0	0	0	0	0	0	0	0	0	0	0	0	0	0	0	0	0	0	0	0	0	0	0	0	0	0	0	0	0	0
LOC107474253	A01	8068246	8070308	14	19	12	11	12	23	30	21	15	8	14	12	11	25	22	21	13	15	21	16	10	6	33	14	19	14	11	9	19	18	19	21	15	20	16	17	15	18	16	12	6	22	7	5	13	22
LOC107474245	A01	8072215	8074609	13	11	6	17	19	32	24	14	26	9	23	17	17	20	21	27	15	15	28	21	12	17	28	25	29	16	24	16	7	11	23	18	10	18	16	3	22	6	13	8	5	7	11	6	3	15
LOC107474271	A01	8075406	8077753	25	53	43	31	43	50	51	30	35	15	28	26	36	44	40	41	58	48	31	26	23	40	64	38	35	24	27	37	29	39	42	51	30	66	26	46	62	24	33	32	24	59	34	22	22	28
LOC107474290	A01	8096229	8098408	254	256	294	235	232	264	327	233	295	167	207	198	159	178	201	303	200	237	237	186	151	287	375	268	337	166	283	270	221	234	291	316	237	495	282	183	317	171	290	167	270	233	233	210	223	236
LOC107474299	A01	8142344	8143146	56	41	49	63	48	83	68	54	25	26	52	52	45	72	43	74	63	37	52	51	55	50	55	46	83	32	51	70	59	94	70	63	39	77	51	59	50	46	75	53	54	69	45	81	47	47
LOC107474309	A01	8146807	8147871	20	16	26	35	29	49	34	39	20	29	28	19	28	39	31	25	33	27	34	28	33	33	41	22	23	19	27	33	27	35	32	30	25	35	33	24	19	45	23	23	33	42	21	20	25	34
LOC107474328	A01	8151181	8155171	9	15	11	29	5	16	15	13	22	2	14	16	17	30	11	23	26	5	15	14	15	12	19	17	19	14	16	12	13	15	14	16	13	16	9	14	14	16	17	20	8	13	22	10	9	14
LOC107474336	A01	8156450	8159092	69	78	85	69	63	90	96	80	83	58	83	57	81	86	93	84	99	79	94	66	63	72	83	92	85	44	63	64	78	74	94	84	57	82	50	74	75	71	55	79	72	86	71	56	50	87
LOC107474345	A01	8165635	8173222	210	206	219	272	209	343	256	190	216	131	162	201	194	246	189	238	361	194	192	195	156	201	244	258	267	198	207	238	210	249	272	206	211	300	190	194	266	217	255	214	184	279	171	178	183	263
LOC107474355	A01	8177029	8179498	11	0	13	7	6	7	6	8	6	3	7	6	3	3	14	8	4	0	6	5	8	8	5	6	5	2	11	5	12	7	4	7	4	6	5	4	5	3	5	4	6	5	8	4	2	4
LOC107474393	A01	8182997	8185873	7	9	3	9	5	10	2	5	7	6	6	1	3	8	15	9	5	3	3	11	5	6	3	10	5	13	7	10	5	4	7	5	4	10	6	2	2	6	12	4	5	2	4	5	3	6
LOC107474407	A01	8192539	8193303	1	1	9	5	2	4	5	0	0	1	8	6	0	1	2	3	1	7	13	1	2	2	0	5	1	2	0	0	5	4	10	10	3	2	1	2	0	0	3	0	0	0	0	1	1	2
LOC107474424	A01	8201046	8201684	9	11	0	0	3	7	0	10	3	6	8	10	3	7	15	4	4	4	1	12	7	5	4	6	5	2	10	0	5	0	1	1	3	5	5	0	1	7	11	6	0	2	21	7	4	15
LOC107474416	A01	8203400	8204047	0	0	1	0	1	0	0	0	0	0	0	1	2	0	0	1	0	0	0	2	0	7	0	1	1	0	0	1	0	0	0	0	0	0	2	0	0	0	1	3	3	1	1	0	0	0
LOC107474434	A01	8209026	8210252	5	9	9	10	10	20	13	10	15	8	6	4	21	12	16	11	10	12	7	15	16	19	16	16	14	11	11	11	5	17	10	14	8	20	15	7	11	7	18	7	8	8	8	4	8	3
LOC107475233	A01	8211985	8212636	1	0	5	0	0	0	1	2	0	0	0	0	0	2	3	4	0	0	0	0	1	2	2	0	4	0	1	2	2	2	1	5	1	3	2	0	2	1	3	2	1	0	0	4	0	1
LOC107477755	A01	8248246	8248677	3	3	0	4	1	10	7	5	3	2	3	0	6	3	9	0	23	8	3	0	2	10	1	1	5	6	0	12	2	4	3	0	2	15	4	0	1	1	3	2	2	2	2	0	0	6
LOC107475254	A01	8257500	8258518	54	48	72	60	33	46	14	23	38	37	66	54	32	26	66	27	30	34	32	110	51	99	19	49	72	47	96	42	55	37	56	67	10	68	39	38	20	71	45	32	51	19	67	53	100	52
LOC107475263	A01	8259702	8262210	58	98	94	99	100	94	114	70	82	62	62	66	47	65	92	89	67	53	77	80	86	117	78	67	80	73	74	93	58	70	110	107	73	118	100	74	85	84	128	75	71	72	72	53	67	74
LOC107475273	A01	8263606	8264849	33	37	51	35	41	55	36	40	39	22	42	19	17	22	30	55	24	34	35	27	41	37	46	36	43	28	31	39	34	40	41	32	40	38	29	38	44	40	31	29	39	53	33	29	39	48
LOC107475288	A01	8267328	8272647	10	7	13	54	28	82	48	20	12	2	14	9	12	17	7	38	34	14	23	7	5	21	14	9	36	7	22	27	19	37	30	10	18	60	31	34	7	13	16	13	10	11	9	13	9	32
LOC107475327	A01	8277460	8280020	44	48	47	49	57	70	53	43	69	31	46	32	33	50	64	60	46	34	53	55	60	59	72	50	58	45	52	64	45	43	73	61	61	91	59	70	78	57	71	60	63	52	71	40	48	69
LOC107475350	A01	8281338	8283299	22	24	40	44	20	52	46	26	28	25	25	23	18	27	34	55	33	47	33	30	25	34	35	31	42	28	31	30	27	24	39	28	28	40	21	24	52	32	42	18	22	36	17	17	19	25
LOC107475300	A01	8284175	8287731	409	450	375	216	277	273	411	430	387	413	459	329	387	431	632	462	281	329	451	506	488	213	570	520	254	397	228	252	299	262	332	247	322	314	330	391	289	328	285	361	271	212	182	200	206	257
LOC107475373	A01	8301288	8304422	15	29	22	22	19	27	41	23	14	9	27	13	11	10	15	12	10	13	15	17	9	18	24	29	26	22	10	16	18	27	30	24	25	35	17	20	29	11	27	21	8	30	14	16	16	16
LOC107475380	A01	8305685	8307100	210	208	188	195	181	227	175	183	110	134	165	161	198	208	157	189	254	141	191	184	191	169	198	195	252	159	166	200	211	190	271	149	193	228	231	162	197	235	221	189	183	207	147	181	196	174
LOC107475391	A01	8311965	8318425	500	340	395	582	411	705	657	437	427	408	440	346	386	425	511	550	439	374	484	460	456	444	576	593	539	345	451	537	506	442	580	472	524	503	538	609	472	541	543	596	549	560	407	377	458	527
LOC107475400	A01	8327775	8330888	50	93	41	49	88	108	111	50	95	36	50	57	66	59	59	95	80	59	69	77	87	65	108	66	75	53	70	65	57	58	68	75	65	90	63	89	73	47	55	40	59	61	95	63	50	78
LOC107477779	A01	8386446	8388487	0	0	0	0	0	0	0	0	0	0	0	0	1	0	0	0	0	0	0	0	0	0	0	1	0	0	1	0	0	0	0	0	0	0	0	0	0	0	0	0	0	0	0	0	0	0
LOC107475417	A01	8415302	8419943	538	545	815	617	685	769	1019	705	745	719	719	480	719	800	758	1023	828	624	716	502	517	455	942	1033	523	643	480	804	1072	742	966	627	615	791	639	840	692	627	927	783	703	1027	583	661	545	579
LOC107475438	A01	8425863	8428006	21	26	90	182	126	463	323	96	227	31	49	73	112	76	19	139	287	110	58	56	5	84	317	137	50	31	55	214	68	193	60	245	167	127	34	39	211	148	70	213	118	123	24	28	90	111
LOC107475449	A01	8448200	8450325	3	0	2	0	0	0	0	3	0	0	0	0	0	1	0	1	0	0	0	1	0	0	1	0	0	0	0	1	1	0	0	0	3	0	0	1	3	0	0	0	0	0	0	0	0	0
LOC107475456	A01	8453061	8457413	13	18	14	17	12	52	41	21	25	10	9	10	19	20	15	24	17	21	21	20	20	18	30	15	21	15	23	23	20	12	26	22	23	32	14	25	19	22	8	17	13	13	16	18	15	14
LOC107478672	A01	8469774	8470391	0	0	0	0	0	0	0	0	0	0	0	0	0	0	0	0	0	0	0	0	0	0	0	0	0	0	0	0	0	0	0	0	0	0	0	0	0	0	0	0	0	0	0	0	0	0
LOC107475466	A01	8473325	8474800	38	55	56	63	83	79	43	62	47	39	56	57	48	63	78	55	67	31	69	74	53	77	63	58	71	73	55	53	56	70	72	63	45	86	62	46	75	44	67	43	39	64	42	34	44	46
LOC107477788	A01	8483487	8484152	0	0	0	0	0	0	0	0	0	0	0	0	0	0	0	0	0	0	0	0	0	0	0	0	0	0	0	0	0	0	0	0	0	0	0	0	0	0	0	0	0	0	0	0	0	0
LOC107475472	A01	8546119	8553250	198	85	177	174	102	124	197	237	168	66	137	103	85	92	132	172	190	165	153	137	81	201	85	114	201	46	152	156	215	73	200	47	122	187	160	122	93	151	129	72	92	83	76	85	121	95
LOC107475489	A01	8554863	8556060	0	0	0	3	0	6	1	0	2	0	0	0	0	0	0	1	0	2	2	0	2	0	0	0	0	0	0	1	0	0	3	2	0	1	0	0	0	0	0	2	0	0	0	0	0	1
LOC107475509	A01	8560178	8562569	23	30	31	46	39	67	39	23	28	25	38	21	24	34	22	35	25	40	31	19	32	39	31	35	49	29	22	21	38	24	32	38	31	49	23	19	45	40	45	39	32	49	18	32	25	29
LOC107475501	A01	8568951	8571249	25	29	17	24	27	15	34	44	22	60	26	38	29	49	66	45	35	44	70	49	47	22	56	42	33	32	14	37	188	67	146	15	238	55	82	111	17	73	74	78	66	63	37	13	29	21
LOC107475519	A01	8596402	8598699	26	24	17	18	25	13	30	24	12	15	13	10	16	30	17	23	28	25	26	26	23	38	14	20	26	18	18	19	22	33	30	18	33	21	17	20	12	12	35	31	23	11	17	20	9	18
LOC107475528	A01	8624049	8628715	25	61	48	51	43	62	57	50	41	47	55	60	27	38	70	71	28	50	36	67	49	47	61	65	43	55	55	51	48	53	46	48	34	48	51	64	48	49	53	58	28	65	31	29	48	37
LOC107475549	A01	8632108	8633495	300	250	301	358	329	405	451	237	375	315	330	232	446	379	405	423	367	351	357	338	310	429	349	408	400	243	413	262	319	281	344	475	296	452	444	300	263	285	367	322	301	391	238	336	256	238
LOC107475560	A01	8666348	8668611	27	27	40	19	32	38	35	30	40	17	25	23	28	44	28	38	43	35	34	43	34	21	32	38	30	34	27	36	27	24	24	23	40	34	35	37	24	39	30	40	32	26	26	29	24	37
LOC107475569	A01	8670110	8672571	53	84	86	81	79	76	104	78	69	34	57	65	59	81	88	110	59	56	87	66	57	46	85	88	63	60	64	72	62	57	71	50	60	70	70	66	71	71	56	63	55	67	63	76	63	73
LOC107475579	A01	8674692	8676867	14	10	27	11	16	6	10	16	7	5	17	14	14	9	22	30	8	17	12	8	11	14	8	13	21	10	10	12	19	12	22	15	13	23	16	6	17	24	6	13	25	7	8	11	12	17
LOC107475586	A01	8683396	8690219	166	147	136	157	117	156	190	160	108	86	95	102	113	122	159	172	90	128	158	117	101	126	199	137	146	106	148	131	89	130	176	141	120	185	163	167	118	112	144	111	99	144	88	77	86	179
LOC107475595	A01	8690876	8695418	51	26	52	35	19	78	49	82	20	45	42	46	46	71	70	83	59	54	61	92	79	39	61	51	51	58	43	45	67	93	77	24	88	64	119	64	43	59	55	64	30	37	38	34	69	46
LOC107475605	A01	8714548	8716941	116	131	187	123	132	196	211	154	170	93	156	118	75	171	142	184	116	142	164	109	125	120	178	127	145	126	109	148	111	113	125	109	123	197	114	113	155	123	136	101	127	127	94	60	122	110
LOC107475629	A01	8748009	8751286	257	159	239	330	186	437	233	210	331	149	188	162	210	252	265	227	272	206	310	248	269	274	251	269	259	213	263	367	225	216	346	237	358	399	253	369	428	369	303	355	289	396	271	313	304	280
LOC107475638	A01	8858447	8865763	0	0	0	0	0	0	0	0	0	0	0	0	0	0	0	0	0	0	0	0	0	0	0	0	0	0	0	0	0	0	0	0	0	0	0	0	0	0	0	0	1	0	0	0	0	0
LOC107475646	A01	8911239	8915021	4	9	10	8	2	23	3	2	11	9	0	20	11	13	10	2	12	10	10	3	2	5	24	8	5	4	5	11	4	10	3	6	20	3	0	0	15	3	7	9	4	7	1	6	1	11
LOC107477864	A01	8922611	8927923	0	0	2	6	0	4	0	0	2	0	1	0	2	0	0	4	5	0	1	0	2	1	0	3	0	0	0	1	0	1	0	0	3	1	0	0	6	0	3	2	2	4	0	0	0	0
LOC107475659	A01	8928922	8932120	57	45	74	77	51	119	68	65	74	58	67	60	54	70	83	79	65	75	95	78	98	86	92	85	100	84	58	80	83	105	62	71	73	64	64	78	77	92	75	56	74	82	44	71	67	84
LOC107475689	A01	8938713	8941636	23	34	28	25	25	49	60	30	34	16	16	26	36	28	26	29	39	32	36	34	26	23	23	35	40	28	26	34	27	15	38	44	25	36	14	23	22	27	19	26	38	23	35	21	28	38
LOC107475678	A01	8948638	8951554	209	172	196	218	320	212	280	239	172	211	224	203	173	207	202	215	197	156	218	260	253	362	186	166	385	215	365	213	271	286	242	269	196	373	217	227	304	260	241	203	259	191	255	201	287	185
LOC107475699	A01	8952526	8958040	52	61	45	50	50	85	60	46	37	21	51	53	39	40	70	71	39	33	50	49	50	48	56	63	34	54	46	36	47	49	61	48	24	67	55	62	65	37	45	43	55	46	41	66	34	27
LOC107477871	A01	8959369	8965744	110	102	149	106	110	159	142	78	131	73	108	92	109	104	117	170	103	83	117	112	116	101	139	123	125	102	88	96	103	89	138	86	126	105	114	110	130	95	108	124	88	125	81	86	104	104
LOC107475667	A01	8966976	8973661	480	647	565	482	514	532	767	541	511	418	604	450	324	373	536	593	308	368	412	526	615	455	705	462	618	473	408	515	480	512	429	459	612	445	291	390	523	432	532	384	456	452	308	316	403	471
LOC107475730	A01	8976102	8978608	55	82	92	84	86	126	110	80	91	43	77	90	59	74	86	101	76	88	105	88	65	82	108	81	82	76	60	76	63	62	100	74	68	120	61	63	54	58	85	60	81	98	82	77	55	70
LOC107478694	A01	8983969	8986747	2	11	0	4	10	7	11	4	5	2	5	2	6	6	6	3	5	9	3	7	2	9	5	2	6	2	4	0	5	2	3	11	0	6	3	5	7	8	5	1	3	1	3	5	2	3
LOC107478702	A01	9002733	9007351	0	0	0	0	0	0	0	3	0	0	0	1	0	0	0	2	3	2	0	0	0	0	1	0	0	0	0	0	0	4	0	2	0	0	0	0	0	0	0	0	1	1	0	6	0	0
LOC107475759	A01	9008703	9011726	47	42	30	25	31	76	75	35	46	27	43	29	55	71	51	56	49	50	64	52	37	39	63	57	50	28	41	51	37	36	35	47	59	55	36	54	21	35	41	26	38	46	47	24	23	32
LOC107475741	A01	9014481	9017872	158	199	215	176	218	304	233	196	191	129	172	135	168	257	242	229	210	172	204	220	197	179	208	234	226	173	195	172	163	176	210	145	143	277	171	184	215	123	177	161	178	226	135	139	167	202
LOC107477879	A01	9022174	9025795	1	6	3	1	7	16	2	6	9	3	2	1	2	10	6	5	1	3	11	5	5	8	5	5	7	3	8	8	2	7	3	9	1	2	6	2	10	8	1	3	4	2	2	1	3	6
LOC107478711	A01	9029139	9029807	14	11	12	11	9	26	9	12	15	12	14	21	16	27	11	8	8	19	20	19	2	6	17	7	10	10	16	15	18	6	10	6	17	15	17	6	13	5	13	19	16	10	10	2	2	8
LOC107475770	A01	9044541	9048407	43	29	29	34	35	13	42	36	42	32	61	40	48	60	57	61	71	45	40	55	81	45	38	50	40	46	50	32	66	54	64	32	49	54	88	86	39	50	65	47	68	40	41	52	46	61
LOC107478719	A01	9063253	9068463	0	0	0	0	0	0	0	0	0	0	0	0	0	0	0	0	0	0	0	0	0	0	0	0	0	0	0	0	0	0	0	0	0	0	0	0	0	0	0	0	0	0	0	0	0	0
LOC107475780	A01	9069154	9077149	230	244	226	234	231	329	310	285	289	198	241	209	229	324	236	291	242	247	210	233	276	250	356	265	297	262	247	200	222	216	280	252	245	294	242	194	269	252	216	236	268	245	192	221	218	202
LOC107475802	A01	9079197	9083972	112	119	92	83	82	98	110	126	104	54	89	95	80	78	76	83	65	87	96	91	103	106	126	120	91	78	75	95	87	65	77	106	92	111	96	104	97	94	101	86	104	67	84	54	71	69
LOC107475786	A01	9084691	9088275	188	132	124	145	143	207	203	126	170	85	84	100	131	162	133	161	106	112	178	129	113	122	239	173	142	117	94	102	74	84	173	75	130	180	90	111	100	86	127	132	72	125	88	85	96	119
LOC107475827	A01	9093017	9093619	3	1	4	4	3	13	4	7	1	1	6	6	4	4	7	11	12	5	5	3	6	8	5	6	5	4	5	4	3	4	11	5	9	7	5	2	3	11	7	8	6	5	1	3	1	4
LOC107475817	A01	9094387	9095148	2	4	4	6	1	3	2	2	2	1	0	3	3	2	5	4	6	8	6	3	1	4	10	3	3	5	6	4	4	4	6	1	2	6	4	1	7	11	10	3	7	5	3	3	0	5
LOC107475844	A01	9109778	9116151	0	0	0	0	0	0	0	2	0	0	0	0	1	0	0	0	0	0	0	0	0	0	0	2	0	0	0	0	0	0	0	0	0	0	0	0	0	0	0	0	0	0	0	0	0	0
LOC107475863	A01	9120905	9122329	0	0	0	0	0	2	5	2	0	0	0	0	0	6	0	2	0	1	0	1	0	0	2	1	0	0	0	0	0	2	0	7	5	0	0	0	0	0	0	0	0	0	0	0	4	0
LOC107475853	A01	9124371	9129604	0	0	0	0	0	0	0	0	0	0	0	0	0	0	0	0	0	1	0	0	0	0	0	1	0	0	0	1	0	0	0	0	0	0	0	0	0	0	0	0	0	0	0	0	0	0
LOC107475874	A01	9173970	9178884	2	1	12	3	1	1	0	5	4	1	18	0	0	2	2	6	0	4	8	3	7	1	3	3	2	12	2	2	4	0	3	0	0	1	2	5	4	1	0	0	5	1	1	0	1	3
LOC107477894	A01	9182048	9187283	0	0	0	0	0	0	0	0	0	0	0	0	0	0	0	0	0	0	0	0	0	0	0	0	0	0	0	0	0	0	0	0	0	0	0	0	0	0	0	0	0	0	0	0	0	0
LOC107477904	A01	9190433	9191710	0	0	0	0	0	0	0	0	0	0	0	0	0	0	0	0	0	0	0	0	0	0	0	0	0	0	0	0	0	0	0	0	0	0	0	0	0	0	0	0	0	0	0	0	0	0
LOC107478741	A01	9221833	9225192	0	0	0	0	0	0	0	0	0	0	0	0	0	0	0	0	0	0	0	0	0	0	0	0	0	0	0	0	0	0	0	0	0	0	0	0	0	0	0	0	0	0	0	0	0	0
LOC107478751	A01	9225887	9227465	7	1	7	0	0	2	11	1	0	12	0	5	6	3	7	5	1	6	4	11	14	4	5	9	2	11	6	4	3	12	10	10	12	5	14	7	9	15	6	15	6	0	5	7	6	3
LOC107475897	A01	9234166	9245823	69	52	75	83	107	112	111	51	108	24	52	32	53	56	45	83	63	74	49	51	35	123	98	92	73	73	106	74	45	44	55	166	41	112	37	29	75	59	44	64	38	42	34	53	49	66
LOC107475909	A01	9246399	9250397	39	21	24	33	44	59	36	38	18	22	40	47	49	53	54	61	40	44	33	52	48	24	49	21	64	21	35	38	32	32	26	53	48	52	35	51	62	53	57	32	44	40	58	42	51	55
LOC107475916	A01	9267131	9268257	245	392	406	580	664	923	561	430	376	219	332	319	384	495	323	563	577	522	671	518	282	655	650	313	663	438	504	405	359	404	787	672	433	685	472	589	686	469	617	319	344	540	511	282	311	394
LOC107475938	A01	9269223	9272408	55	44	69	60	53	78	78	53	58	28	43	40	30	56	49	59	42	44	74	51	41	48	42	54	49	48	42	48	47	45	47	38	40	67	41	57	72	39	68	76	50	45	50	33	44	39
LOC107475941	A01	9274438	9276051	38	82	49	44	60	57	50	81	65	53	47	36	33	42	47	70	42	31	58	47	59	44	60	48	86	45	42	48	48	40	53	45	39	62	45	60	71	48	44	45	37	52	55	40	43	36
LOC107475952	A01	9279364	9283253	64	38	73	51	58	80	52	37	44	44	28	57	27	53	44	57	41	53	54	57	46	31	39	39	51	44	30	43	58	54	64	49	32	71	53	66	42	50	77	60	41	38	42	58	33	36
LOC107475965	A01	9286833	9289849	33	56	52	27	38	48	45	28	49	39	52	40	43	96	54	64	59	59	35	57	32	42	54	39	43	44	44	44	50	43	35	49	33	49	33	35	47	40	19	39	29	50	41	43	22	39
LOC107478761	A01	9291499	9293170	0	0	1	0	3	0	3	1	13	0	0	0	0	0	0	1	0	1	0	0	0	1	1	0	1	0	0	0	0	0	3	0	0	1	0	0	0	0	3	0	0	2	0	0	0	0
LOC107478767	A01	9293616	9297715	0	0	0	0	0	0	0	0	3	0	0	0	0	0	0	0	0	0	0	0	1	0	0	0	0	0	1	1	0	0	0	0	0	0	0	0	1	0	0	0	0	0	1	0	0	1
LOC107475975	A01	9356880	9360642	443	384	376	437	406	612	471	418	454	300	364	352	395	418	439	460	404	300	501	422	472	474	473	495	453	377	464	457	455	400	513	398	406	606	461	408	499	460	533	392	455	503	420	407	400	460
LOC107475985	A01	9392919	9400493	22	18	12	15	8	16	36	25	11	12	10	26	11	5	29	18	26	21	27	20	21	15	27	36	18	33	11	16	34	12	31	25	56	27	26	38	17	15	28	16	21	9	22	14	10	14
LOC107476002	A01	9403721	9406745	8	33	26	74	43	163	80	37	41	13	31	30	22	23	12	41	63	25	30	17	1	47	56	32	89	30	52	59	39	54	67	63	22	93	37	29	39	16	32	16	29	55	19	17	18	36
LOC107477913	A01	9407730	9410437	0	0	0	0	0	0	0	0	0	0	0	0	0	0	0	0	3	0	0	0	0	0	0	0	0	0	0	0	0	0	0	0	0	0	0	0	0	0	0	0	0	0	0	0	0	0
LOC107478783	A01	9421211	9423769	0	0	0	0	0	0	0	0	0	0	0	0	0	0	0	0	0	0	0	0	0	0	0	0	0	0	0	0	0	0	0	0	0	0	0	0	0	0	0	0	0	0	0	0	0	0
LOC107476021	A01	9426816	9431884	54	68	57	56	25	94	72	88	73	37	63	44	42	68	43	49	90	73	50	41	32	77	66	70	97	54	60	86	29	62	44	81	47	51	18	22	94	38	95	85	64	97	13	81	50	132
LOC107476016	A01	9432020	9435409	4	2	1	5	3	5	4	12	12	1	3	2	5	4	2	6	4	1	2	4	6	10	8	8	12	4	6	8	0	3	3	10	4	2	3	0	5	2	18	4	16	3	0	5	7	8
LOC107476081	A01	9436597	9438620	24	3	27	10	18	8	12	7	7	24	17	5	16	6	19	14	8	20	9	6	12	10	9	11	12	7	4	8	16	7	8	10	5	3	11	12	10	4	8	12	22	10	3	12	7	13
LOC107477921	A01	9442827	9445147	15	20	9	8	13	18	13	6	7	16	18	17	27	13	16	13	10	8	13	11	21	7	12	12	16	16	11	10	8	30	16	6	12	22	20	21	10	18	10	12	13	11	10	19	18	15
LOC107476092	A01	9450529	9452138	21	22	14	26	23	28	28	15	16	11	23	15	7	7	17	23	6	10	13	17	15	14	15	15	19	15	14	15	12	19	17	9	14	26	9	13	20	6	31	21	16	10	19	16	11	35
LOC107477929	A01	9453602	9458932	0	0	0	0	0	0	0	0	0	0	0	0	0	0	0	0	0	0	0	0	0	0	0	0	0	0	0	0	0	0	1	0	0	0	1	0	0	0	0	0	0	0	0	3	0	0
LOC107476072	A01	9492677	9494951	0	3	6	3	0	0	0	0	0	6	0	0	0	0	0	0	0	0	0	2	0	1	0	0	0	3	3	4	5	0	3	0	0	0	0	2	0	0	0	2	5	0	0	0	0	4
LOC107476030	A01	9497273	9500371	42	28	24	53	28	48	50	26	30	25	24	37	20	17	35	48	27	15	39	44	34	53	45	46	38	41	45	34	41	35	32	43	44	32	47	46	38	38	49	30	47	36	35	24	42	40
LOC107476042	A01	9504772	9524602	0	0	0	0	0	0	0	0	0	0	0	0	0	0	0	0	0	0	0	0	0	0	0	0	0	0	0	0	0	0	0	0	0	0	0	0	0	0	0	0	0	0	0	0	0	0
LOC107476050	A01	9532682	9534570	0	0	0	0	0	0	0	0	0	0	0	0	0	0	2	0	0	0	0	0	0	0	0	0	0	0	0	0	0	0	0	0	0	0	0	0	0	0	0	0	0	0	0	0	0	0
LOC107477957	A01	9544583	9545458	0	0	0	0	0	0	0	0	0	0	0	0	0	0	0	0	0	0	0	0	0	0	0	0	0	0	0	0	0	0	0	0	0	0	0	0	0	0	0	0	0	0	0	0	0	0
LOC107476102	A01	9549741	9550439	0	0	0	0	0	0	0	0	0	0	0	0	0	0	0	0	0	0	0	0	0	0	1	0	0	1	0	0	0	0	0	0	0	0	0	0	0	0	0	0	0	0	0	0	0	0
LOC107476133	A01	9556348	9557295	0	0	2	0	1	1	4	0	3	2	2	1	0	0	1	1	1	0	0	5	0	3	2	4	3	1	2	2	3	1	1	0	1	2	5	5	3	1	0	1	2	5	4	1	1	0
LOC107476137	A01	9560122	9562175	5	33	42	71	40	111	45	25	34	5	32	36	15	37	28	27	64	26	25	28	11	52	70	26	64	25	37	37	48	41	60	44	22	91	34	22	37	30	44	15	19	52	22	25	14	40
LOC107477966	A01	9565283	9572983	0	0	0	0	0	0	0	0	0	0	0	0	0	0	0	0	0	0	0	0	0	0	0	0	0	0	0	0	0	0	0	0	0	0	0	0	0	0	0	0	0	0	0	0	0	0
LOC107477988	A01	9582416	9586881	0	0	0	0	0	0	0	0	0	0	0	0	0	0	0	0	0	0	0	0	0	0	0	0	0	0	0	0	0	0	0	0	0	0	0	0	0	0	0	0	0	0	0	0	0	0
LOC107478793	A01	9591377	9594971	0	0	0	0	0	0	0	0	0	0	0	0	0	0	0	0	0	0	0	0	0	0	0	0	0	0	0	0	0	0	0	0	0	0	0	0	0	0	0	0	0	0	0	0	0	0
LOC107477996	A01	9597206	9598254	0	0	0	0	0	0	0	0	0	0	0	0	0	0	0	0	0	0	0	0	0	0	1	0	0	0	0	0	0	0	0	0	0	0	0	0	0	0	0	0	0	0	0	0	0	0
LOC107478002	A01	9598291	9599406	0	0	0	0	0	0	0	0	0	0	0	0	0	0	0	0	0	0	0	0	0	0	0	0	0	0	0	0	0	0	0	0	0	0	0	0	0	0	0	0	0	0	0	0	0	0
LOC107478012	A01	9599403	9600365	0	0	0	0	0	0	0	0	0	0	0	0	0	0	0	1	0	0	0	1	0	0	0	0	0	0	0	0	0	0	0	0	1	0	0	0	0	0	0	0	0	0	0	0	0	0
LOC107476149	A01	9602045	9603181	16	12	31	19	25	10	13	12	18	15	21	13	2	7	21	29	12	6	24	12	18	31	13	26	19	20	22	19	18	17	25	24	16	25	17	22	13	5	29	15	20	20	10	17	13	28
LOC107476160	A01	9606179	9608031	43	46	36	39	58	64	38	38	33	38	48	51	33	36	34	46	40	36	55	34	48	53	39	45	62	36	52	48	60	69	56	50	38	70	44	44	34	36	56	37	79	43	48	53	35	73
LOC107478801	A01	9609118	9610463	7	4	11	11	3	26	22	13	13	11	9	6	6	9	8	14	15	6	18	10	7	6	13	13	10	8	9	9	10	13	17	14	11	13	12	9	22	3	4	10	7	16	5	11	11	11
LOC107476165	A01	9612735	9615512	162	152	108	134	130	197	179	152	151	91	129	95	135	157	124	205	116	109	148	157	104	86	171	141	131	105	141	149	119	124	159	137	159	173	120	170	116	81	142	135	133	101	120	126	110	125
LOC107478021	A01	9619419	9620477	0	0	0	0	0	0	0	0	0	0	0	0	0	0	0	0	0	0	0	0	0	0	0	0	0	0	0	0	0	0	0	0	0	0	0	0	0	0	0	0	0	0	0	0	0	0
LOC107478031	A01	9633117	9636485	0	0	0	0	0	2	0	0	0	1	0	0	0	0	0	0	3	0	0	0	0	0	2	0	0	0	0	0	0	0	2	1	0	0	0	0	0	0	0	0	0	0	0	0	0	0
LOC107478038	A01	9638073	9638999	0	1	1	0	0	0	0	0	0	0	0	0	0	0	0	1	0	0	0	0	0	2	0	0	0	0	0	0	0	0	1	1	0	1	0	0	0	0	0	0	0	0	0	0	1	0
LOC107478830	A01	9651460	9652233	13	6	15	10	13	21	9	7	22	4	25	7	10	16	23	10	12	15	19	11	7	15	25	26	15	17	18	9	14	17	11	8	7	18	5	13	15	10	12	11	16	20	5	8	10	19
LOC107476185	A01	9652816	9654366	24	8	13	14	9	14	20	14	11	10	12	9	9	8	8	12	15	11	6	14	4	7	12	17	9	7	17	5	5	4	13	12	11	8	4	5	4	3	17	2	4	7	1	5	10	12
LOC107476195	A01	9654825	9655364	0	3	2	0	1	4	3	0	0	0	1	0	0	0	3	0	0	0	3	0	0	0	1	0	0	0	0	1	0	0	1	0	0	6	1	0	1	0	0	0	0	0	1	3	0	0
LOC107476205	A01	9660950	9663699	199	313	369	165	167	227	296	298	259	163	367	422	255	255	419	250	233	179	296	545	121	172	182	229	175	204	201	246	265	50	344	120	218	379	267	318	220	243	181	242	241	170	218	198	274	214
LOC107478839	A01	9691233	9694329	0	0	0	0	0	0	0	0	0	0	0	0	0	0	0	0	0	0	0	0	0	0	0	0	0	0	0	0	0	0	0	0	0	0	0	0	0	0	0	0	0	0	0	0	0	0
LOC107476222	A01	9699404	9703654	3	9	3	10	6	26	11	7	5	8	3	5	4	9	8	14	25	7	16	6	1	9	4	2	8	4	4	5	6	10	12	11	6	25	20	14	12	13	3	9	7	17	4	9	1	17
LOC107478047	A01	9706159	9709677	0	0	0	0	0	0	0	0	0	0	0	0	0	0	0	0	0	0	0	0	0	0	0	0	0	0	0	0	0	0	0	0	0	0	0	0	0	0	0	0	0	0	0	0	0	0
LOC107476238	A01	9710880	9715613	227	253	314	334	332	441	335	270	257	231	285	251	216	268	237	323	289	226	312	252	267	318	299	279	318	211	271	270	274	303	275	378	316	415	266	292	343	276	289	319	338	241	248	269	250	309
LOC107478054	A01	9721304	9726672	119	93	106	90	77	143	92	86	90	80	75	94	79	107	77	97	69	82	85	84	79	94	108	100	80	68	85	85	77	78	103	78	74	91	84	82	87	67	61	77	65	60	82	49	52	95
LOC107476245	A01	9733472	9736507	43	45	35	62	34	103	43	35	32	17	32	48	49	44	35	78	57	35	53	32	48	55	45	43	61	28	58	46	45	48	56	53	50	94	43	56	55	47	55	44	37	37	42	42	30	40
LOC107476263	A01	9745375	9748438	69	46	27	57	42	78	64	50	50	55	75	32	56	76	102	77	75	44	69	74	65	62	63	75	50	64	46	53	79	61	108	77	70	59	61	49	51	58	53	56	52	58	35	53	63	64
LOC107476253	A01	9749433	9752728	63	94	110	83	79	124	143	114	106	58	72	87	107	88	93	138	98	64	112	123	95	73	121	117	86	112	71	91	72	76	91	50	58	108	78	124	96	61	83	87	55	64	62	81	50	41
LOC107476272	A01	9758636	9760886	29	52	77	49	56	95	75	54	56	30	46	67	77	90	53	59	79	83	73	41	23	45	85	41	54	50	45	75	56	64	76	70	55	91	52	38	66	40	53	48	48	72	42	53	49	55
LOC107476280	A01	9763080	9765761	126	88	97	86	100	129	88	119	121	90	111	85	109	145	116	124	126	112	144	118	104	85	127	138	97	115	101	104	93	96	109	109	100	137	96	79	123	87	101	86	86	109	86	94	89	112
LOC107478847	A01	9777863	9782346	1	5	1	4	0	4	3	4	1	0	0	0	0	1	0	0	1	0	1	2	3	2	1	4	2	2	2	2	4	1	1	1	2	2	1	7	1	1	0	1	0	1	0	0	0	0
LOC107476288	A01	9784271	9785216	610	719	699	826	670	1254	905	646	689	510	641	582	464	535	692	771	645	436	936	630	724	706	931	797	803	552	679	869	766	800	874	855	779	955	677	731	809	681	749	790	728	780	554	620	579	663
LOC107476308	A01	9814984	9819290	857	636	570	738	751	968	793	724	619	524	566	503	726	879	628	733	864	728	689	723	942	812	834	699	1102	506	776	882	702	1047	901	726	838	944	682	710	769	745	867	663	565	706	521	667	645	596
LOC107476318	A01	9839713	9841346	10	20	16	18	19	40	27	18	19	18	25	13	26	31	21	28	10	17	28	38	13	21	22	34	24	24	31	24	22	17	32	25	18	36	24	16	23	27	56	18	18	42	16	13	36	17
LOC107476328	A01	9842400	9844939	2	1	0	0	2	2	1	1	0	1	4	1	0	5	1	1	0	0	5	3	1	2	3	7	5	0	1	4	0	1	4	0	3	8	2	3	0	0	0	0	0	7	1	6	3	2
LOC107476338	A01	9845371	9846943	0	1	3	1	0	4	1	2	0	0	1	1	1	1	0	0	1	0	1	5	2	0	2	2	1	0	1	3	2	4	1	3	1	1	0	1	1	6	3	3	1	0	0	3	0	1
LOC107478073	A01	9874352	9882607	0	0	0	0	0	0	0	0	0	0	0	0	0	0	0	0	0	0	0	0	0	0	0	0	0	0	0	0	0	0	0	0	0	0	0	0	0	0	0	0	0	0	0	0	0	0
LOC107478092	A01	9911121	9911912	0	0	0	0	0	0	0	0	0	0	0	0	0	0	0	0	0	0	0	0	0	0	0	0	0	0	0	0	0	0	0	0	0	0	0	0	0	0	0	0	0	0	0	0	0	0
LOC107478099	A01	9911916	9913213	0	0	0	0	0	0	0	0	0	0	0	0	0	0	0	0	0	0	0	0	0	0	0	0	0	0	0	0	0	0	0	0	0	0	0	0	0	0	0	0	0	0	0	0	0	0
LOC107476382	A01	9925129	9925851	0	5	9	3	0	4	4	6	0	1	4	4	4	3	0	12	0	5	2	1	2	2	5	1	1	5	0	5	6	9	4	0	3	3	1	5	0	0	2	3	2	1	2	0	1	2
LOC107476349	A01	9943009	9947352	0	0	0	0	0	1	0	0	0	0	0	0	0	0	0	0	0	0	0	0	0	0	0	1	0	0	0	0	0	0	0	0	0	0	0	0	0	0	0	1	0	0	1	0	0	0
LOC107476373	A01	9957309	9957707	0	0	0	0	0	0	0	0	0	0	0	0	0	0	0	0	0	0	0	0	0	0	0	0	0	0	0	0	0	0	0	0	0	0	0	0	0	0	0	0	0	0	0	0	0	0
LOC107478106	A01	9957883	9958761	0	0	0	0	0	0	0	0	0	0	0	0	0	0	0	0	0	0	0	0	0	0	0	0	0	0	0	0	0	0	0	0	0	0	0	0	0	0	0	0	0	0	0	0	0	0
LOC107478114	A01	9982855	9985748	0	0	0	0	0	0	0	0	0	0	0	0	0	0	0	0	0	0	0	0	0	0	0	0	0	0	0	0	0	0	0	0	0	0	0	0	0	0	0	0	0	0	0	0	0	0
LOC107478119	A01	9989045	9992922	0	0	0	0	0	0	0	0	0	0	0	0	0	0	0	0	0	0	0	0	0	0	0	0	0	0	0	0	0	0	0	0	0	0	0	0	0	0	0	0	0	0	0	0	0	0
LOC107476409	A01	9996971	9999635	78	80	92	96	93	155	111	76	70	77	63	65	63	83	105	96	66	62	99	84	79	95	101	85	80	96	88	92	92	93	74	82	83	113	77	64	110	72	107	86	68	87	62	72	80	53
LOC107476419	A01	10001088	10004945	19	18	13	13	11	18	17	5	12	12	6	10	12	11	12	14	8	9	15	14	11	11	17	6	6	4	10	8	9	9	17	10	8	8	6	10	14	9	16	5	12	8	9	3	8	13
LOC107476429	A01	10005583	10007587	17	20	44	72	66	137	92	24	39	6	32	24	15	41	17	42	65	18	51	18	2	38	50	43	83	40	22	64	34	58	51	66	12	80	34	31	48	30	43	23	35	53	35	33	12	43
LOC107476437	A01	10009124	10010535	77	101	85	98	80	146	91	76	112	64	76	65	86	104	77	100	99	99	114	92	71	107	143	110	89	83	74	94	85	95	115	113	75	120	72	67	112	84	123	68	97	71	45	72	71	87
LOC107476446	A01	10011361	10013840	262	324	327	438	341	617	483	303	381	242	296	203	232	274	363	378	284	207	375	272	251	360	414	310	382	269	309	307	311	364	372	440	244	500	274	336	366	289	370	389	308	364	240	304	270	370
LOC107476455	A01	10014915	10021447	0	0	0	0	0	1	0	0	0	0	0	0	0	0	0	3	0	0	0	0	0	0	0	0	0	0	0	0	0	0	1	0	0	0	0	0	0	0	0	0	0	0	0	0	0	0
LOC107478127	A01	10046190	10048961	0	0	2	0	0	0	0	0	0	0	0	0	0	0	0	0	0	0	0	0	0	0	0	0	0	0	0	0	0	0	0	1	0	0	0	0	0	0	0	0	0	0	0	0	0	0
LOC107476465	A01	10049738	10060053	27	8	3	15	15	37	30	12	10	5	27	8	15	24	13	13	42	9	28	14	10	23	20	9	17	9	16	16	18	11	48	42	21	34	17	8	25	12	17	27	9	5	9	11	19	12
LOC107476471	A01	10061888	10065908	218	201	204	235	264	292	233	220	234	179	223	188	181	176	190	216	224	149	268	179	216	285	344	228	272	195	259	283	241	274	259	262	245	277	226	266	184	214	233	204	238	238	197	174	205	215
LOC107476480	A01	10070618	10072289	149	80	64	13	127	108	170	98	103	136	151	106	79	56	175	195	98	83	98	209	200	59	36	82	89	186	122	90	93	195	148	199	39	107	64	102	249	183	47	169	218	99	61	60	163	147
LOC107476490	A01	10082812	10085472	87	109	63	113	99	134	105	86	101	82	64	91	91	115	114	179	78	101	110	116	81	84	102	96	110	89	76	95	67	84	88	72	67	114	81	75	96	79	110	93	83	76	86	40	53	59
LOC107478136	A01	10086605	10090926	15	8	10	11	11	17	20	11	15	7	6	4	18	11	21	19	25	13	5	9	15	16	17	23	11	9	5	16	17	10	25	14	13	20	17	1	21	17	20	24	18	22	5	19	10	18
LOC107478146	A01	10110065	10110683	0	0	0	2	0	0	0	0	1	0	1	0	0	0	0	0	0	0	1	0	0	0	0	0	0	0	0	0	1	0	2	4	0	1	0	1	0	1	1	0	0	0	0	0	0	0
LOC107476532	A01	10143780	10148404	0	0	4	0	0	0	3	2	0	1	1	1	3	0	1	7	0	0	0	0	0	2	1	2	0	1	0	0	0	0	1	0	0	0	0	0	5	1	0	3	2	0	0	0	1	0
LOC107476546	A01	10150264	10152596	83	81	102	74	40	78	79	95	61	52	87	75	63	73	87	102	54	47	90	71	64	41	111	80	64	84	39	67	52	57	72	71	55	85	78	68	60	76	83	55	81	58	48	67	56	68
LOC107476537	A01	10154267	10158359	0	1	0	0	0	3	0	0	2	0	0	0	0	0	2	0	2	0	0	0	0	0	0	0	2	2	0	0	1	0	4	0	2	1	0	0	0	1	1	1	0	0	0	0	0	0
LOC107476555	A01	10162699	10165940	19	19	22	10	10	28	7	19	23	8	8	16	17	24	16	21	25	8	14	19	15	19	29	15	19	24	9	11	10	28	25	26	12	18	8	11	24	14	8	20	13	16	7	22	13	9
LOC107478170	A01	10182394	10184829	0	0	0	0	0	0	0	0	0	0	0	0	0	0	0	0	0	0	0	0	0	0	0	0	0	0	0	0	0	0	0	0	0	0	0	0	0	0	0	0	0	0	0	0	0	0
LOC107478189	A01	10199826	10201919	0	0	0	0	0	0	0	0	0	0	0	0	0	0	0	0	0	0	0	0	0	0	0	0	0	0	0	0	0	0	0	0	0	0	0	0	0	0	0	0	0	0	0	0	0	0
LOC107478197	A01	10201938	10203647	0	0	0	0	0	0	0	0	0	0	0	0	0	0	0	0	0	0	0	0	0	0	0	0	0	0	0	0	0	0	0	0	0	0	0	0	0	0	0	0	0	0	0	0	0	0
LOC107478867	A01	10226090	10228380	0	3	5	10	16	21	4	5	9	2	6	10	17	4	3	13	61	12	3	6	1	9	8	7	13	5	6	42	11	4	21	22	7	25	7	14	16	18	16	6	4	12	11	3	18	6
LOC107476565	A01	10231464	10232258	159	154	173	126	181	218	204	143	191	145	164	152	171	234	184	203	153	166	224	176	205	143	203	226	180	165	126	165	180	213	210	186	159	214	157	192	199	171	179	157	187	182	141	156	196	164
LOC107478202	A01	10238354	10238821	0	0	0	0	0	0	0	0	0	0	0	0	0	0	0	0	0	0	0	0	0	0	0	0	0	0	0	0	0	0	0	0	0	0	0	0	0	0	0	0	0	0	0	0	0	0
LOC107476574	A01	10240616	10243731	3	4	1	6	2	13	8	3	4	0	6	3	5	0	2	10	4	2	4	0	1	7	7	12	8	2	5	7	5	3	10	1	0	7	0	0	8	0	2	3	4	4	0	5	4	2
LOC107476583	A01	10248223	10250220	49	31	32	54	57	73	71	51	75	50	54	34	36	41	54	65	33	60	58	43	42	60	54	54	67	39	45	48	66	26	69	72	73	59	60	64	48	39	19	42	36	42	37	27	39	29
LOC107478211	A01	10255028	10256244	0	0	0	0	0	0	0	0	0	0	0	0	0	0	0	0	0	0	0	0	0	0	0	0	0	0	0	0	0	0	0	0	0	0	0	0	0	0	0	0	0	0	0	0	0	0
LOC107478883	A01	10293748	10294176	1	2	0	1	9	0	3	2	1	1	1	1	0	2	0	1	4	1	2	1	3	9	3	0	0	4	0	4	1	3	1	0	2	0	0	2	1	7	6	0	0	2	2	1	2	1
LOC107478226	A01	10301867	10303240	0	0	0	0	0	0	0	0	0	0	0	0	0	0	0	0	0	0	0	0	0	0	1	0	0	0	0	0	0	0	0	0	0	0	0	0	0	0	0	0	0	0	0	0	0	0
LOC107476593	A01	10304758	10305180	375	368	347	308	253	316	374	283	426	325	322	284	340	539	320	354	410	469	375	347	381	391	388	464	343	299	280	397	310	332	352	277	307	349	236	215	342	317	369	418	370	300	210	364	325	365
LOC107476631	A01	10322427	10326874	143	148	123	180	128	242	170	135	88	52	95	75	136	121	89	158	134	99	127	107	96	149	135	113	127	104	125	125	134	129	165	155	115	223	162	172	138	127	121	107	110	118	93	85	95	113
LOC107476604	A01	10328075	10335061	338	344	317	255	366	372	413	395	340	243	395	295	253	427	378	478	317	271	331	379	359	329	376	314	374	348	397	272	303	283	366	379	333	477	351	310	374	312	358	328	305	294	275	248	292	307
LOC107476640	A01	10337272	10345518	30	22	20	14	26	51	30	22	30	17	20	25	29	17	23	44	27	22	16	24	7	22	13	19	34	11	27	23	16	29	17	26	28	41	28	27	7	29	23	39	25	19	26	12	28	22
LOC107478235	A01	10354690	10355085	0	0	0	0	0	0	0	0	0	0	0	0	0	0	0	0	0	0	0	0	0	0	0	0	0	0	0	0	0	0	0	0	0	0	0	0	0	0	0	0	0	0	0	0	0	0
LOC107476649	A01	10358387	10362649	0	1	2	3	9	6	8	2	3	0	2	2	3	4	3	8	4	7	6	3	9	3	3	3	5	2	3	4	3	7	6	4	4	9	4	2	6	7	17	11	1	5	7	2	6	4
LOC107478894	A01	10367124	10367683	0	0	0	0	0	2	0	0	0	0	0	1	0	2	0	0	0	0	0	0	0	0	0	0	0	0	0	0	0	0	0	1	0	0	0	2	0	0	0	0	0	3	0	0	0	0
LOC107476658	A01	10369094	10377112	329	304	321	348	333	430	361	306	311	257	251	240	341	344	314	415	396	260	312	326	355	305	422	338	370	287	312	326	282	323	412	311	344	408	317	351	352	322	273	316	286	315	268	286	286	326
LOC107476669	A01	10400424	10406406	44	44	55	40	36	47	58	33	50	34	19	7	28	46	28	45	42	31	13	25	14	20	39	53	40	44	15	35	12	19	37	35	23	55	32	22	38	19	25	32	25	19	7	20	13	23
LOC107478903	A01	10409001	10410093	0	0	0	0	0	0	0	0	0	0	1	1	0	0	1	0	0	1	0	1	0	0	1	0	0	0	0	1	0	1	0	0	3	0	2	1	4	0	0	0	1	0	2	1	0	0
LOC107476683	A01	10420429	10424935	1390	1074	1325	2020	2001	2615	1760	1474	1554	362	759	489	790	1057	704	883	2452	1338	1014	696	662	1871	990	932	1870	855	1517	1895	906	700	2345	2294	693	2609	721	1227	1587	1147	1219	781	634	750	636	744	793	1341
LOC107476694	A01	10452808	10456821	13	9	12	20	10	21	8	9	5	5	10	20	15	7	11	20	17	9	15	22	17	16	19	7	18	17	10	19	9	8	20	29	13	22	23	30	16	7	17	12	18	9	10	10	15	16
LOC107476704	A01	10475468	10479012	41	48	55	25	58	57	58	37	52	33	44	30	41	52	58	71	34	40	57	44	36	30	44	41	50	33	33	31	33	41	47	30	28	62	51	70	57	21	32	38	43	56	34	18	39	60
LOC107476719	A01	10482090	10486166	128	141	113	131	151	186	135	106	155	92	120	76	92	115	99	120	89	66	124	109	108	114	114	104	182	92	144	127	116	135	135	125	109	168	125	117	148	128	148	84	119	126	85	85	105	109
LOC107476729	A01	10488288	10489363	530	650	746	1028	743	1385	975	665	689	455	668	686	578	629	626	759	887	550	876	560	595	743	913	679	980	572	710	738	712	942	886	894	683	1065	469	624	870	748	907	646	647	675	537	587	554	673
LOC107476738	A01	10491119	10494243	145	179	163	157	127	257	158	158	151	152	191	138	163	186	164	227	145	117	200	174	213	214	215	193	191	134	179	190	165	176	189	182	161	223	184	165	191	185	194	166	155	144	160	130	140	150
LOC107478261	A01	10496332	10498945	6	3	14	15	8	8	1	6	10	5	9	4	5	23	14	16	6	1	9	6	9	8	7	9	9	5	16	5	15	9	29	4	7	8	17	8	3	18	7	3	7	6	13	18	9	17
LOC107476750	A01	10502433	10504102	6	10	18	10	8	2	13	12	7	2	9	7	8	17	7	7	15	12	16	8	8	14	12	18	8	12	10	8	16	6	10	9	4	11	7	7	8	10	19	10	10	6	5	6	2	7
LOC107476760	A01	10510927	10512426	8	10	2	5	13	25	16	10	9	4	15	15	16	10	13	20	20	8	16	16	5	14	20	13	10	3	16	21	15	20	17	15	11	11	12	18	6	5	13	23	12	12	24	9	7	9
LOC107476777	A01	10514910	10516933	29	7	17	73	36	87	53	39	16	11	37	30	14	48	22	74	11	7	21	56	35	76	26	54	85	6	56	44	17	17	77	16	21	100	59	81	40	20	70	57	19	67	56	67	67	18
LOC107476794	A01	10560702	10568196	215	211	194	224	237	368	300	208	203	176	223	196	177	219	216	299	265	164	257	229	224	226	271	214	286	228	242	230	242	248	265	244	240	280	224	224	251	176	255	184	210	233	159	200	170	220
LOC107476801	A01	10569234	10573410	46	29	39	49	75	58	36	63	36	50	51	25	25	39	65	51	34	31	47	43	47	43	52	56	48	30	49	48	47	49	45	54	38	67	40	40	69	38	42	41	81	49	15	32	56	60
LOC107476812	A01	10594576	10603617	3	12	11	14	16	26	20	11	9	8	8	23	3	11	5	35	23	4	11	12	6	11	9	15	20	10	14	12	9	18	17	9	6	12	13	3	13	10	9	41	6	7	6	8	16	13
LOC107478271	A01	10612162	10612725	0	0	0	0	0	0	0	0	0	0	0	0	0	0	0	0	0	0	0	0	0	0	0	0	0	0	0	0	0	0	0	0	0	0	0	0	0	0	0	0	0	0	0	0	0	0
LOC107476820	A01	10616148	10621020	147	157	119	332	407	550	217	128	186	55	120	89	61	143	66	100	279	112	153	116	57	235	256	72	318	95	186	267	158	164	175	413	132	276	101	146	571	88	158	93	75	157	154	133	102	204
LOC107476826	A01	10671255	10675693	46	48	53	29	37	52	42	31	45	42	52	45	53	60	59	50	69	61	47	33	41	23	44	49	46	46	48	37	37	43	49	35	35	82	35	39	39	55	51	37	35	52	45	61	26	51
LOC107476841	A01	10691573	10692104	17	2	10	19	9	33	18	10	23	5	14	2	27	32	7	12	38	47	24	8	9	17	21	11	11	5	21	28	19	20	27	18	15	32	12	26	23	10	18	11	20	21	13	9	12	25
LOC107476856	A01	10699397	10704636	21	22	18	22	27	16	26	13	27	9	13	17	15	14	25	23	13	9	13	21	20	18	19	11	24	15	12	13	19	11	19	27	13	17	15	20	23	17	21	17	18	24	9	9	23	9
LOC107476872	A01	10706411	10708758	24	23	23	42	31	42	32	13	30	22	20	15	29	25	13	22	19	17	24	17	9	34	38	15	35	28	26	34	28	21	49	31	22	49	18	35	34	27	19	22	12	23	27	18	25	30
LOC107476880	A01	10710592	10715246	84	61	69	124	96	123	106	50	70	66	70	73	64	82	66	75	100	46	84	78	67	86	113	70	68	76	68	93	68	72	83	57	55	85	56	102	94	87	67	74	56	112	67	59	54	89
LOC107476899	A01	10716174	10719576	12	18	7	28	15	37	11	22	6	7	17	9	17	24	7	34	34	11	16	15	9	14	27	16	23	13	19	25	4	30	15	17	13	39	11	8	20	25	19	14	14	21	12	4	10	17
LOC107476889	A01	10723041	10724021	0	0	1	0	0	0	0	0	1	0	0	0	0	1	0	0	0	0	0	0	0	0	3	0	1	1	0	3	0	0	0	0	1	0	0	0	0	0	0	1	0	0	0	0	1	0
LOC107476912	A01	10725569	10726025	355	162	244	529	198	582	463	312	752	79	219	187	629	368	220	197	913	937	341	135	86	117	900	401	163	134	132	566	142	118	185	386	416	241	103	239	875	248	604	346	301	555	235	459	303	703
LOC107476921	A01	10743029	10747703	254	246	261	266	209	317	263	280	264	146	270	192	219	292	301	300	238	289	266	289	263	264	347	253	304	217	277	247	233	285	264	258	262	361	238	209	259	266	277	300	241	291	257	230	226	267
LOC107478280	A01	10757353	10757994	0	0	0	0	0	0	0	0	0	0	0	0	0	0	0	0	0	0	0	0	0	0	0	0	0	0	0	0	0	0	0	0	0	0	0	0	0	0	0	0	0	0	0	0	0	0
LOC107476937	A01	10781322	10783709	366	257	301	296	295	373	286	288	272	350	324	286	268	309	293	327	256	269	401	379	325	392	437	384	459	329	447	368	399	442	292	406	415	408	318	380	383	384	404	362	404	336	362	334	353	308
LOC107476955	A01	10789170	10791164	30	32	19	23	18	47	38	18	30	13	31	34	28	38	27	32	19	20	27	17	23	22	35	27	35	24	28	21	23	28	32	35	30	27	38	19	27	19	32	22	14	17	21	20	11	11
LOC107476966	A01	10792050	10794247	37	51	66	46	45	41	55	57	55	33	48	36	35	44	59	68	53	42	73	41	53	69	76	75	67	63	36	56	45	57	56	70	32	63	71	58	55	59	63	66	45	68	35	57	56	85
LOC107476973	A01	10802839	10804323	5	2	1	2	2	3	10	4	6	2	2	0	3	0	5	1	0	0	0	2	2	4	4	2	3	1	2	2	0	0	4	5	4	2	1	7	8	0	1	5	2	2	0	1	0	8
LOC107476978	A01	10807528	10811634	4	4	11	8	5	10	5	5	14	15	3	2	17	9	3	12	11	8	4	1	1	6	7	9	8	3	9	5	1	4	7	7	7	12	4	12	10	0	5	10	6	1	10	1	10	5
LOC107476986	A01	10814310	10817621	47	55	43	65	48	76	63	39	39	29	36	24	32	36	54	55	44	70	54	30	44	26	60	49	48	34	37	41	39	29	43	45	54	48	38	33	47	54	32	43	32	26	24	42	30	40
LOC107476996	A01	10838539	10846388	10	12	45	115	21	180	57	52	249	1	19	24	15	118	27	40	94	39	24	11	8	35	161	158	45	70	24	112	11	11	14	24	54	70	11	26	37	9	26	61	10	42	8	4	22	26
LOC107477007	A01	10847531	10849545	0	0	0	0	0	0	0	0	0	0	0	0	0	0	0	0	0	1	0	0	0	0	0	0	2	0	1	1	0	0	0	0	0	0	0	0	1	1	0	0	0	0	0	0	0	0
LOC107477018	A01	10869268	10870434	28	42	35	41	36	28	47	43	34	35	44	31	38	35	40	46	29	45	30	42	49	33	27	26	38	41	28	44	17	38	40	31	33	39	28	44	29	32	43	30	32	31	23	23	26	22
LOC107477027	A01	10906421	10911594	43	43	30	47	46	47	46	49	29	26	32	21	37	49	38	27	51	38	32	24	42	31	49	42	66	27	59	44	28	46	38	39	46	59	35	53	42	31	41	31	24	30	24	37	25	40
LOC107477038	A01	10923234	10927933	53	32	51	100	100	157	153	113	140	40	77	59	58	144	57	119	59	68	66	90	81	57	61	133	61	47	77	71	29	37	125	50	36	100	85	112	73	55	96	115	59	108	72	56	71	55
LOC107477054	A01	10931558	10934860	224	252	220	229	180	349	317	240	232	175	178	203	162	284	253	309	324	172	275	258	207	221	296	299	225	202	214	255	225	221	307	210	207	308	187	213	254	252	296	195	198	220	175	198	188	242
LOC107478294	A01	10938263	10939255	0	0	0	0	0	0	0	0	0	0	0	0	0	0	0	0	0	0	0	0	0	0	0	0	0	0	0	0	0	0	0	0	0	0	0	0	0	0	0	0	0	0	0	0	0	0
LOC107477062	A01	10947157	10954872	0	0	2	0	0	1	0	0	2	0	0	0	1	0	2	3	0	0	2	2	3	1	0	0	2	0	0	2	0	1	0	0	2	1	5	4	1	2	0	0	2	0	0	0	0	0
LOC107478913	A01	10965364	10966017	2	2	13	5	2	14	0	12	16	7	8	11	1	1	10	14	0	0	6	9	1	8	10	11	7	14	12	11	7	20	4	4	4	2	7	0	11	6	30	12	7	10	4	5	6	7
LOC107478303	A01	10966195	10969110	42	59	54	30	14	55	27	25	42	37	44	27	39	64	69	41	45	23	57	35	58	27	72	58	33	60	34	35	58	54	20	8	60	64	37	15	52	50	120	94	40	68	15	52	64	50
LOC107478312	A01	10980897	10983450	0	0	0	0	0	0	0	0	0	0	0	0	0	0	0	0	0	0	0	0	0	0	0	0	0	5	0	0	0	0	0	0	0	0	0	0	0	0	0	0	0	0	0	0	0	0
LOC107478322	A01	10983513	10984604	0	0	0	0	0	0	0	0	0	0	0	0	0	0	0	0	0	0	0	0	0	0	0	0	0	0	0	0	0	0	0	0	0	0	0	0	0	0	0	0	0	0	0	0	0	0
LOC107478332	A01	10989720	10990523	0	0	0	0	0	0	0	0	0	0	0	0	0	0	0	0	0	0	0	0	0	0	0	0	0	0	0	0	0	0	0	0	0	0	0	0	0	0	0	0	0	0	0	0	0	0
LOC107477075	A01	11005925	11006805	40	37	62	2	0	0	1	5	1	39	40	66	30	0	66	0	47	49	67	0	0	0	59	0	2	48	0	37	39	1	1	66	45	1	1	1	42	61	1	0	46	1	0	0	0	63
LOC107477094	A01	11032372	11032646	70	51	51	120	134	160	64	44	58	84	57	60	99	79	66	103	146	62	55	74	91	181	99	73	121	54	141	118	91	78	140	170	101	140	101	75	99	160	60	150	90	73	74	106	80	80
LOC107477085	A01	11032818	11033885	250	229	180	402	500	590	223	163	171	216	215	219	300	266	282	277	434	237	224	264	273	625	226	193	433	206	511	397	346	277	439	583	445	457	358	349	343	430	308	456	277	260	250	307	327	240
LOC107478349	A01	11034385	11039824	15	11	33	6	8	2	1	0	1	0	13	9	2	4	1	0	3	4	27	1	3	0	4	13	6	3	0	11	16	14	4	6	4	2	1	0	0	5	17	5	4	13	4	7	2	11
LOC107477112	A01	11042550	11046270	83	76	101	96	51	108	84	81	85	54	53	67	56	68	110	89	53	61	91	92	38	59	128	88	47	69	53	83	61	77	85	47	79	100	64	90	75	44	70	84	84	67	47	51	61	68
LOC107478924	A01	11052453	11053037	2	1	4	1	0	0	9	2	6	1	0	0	2	5	3	6	12	5	7	1	3	3	3	11	8	5	1	5	1	2	7	0	2	3	2	4	2	0	2	13	0	2	0	3	2	0
LOC107477124	A01	11081562	11093606	25	33	38	30	24	48	60	67	30	25	53	28	31	56	34	63	42	24	32	23	14	21	22	35	42	19	19	34	14	26	50	24	36	80	45	45	24	24	44	14	40	40	26	28	25	28
LOC107477158	A01	11152211	11154601	139	209	165	152	164	270	196	175	176	134	132	136	153	193	143	236	182	180	182	180	187	234	217	189	203	197	174	165	132	173	170	169	154	169	113	154	224	151	188	146	180	162	160	133	120	198
LOC107477175	A01	11156248	11158482	4	14	7	8	4	15	2	13	4	7	10	3	2	6	4	5	12	5	6	10	8	4	18	6	5	8	6	3	5	4	5	5	6	9	2	11	3	1	6	10	4	3	3	1	8	3
LOC107477191	A01	11159878	11161876	0	0	0	1	0	1	0	1	0	0	1	3	0	0	0	1	0	1	0	1	1	0	0	0	1	1	0	0	0	1	0	0	0	1	0	0	2	8	0	1	1	0	0	3	0	0
LOC107477183	A01	11164812	11167180	147	151	187	155	105	180	148	152	236	92	129	166	140	178	173	123	146	128	181	137	123	87	216	241	110	88	109	170	118	94	141	100	138	128	104	92	178	147	118	128	119	146	101	140	109	138
LOC107477165	A01	11168710	11175450	107	110	121	153	91	173	138	145	99	77	108	97	109	144	128	146	117	69	156	132	110	111	198	123	174	105	118	98	72	114	105	99	84	122	79	98	96	135	101	106	101	80	103	92	87	85
LOC107478359	A01	11186941	11187873	0	0	0	0	0	0	0	0	0	0	0	0	0	0	0	0	0	0	0	0	0	0	0	0	0	0	0	0	0	0	0	0	0	0	0	0	0	0	0	0	0	0	0	0	0	0
LOC107478379	A01	11197003	11197875	0	0	0	0	0	0	0	0	0	0	0	0	0	0	0	0	0	0	0	0	0	0	0	0	0	0	0	0	0	0	0	0	0	0	0	0	0	0	0	0	0	0	0	0	0	0
LOC107478934	A01	11203735	11204695	2	1	0	0	2	3	0	0	0	1	0	0	0	0	0	1	0	0	0	0	3	3	1	0	1	1	0	0	0	1	3	1	7	2	0	0	1	0	0	0	0	7	0	0	0	0
LOC107478943	A01	11209636	11213355	9	17	8	2	1	5	12	3	6	5	9	12	6	5	4	11	8	0	18	12	6	10	7	9	11	3	6	3	13	5	6	0	7	10	13	9	7	17	2	8	14	16	8	3	8	9
LOC107477206	A01	11214515	11215936	17	15	19	16	29	25	31	15	27	11	19	21	18	20	15	33	20	21	19	14	22	12	24	20	27	15	14	13	8	13	15	13	11	27	8	18	27	17	14	20	20	3	10	5	15	16
LOC107477222	A01	11248678	11250609	811	569	808	976	1037	1383	925	704	821	525	809	645	587	629	664	953	808	476	813	701	414	701	811	569	1019	479	714	824	778	770	704	784	778	1119	650	676	733	627	862	652	712	790	492	606	711	677
LOC107477231	A01	11254025	11256086	51	40	52	58	23	62	43	34	20	36	29	40	40	51	49	57	48	51	53	53	36	33	45	30	42	34	46	36	34	38	63	31	49	53	45	43	56	65	34	47	49	38	36	63	42	46
LOC107477258	A01	11266460	11267126	40	31	31	30	33	37	21	37	46	33	36	33	22	48	55	42	11	23	33	44	42	25	54	44	34	32	36	24	25	22	30	24	22	52	42	35	44	23	39	31	17	29	18	27	40	55
LOC107477285	A01	11269687	11271689	0	1	0	0	0	0	0	4	0	0	1	0	0	0	0	1	0	0	3	0	0	0	0	0	0	1	0	0	0	0	2	0	0	2	0	1	7	0	0	0	0	2	0	0	0	0
LOC107477251	A01	11274889	11278979	159	148	166	224	187	231	223	163	181	139	176	159	148	160	210	249	205	89	225	213	164	165	152	163	206	158	139	218	200	144	256	148	197	365	282	297	158	217	190	220	193	220	150	185	147	202
LOC107477330	A01	11279668	11282086	0	1	6	0	0	8	4	0	2	1	2	4	0	2	2	11	2	1	2	0	0	0	1	0	4	2	1	2	2	2	3	4	3	5	1	1	11	2	0	4	1	6	3	1	3	1
LOC107477293	A01	11283316	11284920	0	3	1	2	2	2	1	16	6	2	1	11	0	8	0	8	5	1	1	2	2	6	1	6	3	2	12	2	1	2	6	2	1	7	1	2	2	4	7	1	1	1	5	1	0	6
LOC107477315	A01	11285949	11289131	46	33	63	39	36	79	55	53	66	40	43	52	57	64	70	87	61	60	49	60	66	59	85	54	51	89	54	44	42	64	46	39	29	71	44	44	58	52	53	52	44	60	28	36	53	38
LOC107478390	A01	11290362	11291369	2	0	1	0	0	0	0	0	1	3	3	0	2	2	2	2	0	0	1	1	1	0	3	0	0	4	1	1	1	3	0	2	2	0	0	1	0	2	2	3	2	4	0	4	1	2
LOC107477336	A01	11298973	11299995	31	30	18	23	27	24	23	10	29	15	11	12	16	26	20	12	17	24	9	13	14	20	18	14	19	15	11	29	16	12	21	24	24	18	13	21	15	23	22	10	7	8	16	9	6	12
LOC107477347	A01	11324141	11325160	3	0	5	0	0	0	0	3	0	2	8	4	5	6	7	0	0	7	0	0	0	0	3	4	0	0	0	0	3	1	1	0	2	0	1	0	0	4	0	1	1	2	2	13	4	2
LOC107478956	A01	11327123	11328121	0	0	0	0	0	0	0	0	0	0	0	0	0	0	0	0	0	0	0	0	0	0	0	0	0	0	0	0	0	0	0	0	0	0	0	0	0	0	0	0	0	0	0	0	0	0
LOC107478397	A01	11346476	11347492	0	0	0	0	0	0	0	0	0	0	0	0	0	0	0	0	0	0	1	0	0	0	0	0	0	0	0	0	0	0	0	0	0	0	0	0	0	0	0	0	0	0	0	0	0	0
LOC107478405	A01	11352091	11353083	0	0	0	0	0	0	0	0	0	0	0	0	0	0	0	0	0	0	0	0	0	0	0	0	0	0	2	0	0	0	0	0	0	0	0	0	0	0	0	0	0	0	0	0	0	0
LOC107477357	A01	11371278	11374749	52	36	27	49	41	40	55	35	35	25	31	22	36	46	36	51	69	48	46	34	48	52	43	43	54	31	50	43	31	49	51	52	27	59	24	33	48	33	37	46	32	29	29	51	45	46
LOC107477373	A01	11401713	11402804	20	13	12	18	12	21	24	18	10	18	17	15	17	32	26	28	20	17	18	14	27	17	18	21	28	30	24	21	30	18	26	20	15	29	20	29	18	6	20	20	20	19	25	17	14	9
LOC107477400	A01	11410233	11410385	0	0	0	0	0	1	0	0	0	0	0	0	0	0	1	0	0	0	0	0	0	0	0	0	0	0	0	0	0	0	0	0	0	0	0	0	0	1	0	0	0	0	0	0	0	0
LOC107478425	A01	11413381	11413692	0	0	0	0	0	0	0	0	0	0	0	0	0	0	0	0	0	0	0	0	0	0	0	0	0	0	0	0	0	0	0	0	0	0	0	0	0	0	0	0	0	0	0	0	0	0
LOC107477383	A01	11420927	11422888	130	120	117	136	146	161	166	97	135	74	105	94	121	165	136	173	158	105	132	123	118	97	145	129	145	117	134	149	81	87	135	92	100	112	128	160	138	127	114	124	84	112	91	105	161	122
LOC107478434	A01	11465021	11465687	3	2	1	12	5	17	4	1	1	3	3	3	7	2	2	1	5	8	2	0	2	4	11	3	3	1	4	16	3	0	12	0	1	4	6	16	4	0	1	8	2	13	2	16	4	5
LOC107477392	A01	11467820	11471880	190	197	190	206	159	306	257	164	172	149	189	180	122	145	193	229	133	122	219	214	236	212	224	212	220	187	176	162	212	215	201	204	174	241	211	222	216	156	229	224	159	144	151	219	133	214
LOC107478441	A01	11475974	11476864	0	0	0	0	0	0	0	0	0	0	0	0	0	0	0	0	0	0	0	0	0	0	0	0	0	0	0	0	0	0	0	0	0	0	0	0	0	0	0	0	0	0	0	0	0	0
LOC107477409	A01	11481240	11481854	62	26	21	83	35	64	45	40	62	39	56	18	84	31	16	62	31	43	51	25	32	26	57	36	25	19	18	44	40	30	46	44	32	45	24	43	159	20	65	38	37	102	12	59	14	37
LOC107478449	A01	11499938	11500546	0	0	0	0	1	0	0	0	0	0	0	0	0	0	0	0	0	0	0	0	0	0	0	0	0	0	0	0	0	0	1	2	0	0	1	0	0	0	0	0	0	3	0	0	0	0
LOC107478456	A01	11507330	11507869	0	0	0	0	0	0	2	0	0	1	0	0	1	1	1	1	0	5	1	1	1	3	3	1	1	4	0	3	0	0	3	0	1	3	0	3	2	0	2	0	2	4	0	0	1	0
LOC107478468	A01	11509106	11510317	0	0	0	0	0	0	0	0	0	0	0	0	0	0	0	0	0	0	0	0	0	0	0	0	0	0	0	0	0	0	0	0	0	0	0	0	0	0	0	0	0	0	0	0	0	0
LOC107478474	A01	11514078	11514719	0	0	0	0	0	0	0	0	0	0	0	0	0	0	0	0	0	0	0	0	0	0	0	0	0	0	0	0	0	0	0	0	0	0	0	0	0	0	0	0	0	0	0	0	0	0
LOC107478484	A01	11514775	11517655	0	0	0	0	0	0	0	0	0	0	0	0	0	0	0	0	0	0	0	0	0	0	0	0	0	0	0	0	0	0	0	0	0	0	0	0	0	0	0	0	0	0	0	0	0	0
LOC107477425	A01	11554219	11555803	21	1	15	15	19	23	15	8	5	15	20	11	9	17	9	9	12	16	13	21	17	20	22	15	17	14	24	22	29	12	39	41	21	23	8	5	26	26	7	55	45	18	12	5	28	6
LOC107478520	A01	11561570	11562319	0	0	0	0	0	0	0	0	0	0	0	0	0	0	0	0	0	0	0	0	0	0	0	0	0	0	0	0	0	0	0	0	0	0	0	0	0	0	0	0	0	0	0	0	0	0
LOC107477442	A01	11573071	11574304	1	4	2	1	1	7	1	0	1	1	0	2	0	0	0	2	1	0	0	0	0	1	0	1	2	0	3	2	1	1	2	1	2	0	2	7	0	2	0	2	0	1	0	1	3	2
LOC107478529	A01	11576846	11579063	0	0	0	0	0	3	0	0	0	0	0	0	0	0	0	0	2	0	0	0	0	0	0	1	2	0	0	0	0	0	0	0	0	0	0	0	0	0	0	0	0	0	0	0	0	0
LOC107477467	A01	11584470	11590849	77	82	104	125	79	146	90	81	68	83	70	64	61	59	85	123	104	60	97	101	74	108	120	85	88	88	98	67	49	64	76	85	66	97	69	57	83	85	92	71	64	58	44	71	51	63
LOC107477481	A01	11592361	11596398	94	98	134	148	106	134	179	114	136	64	95	112	78	108	89	126	102	68	118	98	101	121	141	126	100	113	97	110	91	107	132	102	89	116	98	105	122	76	100	92	59	109	83	63	80	93
LOC107478538	A01	11597947	11603906	87	110	119	137	148	229	168	140	122	66	126	81	103	122	144	157	92	46	119	125	110	118	123	128	129	113	99	92	82	120	100	103	111	158	90	113	122	76	114	85	73	126	78	83	110	118
LOC107477490	A01	11608021	11608494	16	15	16	30	19	12	25	23	9	10	17	12	12	17	17	17	14	25	18	11	8	5	25	18	25	16	12	21	22	19	29	18	22	28	23	26	12	31	19	17	18	14	20	15	12	5
LOC107478547	A01	11612079	11613167	0	0	0	0	0	0	0	0	0	0	0	0	0	0	0	0	0	0	0	0	0	0	0	0	0	0	0	0	0	0	0	0	0	0	0	0	0	0	0	0	0	0	0	0	0	0
LOC107478963	A01	11628982	11629449	0	1	0	1	0	0	1	0	0	0	0	0	1	0	0	0	1	0	0	0	0	0	0	0	1	0	0	1	1	0	0	0	0	1	0	0	0	0	0	0	0	0	0	0	0	0
LOC107477525	A01	11637591	11640073	24	43	53	69	41	78	52	25	47	31	38	40	39	63	41	59	98	47	37	29	26	42	42	41	72	26	34	51	65	92	56	55	36	84	42	32	32	49	41	39	54	33	50	38	30	63
LOC107477535	A01	11657595	11661039	119	102	71	86	77	99	65	89	58	55	115	75	67	108	85	86	78	45	84	82	108	103	94	97	131	78	79	92	93	107	88	98	101	97	74	105	84	83	111	57	81	77	82	84	59	90
LOC107477542	A01	11663547	11668845	79	85	68	79	79	93	100	113	88	46	84	79	88	91	88	102	100	62	104	88	78	79	92	101	87	72	68	61	55	79	84	62	67	125	67	57	88	52	90	60	95	77	85	88	88	99
LOC107477556	A01	11723365	11727012	184	219	191	267	223	317	263	198	209	135	177	173	176	237	171	195	213	212	207	191	168	225	251	215	242	176	235	229	199	204	257	174	238	225	210	225	236	243	220	155	176	197	136	225	170	175
LOC107477567	A01	11729422	11732080	332	365	348	355	358	537	517	356	397	242	314	269	282	323	309	405	365	210	404	291	333	246	394	368	394	261	257	342	347	353	468	292	306	457	342	317	375	282	327	344	313	338	262	253	269	331
LOC107477549	A01	11735827	11740892	69	63	81	63	78	74	76	55	80	59	71	58	55	54	93	91	35	56	88	68	96	66	102	76	75	76	64	69	56	63	88	70	85	81	77	45	61	70	75	100	80	87	46	56	55	57
LOC107477576	A01	11743337	11745845	39	39	61	58	47	91	60	23	45	24	54	54	39	72	23	62	85	56	80	29	31	53	45	45	78	37	44	49	40	65	52	73	34	64	32	49	45	60	62	44	40	52	43	47	19	57
LOC107477583	A01	11762020	11767808	58	77	66	55	69	101	84	58	67	50	70	71	44	68	83	112	67	75	74	70	67	58	91	79	74	71	64	66	51	62	73	63	84	82	70	87	96	98	88	98	89	54	95	58	79	43
LOC107477593	A01	11773564	11777052	258	144	208	354	227	386	224	223	122	187	162	173	318	313	214	283	334	195	275	277	282	369	199	161	411	170	383	378	343	488	308	271	335	403	302	338	377	368	377	311	299	298	299	396	322	316
LOC107477603	A01	11778656	11780283	233	189	215	289	225	338	248	201	241	209	242	225	250	244	268	256	264	229	286	249	220	246	254	193	315	181	212	264	237	268	277	249	235	310	252	227	248	228	254	311	235	240	200	236	211	273
LOC107477612	A01	11782351	11785756	40	23	36	43	36	69	48	32	46	22	12	33	31	44	38	48	36	53	47	23	29	32	66	37	40	28	41	34	31	39	40	45	21	47	22	34	36	25	39	31	20	44	33	23	29	48
LOC107477623	A01	11815960	11818629	87	93	50	70	66	92	80	75	85	63	86	55	71	69	67	92	68	77	84	80	86	76	94	78	71	89	87	66	69	77	81	86	93	100	80	100	108	75	91	91	58	64	76	50	49	73
LOC107477656	A01	11830154	11837032	138	104	125	120	176	172	142	112	156	106	136	133	111	134	196	141	98	96	117	159	158	122	204	169	126	108	122	99	145	126	119	113	148	105	103	138	129	146	106	132	126	93	68	76	92	150
LOC107477681	A01	11840353	11841897	42	47	43	41	26	61	55	26	35	23	28	30	31	38	19	32	42	40	40	26	19	49	57	39	40	30	37	29	13	50	37	38	22	35	28	15	21	16	28	21	15	30	28	18	27	36
LOC107478595	A01	11884256	11893225	43	65	40	36	39	42	33	30	22	30	41	28	24	19	23	35	30	23	22	33	62	27	23	27	37	28	59	46	48	62	55	61	31	47	42	58	39	29	46	32	38	29	48	22	23	27
LOC107478971	A01	11893686	11895594	0	1	1	1	0	0	1	0	0	0	0	0	0	0	0	0	0	0	0	1	0	0	0	1	0	0	0	2	1	0	0	0	0	0	0	0	3	0	0	0	0	2	0	0	0	0
LOC107477691	A01	11904324	11906584	27	38	34	42	42	75	42	38	41	16	17	15	26	49	60	42	39	36	59	37	38	26	43	46	34	33	27	42	31	34	42	33	17	33	25	21	31	23	27	29	26	31	17	20	26	37
LOC107477700	A01	11908203	11909892	14	45	25	19	37	58	59	31	23	21	32	20	15	36	34	29	31	19	33	31	31	20	37	25	43	35	26	52	27	46	40	25	31	44	23	31	36	24	25	24	26	24	29	25	14	30
LOC107477719	A01	11930548	11938677	620	802	877	622	899	926	1037	695	1038	662	699	650	792	852	1022	1031	664	764	824	753	732	596	1029	945	579	997	596	789	801	602	745	788	713	809	607	712	849	736	791	953	866	651	595	547	630	761
LOC107477733	A01	11940052	11940735	41	34	33	63	73	121	80	39	33	14	18	13	38	43	31	54	65	68	41	23	23	41	61	40	60	22	34	58	38	42	49	56	50	66	33	50	57	44	41	80	29	52	40	34	42	50
LOC107477709	A01	11940862	11945264	31	33	46	77	96	112	75	52	43	23	25	17	40	27	19	40	90	52	34	23	13	34	73	38	81	21	46	74	70	82	56	50	60	64	19	39	66	49	30	55	38	46	30	28	41	42
LOC107478606	A01	11947129	11947548	0	0	0	0	0	0	0	0	0	0	0	0	0	0	0	0	0	0	0	0	0	0	0	0	0	0	0	0	0	0	0	0	0	0	0	0	0	0	0	0	0	0	0	0	0	0
LOC107478615	A01	11957243	11958476	0	0	0	0	0	0	0	0	0	0	0	0	0	0	0	1	0	0	0	0	0	0	0	0	0	0	0	0	0	0	0	0	0	0	0	0	0	0	0	0	0	0	0	0	0	0
LOC107478641	A01	11965001	11965868	19	22	44	37	40	66	17	23	35	4	15	29	25	44	23	20	45	40	13	16	11	15	35	22	17	42	24	26	12	24	17	22	8	35	15	20	11	19	22	15	11	17	33	10	13	13
LOC107478651	A01	11975257	11976815	3	0	0	0	0	0	0	0	0	0	0	0	0	0	0	0	0	0	0	0	0	0	0	0	0	0	0	0	0	0	0	0	0	0	0	0	0	0	0	0	0	0	0	0	0	0
LOC107478662	A01	11977540	11978220	3	0	3	0	5	2	2	0	0	0	0	3	1	2	2	5	2	5	0	2	4	0	4	1	1	0	2	0	3	1	0	1	0	1	4	1	5	2	2	7	1	0	3	5	1	0
LOC107477740	A01	11979565	11982605	103	89	77	87	68	107	84	93	108	56	87	52	73	109	76	99	115	92	74	76	102	104	149	125	112	95	76	94	86	126	80	93	79	108	81	93	116	76	128	149	125	106	80	69	87	114
LOC107477748	A01	11991171	11996811	129	162	138	134	179	177	167	175	160	163	150	128	106	136	182	261	122	159	155	165	171	165	171	166	154	173	182	129	122	158	142	163	141	174	124	111	228	178	110	143	207	112	146	120	151	176
LOC107479145	A01	12059325	12061312	0	0	0	0	0	0	0	0	0	0	0	0	0	0	0	0	0	0	0	0	0	0	0	0	0	0	0	0	0	0	0	0	0	0	0	0	0	0	0	0	0	0	0	0	0	0
LOC107479000	A01	12065903	12068078	225	181	229	279	205	320	323	204	202	158	211	157	157	210	224	274	253	169	273	219	210	230	266	245	293	187	233	198	208	235	304	254	230	339	233	172	248	194	269	167	216	255	175	220	193	272
LOC107479158	A01	12080340	12081623	0	0	0	0	0	0	0	0	0	0	0	0	0	0	0	0	0	0	0	0	0	0	0	0	0	0	0	2	0	0	0	0	0	0	0	0	0	0	0	0	0	0	0	0	0	0
LOC107479018	A01	12093519	12097921	98	110	109	112	91	154	141	112	98	87	104	79	41	55	153	117	82	37	129	111	112	97	135	125	112	108	112	82	95	125	117	108	102	192	98	107	92	89	123	120	81	87	82	72	87	85
LOC107479029	A01	12119441	12125831	172	194	243	335	262	383	447	264	342	130	192	181	176	217	204	328	267	163	236	239	214	280	329	306	288	206	257	262	244	248	329	285	210	354	239	297	240	223	256	202	179	282	187	143	200	229
LOC107479041	A01	12132802	12136775	148	173	140	101	83	156	124	107	96	90	116	119	100	125	132	136	116	88	117	134	110	117	133	149	101	107	130	101	109	111	129	137	103	181	132	111	118	131	110	101	128	140	90	83	104	136
LOC107479216	A01	12158141	12158641	2	4	0	2	6	9	2	0	4	0	1	2	4	1	3	4	0	7	4	0	1	1	4	3	1	0	0	7	1	2	5	4	3	3	1	1	0	0	1	5	0	6	1	0	1	4
LOC107479052	A01	12205034	12210371	24	7	18	13	9	12	32	35	22	10	14	15	9	7	11	25	14	4	21	41	11	16	6	18	33	8	9	8	4	17	11	17	5	23	23	11	13	6	7	6	2	4	5	6	13	23
LOC107479180	A01	12211076	12211939	0	0	0	0	0	0	0	0	0	0	0	0	0	0	0	0	0	0	0	0	0	0	0	0	0	0	0	0	1	0	0	0	0	0	0	0	0	0	0	0	0	0	0	0	0	0
LOC107479222	A01	12214480	12215286	1	7	6	0	3	1	11	5	2	7	6	3	3	5	1	9	1	2	6	4	5	0	9	1	0	3	5	2	1	6	4	5	3	6	4	8	3	4	2	9	6	1	5	4	4	17
LOC107479198	A01	12218623	12220951	0	0	0	0	0	0	0	0	0	0	0	0	0	0	0	0	0	0	0	0	0	0	0	0	0	0	0	0	0	0	0	0	0	0	0	0	0	0	0	0	0	0	0	0	0	0
LOC107479075	A01	12228732	12230850	7	20	22	63	45	130	75	49	23	9	17	20	12	22	23	48	94	26	21	14	10	50	31	20	42	22	33	118	58	118	93	66	73	97	44	74	56	47	73	53	52	59	30	13	41	44
LOC107479085	A01	12232031	12235638	143	127	157	198	167	268	202	166	180	116	190	135	140	173	166	234	180	97	232	193	117	180	169	175	231	156	192	204	171	202	244	182	174	265	170	175	209	181	160	198	194	177	133	152	217	186
LOC107479207	A01	12243679	12244170	0	0	0	0	0	0	0	0	0	0	0	0	0	0	0	0	0	0	0	0	0	0	0	0	0	0	0	0	0	0	0	0	0	0	0	0	0	0	0	0	0	0	0	0	0	0
LOC107479118	A01	12279158	12282232	0	0	1	1	0	1	1	2	0	1	0	0	0	0	1	2	0	1	1	0	0	7	0	0	0	2	0	0	2	0	0	1	0	0	0	0	4	0	2	0	2	0	0	0	0	0
LOC107479097	A01	12284957	12295496	377	306	407	430	384	565	451	319	324	211	324	297	405	378	334	417	457	349	396	377	388	444	445	420	562	286	410	506	332	484	517	375	444	624	427	450	378	463	566	404	450	444	388	386	390	379
LOC107479128	A01	12298564	12301934	23	11	31	28	38	53	54	20	34	10	11	25	35	43	35	37	29	28	36	24	31	29	47	18	38	24	30	27	36	31	42	24	27	47	19	23	53	22	38	20	30	22	21	31	27	24
LOC107479134	A01	12302240	12303046	1	2	4	5	3	13	4	11	8	2	4	3	3	2	4	8	18	13	0	0	2	3	4	3	4	4	2	2	1	0	8	0	1	11	3	6	10	1	2	5	4	11	3	5	0	7
LOC107479226	A01	12361293	12366276	474	439	499	530	517	653	663	560	580	418	584	442	463	611	581	762	431	385	612	623	687	534	589	627	580	484	534	517	477	467	603	577	518	756	566	477	655	508	527	489	469	440	461	454	492	489
LOC107479235	A01	12384360	12387763	55	65	57	52	51	59	37	84	56	39	56	56	61	84	47	68	72	59	78	74	68	56	67	60	61	54	48	48	49	64	57	55	56	71	61	52	69	49	57	56	67	73	61	56	46	91
LOC107479248	A01	12417590	12417817	13	23	31	7	8	25	27	33	45	10	15	15	11	32	6	35	21	6	17	5	2	8	16	10	9	5	3	9	2	18	23	9	14	22	10	11	11	13	21	5	23	14	6	6	12	9
LOC107479266	A01	12424113	12426038	26	18	9	31	18	18	33	7	15	4	24	25	20	21	6	19	13	19	13	17	15	27	35	14	18	18	15	18	14	23	27	10	18	20	11	15	11	11	11	21	13	23	12	11	14	23
LOC107479260	A01	12557155	12561438	4	7	10	12	11	12	13	8	9	12	7	1	6	7	6	18	14	6	13	8	11	13	8	4	5	10	12	7	10	4	7	17	4	13	5	7	13	7	6	2	5	6	17	1	8	5
LOC107479283	A01	12621130	12631679	141	145	125	162	146	239	179	154	120	100	119	105	130	145	124	144	121	109	139	123	119	114	169	152	183	132	143	154	133	121	140	123	124	186	131	111	185	119	150	131	140	109	100	118	109	106
LOC107479414	A01	12638711	12641875	0	0	2	0	4	0	0	0	0	1	0	0	1	1	0	0	1	0	0	0	0	0	0	3	0	0	0	0	0	0	1	0	0	1	1	1	1	0	0	0	0	0	4	0	0	2
LOC107479422	A01	12643196	12652212	0	1	0	17	13	1	1	3	1	0	2	0	0	1	2	5	8	0	0	0	1	7	3	5	4	0	3	4	4	1	12	0	3	2	9	13	6	0	2	1	7	1	1	1	0	0
LOC107479316	A01	12710200	12712975	668	603	422	396	481	319	238	303	246	519	452	443	442	380	593	327	350	461	367	585	658	703	398	542	665	404	698	383	516	397	528	548	435	760	546	409	379	411	477	431	516	449	517	531	549	451
LOC107479480	A01	12715963	12716497	0	0	0	0	0	0	0	0	0	0	0	0	0	0	0	0	0	0	0	0	0	0	0	0	0	0	0	0	0	0	0	0	0	2	1	1	0	0	0	0	0	0	0	0	0	0
LOC107479432	A01	12718936	12719541	0	0	0	0	0	0	0	0	0	0	0	0	0	0	0	0	0	0	0	0	0	0	0	0	0	0	0	0	0	0	0	0	0	0	0	0	0	0	0	0	0	0	0	0	0	0
LOC107479356	A01	12733653	12737061	47	90	66	22	32	44	34	44	50	28	49	53	27	42	79	38	52	55	37	51	66	48	68	54	55	73	38	32	36	38	38	49	37	73	52	27	43	22	42	31	40	28	35	29	19	36
LOC107479448	A01	12837002	12837304	0	0	0	0	0	0	0	0	0	0	0	0	0	0	0	0	0	0	0	0	0	0	0	0	0	0	0	0	0	0	0	0	0	0	0	0	0	0	0	0	0	0	0	0	0	0
LOC107479395	A01	12856877	12865882	1817	1306	1334	1434	1316	1770	1647	1442	1595	1026	1243	1115	871	1414	1185	1527	1160	1008	1117	1291	1281	1219	1540	1528	1591	1156	1359	1329	1256	1239	1531	1216	1190	1563	1274	1241	1206	1048	1184	1041	942	1016	1037	1021	971	1166
LOC107479456	A01	12895583	12896713	0	0	0	0	0	0	0	0	0	0	0	0	0	0	0	0	0	0	0	0	0	0	0	0	0	0	0	0	0	0	0	0	0	0	0	0	0	0	0	0	0	0	0	0	0	0
LOC107479466	A01	12899126	12901694	0	0	0	0	0	0	0	0	0	0	0	0	0	0	0	0	0	0	0	0	0	0	0	0	0	0	0	0	0	0	0	0	0	0	0	0	0	0	0	0	0	0	0	0	0	0
LOC107479485	A01	12903353	12904531	0	1	0	0	2	1	0	0	0	0	1	1	2	3	1	0	0	0	1	0	0	2	1	0	1	0	0	0	1	0	1	0	1	0	3	1	2	0	3	1	0	2	0	5	0	1
LOC107479499	A01	13243662	13249630	56	62	66	96	65	106	107	92	76	35	87	44	50	51	66	72	69	31	78	80	61	67	86	71	83	50	92	81	83	80	111	92	97	127	110	105	88	93	107	101	91	94	63	68	70	102
LOC107479512	A01	13285313	13294521	156	175	153	173	160	283	190	157	192	142	90	104	85	99	153	184	154	100	157	140	154	152	218	139	190	131	158	174	125	172	182	163	128	225	164	170	146	191	187	176	169	208	138	123	146	150
LOC107479521	A01	13295932	13296882	322	246	164	190	166	165	180	175	152	287	215	232	177	160	294	210	90	110	208	317	392	336	205	218	316	335	302	180	233	359	209	171	236	274	234	221	361	281	283	283	249	155	245	240	240	249
LOC107479527	A01	13392107	13394277	173	124	184	131	197	205	199	214	206	136	185	154	117	171	174	188	129	116	191	208	270	260	248	205	198	151	211	210	214	232	207	185	191	242	147	178	186	178	201	204	154	179	175	190	185	189
LOC107479935	A01	13405661	13406974	0	0	0	0	0	0	0	0	0	0	0	0	0	0	0	0	0	0	0	0	0	0	0	0	0	0	0	0	0	0	0	0	0	0	0	0	0	0	0	0	0	0	0	0	0	0
LOC107479943	A01	13422880	13424351	0	0	0	0	0	0	0	0	0	0	0	0	0	0	0	0	0	0	0	0	0	0	0	0	0	0	0	0	0	0	0	0	0	0	0	0	0	0	0	0	0	0	0	0	0	0
LOC107479954	A01	13466213	13467151	0	0	0	0	0	0	0	0	0	0	0	0	0	0	0	0	0	0	0	0	0	0	0	0	0	0	0	0	0	0	0	0	0	0	0	0	0	0	0	0	0	0	0	0	0	0
LOC107479962	A01	13468738	13471656	73	84	92	112	89	136	155	94	75	46	62	53	48	48	47	70	62	40	61	59	43	66	102	63	96	92	66	82	49	64	87	51	55	148	94	87	79	64	73	58	48	90	62	53	34	76
LOC107479971	A01	13521526	13522920	0	0	7	0	0	0	21	0	0	0	1	1	1	0	0	0	2	0	0	0	0	0	6	0	0	0	0	7	0	0	0	1	0	1	0	0	0	0	0	1	0	0	0	0	0	0
LOC107479534	A01	13556872	13558827	15	39	35	92	50	154	146	41	46	14	27	30	16	23	24	55	43	27	57	25	15	44	72	31	83	42	43	64	43	59	79	64	23	96	29	25	51	22	48	30	25	39	22	18	26	59
LOC107480243	A01	13560207	13560607	0	0	2	0	0	6	0	1	0	0	3	0	0	0	6	0	0	0	1	0	0	1	0	0	0	0	0	0	0	2	0	0	0	1	0	2	0	0	0	0	0	0	0	0	0	1
LOC107479546	A01	13561413	13569060	3	2	7	0	0	2	0	5	1	0	2	0	1	1	2	1	0	4	4	6	2	7	3	1	0	7	1	2	0	0	2	2	3	2	1	5	6	0	1	2	0	0	4	1	0	2
LOC107479551	A01	13623742	13625238	82	88	138	157	104	171	144	88	103	57	80	83	53	75	65	140	72	56	106	97	80	139	118	102	109	75	97	130	84	92	143	114	64	162	94	118	106	89	101	89	96	77	96	76	67	106
LOC107479561	A01	13764629	13766492	33	38	35	33	41	68	45	39	37	25	30	48	17	36	40	57	21	38	65	57	56	61	58	71	53	36	59	36	38	45	77	45	29	57	47	52	46	60	56	28	44	49	44	54	45	41
LOC107479571	A01	13783843	13786725	110	125	145	158	161	12	116	158	176	31	82	66	46	77	90	64	192	125	76	64	70	167	140	110	125	64	94	179	99	71	186	189	85	197	70	107	184	132	120	52	82	89	76	67	77	131
LOC107479992	A01	13797933	13799221	0	0	0	0	0	0	0	0	0	0	0	0	0	0	0	0	0	0	0	0	0	0	0	0	0	0	0	0	0	0	0	0	0	0	0	0	0	0	0	0	0	0	0	0	0	0
LOC107480000	A01	13811611	13813399	0	0	0	0	0	0	0	0	0	0	0	0	0	0	0	0	0	0	0	0	0	0	0	0	0	0	0	0	0	0	0	0	0	0	0	0	0	0	0	0	0	0	0	0	0	0
LOC107479580	A01	13866191	13867594	96	104	78	116	68	108	122	67	82	61	73	38	55	77	59	93	61	55	86	52	55	77	81	45	92	60	74	77	91	89	94	79	58	103	94	94	54	54	116	59	66	70	69	61	71	56
LOC107479589	A01	13922173	13924571	29	36	33	24	23	48	29	32	43	28	24	21	25	23	39	42	30	22	44	48	28	29	49	31	26	34	25	30	38	31	47	34	32	29	34	21	38	24	39	25	24	23	20	17	29	38
LOC107479605	A01	13926688	13931754	207	118	161	185	139	246	185	128	135	174	104	152	105	64	155	170	108	93	156	173	140	177	148	134	218	134	157	152	159	218	203	179	149	258	146	187	181	149	147	151	193	173	140	155	141	158
LOC107479614	A01	13944259	13945206	6	2	2	0	0	0	4	1	1	0	1	1	0	0	1	0	1	0	0	0	0	0	1	1	1	0	1	0	0	4	1	0	0	2	0	0	0	0	0	0	1	0	2	0	0	0
LOC107480035	A01	13985100	13985992	0	0	0	0	0	0	0	0	0	0	0	0	0	0	0	0	0	0	0	0	0	0	0	0	0	0	0	0	0	0	0	0	0	0	0	0	0	0	0	0	0	0	0	0	0	0
LOC107479644	A01	14162511	14166557	246	247	269	298	196	446	370	213	300	152	233	207	210	328	246	300	236	181	375	231	151	167	315	265	223	177	143	252	247	236	369	176	283	313	249	265	225	212	214	162	173	210	129	164	146	181
LOC107479622	A01	14167684	14177828	87	112	88	77	79	84	81	79	83	48	123	63	30	53	83	62	31	42	48	101	37	74	89	82	63	47	107	50	60	37	141	100	66	135	100	72	75	49	55	43	35	90	64	37	36	60
LOC107479651	A01	14313387	14317088	350	309	382	480	414	694	398	348	457	316	397	366	202	240	468	399	237	216	476	350	360	399	408	427	398	279	399	354	399	424	431	474	351	493	336	352	473	291	442	436	376	377	303	368	344	415
LOC107480059	A01	14336613	14341727	0	0	0	0	0	0	0	0	0	0	0	0	0	0	0	0	0	0	0	0	0	0	0	0	0	0	0	0	0	0	0	0	0	0	0	0	0	0	0	0	0	0	0	0	0	0
LOC107479668	A01	14493025	14496821	56	17	59	45	40	76	84	47	69	23	32	25	40	50	39	58	33	60	31	30	49	63	66	55	50	26	40	55	31	31	62	49	31	51	27	41	54	63	48	45	42	45	48	41	56	48
LOC107480075	A01	14708206	14709774	0	0	0	0	0	0	0	0	0	0	0	0	0	0	0	0	0	0	0	0	0	0	0	0	0	0	0	0	0	0	0	0	0	0	0	0	0	0	0	0	0	0	0	0	0	0
LOC107479707	A01	14775080	14781159	11	25	12	11	16	17	11	28	14	18	20	14	6	12	17	16	5	14	15	11	16	14	22	17	16	12	13	16	3	9	12	9	13	20	11	7	20	9	6	9	18	12	13	14	4	13
LOC107479736	A01	14817236	14822488	3	2	6	1	4	13	4	3	4	0	4	5	1	1	7	5	0	1	5	5	7	7	3	5	4	3	2	8	3	2	2	3	7	9	4	2	4	4	6	3	8	9	5	5	9	5
LOC107479747	A01	14873664	14874989	16	30	37	34	43	51	37	49	41	11	36	27	23	34	29	30	55	35	35	22	12	36	29	38	56	21	33	41	20	14	62	42	27	60	20	45	27	25	38	30	20	25	23	14	19	49
LOC107480292	A01	14887200	14888540	9	10	8	19	11	15	33	12	30	8	12	10	8	17	22	10	21	13	18	5	0	6	11	12	8	14	2	13	4	10	15	18	6	19	8	6	13	3	18	11	6	15	2	3	9	19
LOC107479756	A01	14942445	14944403	45	67	52	75	81	98	80	62	49	50	72	66	26	26	70	84	39	47	76	61	58	72	60	75	74	68	82	37	70	56	54	72	42	91	68	46	62	47	62	55	71	53	47	45	52	51
LOC107480302	A01	14956050	14957441	5	2	5	1	1	0	5	7	3	4	3	1	2	2	23	9	0	8	7	7	10	12	1	8	0	4	4	0	2	5	0	2	2	0	8	4	10	4	0	0	3	1	0	2	8	4
LOC107479773	A01	14980352	14985114	140	92	121	118	108	131	128	113	87	83	185	99	84	116	114	136	74	94	133	129	109	131	160	172	146	109	121	128	134	147	171	124	118	173	130	108	121	114	105	111	113	98	92	111	97	99
LOC107479787	A01	15026472	15030132	0	18	12	6	14	8	9	15	17	53	11	33	16	18	91	42	0	7	9	54	22	39	4	24	23	84	22	8	12	40	18	31	3	5	17	8	37	88	4	69	45	9	3	10	45	11
LOC107480309	A01	15145183	15145493	0	0	0	0	0	0	0	0	0	0	0	0	0	2	0	0	0	0	0	0	0	0	0	0	0	0	0	0	0	0	0	2	0	0	0	0	0	0	0	0	0	0	0	0	1	0
LOC107480118	A01	15246972	15248816	0	0	0	0	0	0	0	0	0	0	0	0	0	0	0	0	0	0	0	0	0	0	0	0	1	0	0	0	0	0	1	0	0	0	0	0	0	0	0	0	0	0	0	0	0	0
LOC107479796	A01	15261982	15265620	57	74	73	87	111	113	83	96	77	47	63	51	58	92	78	85	116	65	109	58	70	96	58	81	119	78	78	91	116	108	198	138	81	163	132	124	129	107	113	79	86	112	120	115	87	98
LOC107479807	A01	15298422	15310277	49	49	47	85	54	102	69	17	71	40	37	50	55	47	40	58	64	41	40	65	60	64	69	44	86	50	66	53	61	55	68	42	42	90	44	43	63	64	48	83	69	79	33	39	48	80
LOC107479821	A01	15312161	15314473	115	80	120	123	87	218	179	146	132	127	108	117	97	145	192	125	120	126	167	150	102	99	157	149	137	100	128	133	156	146	178	93	180	159	175	171	147	155	163	181	126	143	95	114	132	123
LOC107480322	A01	15317101	15325204	0	0	0	0	0	0	0	0	3	0	0	0	0	0	0	0	0	0	0	0	0	0	0	0	0	0	0	0	0	0	0	0	0	0	0	0	0	0	0	0	0	0	0	0	0	0
LOC107480340	A01	15337883	15339312	2	6	18	12	5	19	7	11	7	1	3	5	2	2	4	13	8	18	13	15	1	14	8	8	6	8	6	7	13	8	15	9	7	8	7	13	10	15	2	8	5	7	3	5	11	8
LOC107479829	A01	15344845	15347177	118	70	66	147	100	134	101	55	71	85	60	86	63	78	110	113	57	71	115	93	90	144	96	100	116	79	100	107	93	104	141	62	97	114	93	86	97	105	99	83	107	72	75	84	69	80
LOC107480138	A01	15359900	15360526	0	0	0	0	0	0	0	0	0	0	0	0	0	0	0	0	0	0	0	0	0	0	0	0	0	0	0	0	0	0	0	0	0	0	0	0	0	0	0	0	0	0	0	0	0	0
LOC107480147	A01	15377293	15377961	0	0	0	0	0	0	0	0	0	0	0	0	0	0	0	0	0	0	0	0	0	0	0	0	0	0	0	0	0	0	0	0	0	0	0	0	0	0	0	0	0	0	0	0	0	0
LOC107480157	A01	15401208	15401660	0	0	0	0	0	0	0	0	0	0	0	0	0	0	0	0	0	0	0	0	0	0	0	0	0	0	0	0	0	0	0	0	0	0	0	0	0	0	0	0	0	0	0	0	0	0
LOC107479873	A01	15466446	15467501	1	0	0	1	3	0	0	0	0	0	0	0	1	0	0	0	0	1	0	1	2	3	0	1	1	0	1	1	1	4	0	1	0	0	0	0	1	1	0	1	0	0	1	0	0	1
LOC107480194	A01	15521303	15522052	0	0	0	0	0	0	0	0	0	0	0	0	0	0	0	0	0	0	0	0	0	0	0	0	0	0	0	0	0	0	0	0	0	0	0	0	0	0	0	0	0	0	0	0	0	0
LOC107480200	A01	15544768	15548600	0	0	0	0	0	0	0	0	0	0	0	0	0	0	0	0	0	0	0	0	0	0	0	0	0	0	0	0	0	0	0	0	0	0	0	0	0	0	0	0	0	0	0	0	0	0
LOC107480210	A01	15561141	15562718	0	0	0	0	0	0	0	0	0	0	0	0	0	0	0	0	0	0	0	0	0	0	0	0	0	0	0	0	0	0	0	0	0	0	0	0	0	0	0	0	0	0	0	0	0	0
LOC107480350	A01	15575309	15576001	2	5	4	4	1	7	11	1	1	4	5	1	3	10	3	6	7	1	7	3	2	1	7	3	5	1	1	5	3	6	3	2	2	3	7	0	4	9	5	7	0	2	14	3	0	0
LOC107479883	A01	15661325	15670592	0	0	1	0	0	0	0	0	0	0	0	1	0	0	0	0	0	0	0	0	1	2	0	1	0	0	0	0	0	0	2	0	1	1	0	0	4	3	0	0	0	0	0	0	0	0
LOC107480219	A01	15711442	15716534	2	0	6	10	11	12	6	6	12	8	8	3	1	3	6	7	16	5	3	10	11	4	9	17	19	5	11	12	13	2	21	7	10	12	14	11	7	13	7	25	10	13	8	11	7	14
LOC107479892	A01	15721809	15725406	3	4	3	3	3	3	7	11	2	2	1	4	1	6	1	3	3	1	1	4	3	5	0	4	4	1	3	4	2	3	0	8	5	10	4	0	14	3	0	2	3	3	6	0	1	2
LOC107479906	A01	15746657	15751753	25	37	33	29	19	27	44	17	22	18	19	6	19	9	32	45	14	18	41	19	31	20	30	29	30	23	19	29	22	21	25	33	25	27	23	16	27	19	32	18	28	22	24	12	23	26
LOC107480408	A01	15907846	15909249	0	0	0	0	0	0	0	1	0	0	0	0	0	2	2	2	0	2	0	0	1	3	1	0	0	0	0	1	1	0	2	0	0	0	5	0	0	0	0	2	0	0	0	0	0	1
LOC107480359	A01	15916902	15918326	1	0	0	0	0	0	0	0	0	0	0	0	0	0	0	4	0	0	0	0	1	2	1	0	0	0	0	0	0	0	0	1	0	0	0	0	0	0	0	0	0	0	0	0	0	0
LOC107480367	A01	15941783	15949348	41	52	42	48	31	76	39	47	36	28	33	29	36	26	66	58	29	13	45	35	47	50	55	29	56	49	52	48	41	53	63	56	43	51	40	17	38	40	54	47	39	35	30	31	29	54
LOC107480388	A01	15982811	15987428	22	9	17	18	10	9	18	19	3	26	13	25	10	14	32	14	5	21	21	22	18	17	20	16	15	14	31	29	24	38	38	30	21	26	23	15	21	25	16	18	21	10	15	40	25	16
LOC107480439	A01	15992077	15992580	0	0	0	0	0	0	0	0	0	0	0	0	0	0	0	0	0	0	0	0	0	0	0	0	0	0	0	0	0	0	0	0	0	0	0	0	0	0	0	0	0	0	0	0	0	0
LOC107480444	A01	16007323	16008669	0	0	0	0	0	0	16	0	1	0	0	0	1	0	1	4	0	0	1	0	1	0	4	1	3	0	0	1	1	0	1	0	0	1	0	3	0	1	1	0	0	1	0	1	0	0
LOC107480469	A01	16057617	16061220	579	419	797	453	219	376	427	367	515	386	406	428	298	765	595	601	322	797	500	745	463	496	516	651	360	394	354	280	409	482	415	287	284	463	280	163	269	387	502	535	530	358	299	415	671	468
LOC107480553	A01	16127643	16128534	0	0	0	0	0	0	0	0	0	0	0	0	0	0	0	0	0	0	0	0	0	0	0	0	0	0	0	0	0	0	0	0	0	0	0	0	0	0	0	0	0	0	0	0	0	0
LOC107480492	A01	16164567	16167414	15	6	9	16	13	64	208	24	19	1	1	3	6	23	1	53	7	1	1	6	1	10	148	46	24	7	2	25	2	4	0	24	17	9	1	8	43	0	5	28	2	10	8	1	3	3
LOC107480563	A01	16197041	16198424	0	0	0	0	0	0	0	0	0	0	0	0	0	0	0	0	0	0	0	0	0	0	0	0	0	0	0	0	0	0	0	0	0	0	0	0	0	0	0	0	0	0	0	0	0	0
LOC107480513	A01	16331409	16333579	37	17	26	38	74	28	29	24	27	25	15	18	19	17	49	37	14	22	15	58	49	102	27	19	23	41	52	35	18	7	58	47	31	45	44	45	41	36	16	21	30	18	49	24	39	29
LOC107480521	A01	16338005	16340593	49	57	97	55	38	53	75	47	73	36	53	65	49	62	63	63	32	46	55	55	47	46	67	62	59	38	39	64	38	61	51	48	60	52	26	34	34	54	48	51	55	57	23	20	42	61
LOC107480572	A01	16385300	16386441	0	0	0	0	0	0	0	0	0	0	0	0	0	0	0	0	0	0	0	0	0	0	0	0	0	0	0	0	0	0	0	0	0	0	0	0	0	0	0	0	0	0	0	0	0	0
LOC107480660	A01	16573977	16575389	7	12	4	8	4	8	3	0	1	3	6	5	1	1	10	3	2	0	2	1	9	3	2	6	1	9	3	1	3	1	6	5	4	0	2	2	2	1	3	1	1	1	2	5	1	2
LOC107480626	A01	16585835	16591932	37	34	35	30	31	37	30	38	28	17	46	26	14	26	32	44	16	20	26	34	19	28	35	31	41	32	28	32	24	46	24	39	23	47	38	30	27	18	46	27	19	21	24	28	22	38
LOC107480636	A01	16623208	16624226	74	126	88	94	109	82	100	49	60	108	59	77	88	115	104	52	49	71	84	153	100	184	91	139	143	117	217	81	123	65	151	101	103	147	155	122	149	170	70	141	135	65	160	152	111	102
LOC107480729	A01	16720435	16721520	0	0	0	0	0	0	0	0	0	0	0	0	0	0	0	0	0	0	0	0	0	0	0	0	0	0	0	0	0	0	0	0	0	0	0	0	0	0	0	0	0	0	0	0	0	0
LOC107480684	A01	16725550	16726872	4	4	4	2	1	1	3	9	5	0	9	0	2	4	10	3	0	4	2	4	7	3	10	5	5	4	3	2	2	3	4	2	4	4	0	2	0	10	10	0	3	4	3	2	5	10
LOC107480696	A01	16787093	16800344	304	280	250	250	195	272	303	228	267	214	252	219	183	217	261	311	189	164	255	303	248	207	292	280	247	244	207	189	195	244	241	235	244	272	177	211	227	235	197	191	185	194	179	179	211	214
LOC107480708	A01	16855825	16866070	128	129	114	129	100	122	179	148	115	127	122	91	61	70	137	131	73	67	123	139	161	153	169	143	167	129	166	136	103	152	156	143	145	191	163	108	182	128	193	141	117	115	116	95	124	113
LOC107480747	A01	16868919	16869999	0	0	0	0	0	0	0	0	0	0	0	0	0	0	0	0	0	0	0	0	0	0	0	0	0	0	0	0	0	0	0	0	0	0	0	0	0	0	0	0	0	0	0	0	0	0
LOC107480755	A01	16890375	16890926	0	0	0	0	0	0	0	0	0	0	0	0	0	0	0	0	0	0	0	0	0	0	0	0	0	0	0	0	0	0	0	0	0	0	0	0	0	0	0	0	0	0	0	0	0	0
LOC107480719	A01	16966684	16969123	4	1	9	7	7	7	10	0	4	6	2	14	6	16	10	7	8	3	5	5	8	7	13	6	8	6	4	8	9	8	25	9	6	4	6	8	3	8	3	1	1	6	5	5	1	5
LOC107480764	A01	17020496	17022017	0	0	0	0	0	0	0	0	0	0	0	0	0	0	0	0	0	0	0	0	0	0	0	0	0	0	0	0	0	0	0	0	0	0	0	0	0	0	0	0	0	0	0	0	0	0
LOC107480786	A01	17091710	17093122	1	0	1	0	4	3	3	5	2	0	0	0	2	0	0	7	0	0	1	4	1	1	4	4	2	1	1	0	0	2	2	0	9	0	2	4	12	2	3	0	6	2	5	1	1	0
LOC107480802	A01	17112890	17115166	0	0	0	0	0	6	19	10	0	0	1	0	0	0	0	11	0	20	0	9	0	0	0	13	19	0	8	4	1	1	0	14	0	10	2	0	0	0	0	0	0	0	0	1	11	0
LOC107480827	A01	17152238	17153248	8	18	15	16	23	15	19	16	21	7	22	16	7	27	32	11	9	11	32	14	19	11	24	16	16	33	12	23	23	20	19	18	16	18	11	11	18	23	16	27	15	17	27	20	33	12
LOC107481036	A01	17154020	17154548	0	0	2	4	2	2	0	1	0	1	1	4	1	0	1	6	2	1	3	1	0	2	1	4	2	0	1	0	0	0	4	3	0	2	0	0	1	1	3	0	1	2	0	3	2	0
LOC107480867	A01	17174032	17179104	96	103	99	140	134	167	176	130	133	69	119	84	122	112	136	138	139	78	125	97	142	115	170	117	135	113	105	118	117	129	128	93	102	155	147	134	183	122	144	112	93	107	103	89	111	103
LOC107480876	A01	17190326	17192593	2171	2222	3312	3332	3743	4779	5010	2886	4474	2013	1892	1774	2679	2823	1692	3335	2882	2156	2547	2505	1855	2742	3963	2712	3725	2236	2573	3163	2436	2357	2422	2783	2573	3274	2737	2899	2265	2360	2869	2284	2126	2442	2045	1714	2166	2511
LOC107480962	A01	17201690	17202052	0	0	0	0	0	0	0	0	0	0	0	0	0	0	0	0	0	0	0	0	0	0	0	0	0	0	0	0	0	0	0	0	0	0	0	0	0	0	0	0	0	0	0	0	0	0
LOC107480971	A01	17213637	17214251	0	0	0	0	0	0	0	0	0	0	0	0	0	0	0	0	0	0	0	0	0	0	0	0	0	0	0	0	0	0	0	0	0	0	0	0	0	0	0	0	0	0	0	0	0	0
LOC107480980	A01	17293742	17295115	0	0	0	0	0	0	0	0	0	0	0	0	0	0	0	0	0	0	0	0	0	0	0	0	0	0	0	0	0	0	0	0	0	0	0	0	0	0	0	0	0	0	0	0	0	0
LOC107480989	A01	17300002	17300655	0	0	0	0	0	0	0	0	0	0	0	0	0	0	0	0	0	0	0	0	0	0	0	0	0	0	0	0	0	0	0	0	0	0	0	0	0	0	0	0	0	0	0	0	0	0
LOC107480886	A01	17326289	17330646	191	182	190	264	342	454	387	158	373	89	132	104	228	219	107	206	328	175	175	115	103	208	384	142	264	117	200	235	175	124	199	229	217	255	137	265	323	131	214	135	212	197	160	141	128	246
LOC107481007	A01	17335115	17336043	0	0	0	0	0	0	0	0	0	0	0	0	0	0	0	0	0	0	0	0	0	0	0	0	0	0	0	0	0	0	0	0	0	0	0	0	0	0	0	0	0	0	0	0	0	0
LOC107481018	A01	17440385	17440956	0	0	0	0	0	0	0	0	0	0	0	0	0	0	0	0	0	0	0	0	0	0	0	0	0	0	0	0	0	0	0	0	0	0	0	0	0	0	0	0	0	0	0	0	0	0
LOC107480895	A01	17445605	17446594	560	478	570	354	428	516	506	531	530	491	554	536	346	499	794	517	302	402	569	606	577	548	450	473	447	446	471	470	646	537	553	446	421	647	479	443	502	583	479	568	604	367	383	439	440	453
LOC107480904	A01	17452505	17456626	323	260	292	179	320	349	292	305	346	353	416	371	205	267	394	403	239	225	307	331	304	299	337	291	339	288	284	290	327	360	302	256	258	373	307	289	376	272	326	276	346	249	296	293	289	350
LOC107480914	A01	17465369	17469387	27	19	28	25	47	53	53	31	38	22	26	40	25	32	26	41	29	24	25	21	25	37	52	37	40	27	26	39	40	39	29	24	32	39	28	27	31	21	35	25	31	47	42	22	29	19
LOC107480921	A01	17514577	17517784	0	1	22	17	4	13	14	13	7	1	7	15	3	6	18	23	13	7	9	2	0	5	9	6	7	3	5	14	6	14	7	6	7	13	5	4	15	5	12	9	4	25	5	0	9	32
LOC107480926	A01	17520941	17525384	23	44	42	38	45	61	80	46	45	33	29	23	28	47	44	64	28	30	48	42	22	47	68	34	37	33	40	45	36	38	47	38	40	66	35	35	20	32	54	24	39	49	39	26	33	30
LOC107481026	A01	17535750	17538574	1	0	1	0	0	0	0	0	0	0	0	0	2	0	0	0	0	1	0	0	0	0	0	0	0	0	0	0	0	0	0	1	1	0	0	0	0	0	0	0	0	1	0	0	0	0
LOC107481744	A01	17612469	17613026	0	0	0	0	0	0	0	0	0	0	0	0	0	0	0	0	0	0	0	0	0	0	0	0	0	0	0	0	0	0	0	0	0	0	0	0	0	0	0	0	0	0	0	0	0	0
LOC107481752	A01	17647780	17648253	0	0	0	0	0	0	0	0	0	0	0	1	0	1	2	0	0	0	0	0	0	0	0	0	0	0	0	0	0	1	0	0	0	0	2	1	0	5	0	0	0	0	1	0	0	0
LOC107481762	A01	17821693	17823649	0	0	0	0	0	0	0	0	0	0	0	0	0	0	0	0	0	0	0	0	0	0	0	0	0	0	0	0	0	0	0	0	0	0	0	0	0	0	0	0	0	0	0	0	0	0
LOC107481070	A01	17862498	17863774	85	67	68	93	43	83	65	86	59	47	83	71	70	102	84	96	85	86	99	72	59	61	104	59	85	65	69	59	67	85	89	49	40	94	73	87	93	44	69	50	75	72	77	48	54	73
LOC107481119	A01	17880090	17881754	15	11	3	5	5	8	10	1	4	5	13	9	9	2	3	10	5	1	7	16	7	9	7	6	15	4	6	4	15	11	8	7	4	8	12	20	7	1	7	6	10	2	12	7	6	5
LOC107481473	A01	17971987	17972982	0	0	0	0	0	0	0	0	0	0	0	0	0	0	0	0	0	0	0	0	0	0	0	0	0	0	0	0	0	0	0	0	0	0	0	0	0	0	0	0	0	0	0	0	0	0
LOC107481129	A01	18041980	18046876	14	8	25	22	7	23	22	15	16	12	32	14	15	14	13	11	24	10	23	4	3	6	19	20	9	12	3	16	18	7	17	11	25	9	7	19	20	0	5	20	8	37	9	3	8	11
LOC107481481	A01	18065032	18065583	0	0	0	0	0	0	0	0	0	0	0	0	0	0	0	0	0	0	0	0	0	0	0	0	0	0	0	0	0	0	0	0	0	0	0	0	0	0	0	0	0	0	0	0	0	0
LOC107481491	A01	18105736	18106176	18	20	32	52	28	81	53	23	30	19	39	35	18	10	55	56	21	24	37	50	28	40	25	27	35	18	53	37	53	37	62	57	55	45	47	25	42	42	38	51	34	34	29	22	32	22
LOC107481136	A01	18116134	18118493	28	29	24	12	29	22	22	19	15	15	11	26	41	25	30	31	14	18	21	33	25	23	31	16	32	16	30	14	17	26	23	21	18	31	16	32	28	21	26	26	20	29	23	19	17	10
LOC107481500	A01	18125277	18126182	0	0	0	0	0	0	0	0	0	0	0	0	0	0	0	0	0	2	0	0	1	0	0	0	0	0	0	0	0	0	0	0	0	0	2	0	0	0	0	0	0	0	0	0	0	0
LOC107481506	A01	18127226	18131092	0	0	1	3	0	4	0	2	2	0	0	0	6	0	0	7	0	0	0	5	3	0	4	0	1	0	0	6	1	0	0	0	2	0	0	0	8	1	0	0	1	2	0	0	1	0
LOC107481515	A01	18149733	18153517	0	0	0	0	0	0	0	0	0	0	0	0	0	0	0	0	0	0	0	0	0	0	0	0	0	0	0	0	0	0	0	0	0	0	0	0	0	0	0	0	0	0	0	0	0	0
LOC107481183	A01	18189396	18192653	41	50	55	26	45	56	49	37	36	27	41	30	26	22	41	55	16	14	29	39	35	57	38	25	56	39	50	31	45	28	55	40	29	62	33	35	59	38	44	28	35	38	42	37	16	43
LOC107481525	A01	18239391	18239987	0	0	0	0	0	0	0	0	0	0	0	0	0	0	0	0	0	0	0	0	0	0	0	0	0	0	0	0	0	0	0	0	0	0	0	0	0	0	0	0	0	0	0	0	0	0
LOC107481534	A01	18241258	18242940	0	0	0	0	0	0	1	0	0	0	0	0	0	0	0	0	0	0	0	0	0	0	0	0	0	0	0	0	0	0	0	0	0	0	0	0	0	0	1	0	0	0	0	0	0	0
LOC107481205	A01	18252091	18254128	8	5	18	17	16	19	28	5	17	14	1	7	6	9	6	19	9	5	17	9	7	6	25	16	8	4	4	14	2	6	11	15	15	15	4	13	25	4	9	23	6	8	7	17	7	12
LOC107481545	A01	18314923	18331187	0	0	0	0	0	0	0	0	0	0	0	0	0	0	0	0	0	0	0	0	0	0	0	0	0	0	0	0	0	0	0	0	0	0	0	0	0	0	0	0	0	0	0	0	0	0
LOC107481554	A01	18331275	18339287	0	0	0	0	0	0	0	0	0	0	0	0	0	0	0	0	0	0	0	0	0	0	0	0	0	0	0	0	0	0	0	0	0	0	0	0	0	0	0	0	0	0	0	0	0	0
LOC107481562	A01	18341215	18342393	0	0	0	0	0	0	0	0	0	0	0	0	0	0	0	0	0	0	0	0	0	0	0	0	0	0	0	0	0	0	0	0	0	0	0	0	0	0	0	0	0	0	0	0	0	0
LOC107481214	A01	18366695	18368700	35	53	63	65	54	39	27	13	80	34	53	36	63	94	66	10	69	26	72	11	50	46	56	22	62	61	48	34	79	51	72	11	39	73	36	69	76	52	67	43	44	79	63	54	16	50
LOC107481224	A01	18416376	18419910	46	45	33	44	47	55	44	73	72	42	40	39	54	55	57	57	37	57	46	50	52	45	42	53	63	37	47	49	47	50	55	62	41	55	45	47	69	70	53	41	61	34	40	38	48	51
LOC107481237	A01	18458056	18458886	66	48	28	39	30	49	46	31	36	65	73	38	46	53	84	59	54	28	55	59	68	53	46	41	49	51	51	38	47	52	52	56	44	37	42	35	59	50	45	64	63	36	41	51	32	50
LOC107481570	A01	18485451	18488532	0	0	0	0	0	0	0	0	0	0	0	0	0	0	0	0	0	0	0	0	0	0	0	0	0	0	0	0	0	0	0	0	0	0	0	0	0	0	0	0	0	0	0	0	0	0
LOC107481785	A01	18492946	18499592	16	6	3	2	5	1	0	0	1	4	8	0	0	0	0	2	0	0	11	1	1	0	4	16	15	2	4	6	6	3	5	2	11	1	0	14	2	7	17	5	0	12	10	1	2	2
LOC107481271	A01	18535323	18537043	1	3	6	7	4	9	13	4	7	6	0	1	3	3	5	9	5	3	4	3	1	6	11	13	9	17	5	7	4	1	6	10	7	4	3	0	13	9	8	6	3	13	6	8	4	4
LOC107481578	A01	18602350	18604588	0	0	0	0	0	0	0	0	0	0	0	0	0	0	0	0	0	0	0	0	0	0	0	0	0	0	0	0	0	0	0	0	0	0	0	0	0	0	0	0	0	0	0	0	0	0
LOC107481278	A01	18612039	18616685	99	72	54	94	74	70	62	52	42	79	50	80	48	58	71	54	36	44	75	88	99	107	66	74	110	68	106	69	85	65	79	73	70	99	101	76	68	97	115	121	112	65	61	121	105	60
LOC107481600	A01	18642477	18643735	0	0	0	0	0	0	0	0	0	0	0	0	0	0	0	0	0	0	0	0	0	0	0	0	0	0	0	0	0	0	0	0	0	0	0	0	0	0	0	0	0	0	0	0	0	0
LOC107481610	A01	18643792	18646124	0	0	0	0	0	0	0	0	0	0	0	0	0	0	0	0	0	0	0	0	0	0	0	0	0	0	0	0	0	0	0	0	0	0	0	0	0	0	0	0	0	0	0	0	0	0
LOC107481621	A01	18747188	18748765	0	0	0	0	0	0	0	0	0	0	0	0	0	0	0	0	0	0	0	0	0	0	0	0	0	0	0	0	0	0	0	0	0	0	0	0	0	0	0	0	0	0	0	0	0	0
LOC107481629	A01	18838644	18839372	0	0	0	0	0	0	0	0	0	0	0	0	0	0	0	0	0	0	0	0	0	0	0	0	0	0	0	0	0	0	0	0	0	0	0	0	0	0	0	0	0	0	0	0	0	0
LOC107481816	A01	18853446	18854284	7	5	16	13	9	24	5	7	12	13	14	5	8	14	19	11	5	12	18	17	12	7	11	12	15	16	13	6	12	9	7	8	7	18	7	10	13	16	8	4	5	7	2	16	5	8
LOC107481306	A01	18903157	18905455	1	9	1	1	5	3	6	4	3	2	5	4	0	0	6	2	0	1	4	1	1	0	4	3	3	4	0	3	3	0	3	1	2	4	2	1	8	0	3	0	0	8	1	0	0	1
LOC107481314	A01	18914769	18935910	2	0	0	0	0	3	0	0	0	0	1	2	1	1	0	0	1	2	0	2	1	0	0	0	2	1	4	0	3	0	0	1	0	0	0	0	0	2	2	0	0	1	0	1	1	0
LOC107481337	A01	19061271	19064714	50	80	71	68	102	116	97	85	64	16	67	61	25	46	46	88	61	26	61	82	38	52	89	76	43	54	47	81	63	54	87	60	106	92	50	87	57	53	55	55	49	83	43	28	40	34
LOC107481838	A01	19084780	19086326	0	1	1	3	0	0	2	1	0	0	3	1	7	0	4	1	0	4	0	3	2	6	0	0	1	3	8	2	1	0	0	2	1	1	2	2	2	5	0	0	1	0	1	1	1	1
LOC107481639	A01	19128435	19129727	0	0	0	0	0	0	0	0	0	0	0	0	0	0	0	0	0	0	0	0	0	0	0	0	0	0	0	0	0	0	0	0	0	0	1	0	0	0	0	0	0	0	0	0	0	0
LOC107481347	A01	19143856	19150070	127	136	157	155	153	203	189	135	151	99	149	93	89	124	165	199	97	126	159	160	190	145	164	139	153	115	155	162	171	157	161	136	156	192	144	129	182	112	157	140	121	145	125	132	140	146
LOC107481645	A01	19316521	19317397	0	0	0	0	0	0	0	0	0	0	0	0	0	0	0	0	0	0	0	0	0	0	0	0	0	0	0	0	0	0	0	0	0	0	0	0	0	0	0	0	0	0	0	0	0	0
LOC107481376	A01	19321864	19338520	3	8	1	0	4	0	1	0	2	2	5	3	5	0	7	6	0	4	6	9	9	8	2	5	3	6	7	2	3	12	0	4	2	4	8	1	5	1	5	1	1	3	3	2	7	5
LOC107481671	A01	19473217	19473600	0	0	0	0	0	0	0	0	0	0	0	0	0	0	0	0	0	0	0	0	0	0	0	0	0	0	0	0	0	0	0	0	0	0	0	0	0	0	0	0	0	0	0	0	0	0
LOC107481681	A01	19500161	19500987	0	0	0	0	0	0	0	0	0	0	0	0	0	0	0	0	0	0	0	0	0	0	0	0	0	0	0	0	0	0	0	0	0	0	0	0	0	0	0	0	0	0	0	0	0	0
LOC107481407	A01	19641424	19644715	639	538	1052	663	476	914	778	1157	1312	1258	967	1358	855	1104	1727	1066	594	848	1844	1569	1411	226	1324	2082	535	1114	246	1270	1683	747	1491	298	1793	563	589	690	741	1409	661	1323	1197	1031	286	612	763	815
LOC107481697	A01	19657261	19657557	0	0	0	0	0	0	0	0	0	0	0	0	0	0	0	0	0	0	0	0	0	0	0	0	0	0	0	0	0	0	0	0	0	0	0	0	0	0	0	0	0	0	0	0	0	0
LOC107481706	A01	19676581	19677283	0	0	0	0	0	0	0	0	0	0	0	0	0	0	0	0	0	0	0	0	0	0	0	0	0	0	0	0	0	0	0	0	0	0	0	0	0	0	0	0	0	0	0	0	0	0
LOC107481717	A01	19746767	19747117	0	0	0	0	0	0	0	0	0	0	0	0	0	0	0	0	0	0	0	0	0	0	0	0	0	0	0	0	0	0	0	0	0	0	0	0	0	0	0	0	0	0	0	0	0	0
LOC107481726	A01	19747446	19747871	0	0	0	0	0	0	0	0	0	0	0	0	0	0	0	0	0	0	0	0	0	0	0	0	0	0	0	0	0	0	0	0	0	0	0	0	0	0	0	0	0	0	0	0	0	0
LOC107481861	A01	19788230	19789804	1	0	0	0	0	3	0	0	0	0	0	0	0	0	0	0	0	0	0	0	0	0	0	0	1	0	0	0	0	0	0	0	0	0	0	0	0	0	0	2	0	0	0	0	0	0
LOC107481441	A01	19901909	19903266	0	0	0	0	0	0	0	0	0	0	0	0	0	0	0	0	0	0	0	0	0	0	0	0	0	0	0	0	0	0	0	0	0	0	0	0	0	0	0	0	0	0	0	0	0	0
LOC107481877	A01	20022314	20026474	25	25	22	25	25	52	42	35	29	24	21	23	28	31	40	62	29	14	29	31	38	32	30	44	30	27	27	21	25	32	51	24	49	46	23	24	28	25	26	25	33	33	31	15	22	33
LOC107482083	A01	20037310	20045947	110	79	117	117	107	164	134	113	125	85	82	83	43	60	109	154	67	61	141	95	114	111	164	142	109	90	98	122	91	101	125	100	126	110	102	124	119	104	119	98	97	107	83	72	87	106
LOC107481892	A01	20181374	20184904	527	446	501	635	538	993	711	512	478	328	496	400	519	559	488	610	721	395	717	531	506	682	619	571	812	433	692	735	772	710	853	657	582	923	559	570	696	631	711	586	631	706	467	585	561	656
LOC107481901	A01	20202433	20204322	527	505	509	487	372	540	637	445	384	421	406	373	364	381	454	469	269	246	407	545	480	467	522	486	457	416	509	429	406	522	419	495	383	461	446	356	430	473	458	448	420	342	386	425	465	362
LOC107482094	A01	20216764	20217435	0	0	0	0	0	0	0	0	0	0	0	0	0	0	0	0	0	0	0	0	0	0	0	0	0	0	0	0	0	0	0	0	0	0	0	0	0	0	0	0	0	0	0	0	0	0
LOC107482103	A01	20228969	20230330	0	0	0	0	0	0	0	0	0	0	0	0	0	0	0	0	0	0	0	0	0	0	0	0	0	0	0	0	0	0	0	0	0	0	0	0	0	0	0	0	0	0	0	0	0	0
LOC107482483	A01	20259641	20263001	30	48	44	22	28	2	0	4	61	25	41	29	37	53	55	0	50	10	49	1	43	1	49	1	67	54	46	16	41	53	30	1	32	43	28	52	46	41	37	31	51	32	37	39	3	53
LOC107482111	A01	20428265	20430513	0	0	0	0	0	0	0	0	0	0	0	0	0	0	0	0	0	0	0	0	0	0	0	0	0	0	0	0	0	0	0	0	0	0	0	0	0	0	0	0	0	0	0	0	0	0
LOC107481910	A01	20563044	20569784	45	57	49	74	49	79	45	36	51	44	39	45	43	58	45	74	56	51	68	59	46	49	59	57	62	43	48	48	28	63	52	66	55	77	47	63	59	31	42	51	63	65	51	61	51	63
LOC107482137	A01	20656049	20658258	0	0	0	0	0	0	0	0	3	0	0	1	0	0	0	0	0	0	0	0	0	1	0	0	0	0	1	0	0	0	0	0	0	0	0	0	0	1	0	0	0	0	0	0	0	0
LOC107482520	A01	20662246	20663460	0	0	2	8	3	8	0	1	0	1	0	0	0	1	4	0	2	4	3	0	0	3	18	1	1	4	0	4	0	0	0	6	2	13	1	2	4	1	9	4	3	17	2	0	2	4
LOC107481935	A01	20717750	20721707	261	267	216	222	197	312	229	215	232	171	162	214	173	223	249	274	190	165	236	294	232	242	344	226	279	217	251	273	205	262	283	249	272	288	263	245	271	270	267	238	168	259	160	221	142	253
LOC107482154	A01	20773528	20774856	0	0	0	0	0	0	0	0	0	0	0	0	0	0	0	0	0	0	0	0	0	0	0	0	0	0	0	0	0	0	0	0	0	0	0	0	0	0	0	0	0	0	0	0	0	0
LOC107482165	A01	20775145	20776236	0	0	0	0	0	0	0	0	0	0	0	0	0	0	0	0	0	0	0	0	0	0	0	0	0	0	0	0	0	0	0	0	0	0	0	0	0	0	0	0	0	0	0	0	0	0
LOC107482175	A01	20855056	20860409	0	0	0	0	0	0	0	0	0	0	0	0	0	0	0	0	0	0	0	0	0	0	0	0	0	0	0	0	0	0	0	0	0	0	0	0	0	0	0	0	0	0	0	0	0	0
LOC107482533	A01	20867838	20869989	3	0	0	0	1	1	0	0	0	0	0	0	0	0	4	2	0	0	2	0	10	1	0	4	0	1	1	0	0	0	3	0	0	0	1	3	0	0	0	1	1	0	0	1	3	2
LOC107481943	A01	20887903	20891878	231	221	230	318	259	416	277	256	256	206	191	243	158	179	202	287	240	148	233	189	288	271	278	296	334	220	283	335	271	281	298	305	263	359	310	267	268	280	323	246	247	226	229	207	236	248
LOC107482229	A01	21015484	21016167	0	0	0	0	0	0	0	0	0	0	0	0	0	0	0	0	0	0	0	0	0	0	0	0	0	0	0	0	0	0	0	0	0	0	0	0	0	0	0	0	0	0	0	0	0	0
LOC107482238	A01	21129159	21131032	0	0	0	0	0	0	0	0	0	0	0	0	0	0	0	0	0	0	0	0	0	0	0	0	0	0	0	0	0	0	0	0	0	0	0	0	0	0	0	0	0	0	0	0	0	0
LOC107481961	A01	21162156	21162991	0	0	0	0	0	0	2	0	2	0	0	1	0	0	0	0	0	15	0	0	1	0	0	2	0	0	0	0	0	0	0	0	2	0	0	0	0	1	0	2	0	0	1	0	37	0
LOC107482258	A01	21274737	21276941	0	0	0	0	0	0	0	0	0	0	0	0	0	0	0	0	0	0	0	0	0	0	0	0	0	0	0	0	0	0	0	0	0	0	0	0	0	0	0	0	0	0	0	0	0	0
LOC107481987	A01	21287771	21289979	24	8	30	47	35	32	19	8	28	23	19	24	12	53	20	26	41	14	26	14	24	41	16	17	58	34	51	29	37	22	24	30	14	26	27	35	84	29	25	23	38	35	29	31	20	33
LOC107482267	A01	21308007	21308588	0	0	0	0	0	0	0	0	0	0	0	0	0	0	0	0	0	0	0	0	0	0	0	0	0	0	0	0	0	0	0	0	0	0	0	0	0	0	0	0	0	0	0	0	0	0
LOC107482306	A01	21565242	21566420	0	0	0	0	0	2	0	0	0	0	3	0	0	0	3	1	0	0	0	0	0	1	0	1	0	4	0	1	1	1	4	0	0	0	2	0	0	0	4	0	1	0	2	0	0	0
LOC107482316	A01	21566484	21567086	0	0	0	0	0	0	0	0	0	1	0	0	0	0	0	0	0	0	0	0	0	0	2	0	0	0	0	0	0	0	0	0	0	0	1	0	0	0	0	0	1	0	0	0	0	0
LOC107482325	A01	21605238	21605705	0	0	0	0	0	0	0	0	0	0	0	0	0	0	0	0	0	0	0	0	0	0	0	0	0	0	0	0	0	0	0	0	0	0	0	0	0	0	0	0	0	0	0	0	0	0
LOC107481995	A01	21632331	21635083	54	74	68	37	47	51	50	75	56	32	55	66	56	65	57	50	34	67	72	59	40	64	62	66	50	63	47	48	52	51	53	57	59	71	56	40	34	60	56	36	67	62	57	30	57	63
LOC107482026	A01	21701668	21707456	104	76	63	111	96	139	95	89	86	54	92	69	80	100	86	98	98	70	68	116	89	104	113	117	134	83	100	123	81	104	120	113	90	140	90	114	90	104	66	124	94	116	79	89	88	74
LOC107482035	A01	21714343	21719132	374	284	389	355	343	486	447	301	364	264	241	244	201	207	332	333	207	208	301	379	421	431	526	382	418	373	393	416	320	359	392	378	363	415	489	412	339	329	334	407	265	262	271	211	280	332
LOC107482331	A01	21729762	21731685	0	0	0	0	0	0	0	0	0	0	0	0	0	0	0	0	0	0	0	0	0	0	0	0	0	0	0	0	0	0	0	0	0	0	0	0	0	0	0	0	0	0	0	0	0	0
LOC107482547	A01	21801947	21803581	4	0	0	0	0	0	0	1	0	0	0	1	0	0	0	0	0	0	0	0	0	0	0	0	0	0	0	0	0	0	0	0	0	0	0	0	0	0	0	0	0	0	0	0	0	0
LOC107482348	A01	21842603	21843760	0	0	0	0	0	0	0	0	0	0	0	0	0	0	0	0	0	0	0	0	0	0	0	0	0	0	0	0	0	0	0	0	0	0	0	0	0	0	0	0	0	0	0	0	0	0
LOC107482370	A01	21852319	21877937	0	0	0	0	0	0	0	0	0	0	0	0	0	0	0	0	0	0	0	0	0	0	0	0	0	0	0	0	0	0	0	0	0	0	0	0	0	0	0	0	0	0	0	0	0	0
LOC107482045	A01	22051084	22055938	5	3	18	17	12	32	21	7	22	12	11	8	6	6	6	5	8	11	4	7	4	13	17	21	5	6	8	18	4	20	12	7	20	15	4	8	11	8	14	5	8	5	16	2	4	6
LOC107482384	A01	22058736	22060314	0	0	0	0	0	0	0	0	0	0	0	0	0	0	0	0	0	0	0	0	0	0	0	0	0	0	0	0	0	0	0	0	0	0	0	0	0	0	0	0	0	0	0	0	0	0
LOC107482555	A01	22120913	22121755	0	0	0	0	0	0	0	0	0	0	0	0	0	0	0	1	0	1	0	1	0	0	0	0	0	0	0	0	0	0	0	0	0	1	0	0	0	0	0	1	0	0	0	0	0	0
LOC107482393	A01	22186456	22187148	0	0	0	0	0	0	0	0	0	0	0	0	0	0	0	0	0	0	0	0	0	0	0	0	0	0	0	0	0	0	0	0	0	0	0	0	0	0	0	0	0	0	0	0	0	0
LOC107482049	A01	22193879	22196774	62	54	77	47	60	66	55	44	45	44	46	31	31	46	72	57	43	61	61	57	48	68	67	57	65	60	56	49	52	51	57	71	38	82	48	26	65	60	51	57	60	41	48	46	59	44
LOC107482400	A01	22394731	22395312	11	28	4	7	4	7	2	8	5	5	0	6	10	5	0	3	4	0	5	8	4	5	10	1	8	17	1	3	2	10	6	9	6	6	0	4	24	4	3	8	11	0	3	2	6	12
LOC107482414	A01	22455258	22455689	0	0	0	0	0	0	0	0	0	0	0	0	0	0	0	0	0	0	0	0	0	0	0	0	0	0	0	0	0	0	0	0	0	0	0	0	0	0	0	0	0	0	0	0	0	0
LOC107482422	A01	22504498	22504830	0	0	0	0	0	0	0	0	0	0	0	0	0	0	0	0	0	0	0	0	0	0	0	0	0	0	0	0	0	0	0	0	0	0	0	0	0	0	0	0	0	0	0	0	0	0
LOC107482430	A01	22588290	22590528	0	0	4	1	0	2	0	0	0	0	0	1	0	0	2	3	0	2	0	0	0	0	0	0	0	0	1	1	1	0	1	0	0	1	0	0	0	2	0	2	4	0	0	0	0	1
LOC107482438	A01	22591946	22593732	2	0	1	8	3	8	48	43	4	5	12	2	16	7	2	29	8	7	7	1	2	0	7	4	14	1	1	9	2	10	4	2	5	1	5	4	0	2	12	0	4	2	2	1	6	1
LOC107482448	A01	22643160	22644029	0	0	0	0	0	0	0	0	0	0	0	0	0	0	0	0	0	0	0	0	0	0	0	0	0	0	0	0	0	0	0	0	0	0	0	0	0	0	0	0	0	0	0	0	0	0
LOC107482457	A01	22677604	22682210	0	0	0	0	0	0	0	0	0	0	0	0	0	0	0	0	0	0	0	0	0	0	0	0	0	0	0	0	0	0	0	0	0	0	0	0	0	0	0	0	0	0	0	0	0	0
LOC107482073	A01	22749753	22752411	175	136	153	169	172	198	172	147	146	155	172	173	80	121	152	175	104	109	191	152	154	185	163	196	181	165	190	168	141	193	151	203	117	180	152	171	195	159	182	179	183	144	126	152	174	166
LOC107482464	A01	22783125	22783514	0	0	0	0	0	0	0	0	0	0	0	0	0	0	0	0	0	0	0	0	0	0	0	0	0	0	0	0	0	0	0	0	0	0	0	0	0	0	0	0	0	0	0	0	0	0
LOC107482470	A01	22844839	22845306	0	0	0	0	0	0	0	0	0	0	0	0	0	0	0	0	0	0	0	0	0	0	0	0	0	0	0	0	0	0	0	0	0	0	0	0	0	0	0	0	0	0	0	0	0	0
LOC107482693	A01	22925229	22926278	0	0	0	0	0	0	0	0	0	0	0	0	0	0	0	0	0	0	0	0	0	0	0	0	0	0	0	0	0	0	0	0	0	0	0	0	0	0	0	0	0	0	0	0	0	0
LOC107482589	A01	23131463	23135160	35	55	33	44	28	25	45	52	33	18	48	29	48	51	59	60	60	36	40	53	55	26	82	56	50	50	36	26	36	36	46	46	42	51	35	32	40	62	43	51	41	42	36	26	47	44
LOC107482629	A01	23183602	23187200	899	1052	1267	1238	1326	1870	1349	1159	1283	460	738	674	855	1318	705	1003	1183	938	1161	798	629	1091	1311	985	1264	687	1014	1134	891	953	1344	1001	965	1505	992	1235	1094	683	1061	749	688	1073	758	602	670	848
LOC107482710	A01	23436960	23441649	0	0	3	0	0	0	0	0	0	0	0	0	0	0	0	0	0	0	0	0	0	0	0	0	0	0	0	0	0	1	0	0	0	0	0	0	0	0	0	0	0	0	2	0	0	2
LOC107482723	A01	23468958	23470544	0	0	0	0	0	0	0	0	0	0	0	0	0	0	0	0	0	0	0	0	0	0	0	0	0	0	0	0	0	0	0	0	0	0	0	0	0	0	0	0	0	0	0	0	0	0
LOC107482739	A01	23650878	23652923	0	0	0	0	0	0	0	0	0	0	0	0	0	0	0	0	0	0	0	0	0	0	0	0	0	0	0	0	0	0	0	0	0	0	0	0	0	0	0	0	0	0	0	0	0	0
LOC107482747	A01	23654553	23657812	0	0	0	0	0	1	0	0	0	1	3	0	1	0	0	0	1	0	0	0	0	0	1	0	0	0	0	0	0	0	0	1	2	0	0	0	0	0	0	0	0	0	0	0	0	4
LOC107482661	A01	23670671	23672849	0	0	1	0	0	1	0	0	3	3	0	1	2	2	0	0	0	0	0	0	0	2	0	1	0	1	0	1	1	5	2	1	2	0	0	0	2	0	0	0	0	0	0	0	0	1
LOC107482686	A01	23876532	23878304	44	48	30	39	38	78	47	45	32	43	47	33	41	28	47	58	16	16	46	37	53	31	64	35	63	46	46	50	52	52	47	63	47	60	40	43	50	37	45	48	64	45	33	49	36	30
LOC107482811	A01	23959277	23961792	2	0	2	0	0	0	0	0	0	0	0	0	0	0	0	0	0	0	2	0	0	0	0	0	3	1	0	0	1	0	0	0	2	0	0	0	2	0	0	1	4	0	0	0	1	6
LOC107482823	A01	24255254	24257685	0	0	0	0	0	0	0	0	0	0	0	0	0	0	0	0	0	0	0	0	0	0	0	0	0	0	0	0	0	0	0	0	0	0	0	0	0	0	0	0	0	0	0	0	0	0
LOC107482869	A01	24257687	24258392	0	0	0	0	0	0	0	0	0	0	0	0	0	0	0	0	0	0	0	0	0	0	0	0	0	0	0	0	0	0	0	0	0	0	0	0	0	0	0	0	0	0	0	0	0	0
LOC107482832	A01	24297117	24297680	0	0	0	0	0	0	0	0	0	0	0	0	0	0	0	0	0	0	0	0	0	0	0	0	0	0	0	0	0	0	0	0	0	0	0	0	0	0	0	0	0	0	0	0	0	0
LOC107482880	A01	24405361	24405798	0	0	0	0	0	0	0	0	0	0	0	0	0	0	0	0	0	0	0	0	0	0	0	0	0	0	0	0	0	0	0	0	0	0	0	0	0	0	0	0	0	0	0	0	0	0
LOC107482909	A01	24846991	24847224	12	4	1	1	2	1	6	4	8	1	4	4	7	5	7	6	2	4	3	2	8	2	11	7	4	8	3	4	2	1	4	3	4	5	10	7	3	11	2	10	2	3	2	3	3	4
LOC107482899	A01	24847647	24848233	4	3	11	2	3	4	4	4	3	0	3	8	0	3	7	4	0	0	4	7	4	1	12	4	6	6	3	2	3	2	4	5	3	8	1	3	10	0	8	4	0	2	8	3	1	3
LOC107482934	A01	24929209	24929595	0	0	0	0	0	0	0	0	0	0	0	0	0	0	0	0	0	0	0	0	0	0	0	0	0	0	0	0	0	0	0	0	0	0	0	0	0	0	0	0	0	0	0	0	0	0
LOC107482944	A01	24976112	24977771	0	0	0	0	3	8	5	0	2	0	0	0	0	0	0	1	0	0	0	2	4	2	3	2	2	1	0	0	3	0	2	5	7	2	2	3	4	2	0	0	6	0	2	5	2	0
LOC107482954	A01	25136744	25137690	0	1	10	3	6	4	1	2	4	0	1	0	0	3	4	4	3	1	2	3	0	5	5	2	1	5	5	3	3	3	2	6	1	2	1	0	8	0	5	5	7	1	4	6	0	2
LOC107483023	A01	25179049	25180883	0	0	0	0	0	0	0	0	0	0	0	0	0	0	0	0	0	0	0	0	0	0	0	0	0	0	0	0	0	0	0	0	0	0	0	0	0	0	0	0	0	0	0	0	0	0
LOC107483036	A01	25183061	25184093	0	0	0	0	0	0	0	0	0	0	0	0	0	0	0	0	0	0	0	0	0	0	0	0	0	0	0	0	0	0	0	0	0	0	0	0	0	0	0	0	0	0	0	0	0	0
LOC107482965	A01	25249561	25254213	0	0	0	0	0	62	60	24	0	0	4	0	0	0	0	42	0	15	0	9	17	1	0	33	0	0	0	23	2	0	1	36	0	0	0	0	0	0	0	0	1	0	0	0	24	0
LOC107483039	A01	25291056	25304943	0	0	0	0	0	0	0	0	0	0	0	0	0	0	0	0	0	0	0	0	0	0	0	0	0	0	0	0	0	0	0	0	0	0	0	0	0	0	0	0	0	0	0	0	0	0
LOC107483079	A01	25315818	25316759	81	71	44	119	203	114	66	70	19	164	80	38	12	10	68	66	11	19	94	101	240	342	80	72	255	196	254	69	177	456	91	263	95	308	151	115	280	105	170	84	129	93	116	80	71	73
LOC107483049	A01	25453523	25455236	0	0	0	0	0	0	0	0	0	0	0	0	0	0	0	0	0	0	0	0	0	0	0	0	0	0	0	0	0	0	0	0	0	0	0	0	0	0	0	0	0	0	0	0	0	0
LOC107482972	A01	25532419	25537469	85	140	124	110	86	132	128	129	116	77	96	124	58	80	128	174	77	69	136	112	102	103	127	146	135	120	116	93	124	113	117	119	98	159	114	87	115	86	159	103	109	105	103	97	106	117
LOC107482982	A01	25659222	25665029	31	27	24	20	45	30	47	35	33	45	18	30	36	30	61	50	27	26	37	35	48	30	41	47	34	40	26	25	25	31	34	27	35	35	42	29	36	31	49	30	25	37	25	29	26	29
LOC107483149	A01	25899491	25910453	0	0	0	0	0	0	0	0	0	0	0	0	0	0	0	0	0	0	0	0	0	0	0	0	0	0	0	0	0	0	0	0	0	0	0	0	0	0	0	0	0	0	0	0	0	0
LOC107483120	A01	26016554	26018775	58	30	40	33	38	30	37	23	31	39	30	16	12	17	53	26	25	35	21	45	67	63	40	27	46	48	40	36	40	23	30	41	30	61	26	31	39	25	28	38	25	30	47	48	31	25
LOC107483161	A01	26110994	26111482	0	0	0	0	0	0	0	0	0	0	0	0	0	0	0	0	0	0	0	0	0	0	0	0	0	0	0	0	0	0	0	0	0	0	0	0	0	0	0	0	0	0	0	0	0	0
LOC107483169	A01	26263900	26281234	0	0	0	0	0	0	0	0	0	0	0	0	0	0	0	0	0	0	0	0	0	0	0	0	0	0	0	0	0	0	0	0	0	0	0	0	0	0	0	0	0	0	0	0	0	0
LOC107483128	A01	26462315	26464074	6	2	5	14	20	9	5	7	9	14	7	4	0	0	4	10	3	0	3	11	13	21	10	7	16	10	18	9	8	10	10	8	15	29	19	6	7	9	9	2	25	4	21	6	5	3
LOC107483200	A01	26660485	26663580	0	0	0	0	0	0	0	0	0	0	0	0	0	0	0	0	0	0	0	0	0	0	0	0	0	0	0	0	0	0	0	0	0	0	0	0	0	0	0	0	0	0	0	0	0	0
LOC107483228	A01	26802576	26805296	155	106	159	166	139	229	158	143	173	131	181	122	85	111	155	187	87	72	211	137	158	127	165	169	148	149	145	110	134	154	171	151	123	187	161	116	149	159	166	180	128	133	88	117	131	123
LOC107483319	A01	26926873	26927395	0	0	0	0	0	0	0	0	0	0	0	0	0	0	0	0	0	0	0	0	0	0	0	0	0	0	0	0	0	0	0	0	0	0	0	0	0	0	0	0	0	0	0	0	0	0
LOC107483330	A01	26928370	26930594	1	0	0	0	0	0	0	0	0	0	0	2	5	0	0	0	0	0	0	0	0	0	0	0	2	8	2	0	1	7	0	0	1	1	0	0	4	0	0	2	3	0	0	0	0	0
LOC107483340	A01	26931936	26932580	0	0	1	0	0	0	0	0	0	0	8	0	0	0	0	0	0	0	0	0	3	0	0	0	0	0	0	0	0	0	0	4	0	0	0	0	1	0	0	0	0	0	0	0	0	0
LOC107483444	A01	26935851	26936403	0	0	0	0	0	0	0	0	0	0	0	0	0	0	0	0	0	0	0	0	0	0	0	2	0	0	0	0	0	0	0	0	0	0	0	0	0	0	0	0	0	0	0	0	0	0
LOC107483352	A01	26936458	26937273	0	0	0	0	0	0	0	0	0	0	0	0	0	0	0	0	0	0	0	0	0	0	0	0	0	0	0	0	0	0	0	0	0	0	0	0	0	0	0	0	0	0	0	0	0	0
LOC107483361	A01	26937325	26938197	0	0	1	0	0	2	0	1	0	0	1	0	1	0	0	0	0	0	1	1	0	0	1	0	0	0	0	2	1	1	1	0	0	0	0	0	0	0	1	0	0	0	0	1	0	2
LOC107483370	A01	26963338	26964444	0	0	0	0	0	0	0	0	0	0	0	0	0	0	0	0	0	0	0	0	0	0	0	0	0	0	0	0	0	0	0	0	0	0	0	0	0	0	0	0	0	0	0	0	0	0
LOC107483240	A01	26989633	26990716	1	0	0	0	0	0	0	0	0	0	0	0	0	0	0	2	0	0	0	0	0	0	0	0	0	0	0	0	0	0	0	0	0	0	0	0	2	0	0	0	0	0	0	0	0	0
LOC107483389	A01	27006867	27007340	0	0	0	0	0	0	0	0	0	0	0	0	0	0	0	0	0	0	0	0	0	0	0	0	0	0	0	0	0	0	0	0	0	0	0	0	0	0	0	0	0	0	0	0	0	0
LOC107483249	A01	27026204	27035527	0	0	0	0	0	5	0	0	0	0	0	0	0	0	0	0	0	0	0	0	0	0	0	0	0	0	0	0	0	0	0	0	0	0	0	0	0	0	0	0	0	0	0	0	0	0
LOC107483259	A01	27029275	27029738	0	0	0	0	0	0	0	0	0	0	0	0	0	0	0	0	0	0	0	0	0	0	0	0	0	0	0	0	0	0	0	0	0	0	0	0	0	0	0	0	0	0	0	0	0	0
LOC107483410	A01	27099885	27100412	0	0	0	0	0	0	0	0	0	0	0	0	0	0	0	0	0	0	0	0	0	0	0	0	0	0	0	0	0	0	0	0	0	0	0	0	0	0	0	0	0	0	0	0	0	0
LOC107483267	A01	27102518	27108056	196	139	143	166	191	234	155	145	201	99	150	125	85	131	156	188	96	79	174	163	186	197	232	194	231	149	174	176	168	178	184	181	170	188	178	165	137	133	196	185	154	129	111	111	122	147
LOC107483276	A01	27181268	27183659	59	58	52	61	55	107	99	77	89	36	68	57	24	46	56	104	37	33	74	56	54	72	73	66	65	52	65	62	61	58	77	52	47	88	71	52	50	66	44	64	48	45	49	42	53	39
LOC107483417	A01	27245161	27247035	0	0	0	0	0	0	0	0	0	0	0	0	0	0	0	0	0	0	0	0	0	0	0	0	0	0	0	0	0	0	0	0	0	0	0	0	0	0	0	0	0	0	0	0	0	0
LOC107483425	A01	27283196	27285070	0	0	0	0	0	0	0	0	0	0	0	0	0	0	0	0	0	0	0	0	0	0	0	0	0	0	0	0	0	0	0	0	0	0	0	0	0	0	0	0	0	0	0	0	0	0
LOC107483552	A01	27397995	27399092	0	0	0	0	0	0	0	0	0	0	0	0	0	0	0	0	0	0	0	0	0	0	0	0	0	0	0	0	0	0	0	0	0	0	0	0	0	0	0	0	0	0	0	0	0	0
LOC107483564	A01	27485196	27489316	0	0	0	0	0	0	0	0	0	0	0	0	0	0	0	0	0	0	0	0	0	0	0	0	0	0	0	0	0	0	0	0	0	0	0	0	0	0	0	0	0	0	0	0	0	0
LOC107483573	A01	27514714	27517639	0	0	0	0	0	0	0	0	0	0	0	0	0	0	0	0	0	0	0	0	0	0	0	0	0	0	0	0	0	0	0	0	0	0	0	0	0	0	0	0	0	0	0	0	0	0
LOC107483472	A01	27519716	27521881	75	86	121	88	65	166	128	126	110	78	94	85	71	113	100	119	104	90	109	98	102	94	153	142	101	92	105	94	89	126	107	92	87	115	88	50	101	76	93	75	66	77	80	88	74	107
LOC107483480	A01	27523399	27527723	139	197	218	233	212	260	236	128	282	134	201	149	121	195	165	197	174	132	228	139	166	213	247	239	266	162	196	203	190	138	214	209	188	258	170	122	212	137	192	169	159	181	175	165	170	203
LOC107483498	A01	27585051	27587725	39	27	56	48	47	43	32	41	32	47	54	37	19	23	60	61	34	22	51	48	66	42	48	46	47	34	50	42	39	46	44	31	35	60	42	42	53	31	57	32	67	56	43	49	42	45
LOC107483503	A01	27704144	27709063	48	87	81	78	88	155	103	93	86	52	56	62	70	86	53	85	89	103	97	98	45	95	168	89	80	80	83	82	83	74	105	100	65	108	93	88	93	50	124	71	62	79	55	48	61	67
LOC107483585	A01	27756667	27757179	0	0	0	0	0	0	0	0	0	0	0	0	0	0	0	0	0	0	0	0	0	0	0	0	0	0	0	0	0	0	0	0	0	0	0	0	0	0	0	0	0	0	0	0	0	0
LOC107483594	A01	27765292	27767188	0	0	0	0	0	0	0	0	0	0	0	0	0	0	0	0	0	0	0	0	0	0	0	0	0	0	0	0	0	0	0	0	0	0	0	0	0	0	0	0	0	0	0	0	0	0
LOC107483620	A01	27828053	27831204	347	423	394	500	360	667	499	383	396	294	420	313	356	366	470	485	413	285	475	411	446	438	501	503	487	415	435	426	443	450	528	467	416	569	437	382	451	371	435	459	377	417	362	347	357	373
LOC107483631	A01	27916683	27922721	333	966	417	748	735	613	751	611	468	456	446	310	391	477	796	846	630	350	579	615	845	174	477	1117	809	530	416	676	554	429	1016	461	981	854	440	909	794	661	737	642	727	590	770	525	445	468
LOC107483663	A01	27955137	27957260	30	25	35	29	19	40	43	24	24	17	18	30	19	37	38	30	47	25	42	22	13	7	48	38	27	30	7	34	17	23	36	44	22	26	20	25	18	22	21	40	29	20	24	17	11	21
LOC107483640	A01	27959042	27964509	0	0	1	6	1	1	1	1	1	1	1	0	1	3	1	1	1	0	0	0	0	1	19	1	0	2	0	5	2	3	3	3	5	2	2	0	0	2	3	3	4	7	0	0	0	0
LOC107483673	A01	28050924	28054235	459	377	455	374	392	487	376	378	460	322	376	294	323	369	433	362	309	288	438	373	408	436	489	396	454	416	494	433	416	493	472	401	415	532	400	388	497	427	419	472	387	358	285	407	370	426
LOC107483704	A01	28145894	28147666	0	0	0	0	0	0	0	0	0	0	0	0	0	0	0	0	0	0	0	0	0	0	0	0	0	0	0	0	0	0	0	0	0	0	0	0	0	0	0	0	0	0	0	0	0	0
LOC107483684	A01	28153621	28158563	362	347	324	457	360	595	446	374	266	210	388	332	424	472	335	491	511	366	411	408	320	385	312	310	533	217	427	447	425	436	669	385	485	749	568	515	428	446	568	356	495	455	385	367	461	418
LOC107483722	A01	28446329	28447891	334	381	413	609	406	866	597	438	419	194	433	410	187	243	428	544	257	209	578	397	319	406	552	401	608	365	386	493	405	476	636	474	430	595	298	450	488	449	659	385	419	544	388	401	348	457
LOC107484031	A01	28486433	28486918	0	0	0	0	0	0	0	0	0	0	0	0	0	0	0	0	0	0	0	0	0	0	0	0	0	0	0	0	0	0	0	0	0	0	0	0	0	0	0	0	0	0	0	0	0	0
LOC107484039	A01	28550016	28550783	0	0	0	0	0	0	0	0	0	0	0	0	0	0	0	0	0	0	0	0	0	0	0	0	0	0	0	0	0	0	0	0	0	0	0	0	0	0	0	0	0	0	0	0	0	0
LOC107484047	A01	28575828	28577155	0	0	0	0	0	0	0	0	0	0	0	0	0	0	0	0	0	0	0	0	0	0	0	0	0	0	0	0	0	0	0	0	0	0	0	0	0	0	0	0	0	0	0	0	0	0
LOC107484050	A01	28583727	28584407	0	0	0	0	0	0	0	0	0	0	0	0	0	0	0	0	0	0	0	0	0	0	0	0	0	0	0	0	0	0	0	0	0	0	0	0	0	0	0	0	0	0	0	0	0	0
LOC107483739	A01	28647552	28650844	102	143	126	102	107	85	154	128	113	67	101	104	55	71	108	126	59	70	111	113	122	98	119	132	122	87	112	83	80	75	107	107	119	163	96	118	97	65	96	82	70	71	78	95	99	77
LOC107483758	A01	28801176	28805996	32	26	81	49	39	71	79	59	58	39	49	49	30	25	49	74	21	26	55	51	47	54	83	68	66	43	52	46	55	53	75	50	66	70	61	83	52	39	69	59	56	52	60	36	46	50
LOC107484063	A01	28872662	28873366	0	0	0	0	0	0	0	0	0	0	0	0	0	0	0	0	0	0	0	0	0	0	0	0	0	0	0	0	0	0	0	0	0	0	0	0	0	0	0	0	0	0	0	0	0	0
LOC107483766	A01	28878272	28880658	11	10	14	23	13	10	6	18	12	15	16	7	10	14	14	8	11	9	9	27	12	10	23	17	11	13	15	12	7	21	17	12	12	21	12	9	8	6	2	7	12	10	9	3	7	9
LOC107483795	A01	28891805	28894386	28	39	24	46	37	36	39	25	38	25	33	36	19	9	35	38	40	24	27	56	41	53	37	41	38	33	40	34	41	48	39	52	46	43	65	34	29	44	35	43	33	31	31	42	27	31
LOC107483812	A01	28920443	28920742	45	44	27	24	42	60	57	33	28	38	48	22	12	18	46	43	9	17	36	20	36	27	41	42	30	21	24	21	23	24	40	33	31	45	21	35	41	23	31	31	29	21	22	28	31	39
LOC107483803	A01	28921775	28924154	58	40	52	45	37	80	82	56	64	52	59	76	32	56	58	48	56	46	88	66	36	41	52	61	54	85	44	57	60	56	47	57	30	35	32	40	62	68	43	34	45	27	38	36	46	46
LOC107484250	A01	28932644	28933001	26	23	27	16	11	23	16	9	34	14	19	16	41	39	28	27	33	29	38	20	29	20	20	28	18	42	14	21	25	47	22	16	24	10	15	16	14	11	28	13	14	13	18	18	21	18
LOC107483842	A01	28934117	28937739	680	564	551	505	487	658	509	502	492	477	580	520	307	415	656	610	425	312	617	594	702	642	645	679	668	533	615	589	629	713	685	698	602	754	565	616	576	613	706	632	736	617	532	644	550	661
LOC107484073	A01	28952990	28953825	0	0	0	0	0	0	0	0	0	0	0	0	0	0	0	0	0	0	0	0	0	0	0	0	0	0	0	0	0	0	0	0	0	0	0	0	0	0	0	0	0	0	0	0	0	0
LOC107483853	A01	29001092	29022540	3	1	5	4	5	8	6	2	1	8	1	2	2	11	6	3	6	7	6	2	4	4	4	5	8	4	3	7	5	4	6	6	4	5	5	6	2	4	3	2	3	3	0	2	2	5
LOC107483871	A01	29038044	29040343	12	9	30	29	18	18	23	28	23	19	29	17	24	26	24	39	27	46	14	23	25	36	22	25	26	21	22	37	24	21	26	19	32	27	35	29	21	41	16	29	26	24	16	24	20	40
LOC107484087	A01	29195243	29196897	0	0	0	0	0	0	0	0	0	0	0	0	0	0	0	0	0	0	0	0	0	0	0	0	0	0	0	0	0	0	0	0	0	0	0	0	0	0	0	0	0	0	0	0	0	0
LOC107484096	A01	29197039	29197530	0	0	0	0	0	0	0	0	0	0	0	0	0	0	0	0	0	0	0	0	0	0	0	0	0	0	0	0	0	0	0	0	0	0	0	0	0	0	0	0	0	0	0	0	0	0
LOC107484106	A01	29242216	29243172	8	0	0	1	0	1	0	0	0	4	9	1	0	0	0	0	0	0	0	0	6	0	6	7	0	6	0	1	2	0	0	6	2	0	0	0	0	5	2	5	4	0	1	2	0	3
LOC107484124	A01	29434968	29473060	0	0	0	0	0	0	0	0	0	1	0	0	0	0	0	0	0	0	0	1	0	0	0	0	0	0	1	0	0	0	0	0	0	1	0	0	0	0	0	1	0	0	1	0	1	0
LOC107484131	A01	29475391	29476716	2	0	0	3	0	0	1	0	0	0	0	0	0	0	0	1	0	0	0	1	1	0	0	2	2	0	1	0	0	0	0	0	0	1	1	0	3	0	4	0	0	0	0	3	0	1
LOC107483915	A01	29502378	29504873	81	93	108	50	112	115	105	87	82	56	128	77	81	140	117	136	98	79	92	142	102	86	126	110	94	87	83	77	85	65	78	82	96	135	92	92	160	121	79	89	94	93	60	67	100	116
LOC107484143	A01	29517906	29519183	0	0	0	0	0	0	0	0	0	0	0	0	0	0	0	0	0	0	0	0	0	0	0	0	0	0	0	0	0	0	0	0	0	0	0	0	0	0	0	0	0	0	0	0	0	0
LOC107484153	A01	29520865	29521581	0	0	0	0	0	0	0	0	0	0	0	0	0	0	0	0	0	0	0	0	0	0	0	0	0	0	0	0	0	0	0	0	0	0	0	0	0	0	0	0	0	0	0	0	0	0
LOC107483931	A01	29548190	29548799	58	115	172	109	123	1	10	8	170	72	124	85	162	193	143	1	105	45	117	3	3	121	143	4	99	89	130	41	99	34	123	3	136	180	193	181	127	168	56	129	110	70	60	57	7	123
LOC107484192	A01	29842658	29843044	0	0	0	0	0	0	0	0	0	0	0	0	0	0	0	0	0	0	0	0	0	0	0	0	0	0	0	0	0	0	0	0	0	0	0	0	0	0	0	0	0	0	0	0	0	0
LOC107484197	A01	29857339	29857698	0	0	0	0	0	0	0	0	0	0	0	0	0	0	0	0	0	0	0	0	0	0	0	0	0	0	0	0	0	0	0	0	0	0	0	0	0	0	0	0	0	0	0	0	0	0
LOC107483938	A01	29860008	29878769	277	170	191	229	206	308	253	195	206	218	197	196	120	162	178	238	121	121	233	227	304	326	253	278	256	223	300	220	167	294	255	282	234	303	207	177	309	228	165	195	217	161	198	205	188	172
LOC107483954	A01	30033178	30033774	41	46	65	30	79	48	75	30	93	32	37	31	36	59	39	32	41	24	48	26	33	39	72	29	76	17	39	70	55	37	45	65	45	197	73	55	27	56	57	41	53	63	65	45	30	64
LOC107484260	A01	30128003	30128233	12	9	1	9	13	2	4	5	1	36	6	7	0	2	27	4	0	5	2	25	41	30	9	12	38	83	40	6	7	33	4	24	6	15	2	9	31	10	14	6	15	4	31	7	12	6
LOC107484269	A01	30159767	30160336	0	0	0	0	0	0	2	0	0	0	0	0	0	0	0	0	0	0	0	0	0	0	1	1	0	0	0	0	0	0	0	0	0	0	0	0	0	0	0	0	0	0	0	0	0	0
LOC107484279	A01	30189011	30193375	0	0	0	2	2	0	3	0	0	0	0	0	0	0	1	0	0	0	1	0	0	0	0	2	1	1	1	1	1	1	1	0	0	1	0	0	0	0	0	1	1	0	0	1	5	0
LOC107484285	A01	30215883	30219873	5	1	6	4	10	2	12	15	10	4	0	1	4	3	10	13	2	4	10	8	16	5	6	11	10	3	4	4	3	6	10	6	5	5	5	3	8	3	5	4	4	4	4	4	4	4
LOC107483963	A01	30305314	30307173	34	38	26	39	12	27	28	27	23	17	14	20	14	16	27	32	20	18	36	31	45	25	39	38	38	29	22	22	22	41	45	20	34	32	26	22	31	12	20	21	21	23	15	22	22	48
LOC107483974	A01	30308646	30310508	6	8	3	20	11	13	6	9	24	10	7	16	12	5	8	10	8	3	5	15	9	8	12	8	13	13	15	8	12	11	7	11	6	17	9	4	7	7	8	8	3	11	7	3	15	9
LOC107484214	A01	30370650	30371797	0	0	0	0	0	0	0	0	0	0	0	0	0	0	0	0	0	0	0	0	0	0	0	0	0	0	0	0	0	0	0	0	0	0	0	0	0	0	0	0	0	0	0	0	0	0
LOC107483992	A01	30485253	30487101	23	39	29	23	21	19	36	35	55	33	39	52	29	24	41	49	9	32	25	43	52	16	21	22	21	28	18	11	8	12	7	8	15	14	10	10	5	13	10	9	27	13	7	9	21	34
LOC107484006	A01	30534638	30539771	584	510	482	489	392	679	619	514	397	428	448	377	354	369	581	534	350	232	491	614	589	507	721	709	579	418	542	559	556	586	583	469	588	650	528	528	433	441	509	574	505	510	437	511	487	477
LOC107484225	A01	30543276	30544059	0	0	0	0	0	0	0	0	0	0	0	0	0	0	0	0	0	0	0	0	0	0	0	0	0	0	0	0	0	0	0	0	0	0	0	0	0	0	0	0	0	0	0	0	0	0
LOC107484300	A01	30567650	30569270	0	0	0	0	0	0	0	0	0	0	0	0	0	0	0	0	0	0	0	0	0	0	0	0	0	0	0	0	0	0	0	0	0	0	0	0	0	0	0	0	0	0	0	0	0	0
LOC107484233	A01	30569277	30576002	0	0	0	0	0	0	0	0	0	0	0	0	0	0	0	0	0	0	0	0	0	0	0	0	0	0	0	0	0	0	0	0	0	0	0	0	0	0	0	0	0	0	0	0	0	0
LOC107484241	A01	30665747	30666208	0	0	0	0	0	0	0	0	0	0	0	0	0	0	0	0	0	0	0	0	0	0	0	0	0	0	0	0	0	0	0	0	0	0	0	0	0	0	0	0	0	0	0	0	0	0
LOC107484329	A01	30736195	30737303	4	4	17	15	10	19	45	10	22	7	8	11	7	5	8	14	3	15	11	20	14	4	16	21	11	14	10	5	11	12	11	11	6	12	5	7	13	12	28	5	3	17	9	22	12	22
LOC107484383	A01	30743665	30744474	0	0	0	0	0	0	0	0	0	0	0	0	0	0	0	0	0	0	0	0	0	0	0	0	0	0	0	0	0	0	0	0	0	0	0	0	0	0	0	0	0	0	0	0	0	0
LOC107484337	A01	30746461	30749111	71	53	42	41	55	72	44	50	61	36	31	45	44	61	58	50	33	51	57	63	44	51	98	65	56	50	60	46	53	61	55	59	62	86	76	59	49	53	74	28	63	55	58	49	47	43
LOC107484358	A01	30750707	30752512	7	7	21	13	19	38	40	9	13	1	8	4	1	10	4	15	14	5	19	8	1	10	23	8	18	15	8	16	19	22	16	12	8	13	12	12	14	14	13	16	3	18	13	17	11	23
LOC107484395	A01	30763210	30763701	0	0	0	0	0	0	0	0	0	0	0	0	0	0	0	0	0	0	0	0	0	0	0	0	0	0	0	0	0	0	0	0	0	0	0	0	0	0	0	0	0	0	0	0	0	0
LOC107484401	A01	30765815	30767035	0	0	0	0	0	0	0	0	0	0	0	0	0	0	0	0	0	0	0	0	0	0	0	0	0	0	0	0	0	0	0	0	0	0	0	0	0	0	0	0	0	0	0	0	0	0
LOC107484363	A01	30785607	30788729	69	74	81	95	78	139	71	88	81	63	74	64	62	56	72	74	52	31	87	88	78	65	54	81	69	67	53	64	61	78	67	61	74	93	74	83	88	71	71	49	90	84	37	50	77	51
LOC107484374	A01	30852817	30855749	106	90	58	78	85	196	121	89	85	55	87	66	57	55	102	117	57	50	122	114	95	106	103	94	98	89	78	85	97	98	110	81	82	121	91	73	81	70	96	72	102	93	85	88	59	99
LOC107484411	A01	30868657	30871614	2	0	0	0	0	0	0	0	2	1	1	1	1	1	3	0	0	0	1	2	0	1	2	0	2	0	0	0	6	0	0	2	0	0	3	0	1	0	0	1	0	0	0	0	0	2
LOC107484419	A01	30905959	30908719	0	0	0	0	0	0	0	0	0	0	0	0	0	0	0	0	0	0	0	0	0	0	0	0	0	0	0	0	0	0	0	0	0	0	0	0	0	0	0	0	0	0	0	0	0	0
LOC107484449	A01	30961543	30963774	27	31	26	55	29	97	34	36	34	20	26	25	18	25	27	33	32	38	32	32	30	46	44	33	43	39	49	39	30	33	35	49	49	59	29	30	37	39	43	46	27	37	43	16	32	26
LOC107484819	A01	30964457	30966555	1	0	0	0	3	3	0	0	1	0	0	0	2	0	1	0	0	0	1	0	0	1	1	0	3	0	2	0	3	0	0	2	0	2	0	0	1	0	0	1	1	2	0	0	1	0
LOC107484634	A01	31006333	31008867	0	0	0	0	0	0	0	0	0	0	0	0	0	0	0	0	0	0	0	0	0	0	0	0	0	0	0	0	0	0	0	0	0	0	0	0	0	0	0	0	0	0	0	0	0	0
LOC107484642	A01	31048989	31052747	0	0	0	0	0	0	0	0	0	0	0	0	0	0	0	0	0	0	0	0	0	0	0	0	0	0	0	0	0	0	0	0	0	0	0	0	0	0	0	0	0	0	0	0	0	0
LOC107484651	A01	31083895	31084790	0	0	0	0	0	0	0	0	0	0	0	0	0	0	0	0	0	0	0	0	0	0	0	0	0	0	0	0	0	0	0	0	0	0	0	0	0	0	0	0	0	0	0	0	0	0
LOC107484469	A01	31087078	31093135	46	65	62	71	85	122	104	82	73	50	57	56	63	79	71	73	54	53	79	46	68	71	91	75	88	76	50	78	70	86	91	73	65	85	62	59	78	63	79	86	63	66	58	58	56	64
LOC107484659	A01	31109970	31112798	21	54	47	37	33	52	42	14	50	17	31	36	18	25	35	32	22	23	37	36	29	30	30	22	38	33	24	35	32	29	36	39	23	32	31	38	55	28	39	40	34	33	31	26	28	29
LOC107484666	A01	31174507	31175184	0	0	0	0	0	0	0	0	0	0	0	0	0	0	0	0	0	0	0	0	0	0	0	0	0	0	0	0	0	0	0	0	0	0	0	0	0	0	0	0	0	0	0	0	0	0
LOC107484673	A01	31175270	31176632	0	0	0	0	0	0	0	0	0	0	0	0	0	0	0	0	0	0	0	0	0	0	0	0	0	0	0	0	0	0	0	0	0	0	0	0	0	0	0	0	0	0	0	0	0	0
LOC107484480	A01	31183930	31186007	90	124	146	145	127	264	221	159	119	82	114	109	27	64	94	165	77	55	148	88	59	115	163	134	163	84	99	146	142	168	177	143	130	164	135	114	112	103	210	99	136	105	84	71	92	134
LOC107484488	A01	31187763	31190572	29	48	45	33	31	65	95	42	75	18	20	39	30	27	40	60	26	35	53	28	24	35	58	38	29	55	32	40	36	31	55	46	27	51	39	35	60	31	19	58	30	30	34	25	28	42
LOC107484683	A01	31215509	31220629	0	0	0	0	0	0	0	0	0	0	0	0	0	0	0	0	0	0	0	0	0	0	0	0	0	0	0	0	0	0	0	0	0	0	0	0	0	0	0	0	0	0	0	0	0	0
LOC107484694	A01	31248529	31269232	55	66	40	51	61	73	75	52	32	46	67	41	37	39	58	81	30	22	58	77	63	56	100	63	69	89	69	80	37	57	61	60	60	66	64	50	74	58	54	69	49	53	62	72	70	54
LOC107484498	A01	31349822	31350610	69	127	133	117	65	143	159	110	146	81	116	114	69	86	138	172	63	75	156	132	101	84	179	161	120	108	99	118	107	84	145	97	135	126	121	117	124	90	96	77	73	93	63	92	73	86
LOC107484510	A01	31351846	31351959	1	0	0	0	0	1	4	0	1	0	0	0	0	0	0	2	0	3	0	0	0	1	2	0	0	0	0	2	2	0	0	0	0	0	1	0	0	2	0	1	1	0	1	0	0	0
LOC107484704	A01	31461516	31462013	1	2	2	1	1	1	1	4	2	2	2	0	0	1	3	0	2	5	5	1	1	0	3	2	1	0	0	4	4	1	5	4	3	2	4	2	1	4	0	0	0	6	3	1	1	4
LOC107484713	A01	31463955	31468859	66	53	64	135	118	179	130	91	118	58	43	45	58	60	45	92	114	56	66	47	74	134	111	81	111	46	111	89	101	94	116	95	73	149	76	82	99	82	112	97	66	102	61	77	72	96
LOC107484528	A01	31572568	31575572	4	5	4	1	2	10	2	9	2	2	1	7	10	27	2	5	12	8	5	0	12	5	4	6	5	6	8	2	7	5	6	5	7	4	5	6	6	4	1	5	5	5	7	0	1	1
LOC107484537	A01	31640835	31648172	0	0	8	0	3	5	5	0	5	0	0	0	0	0	0	2	0	1	2	1	0	1	0	4	0	3	1	0	0	0	1	0	0	0	0	0	1	0	0	0	0	0	0	0	0	1
LOC107484554	A01	31676127	31679747	64	46	52	63	54	45	23	29	44	64	37	39	34	28	55	17	12	17	45	24	22	70	55	24	67	49	24	38	65	26	59	22	74	47	48	80	54	65	66	50	86	42	54	67	50	72
LOC107484729	A01	31701810	31702274	0	0	0	0	0	0	0	0	0	0	0	0	0	0	1	0	0	0	0	0	0	0	0	0	0	0	0	0	0	0	0	0	0	0	0	0	0	0	5	0	0	0	1	0	0	0
LOC107484737	A01	31859017	31860023	0	0	0	0	0	0	0	0	0	0	0	0	0	0	0	0	0	0	0	0	0	0	0	0	0	0	0	0	0	0	0	0	0	0	0	0	0	0	0	0	0	0	0	0	0	0
LOC107484747	A01	31867994	31869054	0	0	0	0	0	0	0	0	0	0	0	0	0	0	0	0	0	0	0	0	0	0	0	0	0	0	0	0	0	0	0	0	0	0	0	0	0	0	0	0	0	0	0	0	0	0
LOC107484563	A01	31922638	31925724	8	9	13	10	6	2	7	9	13	11	5	9	1	4	13	15	0	6	13	14	7	6	11	24	4	3	5	7	5	3	1	9	1	4	3	2	7	1	2	0	1	2	10	4	1	5
LOC107484753	A01	31940369	31942095	0	0	0	0	0	0	0	0	0	0	0	0	0	0	0	0	0	0	0	0	0	0	0	0	0	0	0	0	0	0	0	0	0	0	0	0	0	0	0	0	0	0	0	0	0	0
LOC107484764	A01	32022919	32023638	0	0	0	0	0	0	0	0	0	0	0	0	0	0	0	0	0	0	0	0	0	0	0	0	0	0	0	0	0	0	0	0	0	0	0	0	0	0	0	0	0	0	0	0	0	0
LOC107484774	A01	32034800	32035456	0	0	0	0	0	0	0	0	0	0	0	0	0	0	0	0	0	0	0	0	0	0	0	0	0	0	0	0	0	0	0	0	0	0	0	0	0	0	0	0	0	0	0	0	0	0
LOC107484581	A01	32198936	32202175	19	15	9	17	21	16	16	10	35	7	11	17	8	7	29	24	8	12	13	31	21	12	26	11	14	21	15	21	17	11	13	30	10	26	12	5	23	10	5	13	11	13	20	12	5	9
LOC107484795	A01	32208590	32209132	0	0	0	0	0	0	0	0	0	0	0	0	0	0	0	0	0	0	0	0	0	0	0	0	0	0	0	0	0	0	0	0	0	0	0	0	0	0	0	0	0	0	0	0	0	0
LOC107484597	A01	32358534	32362395	41	42	55	59	50	63	67	52	61	43	56	54	25	43	49	38	24	25	42	40	45	37	47	50	66	28	42	51	39	53	44	45	40	60	38	45	63	68	71	51	61	54	33	15	35	59
LOC107484801	A01	32368657	32369466	0	0	0	0	0	0	0	0	0	0	0	0	0	0	0	0	0	0	0	0	0	0	0	0	0	0	0	0	0	0	0	0	0	0	0	0	0	0	0	0	0	0	0	0	0	0
LOC107484809	A01	32369482	32370660	0	0	0	0	0	0	0	0	0	0	0	0	0	0	0	0	0	0	0	0	0	0	0	0	0	0	0	0	0	0	0	0	0	0	0	0	0	0	0	0	0	0	0	0	0	0
LOC107485073	A01	32546906	32548663	0	0	0	0	0	0	0	0	0	0	0	0	0	0	0	0	0	0	0	0	0	0	1	0	0	0	0	0	0	0	0	0	0	0	0	0	0	0	0	0	0	0	0	0	0	0
LOC107484986	A01	32550633	32586676	0	0	0	0	0	0	0	0	0	0	0	0	0	0	0	0	0	0	0	0	0	0	0	0	0	0	0	0	0	0	0	0	0	0	0	0	0	0	0	0	0	0	0	0	0	0
LOC107484995	A01	32587015	32587602	0	0	0	0	0	0	0	0	0	0	0	0	0	0	0	0	0	0	0	0	0	0	0	0	0	0	0	0	0	0	0	0	0	0	0	0	0	0	0	0	0	0	0	0	0	0
LOC107484840	A01	32592943	32594329	69	66	81	66	51	58	74	68	91	53	97	63	67	100	89	75	85	82	69	57	80	50	70	59	59	62	51	76	68	61	39	72	61	85	37	43	68	34	45	57	45	51	54	41	39	50
LOC107485081	A01	32596965	32597654	0	0	0	0	0	0	0	0	0	0	0	0	0	0	0	0	0	0	0	0	0	0	0	0	0	0	0	0	0	0	0	0	0	0	0	0	0	0	0	0	0	0	0	0	0	0
LOC107484854	A01	32692909	32695340	78	83	87	80	40	59	92	52	67	49	67	63	46	39	82	80	31	36	52	83	78	71	137	54	60	56	76	59	82	78	62	69	75	100	75	60	73	58	65	58	66	65	42	61	75	50
LOC107485004	A01	32716720	32717380	0	0	0	0	0	0	0	0	0	0	0	0	0	0	0	0	0	0	0	0	0	0	0	0	0	0	0	0	0	0	0	0	0	0	0	0	0	0	0	0	0	0	0	0	0	0
LOC107484862	A01	32788701	32791899	91	81	102	98	73	103	72	110	79	74	112	70	50	72	124	149	58	62	114	133	106	82	141	106	96	101	76	91	69	81	105	88	83	93	91	104	101	59	101	84	70	72	80	75	72	78
LOC107485102	A01	32796814	32797962	0	0	0	0	4	6	7	0	0	0	0	0	0	6	0	1	0	7	0	3	4	0	0	1	0	0	0	4	0	0	4	5	0	2	5	2	0	1	1	0	0	0	2	0	4	0
LOC107484878	A01	32820627	32822126	28	23	22	21	40	45	33	35	34	22	53	36	60	34	37	41	29	29	33	38	21	35	48	23	29	29	41	36	23	23	43	44	37	41	37	46	53	56	33	30	23	28	30	38	41	33
LOC107484893	A01	32838042	32840856	77	58	79	68	84	136	91	67	85	64	66	91	46	39	74	86	50	42	65	68	68	85	96	85	103	61	87	97	63	93	88	94	64	96	67	57	88	55	116	55	98	73	60	76	60	85
LOC107485012	A01	32923467	32928188	0	0	0	0	0	0	0	0	0	0	0	0	0	0	0	0	0	0	0	0	0	0	0	0	0	0	0	0	0	0	0	0	0	0	0	0	0	0	0	0	0	0	0	0	0	0
LOC107485019	A01	32997162	32998067	0	0	0	0	0	0	0	0	0	0	0	0	0	0	0	0	0	0	0	0	0	0	0	0	0	0	0	0	0	0	0	0	0	0	0	0	0	0	0	0	0	0	0	0	0	0
LOC107484903	A01	33001884	33003106	20	39	22	41	32	24	94	17	75	15	11	14	26	25	18	29	21	26	14	14	14	23	64	103	10	17	16	60	11	10	43	29	10	48	13	37	29	12	11	37	12	20	11	28	9	14
LOC107485029	A01	33016680	33019061	0	0	0	0	0	0	0	0	0	0	0	0	0	0	0	0	0	0	0	0	0	0	0	0	0	0	0	0	0	0	0	0	0	0	0	0	0	0	0	0	0	0	0	0	0	0
LOC107485040	A01	33095876	33096677	0	0	0	0	0	0	0	0	0	0	0	0	0	0	0	0	0	0	0	0	0	0	0	0	0	0	0	0	0	0	0	0	0	0	0	0	0	0	0	0	0	0	0	0	0	0
LOC107484932	A01	33255767	33257874	0	5	0	1	1	0	5	5	1	2	4	1	1	3	1	2	2	2	3	0	1	4	3	2	2	5	0	3	3	0	0	4	2	5	3	6	1	2	3	2	1	8	2	2	1	4
LOC107485050	A01	33325248	33330933	0	0	0	0	0	0	0	0	0	0	0	0	0	0	0	0	0	0	0	0	0	0	0	0	0	0	0	0	0	0	0	0	0	0	0	0	0	0	0	0	0	0	0	0	0	0
LOC107485058	A01	33347823	33348374	0	0	0	0	0	0	0	0	0	0	0	0	0	0	0	0	0	0	0	0	0	0	0	0	0	0	0	0	0	0	0	0	0	0	0	0	0	0	0	0	0	0	0	0	0	0
LOC107484940	A01	33405719	33408074	104	107	120	143	161	202	94	115	165	85	94	93	102	125	172	141	241	124	97	115	91	135	125	98	148	69	122	143	130	130	172	205	171	155	109	117	170	127	154	182	142	120	90	102	92	178
LOC107485129	A01	33470330	33478480	19	13	12	7	10	5	12	14	6	7	11	5	14	23	8	7	2	16	11	9	15	11	4	11	12	9	16	4	7	6	6	3	13	15	0	5	11	10	6	5	8	3	8	6	7	4
LOC107485147	A01	33541952	33542878	4	2	8	0	1	3	1	5	0	2	0	1	0	1	1	1	1	4	2	2	5	0	1	1	6	0	4	3	8	2	1	6	1	10	3	6	2	0	1	2	3	2	0	2	6	4
LOC107485167	A01	33825014	33826159	0	0	0	0	0	0	0	0	0	0	0	0	0	0	0	0	0	0	0	0	0	0	0	0	0	0	0	0	0	0	0	0	0	0	0	0	0	0	0	0	0	0	0	0	0	0
LOC107485175	A01	33826257	33828473	0	0	0	0	0	0	0	0	0	0	0	0	0	0	0	0	0	0	0	0	0	0	0	0	0	0	0	0	0	0	0	0	0	0	0	0	0	0	0	0	0	0	0	0	0	0
LOC107485195	A01	33924080	33924529	0	0	0	0	0	0	0	0	0	0	0	0	0	0	0	0	0	0	0	0	0	0	0	0	0	0	0	0	0	0	0	0	0	0	0	0	0	0	0	0	0	0	0	0	0	0
LOC107485204	A01	34224784	34225143	0	0	0	0	0	0	0	0	0	0	0	0	0	0	0	0	0	0	0	0	0	0	0	0	0	0	0	0	0	0	0	0	0	0	0	0	0	0	0	0	0	0	0	0	0	0
LOC107485214	A01	34226945	34227885	1	2	0	2	1	1	0	2	1	2	1	2	1	0	2	1	1	0	2	2	4	2	1	0	5	3	5	0	3	11	6	10	1	4	3	0	9	3	5	1	0	0	5	4	3	6
LOC107485547	A01	34395389	34396480	10	12	12	15	21	14	22	18	19	5	11	5	5	4	18	35	10	6	17	8	13	17	15	16	21	18	12	16	5	13	16	18	13	18	10	15	14	12	7	1	9	19	8	15	6	9
LOC107485373	A01	34420471	34421067	0	0	0	0	0	0	0	0	0	0	0	0	0	0	0	0	0	0	0	0	0	0	0	0	0	0	0	0	0	0	0	0	0	0	0	0	0	0	0	0	0	0	0	0	0	0
LOC107485382	A01	34439408	34440303	24	20	20	11	21	1	0	4	37	10	26	11	27	0	28	1	26	10	22	2	0	20	24	2	23	15	36	6	18	13	25	0	12	17	24	13	8	12	19	14	31	29	17	15	2	31
LOC107485392	A01	34468727	34469144	0	0	0	0	0	0	0	0	0	0	0	0	0	0	0	0	0	0	0	0	0	0	0	0	0	0	0	0	0	0	0	0	0	0	0	0	0	0	0	0	0	0	0	0	0	0
LOC107485239	A01	34496137	34498266	23	13	14	38	25	64	18	6	23	13	10	9	18	10	23	29	31	16	7	12	21	35	15	22	26	5	18	18	22	21	25	20	21	21	14	22	34	11	29	31	12	38	8	24	8	23
LOC107485250	A01	34520820	34523761	122	126	109	158	153	176	147	127	124	68	91	88	80	95	126	151	102	82	138	117	105	137	150	108	187	102	123	117	108	117	108	154	120	205	115	141	143	115	170	126	104	149	93	113	110	123
LOC107485269	A01	34566551	34570175	39	49	36	59	33	70	56	48	46	34	51	36	33	33	30	63	34	28	60	47	45	44	57	51	57	42	46	55	45	49	57	47	55	83	40	37	40	52	68	48	44	48	26	31	34	50
LOC107485259	A01	34583579	34586290	5	3	6	5	12	14	5	7	10	5	1	2	4	8	0	4	13	12	4	7	7	4	14	6	7	3	5	12	4	0	6	6	6	14	1	9	5	6	2	19	7	17	7	2	12	12
LOC107485399	A01	34606357	34607037	0	0	0	0	0	0	0	0	0	0	0	0	0	0	0	0	0	0	0	0	0	0	0	0	0	0	0	0	0	0	0	0	0	0	0	0	0	0	0	0	0	0	0	0	0	0
LOC107485314	A01	34685177	34686175	47	57	38	105	34	33	194	60	99	38	38	72	34	58	71	89	39	28	110	105	34	110	63	64	25	42	73	106	115	51	109	66	80	64	59	49	47	31	31	50	26	27	20	21	18	45
LOC107485324	A01	34797594	34800444	142	236	172	163	185	281	276	224	161	162	205	178	116	169	202	245	111	137	245	228	177	182	221	199	193	170	169	188	161	197	229	212	152	255	171	199	233	200	223	204	174	220	145	136	165	170
LOC107485418	A01	34971987	34972460	0	0	0	0	0	0	0	0	0	0	0	0	0	0	0	0	0	0	0	0	0	0	0	0	0	0	0	0	0	0	0	0	0	0	0	0	0	0	0	0	0	0	0	0	0	0
LOC107485427	A01	35088520	35089101	0	0	0	0	0	0	0	0	0	0	0	0	0	0	0	0	0	0	0	0	0	0	0	0	0	0	0	0	0	0	0	0	0	0	0	0	0	0	0	0	0	0	0	0	0	0
LOC107485434	A01	35089165	35089605	0	0	0	0	0	0	0	0	0	0	0	0	0	0	0	0	0	0	0	0	0	0	0	0	0	0	0	0	0	0	0	0	0	0	0	0	0	0	0	0	0	0	0	0	0	0
LOC107485445	A01	35091150	35094938	0	0	0	0	0	0	0	0	0	0	0	0	0	0	0	0	0	0	0	0	0	0	0	0	0	0	0	0	0	0	0	0	0	0	0	0	0	0	0	0	0	0	0	0	0	0
LOC107485458	A01	35178400	35182303	0	0	0	0	0	0	0	0	0	0	0	0	0	0	0	0	0	0	0	0	0	0	0	0	0	0	0	0	0	0	0	0	0	0	0	0	0	0	0	0	0	0	0	0	0	0
LOC107485467	A01	35235672	35236522	0	0	0	0	0	0	0	0	0	0	0	0	0	0	0	0	0	0	0	0	0	0	0	0	0	0	0	0	0	0	0	0	0	0	0	0	0	0	0	0	0	0	0	0	0	0
LOC107485473	A01	35247486	35247836	0	0	0	0	0	0	0	0	0	0	0	0	0	0	0	0	0	0	0	0	0	0	0	0	0	0	0	0	0	0	0	0	0	0	0	0	0	0	0	0	0	0	0	0	0	0
LOC107485481	A01	35259567	35260377	0	0	0	0	0	0	0	0	0	0	0	0	0	0	0	0	0	0	0	0	0	0	0	0	0	0	0	0	0	0	0	0	0	0	0	0	0	0	0	0	0	0	0	0	0	0
LOC107485490	A01	35264350	35266482	0	0	0	0	0	0	0	0	0	0	0	0	0	0	0	0	0	0	0	0	0	0	0	0	0	0	0	0	0	0	0	0	0	0	0	0	0	0	0	0	0	0	0	0	0	0
LOC107485502	A01	35283751	35285727	0	0	0	0	0	0	0	0	0	0	0	0	0	0	0	0	0	0	0	0	0	0	0	0	0	0	0	0	0	0	0	0	0	0	0	0	0	0	0	0	0	0	0	0	0	0
LOC107485512	A01	35288998	35289808	0	0	0	0	0	0	0	0	0	0	0	0	0	0	0	0	0	0	0	0	0	0	0	0	0	0	0	0	0	0	0	0	0	0	0	0	0	0	0	0	0	0	0	0	0	0
LOC107485341	A01	35313975	35315648	19	9	8	35	7	7	40	17	14	9	17	9	5	12	21	13	3	3	18	7	17	21	6	12	17	11	18	17	19	19	18	12	10	13	16	13	4	3	15	15	4	14	11	5	17	17
LOC107485351	A01	35336355	35339405	137	100	164	156	158	265	217	148	154	111	144	141	181	208	139	211	264	185	177	170	194	177	201	162	209	136	149	189	156	191	209	216	164	220	181	187	198	197	202	197	186	213	200	161	171	148
LOC107485522	A01	35347086	35348159	0	0	0	0	0	0	0	0	0	0	0	0	0	0	0	0	0	0	0	0	0	0	0	0	0	0	0	0	0	0	0	0	0	0	0	0	0	0	0	0	0	0	0	0	0	0
LOC107485531	A01	35359756	35360664	0	0	0	0	0	0	0	0	0	0	0	0	0	0	0	0	0	0	0	0	0	0	0	0	0	0	0	0	0	0	0	0	0	0	0	0	0	0	0	0	0	0	0	0	0	0
LOC107485539	A01	35373137	35374285	0	0	0	0	0	0	0	0	0	0	0	0	0	0	0	0	0	0	0	0	0	0	0	0	0	0	0	0	0	0	0	0	0	0	0	0	0	0	0	0	0	0	0	0	0	0
LOC107485356	A01	35378856	35381437	31	17	33	16	23	33	41	30	9	28	28	40	21	31	28	41	25	11	16	32	29	49	25	11	54	55	59	15	32	43	15	20	19	27	23	18	59	35	31	31	25	17	17	26	18	24
LOC107485625	A01	35550291	35550818	0	0	0	0	0	0	0	0	0	0	0	0	0	0	0	0	0	0	0	0	0	0	0	0	0	0	0	0	0	0	0	0	0	0	0	0	0	0	0	0	0	0	0	0	0	0
LOC107485591	A01	35629879	35636795	87	75	97	124	110	144	76	69	96	75	97	61	71	85	74	94	96	82	133	70	111	140	103	62	123	56	105	101	115	127	142	109	116	144	97	140	110	120	130	145	136	109	116	92	103	106
LOC107485631	A01	35672627	35673961	0	0	0	0	0	0	0	0	0	0	0	0	0	0	0	0	0	0	0	0	0	0	0	0	0	0	0	0	0	0	0	0	0	0	0	0	0	0	0	0	0	0	0	0	0	0
LOC107485639	A01	35673968	35676551	0	0	0	0	0	0	0	0	0	0	0	0	0	0	0	0	0	0	0	0	0	0	0	0	0	0	0	0	0	0	0	0	0	0	0	0	0	0	0	0	0	0	0	0	0	0
LOC107485662	A01	35749749	35754251	121	144	101	98	141	166	127	138	130	106	120	93	65	117	98	152	97	107	148	101	114	148	142	137	181	135	114	141	158	146	137	153	104	180	71	113	134	113	170	127	133	152	119	130	87	134
LOC107485650	A01	35764882	35771791	260	251	180	200	197	252	298	267	191	159	227	234	112	140	229	281	117	148	211	288	282	260	314	282	274	252	281	259	196	223	266	272	275	323	219	266	215	205	204	181	181	200	191	164	190	168
LOC107485670	A01	35781274	35781954	10	4	4	13	12	35	15	7	17	2	4	2	5	0	2	13	12	13	6	1	2	5	7	0	17	3	9	12	5	20	14	8	6	6	12	9	4	8	9	3	11	13	6	6	4	4
LOC107485702	A01	35798056	35798776	0	0	0	0	0	0	0	0	0	0	0	0	0	0	0	0	0	0	0	0	0	0	0	0	0	0	0	0	0	0	0	0	0	0	0	0	0	0	0	0	0	0	0	0	0	0
LOC107485710	A01	35802864	35803655	0	0	0	0	0	0	0	0	0	0	0	0	0	0	0	0	0	0	0	0	0	0	0	0	0	0	0	0	0	0	0	0	0	0	0	0	0	0	0	0	0	0	0	0	0	0
LOC107486184	A01	35837794	35838795	0	0	0	0	0	0	0	0	0	0	0	0	0	0	0	0	0	0	0	0	0	0	0	0	0	0	0	0	0	0	0	0	0	0	0	0	0	0	0	0	0	0	0	0	0	0
LOC107486194	A01	35872847	35873770	0	0	0	0	0	0	0	0	0	0	0	0	0	0	0	0	0	0	0	0	0	0	0	0	0	0	0	0	0	0	0	0	0	0	0	0	0	0	0	0	0	0	0	0	0	0
LOC107486214	A01	36042690	36043040	0	0	0	0	0	0	0	0	0	0	0	0	0	0	0	0	0	0	0	0	0	0	0	0	0	0	0	0	0	0	0	0	0	0	0	0	0	0	0	0	0	0	0	0	0	0
LOC107486222	A01	36243540	36244379	0	0	0	0	0	0	0	0	0	0	0	0	0	0	0	0	0	0	0	0	0	0	0	0	0	0	0	0	0	0	0	0	0	0	0	0	0	0	0	0	0	0	0	0	0	0
LOC107486586	A01	36256940	36257353	1	0	1	0	0	0	0	2	1	0	0	0	0	0	1	0	0	0	1	0	0	1	0	0	1	0	1	1	1	0	4	0	0	1	0	1	8	0	0	1	0	4	2	0	0	0
LOC107486233	A01	36270890	36272536	0	0	0	0	0	0	0	0	0	0	0	0	0	0	0	0	0	0	0	0	0	0	0	0	0	0	0	1	1	0	0	0	0	1	0	0	0	1	0	0	0	3	0	0	0	1
LOC107486244	A01	36332209	36332649	0	0	0	0	0	0	0	0	0	0	0	0	0	0	0	0	0	0	0	0	0	0	0	0	0	0	0	0	0	0	0	0	0	0	0	0	0	0	0	0	0	0	0	0	0	0
LOC107486254	A01	36345992	36346510	0	0	0	0	0	0	0	0	0	0	0	0	0	0	0	0	0	0	0	0	0	0	0	0	0	0	0	0	0	0	0	0	0	0	0	0	0	0	0	0	0	0	0	0	0	0
LOC107486263	A01	36439672	36441296	0	0	0	0	0	0	0	0	0	0	0	0	0	0	0	0	0	0	0	0	0	0	0	0	0	0	0	0	0	0	0	0	0	0	0	0	0	0	0	0	0	0	0	0	0	0
LOC107485740	A01	36636563	36637012	35	65	159	716	176	3	2	6	239	42	120	87	117	369	95	2	316	61	76	1	20	197	529	0	53	148	93	247	90	19	191	3	383	219	66	129	97	251	153	242	181	141	93	30	5	94
LOC107486287	A01	36640814	36641545	0	0	0	0	0	0	0	0	0	0	0	0	0	0	0	0	0	0	0	0	0	0	0	0	0	0	0	0	0	0	0	0	0	0	0	0	0	0	0	0	0	0	0	0	0	0
LOC107485750	A01	36648660	36649067	0	0	1	0	2	0	0	0	0	1	0	0	0	0	2	0	0	0	0	0	0	0	0	0	1	0	1	0	0	0	1	0	0	0	0	0	0	3	0	0	2	0	0	0	0	0
LOC107485760	A01	36662121	36662519	421	370	2485	1466	2836	78	78	68	3276	2873	2127	2809	3461	4400	3526	32	3319	2240	722	39	3266	6094	1808	41	2673	3375	4004	1278	2129	2783	3896	56	2761	1614	2157	1168	5754	9223	564	7063	6432	2591	1097	604	166	3033
LOC107485769	A01	36719851	36720372	224	324	1855	1313	885	251	318	182	2424	543	1033	970	1120	1725	919	190	1078	441	786	178	925	710	1448	190	719	1589	608	396	1376	358	1236	128	658	984	577	536	765	1084	970	828	708	799	405	205	84	664
LOC107486295	A01	36773522	36774223	0	0	0	0	0	0	0	0	0	0	0	0	0	0	0	0	0	0	0	0	0	0	0	0	0	0	0	0	0	0	0	0	0	0	0	0	0	0	0	0	0	0	0	0	0	0
LOC107486305	A01	36774386	36774787	0	0	0	0	0	0	0	0	0	0	0	0	0	0	0	0	0	0	0	0	0	0	0	0	0	0	0	0	0	0	0	0	0	0	0	0	0	0	0	0	0	0	0	0	0	0
LOC107486606	A01	36803863	36804222	980	884	800	664	758	777	584	654	500	807	714	721	906	1054	834	641	651	810	783	1111	1197	1169	710	756	1052	672	1170	712	1162	1186	1046	792	791	967	938	977	1157	999	1004	677	915	799	1012	1074	802	961
LOC107486332	A01	36875176	36875898	0	0	0	0	2	0	0	0	0	0	0	0	0	0	2	0	1	0	0	2	0	1	1	0	2	0	2	1	0	3	0	0	0	1	1	5	0	0	0	0	0	0	2	0	0	0
LOC107486625	A01	36891599	36891994	0	0	0	0	0	0	0	0	0	0	0	0	0	0	0	0	0	0	0	0	0	0	0	0	0	0	0	0	0	0	0	0	0	0	0	0	0	0	0	0	0	0	0	0	0	0
LOC107486345	A01	36935184	36935732	0	0	0	0	0	0	0	0	0	0	0	0	0	0	0	0	0	0	0	0	0	0	0	0	0	0	0	0	0	0	0	0	0	0	0	0	0	0	0	0	0	0	0	0	0	0
LOC107485789	A01	36945884	36950890	362	451	385	497	419	724	532	367	439	270	337	369	191	240	360	439	281	195	422	362	371	495	449	424	531	316	416	427	487	488	528	485	305	622	348	338	530	405	569	398	427	487	337	420	364	502
LOC107486357	A01	36953289	36955315	0	0	0	0	0	0	0	0	0	0	0	0	0	0	0	0	0	0	0	0	0	0	0	0	0	0	0	0	0	0	0	0	0	0	0	0	0	0	0	0	0	0	0	0	0	0
LOC107485794	A01	36972297	36974162	17	20	11	35	26	50	36	23	29	19	27	21	10	11	14	36	5	6	36	26	10	20	24	24	15	21	17	22	23	16	40	22	12	39	17	28	30	13	7	6	16	31	17	15	13	31
LOC107485818	A01	37018002	37020399	76	63	55	41	57	94	77	66	74	40	62	56	33	43	81	62	54	39	49	56	40	60	64	64	81	67	45	46	65	50	68	53	43	68	66	35	66	59	68	53	57	63	49	53	58	54
LOC107485810	A01	37022044	37023907	19	19	15	13	34	62	29	40	25	11	9	31	29	17	22	30	33	17	24	21	32	29	45	22	43	25	25	26	43	29	33	36	30	37	28	15	38	38	17	18	17	34	27	20	29	41
LOC107485841	A01	37026742	37028936	44	40	48	39	77	68	42	50	66	26	40	34	15	19	61	70	11	18	56	20	54	59	62	48	90	47	53	54	69	46	50	75	61	68	35	60	60	54	39	78	69	73	39	35	47	51
LOC107486644	A01	37032659	37036304	17	23	36	135	151	108	41	42	58	13	16	7	56	24	22	28	29	18	10	27	11	87	57	50	21	27	77	24	10	3	29	82	39	96	23	10	60	49	16	34	41	18	27	8	47	32
LOC107485851	A01	37098660	37101517	21	17	18	17	29	37	40	30	15	6	18	12	10	18	23	50	11	16	18	44	58	24	22	45	18	25	24	27	17	20	42	50	23	30	28	31	32	21	26	21	22	17	30	16	35	16
LOC107486377	A01	37106391	37107545	0	0	0	0	0	0	0	0	0	0	0	0	0	0	0	0	0	0	0	0	0	0	0	0	0	0	0	0	0	0	0	0	0	0	0	0	0	0	0	0	0	0	0	0	0	0
LOC107486389	A01	37139884	37140618	0	0	0	0	0	0	0	0	0	0	0	0	0	0	0	0	0	0	0	0	0	0	0	0	0	0	0	0	0	0	0	0	0	0	0	0	0	0	0	0	0	0	0	0	0	0
LOC107485872	A01	37191633	37198407	2	148	133	133	108	190	167	93	165	80	119	148	85	112	127	165	87	142	119	124	158	170	217	140	174	130	143	147	133	129	156	127	136	187	133	128	165	139	147	190	141	133	137	109	122	170
LOC107485883	A01	37201185	37202817	3	37	43	25	35	63	63	34	40	41	15	37	36	47	26	59	26	34	40	39	56	35	49	36	35	37	34	34	15	36	50	38	39	44	40	46	52	35	28	52	32	43	57	43	34	38
LOC107485901	A01	37212804	37220858	0	12	19	6	11	12	12	13	2	4	29	15	1	2	4	8	7	4	2	3	13	9	8	12	8	7	9	8	7	6	2	33	10	4	7	2	7	2	19	3	4	1	6	2	1	7
LOC107485911	A01	37308660	37312459	461	465	577	444	453	581	616	439	587	484	527	459	300	412	682	570	330	342	598	567	742	489	627	491	541	478	447	456	523	580	467	479	534	538	426	357	580	472	526	573	529	484	436	412	499	516
LOC107486411	A01	37314023	37315666	0	0	0	0	0	0	0	0	0	0	0	0	0	0	0	0	0	0	0	0	0	0	0	0	0	0	0	0	0	0	0	0	0	0	0	0	0	0	0	0	0	0	0	0	0	0
LOC107486437	A01	37320420	37321157	0	0	0	0	0	0	0	0	0	0	0	0	0	0	0	0	0	0	0	0	0	0	0	0	0	0	0	0	0	0	0	0	0	0	0	0	0	0	0	0	0	0	0	0	0	0
LOC107486449	A01	37321158	37321709	0	0	0	0	0	0	0	0	0	0	0	0	0	0	0	0	0	0	0	0	0	0	0	0	0	0	0	0	0	0	0	0	0	0	0	0	0	0	0	0	0	0	0	0	0	0
LOC107485945	A01	37436287	37444482	36	39	34	33	43	46	71	26	39	27	39	49	19	36	52	56	19	28	32	32	38	41	68	54	33	38	40	46	27	17	52	61	35	47	38	24	42	16	21	16	24	28	18	26	24	13
LOC107486457	A01	37465542	37466584	0	0	0	0	0	0	0	0	0	0	0	0	0	0	0	0	0	0	0	0	0	0	0	0	0	0	0	0	0	0	0	0	0	0	0	0	0	0	0	0	0	0	0	0	0	0
LOC107486466	A01	37479210	37480699	0	0	0	0	0	0	0	0	0	0	0	0	0	0	0	0	0	0	0	0	0	0	0	0	0	0	0	0	0	0	0	0	0	0	0	0	0	0	0	0	0	0	0	0	0	0
LOC107485952	A01	37624863	37631621	387	306	366	386	307	444	388	350	353	233	352	330	255	285	423	467	223	224	429	410	416	336	465	438	378	301	321	348	368	368	403	361	375	422	439	373	361	353	332	364	337	330	312	246	280	358
LOC107486488	A01	37877539	37877856	0	0	0	0	0	0	0	0	0	0	0	0	0	0	0	0	0	0	0	0	0	0	0	0	0	0	0	0	0	0	0	0	0	0	0	0	0	0	0	0	0	0	0	0	0	0
LOC107485959	A01	37905243	37912730	168	181	128	169	139	171	239	159	139	113	159	162	92	139	185	240	199	136	179	201	183	166	172	207	200	208	165	127	158	134	200	180	170	219	133	167	180	157	184	178	196	181	160	140	144	229
LOC107485982	A01	37914892	37915344	2533	1829	2751	2048	2530	4323	2121	2770	2775	2208	2895	2406	1193	1371	2362	1934	1841	1423	4161	1803	2245	1936	2455	1874	3143	1586	2280	2333	2715	3003	2242	2717	1605	2892	1829	2619	2971	1862	2685	2913	1973	2153	2163	2369	1415	3182
LOC107485992	A01	37944489	37950879	252	183	209	220	180	212	219	236	194	167	212	164	130	128	183	227	132	116	218	243	189	210	228	236	224	198	228	178	200	221	232	185	228	259	222	247	200	190	202	218	206	198	196	135	140	222
LOC107486002	A01	38061392	38062366	16	15	23	9	30	16	14	16	21	5	19	17	11	21	11	20	10	19	20	20	15	17	25	10	22	17	6	20	13	15	23	12	3	29	14	30	26	14	12	6	6	23	12	9	8	11
LOC107486516	A01	38113404	38114048	0	0	0	0	0	0	0	0	0	0	0	0	0	0	0	0	0	0	0	0	0	0	0	0	0	0	0	0	0	0	0	0	0	0	0	0	0	0	0	0	0	0	0	0	0	0
LOC107486528	A01	38114369	38114851	0	0	0	0	0	0	0	0	0	0	0	0	0	0	0	0	0	0	0	0	0	0	0	0	0	0	0	0	0	0	0	0	0	0	0	0	0	0	0	0	0	0	0	0	0	0
LOC107486009	A01	38175939	38186597	0	0	0	0	0	0	0	0	0	0	0	0	0	0	0	0	0	0	0	0	0	0	0	0	0	0	0	0	0	0	0	0	0	0	0	0	0	0	0	0	0	0	0	0	0	0
LOC107486538	A01	38197921	38201961	0	0	0	0	0	0	0	0	0	0	0	0	0	0	0	0	0	0	0	0	0	0	0	0	0	0	0	0	0	0	0	0	0	0	0	0	0	0	0	0	0	0	0	0	0	0
LOC107486035	A01	38261455	38268916	140	166	94	131	118	84	87	83	52	92	108	97	105	68	128	121	74	55	102	152	167	228	122	132	145	115	217	88	134	107	98	129	89	229	152	168	114	101	97	77	113	50	148	96	108	87
LOC107486050	A01	38306086	38308942	57	97	94	88	85	144	136	84	87	48	62	92	89	114	95	113	94	85	143	85	83	104	94	110	109	90	89	73	75	89	118	88	58	120	78	104	110	92	133	98	69	140	93	124	61	113
LOC107486074	A01	38382008	38387870	134	115	152	109	90	117	161	163	103	66	85	98	115	131	106	158	105	106	131	140	122	117	150	138	143	135	103	107	123	125	129	135	98	148	117	117	129	80	130	93	108	87	116	117	104	88
LOC107486091	A01	38490601	38491888	0	0	0	0	0	0	1	0	1	0	0	2	0	0	0	0	2	3	0	1	0	1	1	1	0	0	0	0	1	0	0	1	0	1	0	0	1	1	0	3	0	3	0	0	0	0
LOC107486100	A01	38525496	38528379	4	2	5	3	6	7	1	2	2	4	3	1	2	4	10	2	0	1	2	1	5	2	3	4	2	4	4	3	6	2	5	6	3	7	5	7	6	3	3	4	3	4	7	2	3	3
LOC107486687	A01	38585927	38588617	6	7	5	5	9	8	8	3	4	7	0	5	6	1	3	4	3	5	3	3	9	4	15	6	10	3	10	9	1	3	14	3	1	6	7	11	2	13	1	1	4	6	0	5	0	1
LOC107486120	A01	38683892	38684206	14	10	15	12	18	17	16	10	17	10	15	10	12	16	24	24	13	12	20	14	8	11	16	27	20	21	6	20	25	19	29	15	19	25	26	21	24	17	24	14	12	20	12	25	14	14
LOC107486135	A01	38691731	38695282	34	27	27	38	35	72	49	53	41	17	28	38	13	30	27	39	47	35	30	43	22	35	62	27	32	26	30	37	21	37	46	54	38	52	30	27	57	24	39	29	34	33	19	22	20	24
LOC107486160	A01	38748067	38751155	78	76	106	86	75	89	94	118	82	71	59	93	92	126	88	99	87	91	83	98	101	75	102	83	76	70	92	82	73	74	86	76	88	104	91	76	105	92	105	64	79	69	61	72	78	121
LOC107486700	A01	38752613	38754014	31	48	70	38	135	136	101	36	76	3	23	30	25	90	34	25	91	138	30	21	9	91	102	46	123	79	33	121	26	15	99	91	48	139	17	53	50	36	46	48	18	18	28	16	20	61
LOC107486174	A01	38811701	38816226	124	151	127	116	156	188	145	136	146	129	98	136	147	170	179	136	97	131	197	179	146	187	156	162	178	160	186	142	159	134	125	156	99	182	150	125	170	140	128	123	115	130	156	152	154	114
LOC107486717	A01	39075775	39084141	8	46	47	59	196	28	31	27	53	30	33	31	11	9	34	19	26	24	34	19	27	56	50	24	49	77	34	35	69	15	50	20	14	59	20	26	38	6	41	10	35	29	39	11	12	18
LOC107486824	A01	39161078	39186108	0	0	0	0	0	0	0	0	0	0	0	0	0	0	0	0	0	0	0	0	0	0	0	0	0	0	0	0	0	0	0	0	0	0	0	0	0	0	0	0	0	0	0	0	0	0
LOC107486863	A01	39649046	39649618	0	0	0	0	0	0	0	0	0	0	0	0	0	0	0	0	0	0	0	0	0	0	0	0	0	0	0	0	0	0	0	0	0	0	0	0	0	0	0	0	0	0	0	0	0	0
LOC107486871	A01	39666517	39667167	0	0	0	0	0	0	0	0	0	0	0	0	0	0	0	0	0	0	0	0	0	0	0	0	0	0	0	0	0	0	0	0	0	0	0	0	0	0	0	0	0	0	0	0	0	0
LOC107486880	A01	39688246	39688980	0	0	0	0	0	0	0	0	0	0	0	0	0	0	0	0	0	0	0	0	0	0	0	0	0	0	0	0	0	0	0	0	0	0	0	0	0	0	0	0	0	0	0	0	0	0
LOC107486891	A01	39891496	39891957	0	0	0	0	0	0	0	0	0	0	0	0	0	0	0	0	0	0	0	0	0	0	0	0	0	0	0	0	0	0	0	0	0	0	0	0	0	0	0	0	0	0	0	0	0	0
LOC107486901	A01	39892456	39894630	0	0	0	0	0	0	0	0	0	0	0	0	0	0	0	0	0	0	0	0	0	0	0	0	0	0	0	0	0	0	0	0	0	0	0	0	0	0	0	0	0	0	0	0	0	0
LOC107486922	A01	40076053	40077621	0	0	0	0	0	0	0	0	0	0	0	0	0	0	0	0	0	0	0	0	0	0	0	0	0	0	0	0	0	0	0	0	0	0	0	0	0	0	0	0	0	0	0	0	0	0
LOC107486725	A01	40126599	40134007	24	30	33	34	42	51	44	27	46	11	26	42	28	22	35	41	20	13	19	23	23	21	53	44	26	48	21	27	22	11	44	33	37	38	19	26	26	29	35	27	20	50	25	14	22	23
LOC107487086	A01	40209821	40212546	0	0	0	0	0	0	0	0	0	0	0	0	0	0	0	0	0	0	0	0	0	0	0	0	0	0	0	0	0	0	0	0	0	0	0	0	0	0	0	0	0	0	0	0	0	0
LOC107486947	A01	40477669	40478814	0	0	0	0	0	0	0	0	0	0	0	0	0	0	0	0	0	0	0	0	0	0	0	0	0	0	0	0	0	0	0	0	0	0	0	0	0	0	0	0	0	0	0	0	0	0
LOC107486955	A01	40533311	40533868	0	0	0	0	0	0	0	0	0	0	0	0	0	0	0	0	0	0	0	0	0	0	0	0	0	0	0	0	0	0	0	0	0	0	0	0	0	0	0	0	0	0	0	0	0	0
LOC107486734	A01	40869494	40869988	21	32	41	30	16	38	33	34	26	12	23	33	31	29	43	35	27	33	39	21	39	28	38	33	31	21	20	21	32	21	29	32	27	30	33	19	11	37	30	23	32	27	20	22	34	28
LOC107486966	A01	40885806	40888731	0	0	0	0	0	2	0	0	0	0	0	0	0	0	0	0	0	0	0	0	0	0	0	0	0	0	0	0	0	0	0	0	0	0	0	0	0	0	0	0	0	0	0	0	0	0
LOC107486974	A01	40931976	40933197	1	0	1	0	1	1	0	0	0	0	0	0	1	0	0	0	0	0	0	0	0	0	0	0	2	0	1	1	1	1	1	1	0	1	0	0	1	0	1	0	0	0	0	0	0	0
LOC107486759	A01	41045434	41052326	96	86	118	91	79	86	106	97	108	71	77	72	36	49	101	114	30	29	93	98	79	77	131	76	105	98	69	71	75	64	82	58	67	102	75	81	120	39	118	81	72	93	72	54	54	101
LOC107486981	A01	41091361	41092229	0	0	0	0	0	0	0	0	0	0	0	0	0	0	0	0	0	0	0	0	0	0	0	0	0	0	0	0	0	0	0	0	0	0	0	0	0	0	0	0	0	0	0	0	0	0
LOC107486989	A01	41123269	41123873	0	0	0	0	0	0	0	0	0	0	0	0	0	0	0	0	0	0	0	0	0	0	0	0	0	0	0	0	0	0	0	0	0	0	0	0	0	0	0	0	0	0	0	0	0	0
LOC107487105	A01	41196422	41197544	11	20	28	30	20	27	39	14	28	8	16	25	21	23	12	27	14	27	20	10	18	17	22	21	17	21	10	20	12	11	17	38	17	31	17	14	39	8	8	15	10	25	18	12	13	15
LOC107487000	A01	41224671	41225502	12	11	9	12	13	18	31	9	17	5	21	16	13	26	22	38	30	25	22	19	18	13	25	18	26	35	22	29	17	16	20	19	18	16	11	11	13	25	27	19	17	37	15	14	28	21
LOC107487009	A01	41439951	41440730	0	0	0	0	0	0	0	0	0	0	0	0	0	0	0	0	0	0	0	0	0	0	0	0	0	0	0	0	0	0	0	0	0	0	0	0	0	0	0	0	0	0	0	0	0	0
LOC107486777	A01	41472184	41475923	588	545	668	973	773	1235	939	675	676	323	612	448	393	544	491	792	585	353	899	514	458	749	771	661	1092	500	763	845	841	994	927	834	630	1121	609	685	665	618	1044	630	618	957	678	835	750	1040
LOC107487025	A01	41483860	41490388	0	0	0	0	0	0	0	0	0	0	0	0	0	0	0	0	0	0	0	0	0	0	0	0	0	0	0	0	0	0	0	0	0	0	0	0	0	0	0	0	0	0	0	0	0	0
LOC107487035	A01	41517740	41524076	0	0	0	0	2	0	0	0	2	0	0	0	0	0	0	0	0	0	0	0	0	0	0	0	0	0	0	0	0	0	0	0	0	2	0	0	0	0	0	0	0	0	0	0	0	0
LOC107486795	A01	41532840	41534396	0	12	24	8	0	9	2	0	3	17	3	4	22	0	2	22	0	25	2	0	4	6	31	0	3	0	1	1	18	2	2	2	12	0	2	2	23	0	40	1	28	1	2	1	25	3
LOC107487044	A01	41534421	41535367	1	1	12	11	0	12	2	1	0	0	2	0	7	0	0	22	0	11	0	0	6	6	19	0	2	0	1	0	14	0	0	0	6	0	0	0	6	0	23	0	14	0	0	0	10	0
LOC107487055	A01	41676511	41677515	0	0	0	0	0	0	0	0	0	0	0	0	0	0	0	0	0	0	0	0	0	0	0	0	0	0	0	0	0	0	0	0	0	0	0	0	0	0	0	0	0	0	0	0	0	0
LOC107486816	A01	41807226	41811414	177	261	326	366	166	534	399	277	278	93	227	165	146	309	187	381	246	142	364	196	56	158	252	249	306	198	197	267	214	310	376	183	178	378	180	205	228	165	308	164	151	286	171	166	185	258
LOC107487065	A01	41937927	41938430	0	0	0	0	0	0	0	0	0	0	0	0	0	0	0	0	0	0	0	0	0	0	0	0	0	0	0	0	0	0	0	0	0	0	0	0	0	0	0	0	0	0	0	0	0	0
LOC107487120	A01	42088193	42091187	82	129	102	151	126	269	232	105	110	49	84	87	62	80	124	178	100	62	172	78	67	115	115	102	152	97	116	100	118	171	156	157	88	215	205	190	124	89	141	80	122	120	114	95	95	179
LOC107487289	A01	42105499	42106938	0	0	0	0	0	0	0	0	0	0	0	0	0	0	0	0	0	0	0	0	0	0	0	0	0	0	0	0	0	0	0	0	0	0	0	0	0	0	0	0	0	0	0	0	0	0
LOC107487297	A01	42107374	42111970	0	0	0	0	0	0	0	0	0	0	0	0	0	0	0	0	0	0	0	0	0	0	0	0	0	0	0	0	0	0	0	0	0	0	0	0	0	0	0	0	0	0	0	0	0	0
LOC107487444	A01	42229411	42231959	0	0	1	0	1	5	3	2	0	2	0	0	0	1	3	3	0	3	1	2	1	3	1	2	0	0	3	5	1	1	1	1	4	0	4	3	0	0	0	0	0	3	1	1	1	0
LOC107487319	A01	42292970	42294856	0	0	0	0	0	0	0	0	0	0	0	0	0	0	0	0	0	0	0	0	0	0	0	0	0	0	0	0	0	0	0	0	0	0	0	0	0	0	0	0	0	0	0	0	0	0
LOC107487130	A01	42296569	42302534	236	316	224	111	204	119	184	245	191	310	301	259	132	153	315	229	52	206	235	327	394	301	208	264	193	308	338	129	170	161	130	233	194	220	196	123	127	183	127	276	236	96	172	135	137	211
LOC107487140	A01	42322638	42323549	102	112	110	97	71	121	169	141	105	72	89	47	49	72	85	142	55	83	104	130	113	96	85	133	112	89	97	92	114	77	124	83	79	108	77	83	110	106	93	83	56	78	71	80	67	75
LOC107487328	A01	42441764	42442225	0	0	0	0	0	0	0	0	0	0	0	0	0	0	0	0	0	0	0	0	0	0	0	0	0	0	0	0	0	0	0	0	0	0	0	0	0	0	0	0	0	0	0	0	0	0
LOC107487340	A01	42444773	42445828	0	0	0	0	0	0	0	0	0	0	0	0	0	0	0	0	0	0	0	0	0	0	0	0	0	0	0	0	0	0	0	0	0	0	0	0	0	0	0	0	0	0	0	0	0	0
LOC107487155	A01	42480085	42483676	415	414	471	648	503	881	589	423	485	289	352	299	290	349	344	441	584	278	458	375	347	546	423	342	634	312	452	603	471	577	758	508	483	750	502	603	542	466	632	500	429	534	388	499	454	505
LOC107487166	A01	42484863	42488300	233	292	320	347	228	444	420	354	316	187	258	253	139	246	230	380	185	139	337	274	216	284	337	373	370	239	225	301	266	317	348	295	276	379	251	237	276	214	343	177	274	252	195	208	203	333
LOC107487351	A01	42495316	42495804	0	0	0	0	0	0	0	0	0	0	0	0	0	0	0	0	0	0	0	0	0	0	0	0	0	0	0	0	0	0	0	0	0	0	0	0	0	0	0	0	0	0	0	0	0	0
LOC107487175	A01	42500649	42502053	14	8	2	6	14	15	15	20	5	9	12	7	10	9	5	8	3	9	19	16	5	4	12	18	23	10	15	8	8	11	13	8	5	13	11	6	19	7	27	9	11	19	14	5	9	16
LOC107487361	A01	42507729	42508379	0	0	0	0	0	0	0	0	0	0	0	0	0	0	0	0	0	0	0	0	0	0	0	0	0	0	0	0	0	0	0	0	0	0	0	0	0	0	0	0	0	0	0	0	0	0
LOC107487460	A01	42530575	42554969	0	0	0	0	0	0	0	0	0	0	0	0	0	0	0	0	0	2	0	0	0	0	0	0	0	0	0	0	0	0	0	0	0	0	1	0	0	0	0	0	0	0	0	0	0	0
LOC107487201	A01	42556659	42557162	4	8	7	1	11	15	13	0	13	9	9	10	4	11	10	27	2	13	11	4	6	4	12	12	8	7	4	5	3	5	8	3	3	7	3	8	15	0	5	3	0	4	0	4	2	10
LOC107487379	A01	42672314	42672811	0	0	0	0	0	0	0	0	0	0	0	0	0	0	0	0	0	0	0	0	0	0	0	0	0	0	0	0	0	0	0	0	0	0	0	0	0	0	0	0	0	0	0	0	0	0
LOC107487211	A01	42775933	42778492	159	136	102	126	143	128	110	84	109	110	105	134	111	81	155	132	59	62	85	143	140	195	123	138	168	131	183	148	136	111	119	127	98	174	114	123	166	152	163	109	137	126	187	130	167	134
LOC107487393	A01	42843012	42844840	0	0	0	0	0	0	0	0	0	0	0	0	0	0	0	0	0	0	0	0	0	0	0	0	0	0	0	0	0	0	0	0	0	0	0	0	0	0	0	0	0	0	0	0	0	0
LOC107487219	A01	42936760	42941040	113	117	109	133	121	173	150	130	178	96	125	130	78	86	153	137	89	99	153	131	124	115	146	120	132	148	90	112	105	105	147	110	95	138	94	115	89	81	152	102	117	102	108	70	116	103
LOC107487237	A01	43205312	43207024	94	148	111	113	215	231	204	174	221	143	91	92	185	180	259	258	186	185	173	167	216	119	157	299	161	187	93	148	236	142	325	220	275	258	253	271	110	265	246	317	223	241	197	111	132	160
LOC107487247	A01	43209839	43213000	110	82	129	115	130	177	143	108	123	79	113	109	119	96	122	118	162	77	133	101	86	122	100	118	141	75	136	130	138	109	153	136	115	164	146	137	115	111	115	135	134	105	102	112	117	102
LOC107487264	A01	43273509	43274706	0	0	1	0	2	0	1	0	0	0	0	0	2	0	0	2	0	0	2	0	0	0	0	0	0	0	0	0	0	0	0	0	2	1	1	1	2	2	0	0	0	2	0	3	2	3
LOC107487406	A01	43299763	43301083	0	0	0	0	0	0	0	0	0	0	0	0	0	0	0	0	0	0	0	0	0	0	0	0	0	0	0	0	0	0	0	0	0	0	0	0	0	0	0	0	0	0	0	0	0	0
LOC107487489	A01	43306389	43307243	0	0	0	0	0	0	0	0	0	0	0	0	0	0	0	0	0	0	0	0	0	0	0	0	0	0	0	0	0	0	0	0	0	0	0	0	0	0	0	0	0	0	0	0	0	0
LOC107487416	A01	43314382	43314867	0	0	0	0	0	0	0	0	0	0	0	0	0	0	0	0	0	0	0	0	0	0	0	0	0	0	0	0	0	0	0	0	0	0	0	0	0	0	0	0	0	0	0	0	0	0
LOC107487426	A01	43385001	43386802	0	0	0	0	0	0	0	0	0	0	0	0	0	0	0	0	0	0	0	0	0	0	0	0	0	0	0	0	0	0	0	0	0	0	0	0	0	0	0	0	0	0	0	0	0	0
LOC107487508	A01	43440474	43442745	10	28	29	35	5	1	76	22	34	2	39	4	60	81	1	85	4	48	0	0	1	27	4	50	68	5	2	19	15	49	0	5	4	9	3	5	18	0	2	2	0	3	3	1	0	3
LOC107487539	A01	43664578	43665313	22	19	27	21	27	34	30	21	20	13	17	31	17	34	35	25	14	16	32	23	33	23	45	33	23	20	18	29	24	16	26	18	18	31	24	22	29	17	22	11	13	12	9	15	18	24
LOC107487524	A01	43665949	43668786	29	22	35	28	34	46	50	29	19	14	25	24	5	20	29	35	24	18	27	31	22	24	39	31	43	29	24	37	28	33	25	39	33	34	27	39	25	36	15	25	29	27	20	17	19	27
LOC107487545	A01	43712123	43717165	35	33	85	78	64	122	82	51	73	33	40	30	14	35	45	52	38	25	33	52	29	60	79	23	85	55	51	63	59	38	60	64	45	88	65	65	63	45	63	35	29	46	38	26	36	63
LOC107487559	A01	43863577	43866068	0	0	3	2	0	1	2	1	2	1	1	0	0	0	1	2	0	0	2	0	1	0	1	0	0	2	0	0	0	1	1	0	1	1	0	0	0	1	3	1	4	0	1	0	0	2
LOC107487746	A01	44134900	44135740	0	0	0	0	0	0	0	0	0	0	0	0	0	0	0	0	0	0	0	0	0	0	0	0	0	0	0	0	0	0	0	0	0	0	0	0	0	0	0	0	0	0	0	0	0	0
LOC107487604	A01	44184410	44194102	82	77	85	107	67	104	115	94	104	66	77	69	72	67	109	124	80	73	77	79	85	75	95	90	89	85	99	82	106	91	85	90	74	118	101	88	88	109	103	94	83	72	81	64	70	90
LOC107487751	A01	44229174	44229872	0	0	0	0	0	0	0	0	0	0	0	0	0	0	0	0	0	0	0	0	0	0	0	0	0	0	0	0	0	0	0	0	0	0	0	0	0	0	0	0	0	0	0	0	0	0
LOC107487763	A01	44229919	44230467	0	0	0	0	0	0	0	0	0	0	0	0	0	0	0	0	0	0	0	0	0	0	0	0	0	0	0	0	0	0	0	0	0	0	0	0	0	0	0	0	0	0	0	0	0	0
LOC107487621	A01	44289647	44310683	0	1	0	0	0	0	0	0	0	0	0	3	0	0	1	0	0	0	0	0	0	0	0	0	1	0	0	0	0	0	1	0	0	1	0	1	0	1	0	0	0	0	1	0	0	0
LOC107487782	A01	44506722	44507162	0	0	0	0	0	0	0	0	0	0	0	0	0	0	0	0	0	0	0	0	0	0	0	0	0	0	0	0	0	0	0	0	0	0	0	0	0	0	0	0	0	0	0	0	0	0
LOC107487808	A01	44589620	44590081	0	0	0	0	0	0	0	0	0	0	0	0	0	0	0	0	0	0	0	0	0	0	0	0	0	0	0	0	0	0	0	0	0	0	0	0	0	0	0	0	0	0	0	0	0	0
LOC107487875	A01	44971960	44973191	33	16	15	40	39	31	21	24	23	9	19	33	16	42	15	24	48	22	17	11	11	35	35	16	31	20	30	16	34	23	22	35	20	49	37	43	28	18	38	15	13	23	34	27	14	13
LOC107487645	A01	45151032	45153187	44	36	39	47	54	77	54	35	47	24	44	70	32	46	45	48	24	39	58	37	45	51	60	43	67	32	26	46	34	41	73	41	39	67	57	41	54	45	48	72	40	27	33	41	32	32
LOC107487651	A01	45158064	45161384	197	261	229	272	268	443	309	245	302	188	179	211	153	197	274	339	229	145	280	198	247	248	292	285	248	211	225	267	278	277	281	276	239	337	227	198	287	238	244	213	214	243	214	179	255	289
LOC107487680	A01	45218604	45223365	32	57	34	54	59	83	55	52	67	24	56	28	18	20	28	71	11	35	63	50	35	51	39	44	39	65	33	33	47	37	56	45	42	67	35	40	80	36	40	14	33	50	38	27	30	42
LOC107487885	A01	45240187	45242731	6	4	15	14	7	9	7	11	14	4	9	7	10	17	9	9	25	19	12	15	13	16	5	3	18	11	13	13	7	6	13	14	15	8	14	13	4	10	12	4	13	11	7	14	6	10
LOC107487705	A01	45356505	45361809	36	30	27	47	39	55	57	33	43	33	37	45	31	45	67	43	35	50	54	43	30	36	33	34	44	30	36	34	40	29	54	49	38	57	44	55	35	28	33	39	24	40	43	26	36	46
LOC107487847	A01	45372208	45372962	0	0	0	0	0	0	0	0	0	0	0	0	0	0	0	0	0	0	0	0	0	0	0	0	0	0	0	0	0	0	0	0	0	0	0	0	0	0	0	0	0	0	0	0	0	0
LOC107487719	A01	45374905	45377437	83	58	92	66	77	123	107	55	70	49	62	72	26	48	65	68	50	23	56	58	74	75	77	62	84	60	81	99	95	62	102	82	51	75	50	65	61	53	56	60	56	45	50	29	32	49
LOC107487902	A01	45509777	45519455	11	2	7	13	8	23	19	4	14	6	17	7	17	22	16	31	19	4	21	21	13	13	23	13	11	9	7	16	11	13	23	27	14	10	26	13	12	23	14	16	23	15	3	9	3	11
LOC107487934	A01	45537561	45539107	0	0	0	0	1	0	8	6	0	0	0	0	0	0	0	3	0	0	0	0	0	0	0	0	0	0	0	0	0	0	0	0	0	0	0	0	0	0	0	0	0	0	0	0	0	0
LOC107487912	A01	45539565	45540303	0	0	0	0	0	0	5	1	0	1	0	0	0	0	0	4	0	0	0	1	0	0	0	0	0	0	0	3	1	1	0	1	0	0	0	0	0	0	0	0	0	0	0	0	0	0
LOC107487943	A01	45656216	45658497	0	0	0	0	0	0	0	0	0	0	0	0	0	0	0	0	0	0	0	0	0	0	0	0	0	0	0	0	0	0	0	0	0	0	0	0	0	0	0	0	0	0	0	0	0	0
LOC107487953	A01	45875289	45877069	0	0	0	0	0	0	0	0	0	0	0	0	0	0	0	0	0	0	0	0	1	0	0	0	0	0	0	0	0	0	0	0	0	0	0	0	0	0	0	0	0	0	0	0	0	0
LOC107487972	A01	46025582	46026769	0	0	0	0	0	0	0	0	0	0	0	0	0	0	0	0	0	0	0	0	0	0	0	0	0	0	0	0	0	0	0	0	0	0	0	0	0	0	0	0	0	0	0	0	0	0
LOC107487962	A01	46074917	46105976	0	0	0	0	0	0	0	0	0	0	0	0	0	0	0	0	0	0	0	0	0	0	0	0	0	0	0	0	0	0	0	0	0	0	0	0	0	0	0	0	0	0	0	0	0	0
LOC107487983	A01	46133221	46135725	1	1	0	0	1	0	1	0	2	6	4	0	2	0	0	1	0	0	1	1	2	0	0	0	1	0	0	0	2	1	0	6	0	0	1	5	0	0	0	4	2	1	0	0	0	1
LOC107487993	A01	46193217	46194708	12	14	16	12	18	17	14	23	20	16	24	29	9	29	38	17	19	15	36	33	46	22	20	29	12	26	11	22	40	26	60	16	50	26	133	78	7	9	33	11	17	37	34	19	28	25
LOC107488000	A01	46212870	46217444	117	88	136	150	131	200	180	158	157	110	146	138	107	126	156	190	123	108	153	180	162	191	169	139	184	127	158	150	187	117	180	147	149	193	164	186	194	145	189	137	192	160	100	125	163	173
LOC107488011	A01	46223321	46224794	145	237	237	295	289	465	382	296	258	117	214	196	96	152	195	319	147	128	301	227	229	210	239	287	314	172	214	221	196	230	329	243	191	272	209	206	183	168	209	172	171	245	194	186	189	157
LOC107488078	A01	46414769	46415653	0	0	0	0	0	0	0	0	0	0	0	0	0	0	0	0	0	0	0	0	0	0	0	0	0	0	0	0	0	0	0	0	0	0	0	0	0	0	0	0	0	0	0	0	0	0
LOC107488021	A01	46419930	46423441	33	16	19	33	24	47	40	17	17	10	37	12	18	12	16	51	31	22	20	26	12	19	20	24	22	13	31	26	11	26	37	25	20	45	36	21	27	36	23	21	15	30	7	12	31	17
LOC107488086	A01	46587022	46588074	0	0	0	0	0	0	0	0	0	0	0	0	0	0	0	0	0	0	0	0	0	0	0	0	0	0	0	0	0	0	0	0	0	0	0	0	0	0	0	0	0	0	0	0	0	0
LOC107488094	A01	46619884	46622542	0	0	0	0	0	0	0	0	0	0	0	0	0	0	0	0	0	0	0	0	0	0	0	0	0	0	0	0	0	0	0	0	0	0	0	0	0	0	0	0	0	0	0	0	0	0
LOC107488109	A01	46654063	46654725	0	0	0	0	0	0	0	0	0	0	0	0	0	0	0	0	0	0	0	0	0	0	0	0	0	0	0	0	0	0	0	0	0	0	0	0	0	0	0	0	0	0	0	0	0	0
LOC107488038	A01	46755680	46756837	13	7	6	8	15	31	12	7	13	6	2	11	6	12	9	20	21	11	10	11	11	14	13	4	17	5	11	16	6	11	7	20	5	7	20	15	16	8	13	8	17	12	10	5	12	13
LOC107488046	A01	46819741	46821355	309	317	284	347	414	378	366	299	350	176	268	239	219	288	336	310	327	238	242	286	327	357	285	284	363	244	309	351	281	203	381	419	318	462	337	290	347	276	315	271	299	261	299	262	247	282
LOC107488132	A01	46822633	46823436	0	0	0	0	0	0	0	0	0	0	0	0	0	0	0	0	0	0	0	0	0	0	0	0	0	0	0	0	0	0	0	0	0	0	0	0	0	0	0	0	0	0	0	0	0	0
LOC107488144	A01	46823569	46824225	0	0	0	0	0	0	0	0	0	0	0	0	0	0	0	0	0	0	0	0	0	0	0	0	0	0	0	0	0	0	0	0	0	0	0	0	0	0	0	0	0	0	0	0	0	0
LOC107488153	A01	46977364	46980510	0	0	0	0	0	0	0	0	0	0	0	0	0	0	0	0	0	0	0	0	0	0	0	0	0	0	0	0	0	0	0	0	0	0	0	0	0	0	0	0	0	0	0	0	0	0
LOC107488163	A01	47035133	47056144	0	0	0	0	0	0	0	0	0	0	0	0	0	0	0	0	0	0	0	0	0	0	0	0	0	0	0	0	0	0	0	0	0	0	0	0	0	1	0	0	0	0	0	0	0	0
LOC107488174	A01	47074841	47075506	0	0	0	0	0	0	0	0	0	0	0	0	0	0	0	0	0	0	0	0	0	0	0	0	0	0	0	0	0	0	0	0	0	0	0	0	0	0	0	0	0	0	0	0	0	0
LOC107488239	A01	47233872	47235080	0	0	0	0	0	0	0	0	0	0	0	0	0	0	0	0	0	0	0	0	0	0	0	0	0	0	0	0	0	0	0	0	0	0	0	0	0	0	0	0	0	0	0	0	0	0
LOC107488202	A01	47319388	47320950	27	24	35	19	29	34	25	27	43	14	22	22	11	14	27	30	12	9	22	16	20	34	24	61	25	39	31	34	11	24	14	39	11	14	13	11	61	42	11	42	46	49	17	19	24	36
LOC107488250	A01	47463338	47465119	0	0	0	0	0	0	0	0	0	0	0	0	0	0	0	0	0	0	0	0	0	0	0	0	0	0	0	0	0	0	0	0	0	0	0	0	0	0	0	0	0	0	0	0	0	0
LOC107488209	A01	47495271	47495801	89	159	115	101	96	160	138	113	144	106	117	78	54	118	142	130	79	90	147	98	100	103	142	118	108	102	91	111	112	106	141	98	100	133	72	84	82	86	120	79	73	114	64	78	94	96
LOC107488219	A01	47496769	47498625	31	15	17	14	25	31	39	16	7	21	20	18	19	15	11	23	27	12	25	15	32	41	25	16	22	11	38	26	19	28	17	33	22	26	14	12	35	14	40	24	28	23	18	33	13	18
LOC107488291	A01	47755212	47759025	45	49	62	65	51	90	59	49	38	49	48	44	47	73	72	66	40	29	57	79	88	78	63	50	58	74	97	87	61	71	52	73	131	80	60	27	84	86	52	62	66	62	47	41	69	58
LOC107488623	A01	47865482	47871166	0	0	0	0	0	0	0	0	0	0	0	0	0	0	0	0	0	0	0	0	0	0	0	0	0	0	0	0	0	0	0	0	0	0	0	0	0	0	0	0	0	0	0	0	0	0
LOC107488311	A01	47881431	47883775	0	0	0	0	0	0	0	0	0	1	0	0	0	0	0	0	0	0	1	1	0	8	0	0	4	0	3	0	0	0	1	0	0	0	1	0	31	0	0	0	0	0	0	0	0	0
LOC107488331	A01	48022352	48024642	53	82	59	62	65	110	94	51	36	37	49	46	33	44	73	73	31	53	54	51	45	48	100	56	62	43	40	73	61	54	77	62	62	92	56	52	82	50	54	60	84	54	69	58	64	69
LOC107488651	A01	48071712	48073151	0	0	0	0	0	0	0	0	0	0	0	0	0	0	0	0	0	0	0	0	0	0	0	0	0	0	0	0	0	0	0	0	0	0	0	0	0	0	0	0	0	0	0	0	0	0
LOC107488955	A01	48352079	48353125	1	4	1	7	5	4	5	0	2	0	0	0	0	0	3	2	0	3	1	0	0	7	2	1	0	3	2	1	2	3	1	1	1	4	1	7	1	1	1	6	0	0	0	2	0	3
LOC107488661	A01	48362145	48365898	0	0	0	0	0	0	0	0	0	0	0	0	0	0	0	0	0	0	0	0	0	0	0	0	0	0	0	0	0	0	0	0	0	0	0	0	0	0	0	0	0	0	0	0	0	0
LOC107488374	A01	48437012	48438518	52	61	66	78	70	89	63	56	56	40	69	61	22	31	61	68	61	36	90	46	56	101	77	72	78	46	57	68	59	63	90	83	65	98	66	74	89	61	104	57	60	125	65	84	77	110
LOC107488351	A01	48443180	48445494	264	176	233	206	227	324	300	212	256	231	224	212	112	157	267	279	147	112	264	243	303	277	239	284	259	202	231	258	295	366	297	275	294	339	222	229	290	276	266	251	299	299	209	277	250	260
LOC107488384	A01	48446616	48449842	74	93	59	80	66	162	115	86	80	56	81	95	50	78	82	97	65	42	113	68	52	78	99	76	118	66	95	98	106	132	126	117	90	135	69	73	54	75	81	84	101	96	79	99	82	83
LOC107488677	A01	48518173	48518763	0	0	0	0	0	0	0	0	0	0	0	0	0	0	0	0	0	0	0	0	0	0	0	0	0	0	0	0	0	0	0	0	0	0	0	0	0	0	0	0	0	0	0	0	0	0
LOC107488405	A01	48528119	48528823	0	0	0	0	0	0	0	0	0	0	0	0	0	0	0	0	0	0	0	0	0	0	0	0	0	0	0	0	0	0	0	0	0	0	0	0	0	0	0	0	0	0	0	0	0	0
LOC107488415	A01	48529314	48529916	0	0	0	0	0	0	0	0	0	0	0	0	0	0	0	0	0	0	0	0	0	0	0	0	0	0	0	0	0	0	0	0	0	0	0	0	0	0	0	0	0	0	0	0	0	0
LOC107488427	A01	48531553	48535555	8	4	13	4	6	18	11	13	24	4	17	9	18	24	6	23	11	4	15	5	13	9	24	3	11	31	6	6	9	16	6	7	3	18	8	1	10	0	14	1	16	4	3	5	4	14
LOC107488437	A01	48565409	48567727	49	50	37	66	54	55	53	55	68	40	54	47	39	59	50	62	29	32	54	40	65	48	72	67	71	40	47	59	45	75	63	64	59	75	42	52	77	51	70	40	29	41	31	40	35	57
LOC107488967	A01	48645981	48646507	0	0	0	0	0	0	0	0	0	0	0	0	0	0	0	0	0	0	0	0	0	0	0	0	0	0	0	0	0	0	0	0	0	0	0	0	0	0	0	0	0	0	0	0	0	0
LOC107488682	A01	48649822	48650820	0	0	0	0	0	0	0	0	0	0	0	0	0	0	0	0	0	0	0	0	0	0	0	0	0	0	0	0	0	0	0	0	0	0	0	0	0	0	0	0	0	0	0	0	0	0
LOC107488692	A01	48656415	48656903	0	0	0	0	0	0	0	0	0	0	0	0	0	0	0	0	0	0	0	0	0	0	0	0	0	0	0	0	0	0	0	0	0	0	0	0	0	0	0	0	0	0	0	0	0	0
LOC107488705	A01	48743392	48743727	0	0	0	0	0	0	0	0	0	0	0	0	0	0	0	0	0	0	0	0	0	0	0	0	0	0	0	0	0	0	0	0	0	0	0	0	0	0	0	0	0	0	0	0	0	0
LOC107488447	A01	48753949	48755802	16	14	14	24	17	16	43	26	18	30	29	32	20	16	24	23	8	20	29	24	39	10	35	41	11	25	19	11	22	29	23	15	15	27	18	29	27	6	13	26	17	13	12	17	14	24
LOC107488714	A01	48822573	48823061	0	0	0	0	0	0	0	0	0	0	0	0	0	0	0	0	0	0	0	0	0	0	0	0	0	0	0	0	0	0	0	0	0	0	0	0	0	0	0	0	0	0	0	0	0	0
LOC107488456	A01	48845695	48848826	18	25	13	40	12	42	33	25	15	11	16	12	18	12	16	36	17	11	27	21	27	24	27	12	21	16	29	22	16	28	13	28	15	40	21	12	37	5	34	10	15	29	16	8	12	15
LOC107488983	A01	48939799	48942215	0	0	4	1	1	2	0	0	5	2	1	0	1	3	5	0	0	0	3	0	3	1	1	2	2	1	2	2	0	3	1	11	1	0	3	0	0	4	4	0	0	8	0	0	1	0
LOC107488720	A01	48963405	48964058	0	0	0	0	0	0	0	0	0	0	0	0	0	0	0	0	0	0	0	0	0	0	0	0	0	0	0	0	0	0	0	0	0	0	0	0	0	0	0	0	0	0	0	0	0	0
LOC107488466	A01	49167280	49173969	42	45	44	87	45	123	80	34	43	37	31	38	43	56	24	80	83	27	72	20	28	48	61	42	105	24	51	79	71	94	116	60	36	94	60	67	65	41	81	27	72	49	42	48	62	63
LOC107488735	A01	49205764	49207446	8	6	12	11	2	3	3	10	7	13	22	6	3	8	10	7	4	2	9	10	4	8	14	12	10	8	4	12	11	14	9	9	6	2	7	7	7	2	6	1	2	7	6	0	4	4
LOC107488746	A01	49228667	49230997	0	0	0	0	0	0	0	0	0	0	0	0	0	0	0	0	0	0	0	0	0	0	0	0	0	0	0	0	0	0	0	0	0	0	0	0	0	0	0	0	0	0	0	0	0	0
LOC107489015	A01	49236176	49240792	0	2	2	0	2	1	0	2	2	0	7	0	2	1	0	1	3	2	1	1	4	3	3	2	2	1	1	4	1	2	1	1	3	2	4	1	0	0	3	0	1	2	1	0	0	0
LOC107488759	A01	49394952	49396018	0	0	0	0	0	0	0	0	0	0	0	0	0	0	0	0	0	0	0	0	0	0	0	0	0	0	0	0	0	0	0	0	0	0	0	0	0	0	0	0	0	0	0	0	0	0
LOC107488769	A01	49409822	49411005	0	0	0	0	0	0	0	0	0	0	0	0	0	0	0	0	0	0	0	0	0	0	0	0	0	0	0	0	0	0	0	0	0	0	0	0	0	0	0	0	0	0	0	0	0	0
LOC107488475	A01	49503990	49504748	0	2	0	5	0	0	0	0	0	0	0	1	0	0	0	0	0	0	0	0	0	5	0	1	0	1	0	0	0	1	0	0	0	0	0	0	0	0	0	0	0	0	0	0	0	0
LOC107488776	A01	49636579	49638190	0	0	0	0	0	0	1	0	0	0	0	0	0	0	0	0	0	0	0	0	0	0	0	0	0	0	0	0	0	0	0	0	0	0	0	2	0	0	0	0	0	1	0	0	0	0
LOC107488784	A01	49664325	49678597	0	0	0	0	0	0	0	0	0	0	0	0	0	0	0	0	0	0	0	0	0	0	0	0	0	0	0	0	0	0	0	0	0	0	0	0	0	0	0	0	0	0	0	0	0	0
LOC107489023	A01	49682361	49682889	0	0	0	0	0	0	0	0	0	0	0	0	0	0	0	0	0	0	0	0	0	0	0	0	0	0	0	0	0	0	0	0	0	0	0	0	0	0	0	0	0	0	0	0	0	0
LOC107489031	A01	49710107	49710727	0	0	0	0	0	0	0	0	0	0	0	0	0	0	0	0	0	0	0	0	0	0	0	0	0	0	0	0	0	0	0	0	0	0	0	0	0	0	0	0	0	0	0	0	0	0
LOC107488791	A01	49818171	49820876	0	0	0	2	0	0	0	0	0	0	0	0	0	1	0	0	0	0	0	2	0	2	0	1	0	1	1	0	0	2	0	0	0	4	2	2	0	0	0	0	0	0	0	0	1	0
LOC107488800	A01	49875801	49877132	0	0	0	1	0	0	6	0	0	0	0	0	3	1	0	2	0	0	0	0	0	0	1	0	0	0	0	0	0	0	0	1	0	2	0	4	0	0	0	0	0	0	0	0	0	1
LOC107488821	A01	49950534	49952029	0	0	1	0	0	0	0	0	1	0	0	0	3	0	0	0	1	0	0	0	0	1	0	0	0	0	0	0	0	0	0	0	0	0	0	0	0	0	0	0	0	0	0	0	0	0
LOC107488496	A01	50077065	50078096	0	0	1	1	1	1	2	0	0	2	0	0	1	7	0	2	3	1	1	0	1	2	9	2	3	0	0	1	0	0	1	0	0	3	3	0	1	0	4	1	0	0	2	2	1	3
LOC107488843	A01	50078745	50079548	2	0	0	0	0	0	0	1	0	0	0	0	0	0	0	0	0	0	0	0	0	0	0	0	0	0	0	0	0	0	0	0	0	0	0	0	0	0	0	0	0	0	0	0	0	0
LOC107488513	A01	50081425	50083433	0	0	0	0	0	0	0	0	0	0	0	0	0	0	0	0	0	0	0	0	0	0	0	0	0	0	0	0	0	0	0	0	0	0	0	0	0	0	0	0	0	0	0	0	0	0
LOC107488848	A01	50102912	50122466	0	0	0	0	0	0	0	0	0	0	0	0	0	0	0	0	0	0	0	0	0	0	0	0	0	0	0	0	0	0	0	0	0	0	0	0	0	0	0	0	0	0	0	0	0	0
LOC107488868	A01	50140608	50159622	40	54	33	30	31	29	75	45	39	21	24	19	30	44	33	73	25	31	35	36	20	10	50	66	17	29	11	23	19	29	47	9	31	40	34	32	16	12	33	27	18	23	21	21	13	22
LOC107489062	A01	50235815	50238826	0	0	0	0	0	0	0	0	0	0	0	0	0	0	0	0	0	0	0	0	0	0	0	0	0	0	0	0	0	0	0	0	0	0	0	0	0	0	0	0	0	0	0	0	0	0
LOC107488532	A01	50248247	50249352	63	63	47	47	80	82	76	37	68	42	56	62	46	45	74	47	56	45	85	56	54	44	78	93	45	63	52	42	63	47	71	41	37	79	52	52	74	44	45	50	58	88	45	50	46	59
LOC107488542	A01	50383992	50388712	1195	899	1247	1082	1000	1721	1184	1138	1137	790	1040	897	856	1221	1111	1135	1150	742	1115	1223	876	1130	1085	893	1393	710	1116	1392	1353	1067	1837	1188	1268	1807	1168	1222	1190	1249	1375	1311	1119	1327	934	1247	1121	1206
LOC107488562	A01	50463562	50463938	3	10	5	14	7	10	22	6	6	1	2	7	8	2	3	15	8	7	10	8	11	8	10	2	19	8	16	9	6	11	9	12	7	15	13	14	11	16	10	8	11	7	1	9	10	7
LOC107488898	A01	50539683	50540132	0	0	0	0	0	0	0	0	0	0	0	0	0	0	0	0	0	0	0	0	0	0	0	0	0	0	0	0	0	0	0	0	0	0	0	0	0	0	0	0	0	0	0	0	0	0
LOC107488907	A01	50540262	50540909	0	0	0	0	0	0	0	0	0	0	0	0	0	0	0	0	0	0	0	0	0	0	0	0	0	0	0	0	0	0	0	0	0	0	0	0	0	0	0	0	0	0	0	0	0	0
LOC107488922	A01	50667132	50667539	0	0	0	0	0	0	0	0	0	0	0	0	0	0	0	0	0	0	0	0	0	0	0	0	0	0	0	0	0	0	0	0	0	0	0	0	0	0	0	0	0	0	0	0	0	0
LOC107488936	A01	50670417	50671481	0	0	0	0	0	0	0	0	0	0	0	0	0	0	0	0	0	0	0	0	0	0	0	0	0	0	0	0	0	0	0	0	0	0	0	0	0	0	0	0	0	0	0	0	0	0
LOC107489158	A01	50706116	50706586	0	0	0	0	0	0	0	0	0	0	0	0	0	0	0	0	0	0	0	0	0	0	0	0	0	0	0	0	0	0	0	0	0	0	0	0	0	0	0	0	0	0	0	0	0	0
LOC107489106	A01	50770057	50771184	14	9	18	18	8	11	6	1	7	5	9	3	4	14	5	6	8	7	2	8	16	15	5	7	9	8	13	14	14	11	8	14	9	14	13	1	2	10	14	3	6	7	10	4	7	6
LOC107489114	A01	50773951	50775619	16	16	6	11	6	12	17	14	13	10	18	26	13	12	24	21	18	4	17	26	22	14	19	20	26	12	14	17	6	16	17	15	16	21	18	13	12	8	16	14	11	17	9	14	9	6
LOC107489184	A01	50801642	50803014	0	0	0	0	0	0	0	0	0	0	0	0	0	0	0	0	0	0	0	0	0	0	0	0	0	0	0	0	0	0	0	0	0	0	0	0	0	0	0	0	0	0	0	0	0	0
LOC107489128	A01	50863035	50865731	486	492	457	473	449	598	571	420	514	426	395	400	316	292	442	472	295	285	469	422	469	429	499	546	593	421	400	487	437	455	515	466	445	447	373	388	395	337	475	450	338	438	316	284	381	426
LOC107489193	A01	50882818	50883309	0	0	0	0	0	0	0	0	0	0	0	0	0	0	0	0	0	0	0	0	0	0	0	0	0	0	0	0	0	0	0	0	0	0	0	0	0	0	0	0	0	0	0	0	0	0
LOC107489202	A01	50943816	50944565	0	0	0	0	0	0	0	0	0	0	0	0	0	0	0	0	0	0	0	0	0	0	0	0	0	0	0	0	0	0	0	0	0	0	0	0	0	0	0	0	0	0	0	0	0	0
LOC107489211	A01	51002652	51003442	0	0	0	0	0	0	0	0	0	0	0	0	0	0	0	0	0	0	0	0	0	0	0	0	0	0	0	0	0	0	0	0	0	0	0	0	0	0	0	0	0	0	0	0	0	0
LOC107489134	A01	51097943	51099614	0	0	0	0	0	3	0	0	0	1	0	0	3	0	0	0	0	0	0	0	0	0	0	0	0	0	0	0	0	0	0	0	0	0	0	0	0	0	0	0	0	0	0	0	0	0
LOC107489142	A01	51101629	51102956	0	0	0	0	0	0	0	0	0	0	0	0	0	0	0	0	0	0	0	0	0	0	0	0	0	0	0	0	0	0	0	0	0	0	0	0	0	0	0	0	0	0	0	0	1	0
LOC107489153	A01	51122351	51124235	12	6	93	146	65	291	93	51	112	9	11	31	13	44	15	40	46	37	24	17	2	81	92	46	28	44	65	70	22	17	7	148	11	29	4	3	116	15	20	10	21	26	10	9	22	39
LOC107489259	A01	51191311	51191882	0	0	0	0	0	0	0	0	0	0	0	0	0	0	0	0	0	0	0	0	0	0	0	0	0	0	0	0	0	0	0	0	0	0	0	0	0	0	0	0	0	0	0	0	0	0
LOC107489276	A01	51321895	51325387	31	36	38	33	29	49	7	16	23	17	42	32	19	43	26	27	46	27	42	18	35	41	58	9	69	34	42	32	32	51	57	40	39	55	56	60	51	33	36	19	31	36	13	12	23	23
LOC107489288	A01	51367240	51370651	748	762	733	813	1469	1855	1827	1432	861	643	725	586	661	825	769	1711	744	1194	806	1177	1457	935	1226	1842	840	696	719	1197	712	993	1309	1562	639	1199	957	1121	740	577	744	686	590	666	967	684	1102	653
LOC107489296	A01	51496349	51500438	222	219	194	146	187	232	294	250	248	165	192	159	211	248	217	317	191	261	239	226	196	125	230	267	169	161	149	142	118	132	143	148	127	185	124	129	146	141	171	164	135	136	103	100	129	147
LOC107489309	A01	51755192	51757193	0	8	3	3	0	4	0	0	2	4	7	5	4	1	2	5	5	4	1	12	9	3	1	0	0	3	8	2	6	1	3	5	0	6	1	1	7	14	7	7	3	5	1	0	9	2
LOC107489337	A01	51834080	51850120	10	4	12	2	6	6	13	7	11	2	5	2	3	7	3	12	1	2	9	6	0	5	16	19	6	3	1	9	1	2	3	4	7	6	1	5	1	0	1	3	2	0	2	2	2	8
LOC107489324	A01	51836549	51839030	0	0	0	5	0	8	0	7	1	0	0	0	1	0	0	2	0	0	0	2	0	0	1	1	0	1	1	6	0	0	0	2	0	0	1	0	0	0	0	1	0	0	0	0	4	0
LOC107489431	A01	52064244	52064705	0	0	0	0	0	0	0	0	0	0	0	0	0	0	0	0	0	0	0	0	0	0	0	0	0	0	0	0	0	0	0	0	0	0	0	0	0	0	0	0	0	0	0	0	0	0
LOC107489451	A01	52301698	52302769	0	0	0	0	0	0	0	0	0	0	0	0	0	0	0	0	0	0	0	0	0	0	0	0	0	0	0	0	0	0	0	0	0	0	0	0	0	0	0	0	0	0	0	0	0	0
LOC107489460	A01	52302890	52303453	0	0	0	0	0	0	0	0	0	0	0	0	0	0	0	0	0	0	0	0	0	0	0	0	0	0	0	0	0	0	0	0	0	0	0	0	0	0	0	0	0	0	0	0	0	0
LOC107489485	A01	52583254	52583781	0	0	0	0	0	0	0	0	0	0	0	0	0	0	0	0	0	0	0	0	0	0	0	0	0	0	0	0	0	0	0	0	0	0	0	0	0	0	0	0	0	0	0	0	0	0
LOC107489347	A01	52651727	52655109	205	227	184	164	211	278	310	269	249	215	224	208	231	302	304	349	239	191	346	310	244	208	297	286	262	267	176	220	280	276	274	251	263	317	267	287	252	242	232	199	218	217	226	172	168	246
LOC107489499	A01	52667510	52680139	27	15	20	23	30	65	32	38	28	35	68	31	42	43	42	49	28	33	53	39	56	42	49	38	42	35	48	42	44	41	43	43	38	59	53	26	77	41	55	35	30	28	21	37	42	38
LOC107489364	A01	52740968	52744879	59	67	72	104	75	123	107	102	84	79	83	77	81	115	97	107	76	72	88	95	90	75	111	89	104	78	69	87	81	91	99	90	73	97	114	97	85	84	124	91	100	54	60	52	64	64
LOC107489506	A01	52768617	52769525	0	0	0	0	0	0	0	0	0	0	0	0	0	0	0	0	0	0	0	0	0	0	0	0	0	0	0	0	0	0	0	0	0	0	0	0	0	0	0	0	0	0	0	0	0	0
LOC107489578	A01	52879201	52880199	0	0	0	1	2	2	1	0	5	0	1	2	0	1	0	0	0	0	0	0	0	0	0	0	0	1	0	3	1	0	0	2	0	0	0	0	1	0	0	2	0	0	0	0	1	0
LOC107489373	A01	52880969	52882028	15	6	21	22	12	14	28	12	23	2	12	12	10	17	10	19	22	13	5	8	11	7	16	17	16	12	17	18	14	12	16	13	11	12	4	7	8	6	11	9	5	15	11	10	3	12
LOC107489549	A01	53197410	53199564	0	0	0	0	0	0	0	0	0	0	0	0	0	0	0	0	0	0	0	0	0	0	0	0	0	0	0	1	0	0	0	0	0	0	0	0	0	0	0	0	0	0	0	0	0	0
LOC107489597	A01	53289881	53290939	0	0	0	1	13	7	7	10	0	0	0	0	0	3	2	16	0	8	0	58	31	0	0	13	0	0	0	17	1	0	5	20	1	19	6	6	8	0	0	1	2	0	41	1	35	0
LOC107489564	A01	53422232	53423320	0	0	0	0	0	0	0	0	0	0	0	0	0	0	0	0	0	0	0	0	0	0	0	0	0	0	0	0	0	0	0	0	0	0	0	0	0	0	0	0	0	0	0	0	0	0
LOC107489380	A01	53645542	53649354	31	31	29	31	37	43	48	42	43	19	61	35	18	23	38	53	32	24	41	39	39	34	48	33	30	33	36	24	30	37	37	39	37	59	35	32	32	24	24	29	41	37	41	26	28	31
LOC107489405	A01	53676677	53678410	194	136	145	180	149	250	236	168	138	119	135	112	103	184	158	218	115	119	205	160	161	130	182	207	147	138	116	161	154	204	191	192	121	217	176	142	159	117	128	148	133	143	103	155	124	175
LOC107489412	A01	53724486	53728498	19	10	17	14	27	22	24	18	8	30	9	15	20	22	24	22	14	20	19	25	30	35	11	13	19	16	26	16	18	19	12	16	34	29	21	12	26	50	42	31	19	16	13	23	9	17
LOC107489605	A01	53859034	53862191	978	832	888	915	681	1073	926	811	853	733	904	733	982	1403	890	1052	970	963	1298	994	909	864	983	1014	1239	758	926	938	973	1314	908	752	928	1069	821	775	1037	766	1043	847	773	835	668	944	897	957
LOC107489619	A01	53894136	53899361	233	209	227	232	217	357	291	225	283	182	243	181	199	208	290	270	188	188	227	229	260	259	327	256	302	193	244	257	249	274	298	288	195	355	223	214	271	244	225	226	247	223	196	207	242	260
LOC107489641	A01	53950750	53952130	24	25	14	21	21	39	29	22	30	18	24	26	9	12	28	19	15	15	16	12	25	12	22	33	21	12	11	13	12	9	26	10	11	16	17	22	15	19	24	13	23	6	18	18	18	8
LOC107489624	A01	53965500	53967741	282	217	196	192	153	213	288	224	280	233	289	234	331	491	419	367	245	329	310	353	271	203	248	278	207	258	188	247	278	204	301	212	304	218	287	211	171	184	212	191	221	169	140	194	215	261
LOC107489662	A01	54007181	54010895	179	240	243	279	230	407	293	188	189	150	210	221	186	348	206	259	323	207	264	180	167	169	302	217	242	175	180	267	254	232	326	206	210	348	219	252	191	210	333	251	206	295	175	197	190	246
LOC107490043	A01	54080230	54081585	0	0	0	0	0	0	0	0	0	0	0	0	0	0	0	0	0	0	0	0	0	0	0	0	0	0	0	0	0	0	0	0	0	0	0	0	0	0	0	0	0	0	0	0	0	0
LOC107489674	A01	54084028	54086737	577	553	580	771	705	1228	768	527	518	360	521	425	550	634	464	691	754	526	772	546	503	682	641	521	883	445	673	678	713	847	787	629	545	909	577	612	582	554	777	627	557	582	492	588	556	500
LOC107490052	A01	54089224	54089813	0	0	0	0	0	0	0	0	0	0	0	0	0	0	0	0	0	0	0	0	0	0	0	0	0	0	0	0	0	0	0	0	0	0	0	0	0	0	0	0	0	0	0	0	0	0
LOC107490062	A01	54119400	54119996	0	0	0	0	0	0	0	0	0	0	0	0	0	0	0	0	0	0	0	0	0	0	0	0	0	0	0	0	0	0	0	0	0	0	0	0	0	0	0	0	0	0	0	0	0	0
LOC107490078	A01	54169481	54172157	0	0	0	0	0	0	0	0	0	0	0	0	0	0	0	0	0	0	0	0	0	0	0	0	0	0	0	0	0	0	0	0	0	0	0	0	0	0	0	0	0	0	0	0	0	0
LOC107490095	A01	54252480	54252836	0	0	0	0	0	0	0	0	0	0	0	0	0	0	0	0	0	0	0	0	0	0	0	0	0	0	0	0	0	0	0	0	0	0	0	0	0	0	0	0	0	0	0	0	0	0
LOC107490110	A01	54299561	54300496	0	0	0	0	0	0	0	0	0	0	0	0	0	0	0	0	0	0	0	0	0	0	0	0	0	0	0	0	0	0	0	0	0	0	0	0	0	0	0	0	0	0	0	0	0	0
LOC107490121	A01	54414245	54416536	0	0	0	0	0	0	0	0	0	0	0	0	0	0	0	0	0	0	0	0	0	0	0	0	0	0	0	0	0	0	0	0	0	0	0	0	0	0	0	0	0	0	0	0	0	0
LOC107489683	A01	54453236	54459579	24	43	24	18	34	22	31	23	19	7	16	15	23	25	16	33	25	10	29	16	10	18	38	21	25	32	14	15	14	15	17	18	16	20	8	18	32	23	27	20	20	22	16	21	17	21
LOC107490706	A01	54469901	54470392	0	0	0	0	0	14	8	7	1	0	1	0	0	0	0	12	0	8	0	6	0	0	0	12	0	0	0	4	0	0	0	12	0	0	0	0	0	0	0	0	0	0	0	1	4	0
LOC107490127	A01	54489291	54490450	0	0	0	0	0	0	0	0	0	0	0	0	0	0	0	0	0	0	0	0	0	0	0	0	0	0	0	0	0	0	0	0	0	0	0	0	0	0	0	0	0	0	0	0	0	0
LOC107490138	A01	54573393	54574394	0	0	0	0	0	0	0	0	0	0	0	0	0	0	0	0	0	0	0	0	0	0	0	0	0	0	0	0	0	0	0	0	0	0	0	0	0	0	0	0	0	0	0	0	0	0
LOC107490148	A01	54579095	54579511	0	0	0	0	0	0	0	0	0	0	0	0	0	0	0	0	0	0	0	0	0	0	0	0	0	0	0	0	0	0	0	0	0	0	0	0	0	0	0	0	0	0	0	0	0	0
LOC107490156	A01	54649432	54650469	0	0	0	0	0	0	0	0	0	0	0	0	0	0	0	0	0	0	0	0	0	0	0	0	0	0	0	0	0	0	0	0	0	0	0	0	0	0	0	0	0	0	0	0	0	0
LOC107490167	A01	54702364	54702890	0	0	0	0	0	0	0	0	0	0	0	0	0	0	0	0	0	0	0	0	0	0	0	0	0	0	0	0	0	0	0	0	0	0	0	0	0	0	0	0	0	0	0	0	0	0
LOC107490175	A01	54805794	54808369	0	0	0	0	0	0	0	0	0	0	0	2	0	0	0	0	0	0	0	0	0	0	1	0	0	0	0	0	0	0	0	0	0	0	0	0	0	0	0	0	0	0	0	0	0	0
LOC107490184	A01	54813123	54813935	0	0	0	0	0	0	0	0	0	0	0	0	0	0	0	0	0	0	0	0	0	0	0	0	0	0	0	0	1	0	0	0	0	0	0	0	0	0	0	0	0	0	0	0	0	0
LOC107490200	A01	54842342	54843973	0	0	0	0	0	0	0	0	0	0	0	0	0	0	0	0	0	0	0	0	0	0	0	0	0	0	0	0	0	0	0	0	0	0	0	0	0	0	0	0	0	0	0	0	0	0
LOC107489706	A01	55028871	55029293	9	2	5	20	2	2	25	6	5	5	2	8	0	1	4	6	0	1	1	4	0	31	1	4	1	4	1	6	26	8	3	3	7	3	3	2	4	0	5	2	1	0	0	4	0	2
LOC107490216	A01	55149704	55150114	0	0	0	0	0	0	0	0	0	0	0	0	0	0	0	0	0	0	0	0	0	0	0	0	0	0	0	0	0	0	0	0	0	0	0	0	0	0	0	0	0	0	0	0	0	0
LOC107490235	A01	55235895	55238605	0	0	0	0	4	5	0	0	0	0	0	0	1	27	0	0	0	0	0	0	15	1	0	0	0	0	0	0	0	0	36	1	0	15	5	8	14	0	1	1	0	1	29	0	1	1
LOC107490255	A01	55338886	55339576	0	0	0	0	0	0	0	0	0	0	0	0	0	0	0	0	0	0	0	0	0	0	0	0	0	0	0	0	0	0	0	0	0	0	0	0	0	0	0	0	0	0	0	0	0	0
LOC107489715	A01	55485875	55488886	1	1	1	1	0	0	1	1	0	3	2	5	2	0	0	5	0	0	3	3	0	7	3	3	2	4	4	4	1	4	2	4	2	3	1	2	0	5	0	0	6	1	0	1	2	10
LOC107490283	A01	55489412	55491745	46	18	54	26	32	22	30	23	24	29	36	23	22	148	49	21	43	58	40	49	72	23	30	19	31	173	25	34	40	67	54	35	28	27	30	20	50	29	34	20	42	50	11	24	79	21
LOC107489725	A01	55511200	55515874	222	221	226	154	170	317	268	233	224	182	208	181	226	300	265	273	233	164	258	222	223	230	269	266	223	198	182	219	222	219	286	207	206	279	248	262	168	230	249	242	229	230	162	192	190	207
LOC107490305	A01	55773320	55773763	0	0	0	0	0	0	0	0	0	0	0	0	0	0	0	0	0	0	0	0	0	0	0	0	0	0	0	0	0	0	0	0	0	0	0	0	0	0	0	0	0	0	0	0	0	0
LOC107490313	A01	55774967	55778192	0	0	0	0	0	0	0	0	0	0	0	0	0	0	0	0	0	0	0	0	0	0	0	0	0	0	0	0	0	0	0	0	0	0	0	0	0	0	0	0	0	0	0	0	0	0
LOC107489738	A01	55885057	55887336	82	46	60	94	62	76	84	66	57	54	64	47	45	60	67	90	76	49	65	77	72	81	91	64	79	70	57	71	77	83	78	55	52	86	79	79	89	64	67	51	54	53	41	56	73	77
LOC107489751	A01	55915042	55918603	68	74	75	71	55	91	83	75	81	34	71	74	50	75	62	68	74	55	81	70	51	69	67	69	76	68	60	63	56	42	84	57	46	82	55	57	83	41	74	69	70	71	65	48	83	60
LOC107489783	A01	55973022	55975811	54	61	59	24	32	60	70	35	73	40	53	49	57	59	58	79	43	52	48	75	10	55	42	51	43	33	23	56	38	32	43	23	33	82	31	46	45	29	53	38	32	38	29	26	40	35
LOC107489765	A01	55976994	55979183	212	219	219	174	204	249	193	171	140	220	204	190	143	187	233	225	186	171	237	196	319	240	224	214	266	209	229	172	192	255	191	203	212	207	237	186	252	184	210	205	202	178	163	162	168	210
LOC107489793	A01	56018368	56023354	5	3	5	18	22	48	23	12	12	5	18	3	8	14	7	24	16	10	7	8	6	13	11	11	9	12	12	21	11	14	14	25	5	21	10	10	14	19	3	6	9	6	5	8	5	19
LOC107490340	A01	56036226	56038655	0	0	0	0	0	0	0	0	0	0	0	0	0	0	0	0	0	0	0	0	0	0	0	0	0	0	0	0	0	0	0	0	0	0	0	0	0	0	0	0	0	0	0	0	0	0
LOC107489834	A01	56115902	56117224	70	59	76	98	84	194	73	105	71	44	53	62	90	85	70	69	173	93	106	51	42	90	106	70	123	48	70	143	99	137	156	123	88	129	64	119	113	77	120	99	147	111	71	90	104	87
LOC107490749	A01	56156113	56156753	4	5	5	16	21	17	8	12	13	1	7	2	9	10	3	10	9	14	13	2	4	2	24	9	11	9	4	16	1	3	13	5	9	5	1	2	16	4	9	15	7	15	8	1	7	8
LOC107490357	A01	56181034	56182128	0	0	0	0	0	0	0	0	0	0	0	0	0	0	0	0	0	0	0	0	0	0	0	0	0	0	0	0	0	0	0	0	0	0	0	0	0	0	0	0	0	0	0	0	0	0
LOC107490377	A01	56334896	56335795	0	0	0	0	0	0	0	0	0	0	0	0	0	0	0	0	0	0	0	0	0	0	0	0	0	0	0	0	0	0	0	0	0	0	0	0	0	0	0	0	0	0	0	0	0	0
LOC107490387	A01	56335997	56337724	0	0	0	0	0	0	0	0	0	0	0	0	0	0	0	0	0	0	0	0	0	0	0	0	0	0	0	0	0	0	0	1	0	0	0	0	0	0	0	0	0	0	0	0	0	0
LOC107490399	A01	56354815	56355348	0	0	0	0	0	0	0	0	0	0	0	0	0	0	0	0	0	0	0	0	0	0	0	0	0	0	0	0	0	0	0	0	0	0	0	0	0	0	0	0	0	0	0	0	0	0
LOC107490405	A01	56411514	56412767	0	0	0	0	0	0	0	0	0	0	0	0	0	0	0	0	0	0	0	0	0	0	0	0	0	0	0	0	0	0	0	0	0	0	0	0	0	0	0	0	0	0	0	0	0	0
LOC107490430	A01	56415233	56415628	0	0	0	0	0	0	0	0	0	0	0	0	0	0	0	0	0	0	0	0	0	0	0	0	0	0	0	0	0	0	0	0	0	0	0	0	0	0	0	0	0	0	0	0	0	0
LOC107490440	A01	56499165	56500418	0	0	0	0	0	0	0	0	0	0	0	0	0	0	0	0	0	0	0	0	0	0	0	0	0	0	0	0	0	0	0	0	0	0	0	0	0	0	0	0	0	0	0	0	0	0
LOC107489858	A01	56520134	56520594	0	1	4	1	0	1	2	1	5	1	2	1	0	2	1	4	2	10	8	0	1	2	2	2	3	1	1	0	1	2	0	2	0	0	0	1	8	0	0	0	2	1	0	0	0	2
LOC107489850	A01	56520744	56521433	6	4	6	5	3	12	4	9	2	5	3	0	4	10	2	5	7	5	7	1	3	4	3	13	6	7	10	0	1	5	5	11	1	5	3	6	2	3	6	1	4	11	2	8	3	4
LOC107490455	A01	56691999	56692699	0	0	0	0	0	0	0	0	0	0	0	0	0	0	0	0	0	0	0	0	0	0	0	0	0	0	0	0	0	0	0	0	0	0	0	0	0	0	0	0	0	0	0	0	0	0
LOC107490463	A01	56692712	56694430	0	0	0	0	0	0	0	0	0	0	0	0	0	0	0	0	0	0	0	0	0	0	0	0	0	0	0	0	0	0	0	0	0	0	0	0	0	0	0	0	0	0	0	0	0	0
LOC107489867	A01	56758786	56762280	209	250	230	258	277	305	305	216	292	190	205	184	197	282	209	250	277	271	261	191	224	250	364	265	293	176	222	299	257	288	308	240	254	316	197	207	280	182	229	185	202	273	190	203	212	244
LOC107490472	A01	56840227	56840580	0	0	0	0	0	0	0	0	0	0	0	0	0	0	0	0	0	0	0	0	0	0	0	0	0	0	0	0	0	0	0	0	0	0	0	0	0	0	0	0	0	0	0	0	0	0
LOC107490497	A01	57036864	57039077	0	0	0	0	0	0	0	0	0	0	0	0	0	0	0	0	0	0	0	0	0	0	0	0	0	0	0	0	0	0	0	0	0	0	0	0	0	0	0	0	0	0	0	0	0	0
LOC107489886	A01	57066686	57067198	0	0	0	4	0	0	0	0	0	0	1	0	0	0	0	0	0	0	0	0	0	2	0	0	0	0	0	0	0	0	0	0	1	0	0	0	0	0	0	0	0	0	0	0	0	0
LOC107490504	A01	57068067	57069740	0	0	1	0	0	0	0	0	0	0	0	0	0	0	0	0	1	0	0	0	0	0	0	0	0	0	0	0	0	0	0	0	0	0	0	0	0	0	0	0	0	0	0	0	0	0
LOC107490767	A01	57079187	57079660	4	0	1	1	1	9	1	1	0	1	3	2	0	0	0	1	0	5	8	12	0	0	1	2	4	4	2	3	6	3	1	3	5	2	5	2	2	3	1	7	0	0	7	5	1	3
LOC107490512	A01	57092420	57093832	0	0	0	0	0	0	0	0	0	0	0	0	0	0	0	0	0	0	0	0	0	0	0	0	0	0	0	0	0	0	0	0	0	0	0	0	0	0	0	0	0	0	0	0	0	0
LOC107490522	A01	57324480	57326327	0	0	0	0	0	0	0	0	0	0	0	0	0	0	0	0	0	0	0	0	0	0	0	0	0	0	0	0	0	0	0	0	0	0	0	0	0	0	0	0	0	0	0	0	0	0
LOC107489897	A01	57338116	57342819	224	176	217	159	181	237	293	273	204	166	213	156	244	289	265	342	176	321	238	372	292	190	340	347	225	225	206	250	171	222	250	268	300	315	256	225	259	224	208	283	309	205	146	198	257	222
LOC107490777	A01	57367091	57369403	6	4	3	13	7	15	8	7	7	3	2	5	3	5	12	4	3	6	6	8	2	7	7	4	6	6	8	5	5	8	14	10	10	4	9	4	5	9	6	8	3	10	11	5	7	11
LOC107489924	A01	57547850	57550163	77	104	102	130	98	229	115	99	98	84	100	116	65	88	120	122	86	60	99	131	121	139	153	114	140	91	124	91	114	113	148	128	97	152	112	90	125	102	111	104	73	107	66	77	78	114
LOC107490551	A01	57616791	57617663	0	0	0	0	0	0	0	0	0	0	0	0	0	0	0	0	0	0	0	0	0	0	0	0	0	0	0	0	0	0	0	0	0	0	0	0	0	0	0	0	0	0	0	0	0	0
LOC107490560	A01	57627544	57637747	0	0	0	3	3	0	3	2	0	0	0	0	0	0	0	2	0	0	0	0	0	1	0	0	0	2	0	1	1	1	0	0	0	1	0	2	3	0	0	0	0	1	0	2	0	0
LOC107490792	A01	57733829	57734569	0	0	0	0	0	0	0	0	0	0	0	0	0	0	0	0	0	0	0	0	0	0	0	0	0	0	0	0	0	0	0	0	0	0	0	0	0	0	0	0	0	0	0	0	0	0
LOC107490576	A01	57795868	57797435	0	0	0	0	0	0	0	0	0	0	0	0	0	0	0	0	0	0	0	0	0	0	0	0	0	0	0	0	0	0	0	0	0	0	0	0	0	0	0	0	0	0	0	0	0	0
LOC107489936	A01	57950557	57956104	435	447	344	315	272	375	423	387	354	237	500	381	300	356	541	498	286	323	540	465	501	322	501	449	437	378	311	325	338	431	405	341	341	474	374	466	392	319	390	323	397	360	373	368	308	345
LOC107489962	A01	58034128	58034712	13	4	23	19	10	34	27	8	18	10	12	19	8	15	17	13	16	11	13	17	7	29	22	11	12	12	20	10	12	14	17	8	17	23	17	8	13	18	10	10	16	17	17	19	14	15
LOC107490593	A01	58056126	58063945	0	0	0	0	0	0	0	0	0	0	0	0	0	0	0	0	0	0	0	0	0	0	0	0	0	0	0	0	0	0	0	0	0	0	0	0	0	0	0	0	0	0	0	0	0	0
LOC107489984	A01	58122307	58125520	329	221	258	234	235	224	152	152	140	329	257	247	330	252	350	204	169	224	229	500	352	436	204	299	378	265	502	237	291	300	266	331	335	316	276	241	319	395	284	319	386	248	410	369	448	281
LOC107490010	A01	58274241	58277644	2	7	2	0	0	3	0	2	0	4	2	2	1	3	3	1	0	0	1	3	3	2	3	2	0	3	6	0	0	3	1	2	0	9	2	1	1	0	0	0	0	0	2	0	1	1
LOC107490000	A01	58282836	58286859	30	34	45	10	48	38	34	33	28	69	40	38	42	53	28	68	64	43	46	36	28	55	37	60	34	21	27	42	56	19	77	39	42	61	40	24	35	69	40	69	85	37	27	37	40	76
LOC107490808	A01	58305866	58312213	0	0	0	0	0	0	0	0	0	0	0	0	0	0	0	0	0	0	0	0	0	0	0	0	0	0	0	0	0	0	0	0	0	0	0	0	0	0	0	0	0	0	0	0	0	0
LOC107490621	A01	58410828	58411271	0	0	0	0	0	0	0	0	0	0	0	0	0	0	0	0	0	0	0	0	0	0	0	0	0	0	0	0	0	0	0	0	0	0	0	0	0	0	0	0	0	0	0	0	0	0
LOC107490022	A01	58691252	58696639	93	63	103	74	72	102	88	102	124	64	102	91	87	87	98	95	110	89	110	90	113	105	84	115	134	89	112	85	108	99	116	106	107	145	96	115	99	89	74	97	93	128	87	80	73	112
LOC107490669	A01	58857702	58886748	0	0	7	15	8	4	7	3	4	5	3	0	0	0	3	2	0	0	4	2	1	0	1	1	0	3	1	2	0	3	3	3	0	6	0	2	2	0	3	0	1	2	0	1	4	4
LOC107490680	A01	59025195	59026283	2	2	0	1	4	2	0	4	0	3	2	0	0	0	4	1	0	1	1	0	0	2	6	3	1	0	5	3	1	0	2	1	0	0	0	3	1	1	9	0	0	2	0	2	4	0
LOC107490881	A01	59901768	59902316	0	0	0	0	0	0	0	0	0	0	0	0	0	0	0	0	0	0	0	0	0	0	0	0	0	0	0	0	0	0	0	0	0	0	0	0	0	0	0	0	0	0	0	0	0	0
LOC107490889	A01	60306280	60307506	0	0	0	0	0	0	0	0	0	0	0	0	0	0	0	0	0	0	0	0	0	0	0	0	0	0	0	0	0	0	0	0	0	0	0	0	0	0	0	0	0	0	0	0	0	0
LOC107490898	A01	60535881	60536885	0	0	0	0	0	0	0	0	0	0	0	0	0	0	0	0	0	0	0	0	0	0	0	0	0	0	0	0	0	0	0	0	0	0	0	0	0	0	0	0	0	0	0	0	0	0
LOC107490844	A01	60620664	60625318	15	17	31	23	23	26	25	14	35	14	25	14	33	36	39	28	22	18	39	33	29	24	30	24	22	27	22	25	20	27	46	31	22	30	36	14	37	23	16	23	37	29	12	16	21	23
LOC107490909	A01	60630099	60631818	0	0	0	0	0	0	0	0	0	0	0	0	0	0	0	0	0	0	0	0	0	0	0	0	0	0	0	0	1	0	0	0	0	0	0	0	0	0	0	0	0	0	0	0	0	0
LOC107490951	A01	61153067	61154583	0	0	0	0	0	0	0	0	0	0	0	0	0	0	0	0	0	0	0	0	0	0	0	0	0	0	0	0	0	0	0	0	0	0	0	0	0	0	0	0	0	0	0	0	0	0
LOC107490960	A01	61199033	61200038	0	0	0	0	0	0	0	0	0	0	0	0	0	0	0	0	0	0	0	0	0	0	0	0	0	0	0	0	0	0	0	0	0	0	0	0	0	0	0	0	0	0	0	0	0	0
LOC107490988	A01	61563500	61563886	3	10	12	22	10	21	21	10	13	0	13	9	8	9	8	17	36	21	15	8	3	11	16	9	9	12	13	15	21	15	16	13	12	20	6	9	17	19	12	25	11	19	7	14	12	13
LOC107490977	A01	61564417	61567178	31	27	42	65	73	95	65	36	46	9	24	18	33	59	21	50	110	19	42	41	13	35	37	36	79	29	46	47	36	62	76	39	22	76	30	40	53	36	54	37	39	59	24	22	37	53
LOC107491113	A01	61600191	61601792	0	0	0	0	0	0	0	0	0	0	0	0	0	0	0	0	0	0	0	0	0	0	0	0	0	0	0	1	0	0	0	0	0	0	0	0	0	0	0	0	0	0	0	0	0	0
LOC107491012	A01	61820041	61821354	31	56	27	43	40	53	57	48	45	22	29	39	41	45	44	44	34	34	43	44	49	39	65	59	57	34	41	40	39	44	44	44	45	48	46	41	38	55	40	57	43	31	37	40	50	43
LOC107491032	A01	61827824	61829009	39	60	54	23	24	32	50	33	59	24	38	27	28	54	60	50	52	18	49	44	36	24	50	42	38	67	32	21	38	28	38	27	32	34	34	37	26	46	31	48	43	22	32	40	21	26
LOC107491222	A01	61989862	61990254	0	0	0	0	0	0	0	0	0	0	0	0	0	0	0	0	0	0	0	0	0	0	0	0	0	0	0	0	0	0	0	0	0	0	0	0	0	0	0	0	0	0	0	0	0	0
LOC107491233	A01	61990309	61990945	0	0	0	0	0	0	0	0	0	0	0	0	0	0	0	0	0	0	0	0	0	0	0	0	0	0	0	0	0	0	0	0	0	0	0	0	0	0	0	0	0	0	0	0	0	0
LOC107491118	A01	62110244	62115506	28	27	26	16	26	38	31	21	27	18	26	29	29	25	26	39	20	16	46	38	23	37	38	20	38	26	33	39	20	24	32	24	33	43	25	37	17	19	22	19	24	31	19	31	19	43
LOC107491135	A01	62125004	62128186	275	270	309	304	260	503	449	359	349	189	240	267	169	258	259	395	285	168	308	291	274	216	429	362	321	259	202	275	218	280	340	295	227	340	218	285	341	279	343	317	242	313	200	254	221	325
LOC107491242	A01	62135357	62137143	0	0	0	0	0	0	0	0	0	0	0	0	0	0	0	0	0	0	0	0	0	0	0	0	0	0	0	0	0	0	0	0	0	0	0	0	0	0	0	0	0	0	0	0	0	0
LOC107491252	A01	62137192	62137758	0	0	0	0	0	0	0	0	0	0	0	0	0	0	0	0	0	0	0	0	0	0	0	0	0	0	0	0	0	0	0	0	0	0	0	0	0	0	0	0	0	0	0	0	0	0
LOC107491259	A01	62139342	62139809	0	0	0	0	0	0	0	0	0	0	0	0	0	0	0	0	0	0	0	0	0	0	0	0	0	0	0	0	0	0	0	0	0	0	0	0	0	0	0	0	0	0	0	0	0	0
LOC107491267	A01	62139863	62150065	0	0	0	0	0	0	0	0	0	0	0	0	0	0	0	0	0	0	0	0	0	0	0	0	0	0	0	0	0	0	0	0	0	0	0	0	0	0	0	0	0	0	0	0	0	0
LOC107491275	A01	62185656	62188512	19	18	22	26	12	25	20	23	16	8	19	14	11	10	17	26	20	9	19	24	27	17	26	23	22	16	22	14	13	22	19	14	9	25	11	12	25	26	18	14	25	14	18	10	15	13
LOC107491143	A01	62221770	62224182	16	14	12	6	3	27	16	11	16	6	10	15	7	19	9	24	11	10	21	8	9	2	14	18	13	9	7	10	11	20	6	12	15	13	13	9	23	17	16	8	19	18	5	18	7	11
LOC107491186	A01	62394038	62396800	39	54	47	31	52	54	85	58	35	36	47	49	17	28	33	47	26	10	50	45	31	42	46	33	55	37	32	49	61	46	96	38	34	63	43	36	56	66	40	48	65	34	42	44	34	51
LOC107491196	A01	62400890	62401416	1	0	0	0	0	0	0	1	0	0	3	1	0	0	0	0	0	0	0	1	0	0	0	2	0	0	0	0	0	0	0	3	0	0	0	0	1	0	0	0	1	0	0	1	1	1
LOC107491303	A01	62450367	62450843	0	0	0	0	0	0	0	0	0	0	0	0	0	0	0	0	0	0	0	0	0	0	0	0	0	0	0	0	0	0	0	0	0	0	0	0	0	0	0	0	0	0	0	0	0	0
LOC107491349	A01	62461099	62461533	0	0	0	0	0	0	0	0	0	0	0	0	0	0	0	0	0	0	0	0	0	0	0	0	0	0	0	0	0	0	0	0	0	0	0	0	0	0	0	0	0	0	0	0	0	0
LOC107491358	A01	62558147	62562736	17	20	34	6	8	2	10	7	17	11	15	6	13	0	14	7	10	8	13	13	3	6	12	11	14	22	13	7	14	20	3	2	23	11	20	1	4	15	16	7	18	14	3	12	6	16
LOC107491376	A01	62834800	62835522	0	0	0	0	0	0	0	0	0	0	0	0	0	0	0	0	0	0	0	0	0	0	0	0	0	0	0	0	0	0	0	0	0	0	0	0	0	0	0	0	0	0	0	0	0	0
LOC107491329	A01	62864955	62866972	8	8	6	7	22	10	10	10	5	5	12	9	8	5	3	5	13	6	7	14	4	7	19	12	13	12	11	12	11	11	12	8	15	6	12	18	9	12	13	16	20	12	15	1	13	5
LOC107491338	A01	62880824	62884102	21	36	43	33	55	80	56	17	33	10	16	22	22	21	11	46	16	8	16	19	9	17	32	15	17	15	21	63	38	24	52	18	50	57	24	45	47	29	31	39	28	54	43	20	14	39
LOC107491474	A01	62902280	62903891	0	0	0	0	0	0	0	0	0	0	0	0	0	0	0	0	0	0	0	0	0	0	0	0	0	0	0	0	0	0	0	0	0	0	0	0	0	0	0	0	0	0	0	0	0	0
LOC107491405	A01	62999311	63002529	1203	1324	1694	1415	1390	1852	1970	1536	1905	1224	1500	1493	859	1174	1789	2187	1033	1127	1958	1287	1535	1080	2256	1982	1432	1382	1079	1709	1483	1377	1669	1588	1760	1511	1096	1242	1391	1129	1516	1538	1445	1418	953	1212	1135	1572
LOC107491552	A01	63004916	63008069	2	12	16	14	9	24	4	1	7	2	3	4	5	13	5	10	3	4	11	5	0	7	12	4	5	3	9	20	5	7	9	8	7	9	9	10	10	12	7	6	4	16	4	4	6	12
LOC107491415	A01	63080550	63082852	239	241	251	264	298	314	295	260	263	196	225	195	200	309	260	271	258	256	243	264	325	278	303	287	354	279	254	274	225	248	261	278	267	315	228	196	277	211	247	225	213	219	207	184	208	261
LOC107491495	A01	63148859	63149329	0	0	0	0	0	0	0	0	0	0	0	0	0	0	0	0	0	0	0	0	0	0	0	0	0	0	0	0	0	0	0	0	0	0	0	0	0	0	0	0	0	0	0	0	0	0
LOC107491512	A01	63249484	63251070	0	0	0	0	0	0	0	0	0	0	0	0	0	0	0	0	0	0	0	0	0	0	0	0	0	0	0	0	0	0	0	0	0	0	0	0	0	0	0	0	0	0	0	0	0	0
LOC107491517	A01	63364231	63364692	0	0	0	0	0	0	0	0	0	0	0	0	0	0	0	0	0	0	0	0	0	0	0	0	0	0	0	0	0	0	0	0	0	0	0	0	0	0	0	0	0	0	0	0	0	0
LOC107491528	A01	63564194	63565243	0	0	0	0	0	0	0	0	0	0	0	0	0	0	0	0	0	0	0	0	0	0	0	0	0	0	0	0	0	0	0	0	0	0	0	0	0	0	0	0	0	0	0	0	0	0
LOC107491559	A01	63716174	63716770	0	1	7	0	1	0	1	2	1	0	5	2	0	0	0	0	3	1	0	1	2	0	3	0	1	3	1	0	0	0	0	1	0	2	1	0	0	0	4	0	0	1	3	0	0	0
LOC107491537	A01	63734827	63736479	0	0	0	0	0	0	0	0	0	0	0	0	0	0	0	0	0	0	0	0	0	0	0	0	0	0	0	0	0	0	0	0	0	0	0	0	0	0	0	0	0	0	0	0	0	0
LOC107491545	A01	63784098	63786994	0	0	0	0	0	0	0	0	0	0	0	0	0	0	0	0	0	0	0	0	0	0	0	0	0	0	0	0	0	0	0	0	0	0	0	0	0	0	0	0	0	0	0	0	0	0
LOC107491439	A01	63969632	63970270	2659	3048	1626	2396	2478	2170	1756	1848	1044	2391	1719	1710	2345	2335	2191	1833	1994	1588	1735	2493	3260	4433	1484	2024	3926	2062	4577	2027	2628	3209	3165	2515	2113	4784	3872	2648	4240	3152	2694	2240	2525	2188	3291	2929	2617	2266
LOC107491447	A01	63970912	63984393	45	38	68	77	66	95	56	43	64	19	41	19	32	70	57	59	61	56	87	28	28	44	125	73	57	66	33	109	34	46	72	64	65	91	58	58	45	25	121	61	36	91	55	52	55	55
LOC107491466	A01	64144899	64151001	52	50	57	85	85	88	74	49	56	37	57	54	50	80	61	77	53	58	61	76	73	62	98	64	68	56	56	82	65	54	79	60	68	110	67	81	84	103	66	73	73	66	68	56	62	81
LOC107491568	A01	64457503	64464176	17	37	34	45	34	46	52	24	37	18	33	22	17	37	34	52	39	24	36	36	28	43	39	33	51	36	36	44	31	38	26	45	22	45	40	40	43	13	23	38	18	30	43	10	20	28
LOC107491574	A01	64586084	64587701	27	48	14	25	25	35	53	35	20	13	40	25	18	17	14	20	18	20	20	20	16	32	24	16	26	20	13	31	26	27	36	23	25	50	32	45	19	18	25	21	12	13	24	22	20	20
LOC107491584	A01	64610592	64611904	0	0	0	0	0	0	0	0	0	0	0	0	0	0	0	0	0	0	0	0	0	0	0	0	0	0	0	0	0	0	0	0	0	0	0	0	0	0	0	0	0	0	0	0	0	0
LOC107491594	A01	64611911	64613200	0	0	0	0	0	0	0	0	0	0	0	0	0	0	0	0	0	0	0	0	0	0	1	0	0	0	0	0	0	0	0	0	0	0	0	0	0	0	0	0	0	0	0	0	0	0
LOC107491601	A01	64626127	64626450	0	0	0	0	0	0	0	0	0	0	0	0	0	0	0	0	0	0	0	0	0	0	0	0	0	0	0	0	0	0	0	0	0	0	0	0	0	0	0	0	0	0	0	0	0	0
LOC107491610	A01	64627751	64628287	0	0	0	0	0	0	0	0	0	0	0	0	0	0	0	0	0	0	0	0	0	0	0	0	0	0	0	0	0	0	0	0	0	0	0	0	0	0	0	0	0	0	0	0	0	0
LOC107491620	A01	64652581	64653549	0	0	0	0	0	0	0	0	0	0	0	0	0	0	0	0	0	0	0	0	0	0	0	0	0	0	0	0	0	0	0	0	0	0	0	0	0	0	0	0	0	0	0	0	0	0
LOC107491637	A01	64656140	64656523	0	0	0	0	0	0	0	0	0	0	0	0	0	0	0	0	0	0	0	0	0	0	0	0	0	0	0	0	0	0	0	0	0	0	0	0	0	0	0	0	0	0	0	0	0	0
LOC107491647	A01	64809944	64810303	0	0	0	0	0	0	0	0	0	0	0	0	0	0	0	0	0	0	0	0	0	0	0	0	0	0	0	0	0	0	0	0	0	0	0	0	0	0	0	0	0	0	0	0	0	0
LOC107491674	A01	64830404	64831018	0	0	0	0	0	0	0	0	0	0	0	0	0	0	0	0	0	0	0	0	0	0	0	0	0	0	0	0	0	0	0	0	0	0	0	0	0	0	0	0	0	0	0	0	0	0
LOC107492104	A01	65157069	65158980	1	0	0	0	0	2	3	2	0	1	0	2	0	1	0	1	5	2	1	0	0	0	0	1	3	2	1	4	2	0	4	0	1	1	2	0	0	3	3	0	1	0	0	0	0	0
LOC107491829	A01	65287515	65288024	0	0	0	0	0	0	0	0	0	0	0	0	0	0	0	0	0	0	0	0	0	0	0	0	0	0	0	0	0	0	0	0	0	0	0	0	0	0	0	0	0	0	0	0	0	0
LOC107491851	A01	65365006	65366841	0	0	0	0	0	0	0	0	0	0	0	0	0	0	0	0	0	0	0	0	0	0	0	0	0	0	0	0	0	0	0	0	0	0	0	0	0	0	0	0	0	0	0	0	0	0
LOC107491863	A01	65372334	65373653	0	0	0	0	0	0	0	0	0	0	0	0	0	0	0	0	0	0	0	0	0	0	0	0	0	0	0	0	0	0	0	0	0	0	0	0	0	0	0	0	0	0	0	0	0	0
LOC107491897	A01	65622655	65623833	0	0	0	0	0	0	0	0	0	0	0	0	1	0	0	0	0	0	0	0	0	0	0	0	0	0	0	0	0	0	0	0	0	0	0	0	0	0	0	0	0	0	0	0	0	0
LOC107491906	A01	65684621	65685001	0	0	0	0	0	0	0	0	0	0	0	0	0	0	0	0	0	0	0	0	0	0	0	0	0	0	0	0	0	0	0	0	0	0	0	0	0	0	0	0	0	0	0	0	0	0
LOC107491922	A01	65889361	65893020	0	0	0	0	0	0	0	0	0	0	0	0	0	0	0	0	0	0	0	0	0	0	0	0	0	0	0	0	0	0	0	0	0	0	0	0	0	0	0	0	0	0	0	0	0	0
LOC107491695	A01	65986046	65989705	488	400	414	458	396	484	419	363	395	392	353	349	340	386	463	476	381	351	455	480	530	513	476	485	553	412	401	392	427	552	417	423	414	508	418	408	590	430	449	484	411	415	372	392	385	461
LOC107491930	A01	65998210	65999529	0	3	1	2	1	0	2	5	2	0	5	3	1	1	1	0	1	0	3	3	1	2	8	3	0	1	1	5	3	1	1	1	5	2	4	1	3	2	0	3	2	4	0	4	1	0
LOC107491939	A01	66211512	66212456	0	0	0	0	0	0	0	0	0	0	0	0	0	0	0	0	0	0	0	0	0	0	0	0	0	0	0	0	0	0	0	0	0	0	0	0	0	0	0	0	0	0	0	0	0	0
LOC107491724	A01	66493821	66497570	153	127	166	265	259	337	357	140	241	79	91	130	140	188	97	235	254	138	180	117	92	148	229	172	176	137	147	200	146	135	166	231	152	271	154	148	269	140	171	157	99	185	122	82	141	176
LOC107491954	A01	66775907	66776245	0	0	0	0	0	0	0	0	0	0	0	0	0	0	0	0	0	0	0	0	0	0	0	0	0	0	0	0	0	0	0	0	0	0	0	0	0	0	0	0	0	0	0	0	0	0
LOC107491963	A01	66979049	66981622	0	0	0	0	0	0	0	0	0	0	0	0	0	0	0	0	0	0	0	0	1	0	0	0	0	0	0	1	0	0	0	0	0	0	0	0	0	0	0	0	0	1	0	0	0	0
LOC107491733	A01	67026448	67027251	42	13	18	23	18	29	53	22	19	45	34	14	17	28	40	40	21	14	37	32	24	40	24	18	25	22	23	23	113	33	132	20	73	32	35	41	34	25	20	19	26	14	20	34	23	17
LOC107491981	A01	67124881	67126635	0	0	0	0	0	0	0	0	0	0	0	0	0	0	0	0	0	0	0	0	0	0	1	0	0	0	0	0	0	0	0	0	0	0	0	0	0	0	0	0	0	0	0	0	2	0
LOC107491999	A01	67193440	67194354	0	0	0	0	0	0	0	0	0	0	0	0	0	0	0	0	0	0	0	0	0	0	0	0	0	0	0	0	0	0	0	0	0	0	0	0	0	0	0	0	0	0	0	0	0	0
LOC107492007	A01	67259516	67260389	0	0	0	0	0	0	0	0	0	0	0	0	0	0	0	0	0	0	0	0	0	0	0	0	0	0	0	0	0	0	0	0	0	0	0	0	0	0	0	0	0	0	0	0	0	0
LOC107492021	A01	67497132	67498277	0	0	0	0	0	0	0	0	0	0	0	0	0	0	0	0	0	0	0	0	0	0	0	0	0	0	0	0	0	0	0	0	0	0	0	0	0	0	0	0	0	0	0	0	0	0
LOC107492039	A01	67572666	67573208	0	0	0	0	0	0	0	0	0	0	0	0	0	0	0	0	0	0	0	0	0	0	0	0	0	0	0	0	0	0	0	0	0	0	0	0	0	0	0	0	0	0	0	0	0	0
LOC107492058	A01	67656900	67657289	0	0	0	0	0	0	0	0	0	0	0	0	0	0	0	0	0	0	0	0	0	0	0	0	0	0	0	0	0	0	0	0	0	0	0	0	0	0	0	0	0	0	0	0	0	0
LOC107491749	A01	67732071	67734508	16	13	14	10	20	23	22	22	32	25	20	29	14	21	22	29	6	9	30	24	21	19	26	25	10	13	18	18	32	22	27	39	20	32	23	25	22	11	20	7	21	26	5	14	12	21
LOC107492068	A01	67737525	67738529	0	0	0	0	0	0	0	0	0	0	0	0	0	0	0	0	0	0	0	0	0	0	0	0	0	0	0	0	0	0	0	0	0	0	0	0	0	0	0	0	0	0	0	0	0	0
LOC107491775	A01	67747982	67749202	38	65	87	14	15	26	85	50	72	46	25	48	18	1	64	78	16	71	51	32	48	11	122	100	21	43	13	27	18	23	30	13	31	32	25	31	13	12	20	17	20	23	13	16	9	12
LOC107491758	A01	67752961	67756428	69	68	81	91	43	89	119	99	90	48	84	66	80	133	102	124	61	85	102	100	102	80	109	82	63	85	71	82	58	75	90	65	73	102	84	80	74	64	89	51	101	70	55	54	79	92
LOC107492095	A01	68026049	68026816	0	0	0	0	0	0	0	0	0	0	0	0	0	0	0	0	0	0	0	0	0	0	0	0	0	0	0	0	0	0	0	0	0	0	0	0	0	0	0	0	0	0	0	0	0	0
LOC107491809	A01	68059614	68060384	43	54	57	49	54	55	84	55	63	50	58	47	51	51	68	49	56	48	57	43	48	56	47	48	56	44	50	50	52	57	72	60	57	64	48	58	63	33	47	69	60	49	47	38	52	62
LOC107491818	A01	68154682	68161799	231	227	271	253	237	338	300	253	252	165	173	257	174	226	299	339	151	152	311	290	271	253	396	281	335	227	242	264	216	263	310	213	262	271	224	281	220	190	252	199	247	258	190	209	194	223
LOC107492149	A01	68496568	68501010	73	80	69	65	50	90	80	88	68	44	72	53	38	27	76	64	32	50	60	76	55	82	57	34	87	60	76	68	59	60	79	72	36	110	70	86	63	37	68	40	75	70	82	52	48	64
LOC107492158	A01	68575401	68576989	0	0	0	0	0	0	0	0	0	0	0	0	0	0	0	0	0	0	0	0	0	0	0	0	0	0	0	0	0	0	0	0	0	0	0	0	0	0	0	0	0	0	0	0	0	0
LOC107492337	A01	68863926	68865248	0	0	0	0	0	0	0	0	0	0	0	0	0	0	0	0	0	0	0	0	0	0	0	0	0	0	0	0	0	0	0	0	0	0	0	0	0	0	0	0	0	0	0	0	0	0
LOC107492168	A01	68928006	68932689	130	97	96	135	87	145	152	91	111	76	96	70	74	86	114	108	84	77	98	118	103	95	138	108	136	93	90	111	115	94	126	104	85	148	78	106	126	90	105	66	93	109	108	84	91	126
LOC107492172	A01	68932998	68934661	27	4	8	18	8	42	31	23	25	11	7	12	14	12	8	18	37	21	13	8	7	34	36	28	26	8	24	65	13	9	53	33	27	23	21	10	9	31	20	69	13	39	14	6	30	22
LOC107492343	A01	69041303	69043314	0	0	0	0	0	0	0	0	0	0	0	0	0	0	0	0	0	0	0	0	0	0	0	0	0	0	0	0	0	0	0	0	0	0	0	0	0	0	0	0	0	0	0	0	0	0
LOC107492349	A01	69081569	69081997	0	0	0	0	0	0	0	0	0	0	0	0	0	0	0	0	0	0	0	0	0	0	0	0	0	0	0	0	0	0	0	0	0	0	0	0	0	0	0	0	0	0	0	0	0	0
LOC107492369	A01	69210538	69213728	0	0	0	0	0	0	0	0	0	0	0	0	0	0	0	0	0	0	0	0	0	0	0	0	0	0	0	0	0	0	0	0	0	0	0	0	0	0	0	0	0	0	0	0	0	0
LOC107492386	A01	69257949	69260336	0	0	0	0	0	0	0	0	1	0	0	0	0	0	0	0	0	0	0	0	0	0	0	0	0	0	0	0	0	0	0	0	0	0	0	0	0	0	0	0	0	0	0	0	0	0
LOC107492219	A01	69267028	69270279	71	63	69	71	58	109	67	82	67	52	45	55	33	39	85	77	39	20	77	92	86	102	59	54	106	63	80	77	74	70	77	70	52	106	61	63	108	80	73	77	90	62	82	69	75	52
LOC107492403	A01	69299453	69301672	0	0	0	0	0	0	0	0	0	0	0	0	0	0	0	0	0	0	0	0	0	0	0	0	0	0	0	0	0	0	0	0	0	0	0	0	0	0	0	0	0	0	0	0	0	0
LOC107492411	A01	69303602	69306641	0	0	1	0	0	0	0	0	0	0	0	0	0	0	0	0	0	0	0	0	0	0	0	0	0	0	0	0	0	0	0	0	0	0	0	0	0	0	0	0	0	0	0	0	0	0
LOC107492421	A01	69319375	69320217	0	1	0	0	0	0	2	0	0	0	0	0	0	0	0	0	0	0	0	1	0	0	0	0	0	0	0	1	0	0	0	0	0	0	0	0	0	4	0	1	0	0	0	1	0	0
LOC107492432	A01	69321042	69321638	0	0	0	0	0	0	0	0	0	0	0	0	0	0	0	0	0	0	2	0	0	1	0	0	0	0	0	0	0	0	0	0	0	0	0	0	0	0	3	0	0	0	0	0	0	1
LOC107492239	A01	69487870	69491935	282	267	293	330	284	402	373	281	329	174	270	218	158	221	275	392	190	191	323	273	283	291	380	350	379	213	254	301	256	279	328	344	286	378	227	263	274	252	277	222	224	279	198	230	197	297
LOC107492454	A01	69496607	69498082	2	0	0	0	0	0	0	0	0	0	0	0	0	0	0	0	0	0	0	0	0	0	0	0	0	0	0	0	1	0	0	0	0	0	0	0	0	0	0	0	0	0	0	0	0	0
LOC107492461	A01	69499570	69500592	1	0	0	3	1	0	0	0	1	0	0	0	0	1	0	0	0	0	1	0	0	0	0	1	0	0	1	0	0	2	0	2	0	0	1	0	1	0	1	0	0	0	0	0	0	0
LOC107492247	A01	69512758	69513255	15	25	20	33	27	36	19	18	11	24	12	22	4	12	22	21	26	11	32	14	29	25	14	16	26	23	26	20	89	23	67	34	26	31	37	24	28	23	11	26	22	19	8	29	13	23
LOC107492257	A01	69521377	69522058	9	8	15	0	2	4	7	11	14	4	18	11	15	3	18	8	16	8	6	9	3	1	25	12	12	9	7	10	9	7	13	11	17	10	4	6	15	9	18	10	7	13	0	9	15	20
LOC107492265	A01	69522902	69523695	156	145	182	156	176	225	223	167	186	87	139	160	135	97	158	156	136	102	177	121	84	124	213	205	205	122	174	215	185	178	228	196	158	198	133	85	141	157	183	143	155	198	76	179	169	173
LOC107492480	A01	69545439	69545855	0	0	0	0	0	0	0	0	0	0	0	0	0	0	0	0	0	0	0	0	0	0	0	0	0	0	0	0	0	0	0	0	0	0	0	0	0	0	0	0	0	0	0	0	0	0
LOC107492513	A01	69795409	69798012	0	0	0	0	0	0	0	0	0	0	0	0	0	0	0	0	0	0	0	0	0	0	0	0	0	0	0	0	0	0	0	0	0	0	0	0	0	0	0	0	0	0	0	0	0	0
LOC107492519	A01	69805015	69806830	124	125	118	90	104	107	154	96	122	91	174	123	116	173	152	155	118	151	138	166	149	107	172	147	155	171	101	99	99	1	133	130	143	156	90	129	112	103	106	134	110	105	108	98	107	104
LOC107492283	A01	69809786	69814593	69	68	93	180	121	148	124	71	65	30	56	66	37	58	88	123	81	42	121	76	47	112	94	58	173	75	140	121	106	176	129	165	96	157	92	91	180	71	135	59	107	94	93	121	90	98
LOC107492535	A01	69857942	69858304	0	0	0	0	0	0	0	0	0	0	0	0	0	0	0	0	0	0	0	0	0	0	0	0	0	0	0	0	0	0	0	0	0	0	0	0	0	0	0	0	0	0	0	0	0	0
LOC107492545	A01	69884864	69885301	0	0	0	0	0	0	0	0	0	0	0	0	0	0	0	0	0	0	0	0	0	0	0	0	0	0	0	0	0	0	0	0	0	0	0	0	0	0	0	0	0	0	0	0	0	0
LOC107492306	A01	69900911	69902995	0	1	0	0	0	0	0	0	4	6	4	0	0	0	1	0	0	0	1	0	2	6	0	1	0	1	5	0	0	0	1	1	2	0	4	0	1	0	0	0	0	2	3	0	0	0
LOC107492549	A01	69903650	69905655	0	0	0	0	0	0	0	0	0	0	0	0	0	0	0	0	0	0	0	0	0	0	0	0	0	0	0	0	0	0	0	0	0	0	0	0	0	0	0	0	0	0	0	0	0	0
LOC107492315	A01	69907856	69911123	69	90	85	86	126	109	95	81	64	73	68	71	42	34	99	122	59	28	80	91	86	95	70	80	94	80	89	102	82	80	110	78	85	140	123	112	93	79	98	100	80	65	47	53	78	68
LOC107492562	A01	70168331	70169179	0	0	0	0	0	0	0	0	0	0	0	0	0	0	0	0	0	0	0	0	0	0	0	0	0	0	0	0	0	0	0	0	0	0	0	0	0	0	0	0	0	0	0	0	0	0
LOC107492579	A01	70171389	70172143	0	0	0	0	0	0	0	0	0	0	0	0	0	0	0	0	0	0	0	0	0	0	0	0	0	0	0	0	0	0	0	0	0	0	0	0	0	0	0	0	0	0	0	0	0	0
LOC107492328	A01	70242397	70244249	19	15	19	23	18	41	20	13	16	19	19	32	19	33	35	34	28	36	24	15	29	30	28	23	30	24	33	29	27	20	29	37	35	24	22	15	23	23	25	21	36	16	22	13	25	44
LOC107492637	A01	70387762	70388355	0	0	0	0	0	0	0	0	0	0	0	0	0	0	0	0	0	0	0	0	0	0	0	0	0	0	0	0	0	0	0	0	0	0	0	0	0	0	0	0	0	0	0	0	0	0
LOC107492664	A01	70581258	70581686	0	0	0	0	0	0	0	0	0	0	0	0	0	0	0	0	0	0	0	0	0	0	0	0	0	0	0	0	0	0	0	0	0	0	0	0	0	0	0	0	0	0	0	0	0	0
LOC107492676	A01	70601634	70602328	0	0	0	0	0	0	0	0	0	0	0	0	0	0	0	0	0	0	0	0	0	0	0	0	0	0	0	0	0	0	0	0	0	0	0	0	0	0	0	0	0	0	0	0	0	0
LOC107492702	A01	71071403	71071909	0	0	0	0	0	0	0	0	0	0	0	0	0	0	0	0	0	0	0	0	0	0	0	0	0	0	0	0	0	0	0	0	0	0	0	0	0	0	0	0	0	0	0	0	0	0
LOC107492711	A01	71125897	71130648	641	487	522	575	552	678	709	622	580	473	561	512	523	602	695	710	520	385	687	704	607	564	644	739	680	552	500	671	548	616	844	605	673	795	712	707	731	644	659	687	587	515	534	556	560	528
LOC107492720	A01	71134644	71135828	0	0	0	0	0	0	0	0	0	0	0	0	0	0	0	0	0	0	0	0	0	0	0	0	0	0	0	0	0	0	0	0	0	0	0	0	0	0	0	0	0	0	0	0	0	0
LOC107492729	A01	71136237	71136943	0	0	0	0	0	0	0	0	0	0	0	0	1	0	0	0	0	0	0	0	1	0	0	0	0	0	0	0	0	0	0	0	0	0	0	0	0	0	0	0	0	0	0	0	0	0
LOC107492735	A01	71141986	71143191	0	0	0	0	0	0	0	0	0	0	0	0	0	0	0	0	0	0	0	0	0	0	0	0	0	0	0	0	0	0	0	0	0	0	0	0	0	0	0	0	0	0	0	0	0	0
LOC107492619	A01	71179493	71182050	49	25	39	40	43	53	27	46	58	24	37	47	39	40	67	53	59	29	58	54	59	40	76	71	52	39	34	48	51	46	75	54	49	45	29	35	35	38	49	55	63	25	55	33	55	40
LOC107492751	A01	71301313	71303647	56	32	57	107	207	243	241	168	39	31	74	33	47	182	68	320	101	166	31	216	209	135	84	189	188	22	177	121	34	16	236	212	75	247	175	184	137	69	66	47	61	68	171	34	173	46
LOC107492908	A01	71309161	71310199	8	13	21	25	9	41	14	21	23	5	4	2	9	15	16	19	42	26	19	14	4	14	26	24	17	9	8	21	9	16	19	17	35	28	12	18	12	26	38	23	4	23	5	8	26	20
LOC107492809	A01	71332693	71333103	0	0	0	0	0	0	0	0	0	0	0	0	0	0	0	0	0	0	0	0	0	0	0	0	0	0	0	0	0	0	0	0	0	0	0	0	0	0	0	0	0	0	0	0	0	0
LOC107492817	A01	71341430	71341852	0	0	0	0	0	0	0	0	0	0	0	0	0	0	0	0	0	0	0	0	0	0	0	0	0	0	0	0	0	0	0	0	0	0	0	0	0	0	0	0	0	0	0	0	0	0
LOC107492772	A01	71429517	71433288	114	96	127	165	196	231	124	156	135	122	161	114	108	154	154	205	166	137	169	150	157	186	121	138	155	120	180	128	192	203	162	208	138	226	240	154	164	186	185	178	176	167	149	130	158	123
LOC107492830	A01	71447469	71448002	0	0	0	0	0	0	0	0	0	0	0	0	0	0	0	0	0	0	0	0	0	0	0	0	0	0	0	0	0	0	0	0	0	0	0	0	0	0	0	0	0	0	0	0	0	0
LOC107492840	A01	71452214	71453104	0	0	0	0	0	0	0	0	0	0	0	0	0	0	0	0	0	0	0	0	0	0	0	0	0	0	0	0	0	0	0	0	0	0	0	0	0	0	0	0	0	0	0	0	0	0
LOC107492851	A01	71453458	71454180	0	0	0	0	0	0	0	0	0	0	0	0	0	0	0	0	0	0	0	0	0	0	0	0	0	0	0	0	0	0	0	0	0	0	0	0	0	0	0	0	0	0	0	0	0	0
LOC107492861	A01	71466855	71468267	0	0	0	0	0	0	0	0	0	0	0	0	0	0	0	0	0	0	0	0	0	0	0	0	0	0	0	0	0	0	0	0	0	0	0	0	0	0	0	0	0	0	0	0	0	0
LOC107492868	A01	71468281	71470707	0	0	0	0	0	0	0	0	0	0	0	0	0	0	0	0	0	0	0	0	0	0	0	0	0	0	0	0	0	0	0	0	0	0	0	0	0	0	0	0	0	0	0	0	0	0
LOC107492876	A01	71470732	71472080	0	0	0	0	0	0	0	0	0	0	0	0	0	0	0	0	0	0	0	0	0	0	0	0	0	0	0	0	0	0	0	0	0	0	0	0	0	0	0	0	0	0	0	0	0	0
LOC107492781	A01	71710690	71713144	1021	1417	2023	728	426	1230	1778	2525	1728	1528	1193	1122	1543	2445	2850	1687	547	2054	2728	1682	1816	294	4454	3142	504	1077	292	802	423	988	752	85	1332	658	370	904	480	810	1534	1584	701	984	375	536	428	599
LOC107492790	A01	71746672	71751410	36	31	28	23	24	42	38	14	26	18	32	30	29	49	37	34	17	22	44	29	14	22	48	38	45	37	29	13	19	29	46	26	23	40	38	18	33	38	48	24	26	24	36	26	31	39
LOC107492892	A01	71753404	71754051	0	0	0	0	0	0	0	0	0	0	0	0	0	0	0	0	0	0	0	0	0	0	0	0	0	0	0	0	0	0	0	0	0	0	0	0	0	0	0	0	0	0	0	0	0	0
LOC107492797	A01	71988743	71991121	35	52	47	33	34	39	75	35	37	46	58	31	61	56	57	80	34	53	54	46	35	53	73	44	43	40	38	36	37	32	58	33	48	48	37	41	63	34	48	40	41	44	30	36	34	49
LOC107492950	A01	72299039	72300125	2	4	3	2	4	1	0	4	0	0	0	0	6	2	0	9	2	1	1	3	5	2	3	3	1	2	2	3	5	3	4	3	5	1	1	2	1	5	3	9	10	0	9	0	1	5
LOC107492965	A01	72365305	72365670	0	0	0	0	0	0	0	0	0	0	0	0	0	0	0	0	0	0	0	0	0	0	0	0	0	0	0	0	0	0	0	0	0	0	0	0	0	0	0	0	0	0	0	0	0	0
LOC107492924	A01	72485039	72488018	143	124	116	76	90	100	114	143	101	130	115	66	130	118	110	150	114	119	114	129	140	94	123	117	116	119	107	108	86	110	107	88	86	119	120	87	92	83	97	73	83	76	82	73	76	97
LOC107492937	A01	72490121	72491449	23	28	33	18	17	5	24	23	9	23	24	22	16	19	28	19	7	7	13	29	29	12	30	35	21	29	16	30	21	24	28	27	19	21	33	22	13	25	7	24	20	16	16	7	24	29
LOC107492991	A01	72587024	72590014	44	17	31	14	36	47	20	42	41	16	13	16	15	37	36	31	16	31	27	38	30	19	20	31	27	33	34	25	19	28	35	35	25	33	26	16	34	39	36	46	34	31	26	24	37	29
LOC107493083	A01	72609133	72609522	0	0	0	0	0	0	0	0	0	0	0	0	0	0	0	0	0	0	0	0	0	0	0	0	0	0	0	0	0	0	0	0	0	0	0	0	0	0	0	0	0	0	0	0	0	0
LOC107493002	A01	72941494	72944563	46	63	69	71	70	127	122	72	85	43	48	43	51	63	65	83	79	60	80	60	35	66	87	62	71	59	54	83	48	69	87	56	81	88	70	69	57	57	91	72	57	68	54	60	54	62
LOC107493103	A01	72987040	73033674	3	18	8	18	12	30	14	17	21	12	26	19	16	16	12	20	16	13	13	26	9	18	12	22	22	21	8	22	23	23	31	15	12	25	14	27	18	18	16	24	18	26	6	9	23	22
LOC107493113	A01	73184628	73186419	0	0	0	0	0	0	0	0	0	0	0	0	0	0	0	0	0	0	0	0	0	0	0	0	0	0	0	0	0	0	0	0	0	0	0	0	0	0	0	0	0	0	0	0	0	0
LOC107493131	A01	73349153	73349731	0	0	0	0	0	0	0	0	0	0	0	0	0	0	0	0	0	0	0	0	0	0	0	0	0	0	0	0	0	0	0	0	0	0	0	0	0	0	0	0	0	0	0	0	0	0
LOC107493011	A01	73372030	73374116	91	108	105	72	111	89	102	87	107	57	97	69	64	110	113	116	91	75	160	99	97	95	92	132	95	109	65	81	90	86	110	109	69	91	105	96	78	91	69	62	76	97	63	57	74	85
LOC107493339	A01	73455274	73456230	2	2	7	14	4	23	9	19	3	0	4	5	3	10	5	5	5	3	7	5	3	2	6	10	11	4	4	7	4	3	14	5	6	8	9	3	4	2	3	5	0	3	0	3	2	10
LOC107493144	A01	73844354	73848112	0	0	0	0	4	0	0	0	0	1	0	0	0	0	1	0	0	0	0	0	0	1	0	0	0	0	0	1	0	0	13	0	0	4	4	5	0	0	0	0	0	1	0	0	0	0
LOC107493153	A01	73856535	73857958	1	0	5	5	3	3	3	6	1	0	1	10	6	1	1	6	0	2	1	4	3	3	3	0	0	4	0	2	0	8	3	4	1	5	3	3	3	2	0	1	0	2	1	0	3	2
LOC107493162	A01	74028076	74029734	0	0	0	0	0	0	0	0	0	0	0	0	0	0	0	0	0	0	0	0	0	0	0	0	0	0	0	0	0	0	0	0	0	0	0	0	0	0	0	0	0	0	0	0	0	0
LOC107493180	A01	74103550	74105862	14	9	10	12	19	38	16	10	15	1	13	4	2	14	6	6	11	9	11	9	2	4	24	6	11	15	14	23	7	2	13	10	3	26	5	16	11	6	17	3	3	6	3	1	7	10
LOC107493025	A01	74114212	74115463	54	44	62	37	32	59	65	66	65	54	70	39	34	36	71	66	12	35	79	61	66	54	74	58	73	49	55	50	58	74	59	61	70	83	51	60	57	44	73	41	68	55	56	61	66	86
LOC107493035	A01	74139891	74141459	259	388	370	366	234	611	505	342	359	243	348	330	243	354	377	463	284	226	531	367	315	329	409	392	434	302	331	328	341	386	438	309	319	401	271	327	351	285	410	291	253	298	215	285	210	313
LOC107493195	A01	74340024	74341008	0	0	0	0	0	0	0	0	0	0	0	0	0	0	0	0	0	0	0	0	0	0	0	0	0	0	0	0	0	0	0	0	0	0	0	0	0	0	0	0	0	0	0	0	0	0
LOC107493217	A01	74374078	74376302	0	0	0	0	0	0	0	0	0	0	0	0	0	0	0	0	0	0	0	0	0	0	0	0	0	0	0	0	0	0	0	0	0	0	0	0	0	0	0	0	0	0	0	0	0	0
LOC107493225	A01	74400911	74401603	0	0	0	0	0	0	0	0	0	0	0	0	0	0	0	0	0	0	0	0	0	0	0	0	0	0	0	0	0	0	0	0	0	0	0	0	0	0	0	0	0	0	0	0	0	0
LOC107493241	A01	74541785	74542219	0	0	0	0	0	0	0	0	0	0	0	0	0	0	0	0	0	0	0	0	0	0	0	0	0	0	0	0	0	0	0	0	0	0	0	0	0	0	0	0	0	0	0	0	0	0
LOC107493044	A01	74594347	74596792	106	164	225	226	130	383	391	273	243	80	193	198	91	189	177	314	173	90	273	159	54	129	202	188	164	172	105	213	179	289	169	211	139	291	135	210	176	88	266	114	146	248	131	101	126	242
LOC107493267	A01	74683642	74684850	0	0	0	0	0	0	0	0	0	0	0	0	0	0	0	0	0	0	0	0	0	0	0	0	0	0	0	0	0	0	0	0	0	0	0	0	0	0	0	0	0	0	0	0	0	0
LOC107493065	A01	74726255	74731322	91	139	131	107	84	130	120	119	120	85	71	91	83	99	86	83	64	78	104	109	110	93	146	123	103	82	105	106	76	77	121	91	79	103	84	102	98	89	94	94	57	53	52	84	74	89
LOC107493302	A01	74775828	74776729	0	0	0	0	0	0	0	0	0	0	0	0	0	0	0	0	0	0	0	0	0	0	0	0	0	0	0	0	0	0	0	0	0	0	0	0	0	0	0	0	0	0	0	0	0	0
LOC107493435	A01	74845531	74845896	0	0	0	0	0	0	0	0	0	0	0	0	0	0	0	0	0	0	0	0	0	0	0	0	0	0	0	0	0	0	0	0	0	0	0	0	0	0	0	0	0	0	0	0	0	0
LOC107493444	A01	74855124	74856865	0	0	0	0	0	0	0	0	0	0	0	0	0	0	0	0	0	0	0	0	0	0	0	0	0	0	0	0	0	0	0	0	0	0	0	0	0	0	0	0	0	0	0	0	0	0
LOC107493364	A01	74884623	74888673	98	103	94	97	89	122	110	78	94	43	78	66	48	55	101	114	63	58	105	65	72	118	105	83	143	118	73	100	83	96	95	79	72	109	53	43	93	53	88	74	71	81	78	68	86	63
LOC107493463	A01	74989705	74990322	2	0	0	0	0	0	0	0	0	0	0	0	0	0	0	0	0	0	1	0	0	0	0	0	2	1	0	0	0	0	0	0	0	0	0	0	2	0	0	0	0	0	0	0	0	0
LOC107493471	A01	75011073	75012322	0	0	0	0	0	0	0	0	0	0	0	0	0	0	0	0	0	0	0	0	0	0	0	0	0	0	0	0	0	0	0	0	0	0	0	0	0	0	0	0	0	0	0	0	0	0
LOC107493371	A01	75043641	75045063	310	345	294	420	419	546	384	376	410	299	361	294	223	269	390	355	300	272	400	382	338	417	289	368	418	243	376	401	425	440	420	414	314	460	316	344	443	371	439	334	463	444	394	348	330	420
LOC107493390	A01	75154549	75155763	17	26	15	21	8	45	27	20	36	18	11	14	21	19	20	28	22	19	33	24	17	24	27	21	19	21	19	19	13	20	28	20	20	19	26	17	20	21	29	14	27	13	14	32	17	11
LOC107493400	A01	75358244	75370534	279	231	183	264	209	341	281	219	248	181	264	193	190	203	274	295	201	195	250	276	308	291	312	249	272	229	284	259	267	278	286	293	278	386	332	288	275	318	327	265	242	184	203	250	248	270
LOC107493409	A01	75371749	75374660	88	94	75	95	101	114	80	81	98	89	56	47	80	87	94	106	94	50	115	82	95	99	103	102	107	67	67	112	98	91	126	104	90	136	96	86	112	127	86	86	112	98	88	63	96	69
LOC107493594	A01	75376962	75378500	18	16	24	8	7	8	6	7	17	8	21	10	14	9	7	9	14	4	17	11	9	8	14	19	9	20	10	8	5	18	11	11	6	22	5	5	9	13	8	5	3	2	7	1	6	7
LOC107493481	A01	75402398	75406517	0	0	0	0	0	0	0	0	0	0	0	0	0	0	0	0	0	0	0	0	0	0	0	0	0	0	0	0	0	0	0	0	0	0	0	0	0	0	0	0	0	0	0	0	0	0
LOC107493493	A01	75689417	75691696	8	3	6	2	7	0	13	14	6	0	2	6	1	4	3	12	8	9	5	14	2	7	8	2	9	1	8	6	4	7	6	2	13	5	4	3	4	19	0	14	3	2	12	14	11	4
LOC107493418	A01	75692528	75695746	16	16	21	41	27	31	37	14	33	6	30	23	11	11	28	27	14	11	18	24	17	23	22	29	21	32	16	28	25	26	22	16	16	35	30	32	33	19	23	21	25	13	27	10	14	29
LOC107493503	A01	75731059	75731736	0	0	0	0	0	0	0	0	0	0	0	0	0	0	0	0	0	0	0	0	0	0	0	0	0	0	0	0	0	0	0	0	0	0	0	0	0	0	0	0	0	0	0	0	0	0
LOC107493427	A01	76009604	76010753	10	8	14	16	13	19	5	7	9	11	6	15	8	3	14	12	2	16	7	17	14	16	16	5	14	14	13	6	5	4	3	9	11	12	5	7	16	19	15	3	4	9	6	12	5	13
LOC107493518	A01	76015547	76028263	0	0	0	0	0	0	0	0	0	0	0	0	0	0	0	0	0	0	0	0	0	0	0	0	0	0	0	0	0	0	0	0	0	0	0	0	0	0	0	0	0	0	0	0	0	0
LOC107493529	A01	76030128	76032014	0	0	0	0	0	0	0	0	0	0	0	0	0	0	0	0	0	0	0	0	0	0	0	0	0	0	0	0	0	0	0	0	0	0	0	0	0	0	0	0	0	0	0	0	0	0
LOC107493539	A01	76035007	76035894	0	0	0	0	0	0	0	0	0	0	0	0	0	0	0	0	0	0	0	0	0	0	0	0	0	0	0	0	0	0	0	0	0	0	0	0	0	0	0	0	0	0	0	0	0	0
LOC107493548	A01	76044484	76045029	0	0	0	0	0	0	0	0	0	0	0	0	0	0	0	0	0	0	0	0	0	0	0	0	0	0	0	0	0	0	0	0	0	0	0	0	0	0	0	0	0	0	0	0	0	0
LOC107493553	A01	76045404	76046141	0	0	0	0	0	0	0	0	0	0	0	0	0	0	0	0	0	0	0	0	0	0	0	0	0	0	0	0	0	0	0	0	0	0	0	0	0	0	0	0	0	0	0	0	0	0
LOC107493641	A01	76413937	76414761	0	0	0	0	0	0	0	0	0	0	0	0	0	0	0	0	0	0	0	0	0	0	0	0	0	0	0	0	0	0	0	0	0	0	0	0	0	0	0	0	0	0	0	0	0	0
LOC107493629	A01	76729452	76731383	30	35	47	57	62	75	41	43	35	31	30	40	41	52	43	52	57	33	37	43	49	39	54	46	32	60	38	22	25	40	39	49	36	48	33	67	24	22	58	44	31	48	37	38	52	49
LOC107493739	A01	76890544	76892499	0	0	0	0	0	0	0	0	0	0	0	0	0	0	0	0	0	0	0	0	0	0	0	0	0	0	0	0	0	0	0	0	0	0	0	0	0	0	0	0	0	0	0	0	0	0
LOC107493750	A01	76951961	76952338	0	0	0	0	0	0	0	0	0	0	0	0	0	0	0	0	0	0	0	0	0	0	0	0	0	0	0	0	0	0	0	0	0	0	0	0	0	0	0	0	0	0	0	0	0	0
LOC107493668	A01	76955024	76958038	45	69	44	37	36	59	60	52	42	37	40	41	20	42	30	51	42	33	59	56	64	33	70	47	43	49	47	46	31	32	68	44	36	48	54	57	26	21	37	31	15	38	42	22	24	29
LOC107493676	A01	76990314	76998841	357	309	287	220	214	414	320	247	277	167	223	226	235	247	276	344	254	200	272	292	276	268	399	363	290	244	252	276	267	256	371	271	316	338	307	303	286	251	292	233	223	213	194	178	173	221
LOC107493802	A01	77005702	77006768	0	0	0	0	0	0	0	0	0	0	0	0	0	0	0	0	0	0	0	0	0	1	0	0	0	0	0	0	0	0	0	0	0	0	0	0	0	0	0	0	0	0	0	0	0	0
LOC107493757	A01	77010144	77018966	1	3	4	1	3	7	6	1	0	0	0	1	3	2	3	6	5	0	0	2	3	3	3	0	12	1	4	5	1	2	0	5	1	5	2	0	0	0	4	6	7	2	0	0	6	7
LOC107493765	A01	77025438	77026217	0	0	0	2	0	0	0	0	0	0	0	0	0	0	0	0	0	0	0	0	0	0	0	0	0	0	0	0	1	0	0	0	0	0	0	0	0	0	0	0	2	0	0	0	0	0
LOC107493693	A01	77044606	77049973	261	214	271	252	237	440	346	234	288	204	225	232	241	331	232	289	310	234	262	302	293	268	273	326	321	237	288	242	261	261	352	308	218	345	252	253	262	263	288	244	230	250	221	260	215	220
LOC107493707	A01	77060154	77063283	25	33	36	94	58	35	60	23	40	32	40	21	43	50	38	41	63	27	37	34	26	54	42	35	55	35	48	44	41	49	68	51	34	47	54	30	61	55	45	32	43	27	42	37	40	26
LOC107493770	A01	77064588	77070513	211	155	185	159	145	235	199	175	196	109	194	146	142	213	204	216	149	142	198	195	179	201	194	193	187	175	172	171	134	166	189	180	155	201	186	142	210	166	232	172	147	148	148	157	157	127
LOC107493712	A01	77072879	77074704	114	114	147	183	134	266	181	111	239	93	113	149	165	146	147	116	203	163	138	163	96	89	171	165	122	116	73	200	146	85	228	97	192	209	108	130	148	151	130	142	118	127	88	89	122	196
LOC107493791	A01	77122780	77123799	0	0	0	0	0	0	0	0	0	1	0	0	0	0	0	0	0	0	0	0	0	0	0	0	0	0	0	0	0	0	0	0	0	0	0	0	0	0	0	0	0	0	0	0	0	0
LOC107493720	A01	77126784	77130518	6	9	8	21	5	7	13	2	3	6	9	13	1	17	23	17	11	8	4	6	16	18	15	9	27	8	8	8	12	9	6	6	7	7	15	7	21	12	10	13	14	4	12	5	9	10
LOC107493731	A01	77223824	77227895	305	134	314	282	156	387	368	281	313	105	227	254	127	242	197	278	182	163	298	172	216	144	431	372	204	132	86	256	202	240	303	147	223	222	222	222	173	171	280	173	123	202	115	139	152	189
LOC107493827	A01	77363199	77364134	0	0	0	0	0	0	0	0	0	0	0	0	0	0	0	0	0	0	0	0	0	0	0	0	0	0	0	0	0	0	0	0	0	0	0	0	0	0	0	0	0	0	0	0	0	0
LOC107493832	A01	77476449	77478828	0	0	0	0	0	0	0	0	0	0	0	0	0	0	0	0	0	0	0	0	0	0	0	0	0	0	0	0	0	0	0	0	0	0	0	0	0	0	0	0	0	0	0	0	0	0
LOC107493819	A01	77629694	77630966	0	0	0	0	0	0	0	0	0	0	0	0	0	0	0	0	0	0	0	0	0	0	0	0	0	0	0	0	0	0	0	0	0	0	0	0	0	0	0	0	0	0	0	0	0	0
LOC107493842	A01	77687140	77687904	0	0	0	0	0	0	0	0	0	0	0	0	0	0	0	0	0	0	0	0	0	0	0	0	0	0	0	0	0	0	0	0	0	0	0	0	0	0	0	0	0	0	0	0	0	0
LOC107493849	A01	77688653	77689264	0	0	0	0	0	0	0	0	0	0	0	0	0	0	0	0	0	0	0	0	0	0	0	0	0	0	0	0	0	0	0	0	0	0	0	0	0	0	0	0	0	0	0	0	0	0
LOC107493859	A01	77693965	77694582	0	0	0	0	0	0	0	0	0	0	0	0	0	0	0	0	0	0	0	0	0	0	0	0	0	0	0	0	0	0	0	0	0	0	0	0	0	0	0	0	0	0	0	0	0	0
LOC107493867	A01	77704770	77705353	0	0	0	0	0	0	0	0	0	0	0	0	0	0	0	0	0	0	0	0	0	0	0	0	0	0	0	0	0	0	0	0	0	0	0	0	0	0	0	0	0	0	0	0	0	0
LOC107493873	A01	77707417	77708774	0	0	0	0	0	0	0	0	0	0	0	0	0	0	0	0	0	0	0	0	0	0	0	0	0	0	0	0	0	0	0	0	0	0	0	0	0	0	0	0	0	0	0	0	0	0
LOC107493880	A01	77709715	77711030	0	0	0	0	0	0	0	0	0	0	0	0	0	0	0	0	0	0	0	0	0	0	0	0	0	0	0	0	0	0	0	0	0	0	0	0	0	0	0	0	0	0	0	0	0	0
LOC107493883	A01	77711193	77711669	0	0	0	0	0	0	0	0	0	0	0	0	0	0	0	0	0	0	0	0	0	0	0	0	0	0	0	0	0	0	0	0	0	0	0	0	0	0	0	0	0	0	0	0	0	0
LOC107493917	A01	78460560	78467438	0	0	0	0	0	0	1	0	0	0	0	0	0	0	0	1	0	0	0	0	0	0	1	0	0	0	1	0	0	0	0	0	1	0	0	0	0	0	0	0	0	1	0	0	0	0
LOC107493909	A01	78526741	78528543	97	112	141	140	137	150	146	102	155	96	127	102	59	78	116	144	65	112	136	147	96	112	135	97	137	121	126	128	125	100	124	114	90	122	88	80	67	98	127	61	91	92	60	59	107	118
LOC107493933	A01	78594697	78595632	0	0	0	0	0	0	0	0	0	0	0	0	0	0	0	0	0	0	0	0	0	0	0	0	0	0	0	0	0	0	0	0	0	0	0	0	0	0	0	0	0	0	0	0	0	0
LOC107493962	A01	78895791	78896438	0	0	0	0	0	0	0	0	0	0	0	0	0	0	0	0	0	0	0	0	0	0	0	0	0	0	0	0	0	0	0	0	0	0	0	0	0	0	0	0	0	0	0	0	0	0
LOC107493941	A01	78929040	78933488	56	80	50	38	52	55	74	85	64	53	69	72	84	69	58	92	67	58	53	38	76	81	71	77	76	100	72	61	74	63	80	52	56	78	57	55	97	73	70	46	71	99	41	40	50	60
LOC107493950	A01	78944410	78946898	37	25	32	38	70	70	24	24	33	25	26	41	44	28	49	34	42	40	29	28	25	45	19	36	31	39	60	34	46	31	53	84	47	55	56	51	30	48	54	35	40	30	62	29	52	34
LOC107493981	A01	79366356	79367411	0	0	0	0	0	0	0	0	0	0	0	0	0	0	0	0	0	0	0	0	0	0	0	0	0	0	0	0	0	0	0	0	0	0	0	0	0	0	0	0	0	0	0	0	0	0
LOC107493974	A01	79744517	79747997	225	211	186	179	173	277	222	172	191	129	221	178	173	234	211	286	193	133	181	212	228	177	220	201	258	182	193	188	182	201	221	193	199	277	220	225	229	192	200	163	226	180	188	154	167	231
LOC107493996	A01	80005880	80006449	0	0	0	0	0	0	0	0	0	0	0	0	0	0	0	0	0	0	0	0	0	0	0	0	0	0	0	0	0	0	0	0	0	0	0	0	0	0	0	0	0	0	0	0	0	0
LOC107494004	A01	80203235	80205409	549	456	557	487	497	514	652	498	567	373	603	491	161	276	461	617	200	311	574	397	610	435	750	486	503	398	388	626	490	467	485	438	744	452	299	313	439	409	455	357	350	437	301	295	389	414
LOC107494014	A01	80315359	80317469	0	0	0	0	0	0	0	0	0	0	0	0	0	0	0	0	0	0	0	0	0	0	0	0	0	0	0	0	0	0	0	0	0	0	0	0	0	0	0	0	0	0	0	0	0	0
LOC107494042	A01	80524239	80525634	0	0	0	0	0	0	0	0	0	0	0	0	0	0	0	0	0	0	0	0	0	0	0	0	0	0	0	0	0	0	0	0	0	0	0	0	0	0	0	0	0	0	0	0	0	0
LOC107494021	A01	80539185	80541311	62	78	97	77	57	115	122	99	81	61	90	89	67	62	93	114	64	55	90	83	76	63	154	68	77	71	58	81	81	67	78	83	77	104	71	101	91	65	105	94	55	73	88	58	75	85
LOC107494034	A01	80542393	80543403	52	24	21	32	21	49	49	48	32	22	29	20	30	35	34	51	42	23	41	39	22	29	37	27	54	36	22	28	36	32	44	49	14	66	29	17	59	50	43	38	31	47	31	29	30	31
LOC107494048	A01	80593499	80594783	9	5	11	8	9	8	1	2	3	8	1	7	6	3	11	2	6	1	10	1	1	10	2	0	11	11	6	1	10	1	7	1	3	8	7	4	3	8	4	2	9	2	4	7	0	5
LOC107494056	A01	80607006	80608646	0	0	0	0	0	0	0	0	0	0	0	0	0	0	0	0	0	0	0	0	0	0	0	0	0	0	0	0	0	1	0	0	0	0	0	0	0	0	0	0	0	0	0	0	0	0
LOC107494063	A01	80608713	80609610	0	0	0	0	0	0	0	0	0	0	0	0	0	0	0	0	0	0	0	0	0	0	0	0	0	0	0	0	0	0	0	0	0	0	0	0	0	0	0	0	0	0	0	0	0	0
LOC107494078	A01	80681830	80682369	0	0	0	0	0	0	0	0	0	0	0	0	0	0	0	0	0	0	0	0	0	0	0	0	0	0	0	0	0	0	0	0	0	0	0	0	0	0	0	0	0	0	0	0	0	0
LOC107494096	A01	80699781	80703297	0	0	0	0	0	0	0	0	0	0	0	0	0	0	0	0	0	0	0	0	0	1	0	0	0	0	0	0	0	0	0	0	0	0	0	0	0	0	0	0	0	0	0	0	0	0
LOC107494221	A01	80902488	80903342	0	0	1	0	0	0	0	0	2	0	0	0	1	0	0	0	0	0	0	0	0	0	0	0	0	0	0	0	1	2	0	0	0	1	1	0	0	0	0	0	0	1	1	0	0	0
LOC107494111	A01	81013900	81015487	134	120	86	60	61	39	63	68	71	98	132	80	49	77	104	162	46	35	97	149	193	83	56	64	115	113	117	62	76	156	93	131	75	108	88	93	152	61	99	44	141	37	65	96	86	126
LOC107494123	A01	81015952	81018883	101	90	121	206	135	282	189	112	183	100	101	93	135	144	146	196	224	132	147	116	90	116	160	123	192	130	122	181	139	179	223	174	130	228	135	184	170	168	229	127	162	187	152	163	136	196
LOC107494130	A01	81050239	81051901	27	24	8	27	30	35	24	16	17	3	29	26	22	6	20	40	37	17	36	25	24	31	14	27	13	13	31	17	16	27	2	8	30	55	29	38	16	9	33	26	23	21	36	27	28	37
LOC107494212	A01	81089303	81089779	0	0	0	0	0	0	1	0	0	0	0	0	0	0	0	0	0	1	1	1	0	0	0	1	0	0	0	0	0	0	0	0	0	1	0	0	0	0	1	0	0	0	0	0	0	0
LOC107494258	A01	81107489	81108301	0	0	0	0	0	0	0	0	0	0	0	0	0	0	0	0	0	0	0	0	0	0	0	0	0	0	0	0	0	0	0	0	0	0	0	0	0	0	0	0	0	0	0	0	0	0
LOC107494280	A01	81134736	81135320	0	0	0	0	0	0	0	0	0	0	0	0	0	0	0	0	0	0	0	0	0	0	0	0	0	0	0	0	0	0	0	0	0	0	0	0	0	0	0	0	0	0	0	0	0	0
LOC107494291	A01	81156604	81158354	0	0	0	0	0	0	0	0	0	0	0	0	0	0	0	0	0	0	0	0	0	0	0	0	0	0	0	0	0	0	0	0	0	0	0	0	0	0	0	0	0	0	0	0	0	0
LOC107494247	A01	81213450	81213896	282	396	425	600	456	851	659	414	505	247	358	399	393	464	444	503	555	291	589	372	366	474	647	451	659	425	419	498	346	546	613	463	356	640	360	387	446	317	489	304	302	441	278	377	309	430
LOC107494294	A01	81302801	81304000	0	0	0	0	0	0	0	0	0	0	0	0	0	0	0	0	0	0	0	0	0	0	0	0	0	0	0	0	0	0	0	0	0	0	0	0	0	0	0	0	0	0	0	0	0	0
LOC107494310	A01	81522833	81523357	0	0	0	0	0	0	0	0	0	0	0	0	0	0	0	0	0	0	0	0	0	0	0	0	0	0	0	0	0	0	0	0	0	0	0	0	0	0	0	0	0	0	0	0	0	0
LOC107494318	A01	81523431	81523823	0	0	0	0	0	0	0	0	0	0	0	0	0	0	0	0	0	0	0	0	0	0	0	0	0	0	0	0	0	0	0	0	0	0	0	0	0	0	0	0	0	0	0	0	0	0
LOC107494326	A01	81523852	81526122	0	0	0	0	0	0	0	0	0	0	0	0	0	0	0	0	0	0	0	0	0	0	0	0	0	0	0	0	0	0	0	0	0	0	0	0	0	0	0	0	0	0	0	0	0	0
LOC107494334	A01	81719728	81721752	0	0	0	0	10	0	0	0	1	0	0	0	0	0	0	0	0	0	0	0	0	0	0	0	0	0	0	0	0	0	5	0	0	8	2	9	0	0	0	0	0	0	1	1	0	0
LOC107494403	A01	82008037	82008468	0	0	0	0	0	0	0	0	0	0	0	0	0	0	0	0	0	0	0	0	0	0	0	0	0	0	0	0	0	0	0	0	0	0	0	0	0	0	0	0	0	0	0	0	0	0
LOC107494371	A01	82281990	82285747	314	302	326	405	359	618	523	358	411	241	347	299	228	319	383	469	324	224	411	303	318	365	390	424	378	344	294	375	345	479	485	377	270	503	324	335	357	304	428	338	371	393	287	330	279	450
LOC107494412	A01	82579309	82579632	0	0	0	0	0	0	0	0	0	0	0	0	0	0	0	0	0	0	0	0	0	0	0	0	0	0	0	0	0	0	0	0	0	0	0	0	0	0	0	0	0	0	0	0	0	0
LOC107494419	A01	82600734	82604998	1232	785	1108	1256	1178	1665	1094	943	1154	766	830	734	755	831	845	931	824	797	873	1033	1032	1244	1233	984	1327	782	1209	1094	823	1072	1025	1516	962	1363	986	897	1166	934	960	979	845	948	829	907	961	1066
LOC107494431	A01	82932393	82933931	0	0	0	0	0	0	0	0	0	0	0	0	0	0	0	0	0	0	0	0	0	0	0	0	0	0	0	0	0	0	0	0	0	0	0	0	0	0	0	0	0	0	0	0	0	0
LOC107494453	A01	82935893	82936519	0	0	0	0	0	0	0	0	0	0	0	0	0	0	0	0	0	0	0	0	0	0	0	0	0	0	0	0	0	0	0	0	0	0	0	0	0	0	0	0	0	0	0	0	0	0
LOC107494484	A01	83171722	83172426	0	0	0	0	0	0	0	0	0	0	0	0	0	0	0	0	0	0	0	0	0	0	0	0	0	0	0	0	0	0	0	0	0	0	0	0	0	0	0	0	0	0	0	0	0	0
LOC107494492	A01	83172549	83185765	0	0	0	0	0	0	0	0	0	0	0	0	0	0	0	0	0	0	0	0	0	0	0	0	0	0	0	0	0	0	0	0	0	0	0	0	0	0	0	0	0	0	0	0	0	0
LOC107494517	A01	83239120	83239590	0	0	0	0	0	0	0	0	0	0	0	0	0	0	0	0	0	0	0	0	0	0	0	0	0	0	0	0	0	0	0	0	0	0	0	0	0	0	0	0	0	0	0	0	0	0
LOC107494526	A01	83456929	83457817	0	0	0	0	0	0	0	0	0	0	0	0	0	0	0	0	0	0	0	0	0	0	0	0	0	0	0	0	0	0	0	0	0	0	0	0	0	0	0	0	0	0	0	0	0	0
LOC107494531	A01	83458523	83458984	0	0	0	0	0	0	0	0	0	0	0	0	0	0	0	0	0	0	0	0	0	0	0	0	0	0	0	0	0	0	0	0	0	0	0	0	0	0	0	0	0	0	0	0	0	0
LOC107494548	A01	83520283	83520951	0	0	0	0	0	0	0	0	0	0	0	0	0	0	0	0	0	0	0	0	0	0	0	0	0	0	0	0	0	0	0	0	0	0	0	0	0	0	0	0	0	0	0	0	0	0
LOC107494652	A01	83592170	83592716	0	0	0	0	0	1	0	5	0	0	0	0	0	2	0	0	0	0	0	0	1	1	0	0	0	0	0	1	0	0	0	3	0	1	0	0	0	0	0	0	0	0	0	0	0	0
LOC107494575	A01	83759169	83759540	0	0	0	0	0	0	0	0	0	0	0	0	0	0	0	0	0	0	0	0	0	0	0	0	0	0	0	0	0	0	0	0	0	0	0	0	0	0	0	0	0	0	0	0	0	0
LOC107494597	A01	83876508	83877053	0	0	0	0	0	0	0	0	0	0	0	0	0	0	0	0	0	0	0	0	0	0	0	0	0	0	0	0	0	0	0	0	0	0	0	0	0	0	0	0	0	0	0	0	0	0
LOC107494616	A01	84130794	84131547	0	0	0	0	0	0	0	0	0	0	0	0	2	0	0	0	0	0	0	0	0	0	0	0	0	0	0	0	0	0	0	0	0	0	0	0	0	0	0	0	0	0	0	0	0	0
LOC107494787	A01	84270145	84272841	0	0	0	0	0	0	0	0	0	0	0	0	0	0	0	0	0	0	0	0	0	0	0	0	0	0	0	0	0	0	0	0	0	0	0	0	0	0	0	0	0	0	0	0	0	0
LOC107494670	A01	84278675	84284354	174	215	231	256	236	339	325	234	239	137	185	224	139	153	204	291	157	138	242	248	239	197	268	279	227	223	159	248	211	232	272	224	189	249	205	198	270	207	238	185	165	219	202	166	142	228
LOC107494691	A01	84289130	84291489	53	57	67	59	82	85	61	40	46	49	45	51	33	48	73	69	58	32	58	74	70	58	55	60	83	60	72	47	69	51	58	108	62	78	71	54	70	63	72	62	65	62	46	68	44	57
LOC107494700	A01	84296428	84296903	31	19	29	23	39	45	38	51	45	22	28	31	63	67	41	58	51	48	39	45	72	31	43	52	39	34	42	47	31	31	38	37	44	49	40	47	51	46	39	36	50	45	42	27	38	39
LOC107494856	A01	84331046	84333152	8	0	0	5	3	5	13	1	2	1	4	2	4	5	5	6	1	2	9	12	6	11	7	8	3	6	7	8	3	7	4	15	5	7	11	7	1	4	4	14	3	2	2	8	3	8
LOC107494796	A01	84352263	84354899	24	30	28	19	35	32	52	25	20	16	27	26	21	36	25	48	25	8	16	20	16	25	24	17	36	11	25	28	34	43	62	23	41	67	52	62	9	37	30	18	43	44	12	20	29	32
LOC107494710	A01	84417776	84427323	151	197	221	257	159	337	223	226	169	110	230	156	153	184	205	241	214	122	221	230	142	191	228	158	304	160	207	198	159	267	314	254	191	332	190	204	180	176	263	155	226	206	182	204	206	175
LOC107494739	A01	84428493	84431456	78	63	83	65	56	91	78	70	66	55	60	55	44	35	55	79	54	58	58	50	77	44	100	86	100	55	66	69	72	48	60	72	70	69	48	70	80	58	76	70	73	51	42	34	64	65
LOC107494806	A01	84458105	84458590	0	0	0	0	0	0	0	0	0	0	0	0	0	0	0	0	0	0	0	0	0	0	0	0	0	0	0	0	0	0	0	0	0	0	0	0	0	0	0	0	0	0	0	0	0	0
LOC107494748	A01	84497841	84499648	89	66	63	70	71	115	73	70	80	49	86	39	24	30	77	92	58	52	86	61	77	66	88	78	72	80	54	50	58	85	57	68	78	95	65	75	94	78	99	64	58	92	53	69	55	70
LOC107494817	A01	84552108	84552644	0	0	0	0	0	0	0	0	0	0	0	0	0	0	0	0	0	0	0	0	0	0	0	0	0	0	0	0	0	0	0	0	0	0	0	0	0	0	0	0	0	0	0	0	0	0
LOC107494826	A01	84600309	84601232	0	0	0	0	0	0	0	0	0	0	0	0	0	0	0	0	0	0	0	0	0	0	0	0	0	0	0	0	0	0	0	0	0	0	0	0	0	0	0	0	0	0	0	0	0	0
LOC107494766	A01	84834366	84841051	400	394	352	417	328	520	547	352	361	270	379	336	200	241	348	468	234	164	369	403	428	430	484	417	451	368	412	383	334	402	394	356	294	461	397	351	343	292	326	343	340	359	276	266	277	351
LOC107494844	A01	84912292	84912774	0	0	0	0	0	0	0	0	0	0	0	0	0	0	0	0	0	0	0	0	0	0	0	0	0	0	0	0	0	0	0	0	0	0	0	0	0	0	0	0	0	0	0	0	0	0
LOC107494869	A01	85179972	85180700	0	0	0	0	0	0	0	0	0	0	0	0	0	0	0	0	0	0	0	0	0	0	0	0	0	0	0	0	0	0	0	0	0	0	0	0	0	0	0	0	0	0	0	0	0	0
LOC107494866	A01	85208823	85210070	7	8	5	9	11	22	13	0	7	14	11	6	1	4	9	17	2	7	11	3	11	13	11	6	11	17	7	5	41	21	9	9	18	8	28	8	5	10	17	3	19	11	2	5	19	10
LOC107494885	A01	85306611	85309561	0	0	0	0	0	0	0	0	0	0	0	0	0	0	0	0	0	0	0	0	0	0	0	0	0	0	0	0	0	0	0	0	0	0	0	0	0	0	0	0	0	0	0	0	0	0
LOC107494930	A01	85404362	85405348	0	0	0	0	0	0	0	0	0	0	0	0	0	0	0	0	0	0	0	0	0	0	0	0	0	0	0	0	0	0	0	0	0	0	0	0	0	0	0	0	0	0	0	0	0	0
LOC107494940	A01	85572126	85573496	0	0	0	0	0	0	0	0	0	0	0	0	0	0	0	0	0	0	0	0	0	0	0	0	0	0	0	0	0	0	0	0	0	0	0	0	0	0	0	0	0	0	0	0	0	0
LOC107494950	A01	85713987	85714493	0	0	0	0	0	0	0	0	0	0	0	0	0	0	0	0	0	0	0	0	0	0	0	0	0	0	0	0	0	0	0	0	0	0	0	0	0	0	0	0	0	0	0	0	0	0
LOC107494967	A01	86120349	86139662	0	0	0	0	0	0	0	0	0	0	0	0	0	0	0	0	0	0	0	0	0	0	0	0	0	0	0	0	0	0	0	0	0	0	0	0	0	0	0	0	0	0	0	0	0	0
LOC107494922	A01	86142439	86145732	0	0	0	0	0	0	0	0	0	0	0	0	0	0	0	0	0	0	0	0	0	0	0	0	0	0	0	0	0	0	0	0	0	1	0	0	0	0	0	0	0	0	0	0	0	0
LOC107494997	A01	86254954	86256663	17	16	19	5	17	20	16	23	26	20	1	14	17	24	27	21	12	12	21	20	17	4	24	26	14	16	7	26	21	17	22	12	10	20	18	19	16	25	14	8	9	7	14	7	22	11
LOC107495208	A01	86258326	86258742	0	0	0	0	0	0	0	0	0	0	0	0	0	0	0	1	0	0	0	0	0	0	0	0	0	0	0	0	3	0	0	1	0	0	0	0	0	0	0	2	0	0	0	0	0	0
LOC107495027	A01	86315199	86320131	100	145	116	154	108	227	144	130	130	81	109	100	121	138	121	137	129	81	119	120	85	131	172	108	136	88	107	92	103	149	135	124	92	183	88	83	119	90	154	125	96	124	39	75	75	105
LOC107495034	A01	86352504	86355233	85	109	91	101	92	146	130	111	91	73	61	66	79	67	100	93	117	82	94	78	109	118	115	97	101	72	109	107	76	92	116	108	93	138	101	105	107	110	126	70	86	109	62	80	88	92
LOC107495045	A01	86403945	86406444	8	34	10	26	22	55	18	34	20	13	30	18	30	23	26	36	33	34	24	22	21	13	25	18	51	18	20	31	21	30	32	31	20	26	32	38	35	25	61	33	35	31	23	10	16	53
LOC107495053	A01	86407226	86409177	21	26	23	30	26	46	22	29	33	22	24	14	33	43	18	33	32	18	27	37	15	17	29	15	28	17	16	23	28	26	48	16	20	25	11	24	24	34	33	21	22	27	11	23	25	18
LOC107495060	A01	86416577	86418316	3	9	6	26	4	19	18	11	19	13	6	12	6	19	24	12	19	11	13	12	5	20	14	10	11	13	7	11	10	10	6	9	2	14	6	13	19	12	11	6	3	13	5	3	14	3
LOC107495070	A01	86453483	86458374	27	54	42	78	33	68	50	46	37	34	23	20	25	37	30	45	56	35	33	26	13	45	40	28	47	31	35	40	31	50	42	37	23	40	34	26	25	17	37	25	13	43	28	41	23	43
LOC107495080	A01	86464228	86469475	67	74	60	65	40	59	59	50	76	22	51	60	42	67	74	84	45	42	73	56	72	32	121	56	48	64	37	64	51	38	54	52	64	68	60	68	55	33	62	47	53	50	33	24	35	40
LOC107495138	A01	86607230	86608463	15	15	53	1	55	27	32	29	32	18	38	44	44	77	89	51	84	83	35	64	34	0	34	21	26	0	25	47	41	46	48	40	23	86	30	70	66	51	66	38	29	27	61	35	48	25
LOC107495256	A01	86620703	86621971	0	0	0	0	0	0	0	0	0	0	0	0	0	0	0	0	0	0	0	0	0	0	0	0	0	0	0	0	0	0	0	0	0	0	0	0	0	0	0	0	0	0	0	0	0	0
LOC107495177	A01	86828155	86831076	38	18	33	30	53	77	48	35	38	25	38	23	45	87	85	39	87	51	41	42	37	31	38	35	51	41	45	47	53	57	65	51	36	96	46	41	56	76	76	47	48	47	43	37	52	40
LOC107495186	A01	86856645	86858621	28	7	11	12	9	9	33	6	20	16	16	20	0	2	35	11	1	1	19	15	16	26	20	17	8	19	14	22	13	14	19	21	23	14	24	13	22	19	18	22	12	14	10	4	18	16
LOC107495263	A01	86862152	86862675	0	0	0	0	0	0	0	0	0	0	0	0	0	0	0	0	0	0	0	0	0	0	0	0	0	0	0	0	0	0	0	0	0	0	0	0	0	0	0	0	0	0	0	0	0	0
LOC107495326	A01	86869077	86869648	0	0	0	0	0	0	0	0	0	0	0	0	0	0	0	0	0	0	0	0	32	0	0	0	0	0	0	0	0	0	0	0	0	0	0	0	0	0	0	0	0	0	0	0	0	0
LOC107495192	A01	86899761	86904782	143	71	120	103	90	160	139	95	107	85	79	90	110	220	251	122	195	109	82	98	126	114	128	115	110	99	136	114	94	113	150	97	105	117	115	101	108	86	77	91	71	71	68	54	108	98
LOC107495273	A01	86925550	86926712	0	0	0	0	0	0	0	0	0	0	0	0	0	0	0	0	0	0	0	0	0	0	0	0	0	0	0	0	0	0	0	0	0	0	0	0	0	0	0	0	0	0	0	0	0	0
LOC107495284	A01	86928911	86929291	0	0	0	0	0	0	0	0	0	0	0	0	0	0	0	0	0	0	0	0	0	0	0	0	0	0	0	0	0	0	0	0	0	0	0	0	0	0	0	0	0	0	0	0	0	0
LOC107495334	A01	86966153	86967857	0	0	0	0	0	0	0	0	0	0	0	0	0	0	0	0	0	0	0	0	0	0	0	0	0	0	0	0	0	0	0	0	0	0	0	0	0	0	0	0	0	0	0	0	0	0
LOC107495294	A01	86983948	86985394	0	0	0	0	0	0	0	0	0	0	0	0	0	0	0	0	0	0	0	0	0	0	0	0	0	0	0	0	0	0	0	0	0	0	0	0	0	0	0	0	0	0	0	0	0	0
LOC107495338	A01	86986681	86988283	1	0	0	0	0	0	0	0	0	0	0	0	0	0	0	0	0	0	0	0	0	0	0	0	0	0	0	0	0	0	0	0	0	0	0	0	0	0	0	0	0	0	0	0	2	0
LOC107495305	A01	87011217	87011768	0	0	0	0	0	0	0	0	0	0	0	0	0	0	0	0	0	0	0	0	0	0	0	0	0	0	0	0	0	0	0	0	0	0	0	0	0	0	0	0	0	0	0	0	0	0
LOC107495620	A01	87113663	87115201	0	0	0	0	0	0	0	0	0	0	0	0	0	0	0	0	0	0	0	0	0	0	0	0	0	0	0	0	0	0	0	0	0	0	0	0	0	0	0	0	0	0	0	0	0	0
LOC107495630	A01	87116487	87117225	0	0	0	0	0	0	0	0	0	0	0	0	0	0	0	0	0	0	0	0	0	0	0	0	0	0	0	0	0	0	0	0	1	0	0	0	0	0	1	0	0	0	0	0	0	0
LOC107495640	A01	87120970	87123621	2	8	9	4	2	1	7	1	3	1	4	3	3	4	4	4	4	3	5	3	7	5	5	6	9	1	8	7	4	7	13	7	4	8	8	7	1	5	5	2	2	4	3	3	5	5
LOC107495647	A01	87123782	87125014	0	0	0	0	0	0	0	0	0	0	0	0	0	0	0	0	0	0	0	0	0	0	0	0	0	0	0	0	0	0	0	0	0	0	0	0	0	0	0	0	0	0	0	0	0	0
LOC107495347	A01	87128704	87130640	69	45	80	79	81	75	72	55	77	36	71	87	117	125	100	124	59	83	74	114	160	63	103	103	81	86	56	62	70	73	114	70	83	119	89	84	76	78	69	78	74	94	67	52	91	61
LOC107495402	A01	87206670	87209398	0	2	0	2	0	4	2	0	2	0	0	1	0	1	1	1	6	3	1	0	3	2	4	2	1	1	1	6	2	0	1	4	6	4	1	0	3	1	0	2	1	0	0	2	0	1
LOC107495461	A01	87213940	87216684	11	13	22	10	22	18	25	9	8	5	21	13	26	32	22	16	15	12	23	21	9	17	19	11	20	20	21	26	19	11	18	16	8	16	17	19	6	17	26	25	17	10	15	21	11	20
LOC107495419	A01	87219713	87222709	26	14	10	36	14	35	14	27	17	6	7	14	11	26	10	34	25	8	32	9	12	13	21	16	38	7	11	27	26	25	28	16	26	37	29	33	23	21	26	33	9	26	9	18	11	19
LOC107495429	A01	87223894	87224817	17	39	17	24	26	42	28	24	47	19	37	29	26	39	37	47	37	18	33	24	37	18	38	31	27	30	27	21	23	24	38	42	23	26	34	20	40	20	42	31	26	23	33	11	17	28
LOC107495490	A01	87231075	87236011	103	69	102	105	97	122	112	64	58	73	63	82	62	53	101	139	76	38	131	110	97	78	148	93	109	146	87	70	93	106	92	82	69	107	99	147	80	80	110	101	83	122	116	80	90	114
LOC107495498	A01	87237664	87244185	80	126	122	114	173	134	123	104	135	62	103	99	94	125	95	164	160	111	119	76	58	81	138	102	108	85	92	83	95	153	136	111	86	197	150	141	91	68	122	86	79	97	198	67	64	104
LOC107495507	A01	87248799	87251591	43	81	114	57	53	93	90	72	83	38	73	71	47	91	81	101	69	57	82	54	41	57	80	73	60	61	55	66	64	51	70	79	72	101	58	67	49	79	58	64	53	57	48	45	49	75
LOC107495523	A01	87256053	87257570	5	7	6	10	7	6	5	6	14	16	7	9	15	23	8	11	18	27	6	9	3	11	12	8	10	11	3	5	4	5	15	4	6	15	10	10	3	10	4	5	9	6	1	3	5	4
LOC107495533	A01	87310631	87322892	13	4	8	24	16	11	10	9	11	6	14	11	7	6	12	17	0	6	5	19	9	12	9	10	18	6	23	15	14	14	14	18	20	16	18	17	9	14	5	11	8	10	21	19	11	14
LOC107495543	A01	87338046	87339068	1	2	5	4	3	0	6	0	6	1	0	0	0	1	0	1	3	0	1	2	0	0	0	3	0	0	0	0	6	3	8	0	0	5	1	1	1	0	1	1	5	0	0	0	3	5
LOC107495554	A01	87355525	87360423	2	5	3	2	4	12	15	5	5	10	7	3	6	3	2	10	6	0	3	3	1	5	7	2	3	10	7	3	3	2	20	8	2	5	8	10	6	1	12	0	6	1	1	2	3	1
LOC107495673	A01	87363187	87363849	0	0	0	0	0	0	0	0	0	0	0	0	0	0	0	0	0	0	0	0	0	0	0	0	0	0	0	0	0	0	0	0	0	0	0	0	0	0	0	0	0	0	0	0	0	0
LOC107495695	A01	87405599	87412018	0	2	2	0	7	1	0	0	1	0	0	1	0	1	0	0	0	0	0	0	0	0	0	2	0	0	1	0	0	0	0	1	1	0	0	2	0	0	1	0	0	0	1	1	0	0
LOC107495578	A01	87414978	87421165	0	0	0	3	3	12	0	0	0	2	2	0	6	2	0	1	4	1	0	0	0	1	0	1	2	1	1	1	3	3	0	1	1	4	3	0	1	1	2	5	0	6	4	6	1	0
LOC107495562	A01	87422076	87427917	0	0	1	3	0	0	0	0	0	0	0	0	0	0	0	1	0	0	0	0	1	0	2	0	0	0	0	0	0	1	0	0	0	1	0	0	0	0	0	0	0	0	0	0	0	0
LOC107495734	A01	87437385	87438673	3	2	4	2	2	9	1	3	4	1	5	0	3	1	1	4	3	2	1	3	2	2	3	1	10	2	4	5	4	2	3	2	0	2	4	1	0	1	4	0	1	3	1	3	3	0
LOC107495602	A01	87441379	87441963	440	445	486	418	394	587	535	431	419	287	422	355	317	356	436	377	302	253	506	425	378	514	412	431	541	383	485	404	543	557	565	475	338	592	474	418	469	435	469	419	499	508	437	511	426	401
LOC107495591	A01	87443341	87444488	0	2	0	0	2	0	0	0	2	0	0	0	0	0	0	0	1	5	0	0	0	0	0	0	2	0	0	2	0	2	2	0	0	0	0	0	1	2	0	0	0	1	0	0	0	3
LOC107495611	A01	87445209	87447124	76	71	72	48	99	81	77	49	66	58	82	67	32	59	80	73	54	41	84	80	72	72	95	73	65	72	65	58	86	91	95	69	80	69	65	54	91	72	88	79	57	85	47	62	53	92
LOC107495702	A01	87448924	87461538	0	0	0	0	0	0	0	0	0	0	0	0	0	0	0	0	0	0	0	0	0	0	0	0	0	0	0	0	0	0	0	0	0	0	0	0	0	0	0	0	0	0	0	0	0	0
LOC107495712	A01	87463512	87468802	0	0	2	0	0	3	0	0	0	0	0	0	1	0	1	0	0	0	0	0	0	0	0	6	0	0	2	0	1	0	1	1	0	1	1	0	0	0	0	0	0	0	0	1	4	0
LOC107495745	A01	87482879	87484916	116	145	152	151	105	235	202	147	151	76	98	101	131	177	142	184	178	154	190	153	112	129	146	127	120	117	109	135	125	122	177	142	98	175	109	108	151	129	182	108	115	135	121	101	100	134
LOC107495755	A01	87486979	87494501	355	343	289	445	327	594	402	342	371	265	399	324	272	289	311	421	416	294	350	325	376	462	377	380	536	292	423	447	434	414	482	489	395	579	434	410	386	408	427	372	400	356	345	347	305	366
LOC107495765	A01	87528386	87530885	209	126	183	167	185	280	210	183	194	157	166	145	159	193	191	211	152	191	204	202	222	190	172	190	189	169	202	175	175	238	164	193	192	233	161	169	180	144	179	167	185	151	164	162	155	184
LOC107495776	A01	87534335	87542726	983	698	744	754	653	988	761	704	599	678	832	670	595	728	780	838	643	526	714	941	937	907	923	824	1027	641	930	756	788	835	956	857	797	1028	960	821	744	728	793	737	766	717	762	659	764	659
LOC107495801	A01	87545119	87554046	281	255	216	253	239	347	329	237	221	178	258	225	228	263	256	377	249	163	266	316	278	314	316	276	319	250	296	224	224	239	326	254	271	371	322	288	287	286	281	274	252	272	246	252	251	233
LOC107495807	A01	87554948	87557624	6	7	15	17	8	32	22	12	9	3	5	6	15	14	7	12	10	11	10	6	5	18	13	8	6	5	12	9	8	10	19	13	9	7	10	3	18	5	10	16	11	5	4	4	12	11
LOC107495985	A01	87566577	87568554	0	0	0	0	0	0	0	0	0	0	0	0	0	0	0	0	0	1	0	0	0	0	0	0	0	0	0	1	0	0	0	0	0	0	0	0	0	0	0	0	0	0	0	0	0	0
LOC107495815	A01	87581454	87583307	7	60	33	17	46	101	35	47	26	22	48	36	11	7	8	38	23	64	74	73	6	33	45	22	22	28	34	32	52	26	37	57	16	80	47	49	72	39	36	16	20	55	25	20	14	28
LOC107495836	A01	87592151	87595185	95	47	52	67	82	88	120	130	79	132	87	57	114	125	379	227	83	55	213	86	145	26	171	434	44	149	57	102	111	94	149	116	214	68	290	438	198	83	316	268	81	258	94	107	96	85
LOC107495845	A01	87618238	87626347	689	706	707	482	500	477	623	600	543	470	577	520	447	484	682	684	374	495	537	757	799	651	765	714	741	560	697	667	485	798	772	665	599	858	739	675	615	615	611	547	680	552	738	554	641	545
LOC107495860	A01	87627239	87630125	92	76	77	66	61	83	94	94	90	62	99	50	91	96	92	93	88	94	93	79	82	82	96	91	77	79	77	83	68	82	104	96	93	116	90	104	100	102	95	69	64	74	71	73	87	72
LOC107496041	A01	87638238	87640865	0	0	0	0	2	6	1	0	2	0	1	2	1	0	4	1	0	0	0	1	0	1	1	4	0	0	0	3	0	0	4	1	7	2	0	0	0	0	1	3	0	1	5	0	0	0
LOC107496002	A01	87645165	87657364	756	679	641	750	577	525	485	398	689	465	598	506	637	666	637	547	597	371	703	476	604	718	899	479	896	621	722	583	637	732	851	421	671	964	834	752	650	617	762	718	652	722	606	601	398	635
LOC107495869	A01	87676881	87677441	17	14	19	12	29	17	16	7	15	8	6	12	13	20	16	16	25	26	15	16	3	11	16	11	25	13	12	18	14	10	15	16	12	20	9	17	10	27	21	13	13	10	15	7	5	12
LOC107495890	A01	87683738	87686907	183	202	198	102	124	213	186	154	168	151	171	144	122	164	130	179	151	110	167	167	137	145	172	207	167	147	138	134	153	182	188	138	157	191	148	130	171	132	170	133	137	155	88	149	135	160
LOC107496011	A01	87729124	87730211	2	4	3	6	3	2	4	6	0	0	0	0	2	0	0	5	0	0	0	2	0	0	2	3	6	1	2	4	3	3	4	2	4	2	0	7	2	0	0	1	2	2	0	1	3	3
LOC107495906	A01	87731019	87732200	0	0	0	0	0	0	0	0	0	0	0	0	0	0	0	0	0	0	0	0	0	0	0	0	0	0	0	0	0	0	0	0	0	1	0	0	0	0	0	0	0	0	0	0	0	0
LOC107495923	A01	87732722	87733414	2	4	0	2	0	0	3	1	1	0	2	0	0	0	0	3	0	0	1	1	0	2	1	0	1	0	4	2	1	3	1	2	3	2	2	0	3	1	0	3	2	3	1	2	0	0
[truncated: 66,964 more rows]
[truncated: 13 more columns]
