# Supplementary material for: Genomic and Transcriptomic Analysis Identified Gene Clusters and Candidate Genes for Oil Content in Peanut (Arachis hypogaea L.)
Source: Plant Mol Biol Report. 2018 Jun 23;36(3):518–29. doi: 10.1007/s11105-018-1088-9 (PMC6061501; doi:10.1007/s11105-018-1088-9)
Supplement: Supplementary file 5 — (XLSX 581 kb) [file 11105_2018_1088_MOESM5_ESM.xlsx]

## Sheet: DEGs-Differental expression gen
Title ：Genetic variants associated analysis and differential expression analysis of oil content in peanut (Arachis hypogaea L.)
Author：XiaohuaWang, Ping Xu, Liang Yin， Yan Ren, Shuangling Li, Yanmao Shi, Thomas D Alcock, Qing Xiong，Wei Qian，Xiaoyuan Chi, Manish K Pandey, Rajeev K Varshey, Mei Yuan1*
Table S5. The differental expression genes (DEGs) between high oil content cultivars and low oil content cultivars.
Genes	Chromosome	Start	Stop	Low oil content cultivar 7	Low oil content cultivar 8	Low oil content cultivar 14	AVERAGE-low oil content	High oil content cultivar31	High oil content cultivar 44	High oil content cultivar 46	AVERAGE-high oil content	LOW/HIGH	HIGH/LOW	DEGs（differental expression genes）
LOC107471932	A01	192769	197818	89	51	70	70	9	66	2	25.6667	2.72727	0.366667	Negative DEGs
LOC107475704	A01	229112	233319	35	45	26	35.3333	0	14	0	4.66667	7.57143	0.132075	Negative DEGs
LOC107481125	A01	459725	468554	0	1	0	0.333333	2	1	1	1.33333	0.25	4	Positive DEGs
LOC107485157	A01	508605	514507	5	2	2	3	3	0	1	1.33333	2.25	0.444444	Negative DEGs
LOC107484497	A01	550534	551073	0	1	0	0.333333	2	1	5	2.66667	0.125	8	Positive DEGs
LOC107491867	A01	565213	578315	4	5	3	4	1	0	0	0.333333	12	0.0833333	Negative DEGs
LOC107474210	A01	1016669	1017593	10	14	2	8.66667	3	8	0	3.66667	2.36364	0.423077	Negative DEGs
LOC107474902	A01	1052416	1054212	30	7	8	15	7	0	3	3.33333	4.5	0.222222	Negative DEGs
LOC107476241	A01	1249216	1251855	1	0	0	0.333333	2	1	0	1	0.333333	3	Positive DEGs
LOC107477254	A01	1326446	1332699	8	4	4	5.33333	4	0	2	2	2.66667	0.375	Negative DEGs
LOC107486630	A01	1421269	1427470	0	5	0	1.66667	0	0	1	0.333333	5	0.2	Negative DEGs
LOC107478291	A01	1545789	1546307	4	0	0	1.33333	1	0	0	0.333333	4	0.25	Negative DEGs
LOC107478833	A01	1687699	1692043	4	1	0	1.66667	1	0	1	0.666667	2.5	0.4	Negative DEGs
LOC107489332	A01	1753121	1754770	4	0	3	2.33333	1	0	0	0.333333	7	0.142857	Negative DEGs
LOC107479953	A01	1905169	1905924	11	4	8	7.66667	35	5	11	17	0.45098	2.21739	Positive DEGs
LOC107487448	A01	2154686	2157286	0	0	1	0.333333	1	1	3	1.66667	0.2	5	Positive DEGs
LOC107473088	A01	2657539	2659295	15	1	6	7.33333	23	32	32	29	0.252874	3.95455	Positive DEGs
LOC107490657	A01	2780448	2785831	65	27	43	45	33	9	15	19	2.36842	0.422222	Negative DEGs
LOC107490908	A01	2940412	2942043	19	15	20	18	7	13	2	7.33333	2.45455	0.407407	Negative DEGs
LOC107471279	A01	3079781	3087805	2	1	4	2.33333	8	7	19	11.3333	0.205882	4.85714	Positive DEGs
LOC107491278	A01	3146432	3150343	53	36	49	46	21	12	25	19.3333	2.37931	0.42029	Negative DEGs
LOC107493024	A01	3486137	3490829	35	60	57	50.6667	19	18	29	22	2.30303	0.434211	Negative DEGs
LOC107494420	A01	3677573	3683703	244	152	241	212.333	66	71	97	78	2.72222	0.367347	Negative DEGs
LOC107458308	A01	4318602	4319039	11	21	27	19.6667	18	6	4	9.33333	2.10714	0.474576	Negative DEGs
LOC107472848	A01	4824661	4828293	0	0	3	1	2	3	2	2.33333	0.428571	2.33333	Positive DEGs
LOC107472876	A01	4951502	4954758	2	0	0	0.666667	0	2	3	1.66667	0.4	2.5	Positive DEGs
LOC107472932	A01	5105762	5107048	15	6	8	9.66667	3	1	4	2.66667	3.625	0.275862	Negative DEGs
LOC107463169	A01	5174224	5177401	23	13	5	13.6667	4	4	1	3	4.55556	0.219512	Negative DEGs
LOC107472995	A01	5232945	5233319	3	3	14	6.66667	2	3	3	2.66667	2.5	0.4	Negative DEGs
LOC107467545	A01	5745130	5749676	7	2	7	5.33333	0	3	0	1	5.33333	0.1875	Negative DEGs
LOC107467957	A01	5774137	5779934	2	0	1	1	2	5	2	3	0.333333	3	Positive DEGs
LOC107473281	A01	5808048	5814176	6	0	1	2.33333	1	0	1	0.666667	3.5	0.285714	Negative DEGs
LOC107473292	A01	5849791	5852137	5	6	0	3.66667	1	1	0	0.666667	5.5	0.181818	Negative DEGs
LOC107473548	A01	6555257	6557343	102	41	80	74.3333	19	6	30	18.3333	4.05455	0.246637	Negative DEGs
LOC107475071	A01	6562863	6566166	12	7	21	13.3333	35	31	30	32	0.416667	2.4	Positive DEGs
LOC107475141	A01	6913510	6916589	9	7	2	6	3	1	1	1.66667	3.6	0.277778	Negative DEGs
LOC107475150	A01	6980083	6983085	0	0	1	0.333333	4	1	0	1.66667	0.2	5	Positive DEGs
LOC107475023	A01	8006411	8010269	83	6	31	40	8	5	3	5.33333	7.5	0.133333	Negative DEGs
LOC107474407	A01	8192539	8193303	5	0	1	2	10	1	2	4.33333	0.461538	2.16667	Positive DEGs
LOC107474434	A01	8209026	8210252	13	10	12	11.6667	10	4	3	5.66667	2.05882	0.485714	Negative DEGs
LOC107475254	A01	8257500	8258518	14	23	26	21	56	53	52	53.6667	0.391304	2.55556	Positive DEGs
LOC107475438	A01	8425863	8428006	323	96	76	165	60	28	111	66.3333	2.48744	0.40202	Negative DEGs
LOC107475489	A01	8554863	8556060	1	0	0	0.333333	3	0	1	1.33333	0.25	4	Positive DEGs
LOC107478711	A01	9029139	9029807	9	12	27	16	10	2	8	6.66667	2.4	0.416667	Negative DEGs
LOC107475817	A01	9094387	9095148	2	2	2	2	6	3	5	4.66667	0.428571	2.33333	Positive DEGs
LOC107476149	A01	9602045	9603181	13	12	7	10.6667	25	17	28	23.3333	0.457143	2.1875	Positive DEGs
LOC107478847	A01	9777863	9782346	3	4	1	2.66667	1	0	0	0.333333	8	0.125	Negative DEGs
LOC107476382	A01	9925129	9925851	4	6	3	4.33333	4	0	2	2	2.16667	0.461538	Negative DEGs
LOC107476532	A01	10143780	10148404	3	2	0	1.66667	1	0	0	0.333333	5	0.2	Negative DEGs
LOC107478867	A01	10226090	10228380	4	5	4	4.33333	21	3	6	10	0.433333	2.30769	Positive DEGs
LOC107478883	A01	10293748	10294176	3	2	2	2.33333	1	1	1	1	2.33333	0.428571	Negative DEGs
LOC107478261	A01	10496332	10498945	1	6	23	10	29	18	17	21.3333	0.46875	2.13333	Positive DEGs
LOC107476996	A01	10838539	10846388	57	52	118	75.6667	14	4	26	14.6667	5.15909	0.193833	Negative DEGs
LOC107477075	A01	11005925	11006805	1	5	0	2	1	0	63	21.3333	0.09375	10.6667	Positive DEGs
LOC107478349	A01	11034385	11039824	1	0	4	1.66667	4	7	11	7.33333	0.227273	4.4	Positive DEGs
LOC107477175	A01	11156248	11158482	2	13	6	7	5	1	3	3	2.33333	0.428571	Negative DEGs
LOC107477191	A01	11159878	11161876	0	1	0	0.333333	0	3	0	1	0.333333	3	Positive DEGs
LOC107478390	A01	11290362	11291369	0	0	2	0.666667	0	4	2	2	0.333333	3	Positive DEGs
LOC107478434	A01	11465021	11465687	4	1	2	2.33333	12	16	5	11	0.212121	4.71429	Positive DEGs
LOC107477442	A01	11573071	11574304	1	0	0	0.333333	2	1	2	1.66667	0.2	5	Positive DEGs
LOC107478641	A01	11965001	11965868	17	23	44	28	17	10	13	13.3333	2.1	0.47619	Negative DEGs
LOC107479216	A01	12158141	12158641	2	0	1	1	5	0	4	3	0.333333	3	Positive DEGs
LOC107479248	A01	12417590	12417817	27	33	32	30.6667	23	6	9	12.6667	2.42105	0.413043	Negative DEGs
LOC107479260	A01	12557155	12561438	13	8	7	9.33333	7	1	5	4.33333	2.15385	0.464286	Negative DEGs
LOC107479414	A01	12638711	12641875	0	0	1	0.333333	1	0	2	1	0.333333	3	Positive DEGs
LOC107479422	A01	12643196	12652212	1	3	1	1.66667	12	1	0	4.33333	0.384615	2.6	Positive DEGs
LOC107479485	A01	12903353	12904531	0	0	3	1	1	5	1	2.33333	0.428571	2.33333	Positive DEGs
LOC107479614	A01	13944259	13945206	4	1	0	1.66667	1	0	0	0.333333	5	0.2	Negative DEGs
LOC107480302	A01	14956050	14957441	5	7	2	4.66667	0	2	4	2	2.33333	0.428571	Negative DEGs
LOC107480350	A01	15575309	15576001	11	1	10	7.33333	3	3	0	2	3.66667	0.272727	Negative DEGs
LOC107480219	A01	15711442	15716534	6	6	3	5	21	11	14	15.3333	0.326087	3.06667	Positive DEGs
LOC107479892	A01	15721809	15725406	7	11	6	8	0	0	2	0.666667	12	0.0833333	Negative DEGs
LOC107480444	A01	16007323	16008669	16	0	0	5.33333	1	1	0	0.666667	8	0.125	Negative DEGs
LOC107480492	A01	16164567	16167414	208	24	23	85	0	1	3	1.33333	63.75	0.0156863	Negative DEGs
LOC107480660	A01	16573977	16575389	3	0	1	1.33333	6	5	2	4.33333	0.307692	3.25	Positive DEGs
LOC107480786	A01	17091710	17093122	3	5	0	2.66667	2	1	0	1	2.66667	0.375	Negative DEGs
LOC107480802	A01	17112890	17115166	19	10	0	9.66667	0	1	0	0.333333	29	0.0344828	Negative DEGs
LOC107481036	A01	17154020	17154548	0	1	0	0.333333	4	3	0	2.33333	0.142857	7	Positive DEGs
LOC107481306	A01	18903157	18905455	6	4	0	3.33333	3	0	1	1.33333	2.5	0.4	Negative DEGs
LOC107481376	A01	19321864	19338520	1	0	0	0.333333	0	2	5	2.33333	0.142857	7	Positive DEGs
LOC107482483	A01	20259641	20263001	0	4	53	19	30	39	53	40.6667	0.467213	2.14035	Positive DEGs
LOC107482438	A01	22591946	22593732	48	43	7	32.6667	4	1	1	2	16.3333	0.0612245	Negative DEGs
LOC107482965	A01	25249561	25254213	60	24	0	28	1	0	0	0.333333	84	0.0119048	Negative DEGs
LOC107483361	A01	26937325	26938197	0	1	0	0.333333	1	1	2	1.33333	0.25	4	Positive DEGs
LOC107484131	A01	29475391	29476716	1	0	0	0.333333	0	3	1	1.33333	0.25	4	Positive DEGs
LOC107484528	A01	31572568	31575572	2	9	27	12.6667	6	0	1	2.33333	5.42857	0.184211	Negative DEGs
LOC107484537	A01	31640835	31648172	5	0	0	1.66667	1	0	1	0.666667	2.5	0.4	Negative DEGs
LOC107484554	A01	31676127	31679747	23	29	28	26.6667	59	67	72	66	0.40404	2.475	Positive DEGs
LOC107485102	A01	32796814	32797962	7	0	6	4.33333	4	0	0	1.33333	3.25	0.307692	Negative DEGs
LOC107484932	A01	33255767	33257874	5	5	3	4.33333	0	2	4	2	2.16667	0.461538	Negative DEGs
LOC107485129	A01	33470330	33478480	12	14	23	16.3333	6	6	4	5.33333	3.0625	0.326531	Negative DEGs
LOC107485214	A01	34226945	34227885	0	2	0	0.666667	6	4	6	5.33333	0.125	8	Positive DEGs
LOC107485382	A01	34439408	34440303	0	4	0	1.33333	25	15	31	23.6667	0.056338	17.75	Positive DEGs
LOC107485239	A01	34496137	34498266	18	6	10	11.3333	25	24	23	24	0.472222	2.11765	Positive DEGs
LOC107485901	A01	37212804	37220858	12	13	2	9	2	2	7	3.66667	2.45455	0.407407	Negative DEGs
LOC107486795	A01	41532840	41534396	2	0	0	0.666667	2	1	3	2	0.333333	3	Positive DEGs
LOC107487444	A01	42229411	42231959	3	2	1	2	1	1	0	0.666667	3	0.333333	Negative DEGs
LOC107487264	A01	43273509	43274706	1	0	0	0.333333	0	3	3	2	0.166667	6	Positive DEGs
LOC107487508	A01	43440474	43442745	76	22	81	59.6667	0	1	3	1.33333	44.75	0.0223464	Negative DEGs
LOC107488983	A01	48939799	48942215	0	0	3	1	1	0	0	0.333333	3	0.333333	Negative DEGs
LOC107489015	A01	49236176	49240792	0	2	1	1	1	0	0	0.333333	3	0.333333	Negative DEGs
LOC107488800	A01	49875801	49877132	6	0	1	2.33333	0	0	1	0.333333	7	0.142857	Negative DEGs
LOC107489153	A01	51122351	51124235	93	51	44	62.6667	7	9	39	18.3333	3.41818	0.292553	Negative DEGs
LOC107489296	A01	51496349	51500438	294	250	248	264	143	100	147	130	2.03077	0.492424	Negative DEGs
LOC107489309	A01	51755192	51757193	0	0	1	0.333333	3	0	2	1.66667	0.2	5	Positive DEGs
LOC107489337	A01	51834080	51850120	13	7	7	9	3	2	8	4.33333	2.07692	0.481481	Negative DEGs
LOC107489597	A01	53289881	53290939	7	10	3	6.66667	5	1	0	2	3.33333	0.3	Negative DEGs
LOC107490706	A01	54469901	54470392	8	7	0	5	0	1	0	0.333333	15	0.0666667	Negative DEGs
LOC107489706	A01	55028871	55029293	25	6	1	10.6667	3	4	2	3	3.55556	0.28125	Negative DEGs
LOC107489715	A01	55485875	55488886	1	1	0	0.666667	2	1	10	4.33333	0.153846	6.5	Positive DEGs
LOC107490283	A01	55489412	55491745	30	23	148	67	54	24	21	33	2.0303	0.492537	Negative DEGs
LOC107489858	A01	56520134	56520594	2	1	2	1.66667	0	0	2	0.666667	2.5	0.4	Negative DEGs
LOC107490767	A01	57079187	57079660	1	1	0	0.666667	1	5	3	3	0.222222	4.5	Positive DEGs
LOC107490560	A01	57627544	57637747	3	2	0	1.66667	0	2	0	0.666667	2.5	0.4	Negative DEGs
LOC107490010	A01	58274241	58277644	0	2	3	1.66667	1	0	1	0.666667	2.5	0.4	Negative DEGs
LOC107491775	A01	67747982	67749202	85	50	1	45.3333	30	16	12	19.3333	2.34483	0.426471	Negative DEGs
LOC107492247	A01	69512758	69513255	19	18	12	16.3333	67	29	23	39.6667	0.411765	2.42857	Positive DEGs
LOC107492781	A01	71710690	71713144	1778	2525	2445	2249.33	752	536	599	629	3.57605	0.279638	Negative DEGs
LOC107494048	A01	80593499	80594783	1	2	3	2	7	7	5	6.33333	0.315789	3.16667	Positive DEGs
LOC107495060	A01	86416577	86418316	18	11	19	16	6	3	3	4	4	0.25	Negative DEGs
LOC107495578	A01	87414978	87421165	0	0	2	0.666667	0	6	0	2	0.333333	3	Positive DEGs
LOC107496041	A01	87638238	87640865	1	0	0	0.333333	4	0	0	1.33333	0.25	4	Positive DEGs
LOC107495969	A01	87951035	87951283	1	0	0	0.333333	4	1	0	1.66667	0.2	5	Positive DEGs
LOC107458428	A01	88380137	88383667	3	0	2	1.66667	2	0	0	0.666667	2.5	0.4	Negative DEGs
LOC107458035	A01	88400189	88402584	0	0	1	0.333333	4	4	3	3.66667	0.0909091	11	Positive DEGs
LOC107458435	A01	88445498	88446170	5	3	3	3.66667	2	0	2	1.33333	2.75	0.363636	Negative DEGs
LOC107458489	A01	88777604	88779473	5	12	19	12	40	7	35	27.3333	0.439024	2.27778	Positive DEGs
LOC107496600	A01	88870013	88870564	20	10	1	10.3333	21	18	50	29.6667	0.348315	2.87097	Positive DEGs
LOC107496621	A01	88911760	88913708	132	43	64	79.6667	45	7	26	26	3.0641	0.32636	Negative DEGs
LOC107496718	A01	89144368	89149213	598	11	109	239.333	22	4	22	16	14.9583	0.0668524	Negative DEGs
LOC107496757	A01	89166809	89169564	10	5	3	6	4	0	2	2	3	0.333333	Negative DEGs
LOC107496988	A01	89662685	89664424	124	151	191	155.333	204	464	356	341.333	0.455078	2.19742	Positive DEGs
LOC107457674	A01	89751264	89753825	5	2	0	2.33333	1	1	0	0.666667	3.5	0.285714	Negative DEGs
LOC107457700	A01	89760573	89760917	8	3	13	8	4	4	0	2.66667	3	0.333333	Negative DEGs
LOC107458574	A01	89938647	89939441	158	1	0	53	1	0	0	0.333333	159	0.00628931	Negative DEGs
LOC107458581	A01	89976858	89977497	90	0	0	30	0	0	2	0.666667	45	0.0222222	Negative DEGs
LOC107457896	A01	90022546	90025072	378	248	284	303.333	128	70	148	115.333	2.63006	0.38022	Negative DEGs
LOC107457919	A01	90032746	90033384	1	1	0	0.666667	5	0	0	1.66667	0.4	2.5	Positive DEGs
LOC107458652	A01	90134169	90135041	6	0	7	4.33333	2	1	1	1.33333	3.25	0.307692	Negative DEGs
LOC107461044	A01	90158341	90160498	0	0	3	1	5	1	5	3.66667	0.272727	3.66667	Positive DEGs
LOC107458693	A01	90256669	90258297	21	21	12	18	6	0	11	5.66667	3.17647	0.314815	Negative DEGs
LOC107461084	A01	90445954	90446289	8	11	31	16.6667	38	69	42	49.6667	0.33557	2.98	Positive DEGs
LOC107458857	A01	90599401	90602873	24	19	9	17.3333	8	7	10	8.33333	2.08	0.480769	Negative DEGs
LOC107458852	A01	90603411	90604731	9	2	2	4.33333	6	14	12	10.6667	0.40625	2.46154	Positive DEGs
LOC107458904	A01	90632232	90633557	1	0	1	0.666667	2	0	4	2	0.333333	3	Positive DEGs
LOC107458989	A01	90668910	90677941	21	43	47	37	80	173	110	121	0.305785	3.27027	Positive DEGs
LOC107459269	A01	91009570	91013263	23	12	15	16.6667	3	1	1	1.66667	10	0.1	Negative DEGs
LOC107459354	A01	91077801	91079759	79	370	286	245	354	582	578	504.667	0.485469	2.05986	Positive DEGs
LOC107459378	A01	91097950	91100316	34	17	17	22.6667	15	7	9	10.3333	2.19355	0.455882	Negative DEGs
LOC107459407	A01	91151502	91152908	1	0	4	1.66667	0	0	2	0.666667	2.5	0.4	Negative DEGs
LOC107459618	A01	91363188	91363655	31	67	28	42	109	95	52	85.3333	0.492188	2.03175	Positive DEGs
LOC107459677	A01	91414458	91416040	19	15	29	21	72	41	38	50.3333	0.417219	2.39683	Positive DEGs
LOC107459832	A01	91799962	91801151	26	20	19	21.6667	70	46	70	62	0.349462	2.86154	Positive DEGs
LOC107459841	A01	91824904	91827935	4	0	3	2.33333	4	15	0	6.33333	0.368421	2.71429	Positive DEGs
LOC107459868	A01	91911259	91913941	3	6	11	6.66667	32	1	13	15.3333	0.434783	2.3	Positive DEGs
LOC107460884	A01	91929263	91930258	6	12	0	6	14	25	18	19	0.315789	3.16667	Positive DEGs
LOC107459900	A01	91935770	91937273	0	2	1	1	1	0	0	0.333333	3	0.333333	Negative DEGs
LOC107459952	A01	91987082	91988153	26	50	93	56.3333	155	236	162	184.333	0.305606	3.27219	Positive DEGs
LOC107459967	A01	92029313	92030370	2	18	3	7.66667	18	22	15	18.3333	0.418182	2.3913	Positive DEGs
LOC107461203	A01	92068038	92068586	1	5	0	2	5	1	8	4.66667	0.428571	2.33333	Positive DEGs
LOC107461222	A01	92155765	92156718	7	0	0	2.33333	0	2	0	0.666667	3.5	0.285714	Negative DEGs
LOC107460024	A01	92190653	92195479	33	42	43	39.3333	60	153	132	115	0.342029	2.92373	Positive DEGs
LOC107461242	A01	92234933	92235598	2	1	5	2.66667	0	0	3	1	2.66667	0.375	Negative DEGs
LOC107460286	A01	92561041	92562631	4	12	10	8.66667	112	7	9	42.6667	0.203125	4.92308	Positive DEGs
LOC107460392	A01	92682390	92683094	11	4	5	6.66667	1	1	6	2.66667	2.5	0.4	Negative DEGs
LOC107461602	A01	92964639	92965844	10	0	1	3.66667	2	0	3	1.66667	2.2	0.454545	Negative DEGs
LOC107461741	A01	93160084	93160587	7	5	3	5	1	1	2	1.33333	3.75	0.266667	Negative DEGs
LOC107461775	A01	93237832	93238491	2	0	1	1	4	4	0	2.66667	0.375	2.66667	Positive DEGs
LOC107462099	A01	93650469	93651023	3	1	0	1.33333	4	5	8	5.66667	0.235294	4.25	Positive DEGs
LOC107463806	A01	93857297	93857747	4	4	1	3	0	0	1	0.333333	9	0.111111	Negative DEGs
LOC107462570	A01	93998558	93999122	1	8	5	4.66667	2	2	0	1.33333	3.5	0.285714	Negative DEGs
LOC107463422	A01	94011021	94016092	139	112	107	119.333	120	5	4	43	2.77519	0.360335	Negative DEGs
LOC107462643	A01	94209322	94214090	0	1	1	0.666667	1	1	3	1.66667	0.4	2.5	Positive DEGs
LOC107462653	A01	94243517	94247647	10	10	7	9	42	6	21	23	0.391304	2.55556	Positive DEGs
LOC107462732	A01	94437705	94438256	29	20	19	22.6667	98	11	32	47	0.48227	2.07353	Positive DEGs
LOC107462767	A01	94500374	94501732	7	2	0	3	8	4	7	6.33333	0.473684	2.11111	Positive DEGs
LOC107463581	A01	94700672	94701262	632	79	31	247.333	78	17	21	38.6667	6.39655	0.156334	Negative DEGs
LOC107462878	A01	94721932	94723056	2	2	0	1.33333	2	5	3	3.33333	0.4	2.5	Positive DEGs
LOC107463596	A01	94742020	94744542	0	0	1	0.333333	1	0	2	1	0.333333	3	Positive DEGs
LOC107462887	A01	94761877	94764825	7	11	8	8.66667	8	2	2	4	2.16667	0.461538	Negative DEGs
LOC107462953	A01	94808206	94808475	5	4	1	3.33333	11	12	6	9.66667	0.344828	2.9	Positive DEGs
LOC107462942	A01	94809565	94809834	0	2	2	1.33333	4	6	2	4	0.333333	3	Positive DEGs
LOC107463147	A01	95051140	95052410	0	1	0	0.333333	7	2	6	5	0.0666667	15	Positive DEGs
LOC107463202	A01	95107881	95109773	5	18	0	7.66667	2	2	5	3	2.55556	0.391304	Negative DEGs
LOC107463940	A01	95153235	95154771	3	6	0	3	6	8	11	8.33333	0.36	2.77778	Positive DEGs
LOC107463213	A01	95198704	95199555	4	11	12	9	2	3	2	2.33333	3.85714	0.259259	Negative DEGs
LOC107463987	A01	95470370	95471039	18	12	11	13.6667	5	4	2	3.66667	3.72727	0.268293	Negative DEGs
LOC107464511	A01	95674854	95675657	0	1	1	0.666667	2	5	0	2.33333	0.285714	3.5	Positive DEGs
LOC107464603	A01	96108650	96109260	3	0	0	1	1	0	0	0.333333	3	0.333333	Negative DEGs
LOC107464758	A01	96231651	96236021	12	10	11	11	3	2	6	3.66667	3	0.333333	Negative DEGs
LOC107464698	A01	96332194	96340684	23	10	5	12.6667	9	5	3	5.66667	2.23529	0.447368	Negative DEGs
LOC107465035	A01	96768776	96774964	6	12	5	7.66667	23	9	36	22.6667	0.338235	2.95652	Positive DEGs
LOC107465491	A01	96862436	96864100	5	1	1	2.33333	2	0	1	1	2.33333	0.428571	Negative DEGs
LOC107465357	A01	97285286	97287650	14	6	0	6.66667	177	3	4	61.3333	0.108696	9.2	Positive DEGs
LOC107465371	A01	97291761	97292243	6	5	2	4.33333	0	0	2	0.666667	6.5	0.153846	Negative DEGs
LOC107465574	A01	97493111	97495866	167	77	59	101	48	9	38	31.6667	3.18947	0.313531	Negative DEGs
LOC107465689	A01	97680472	97681976	14	0	7	7	6	3	1	3.33333	2.1	0.47619	Negative DEGs
LOC107466961	A01	97695259	97715473	1	0	4	1.66667	1	1	0	0.666667	2.5	0.4	Negative DEGs
LOC107465861	A01	97808371	97810439	133	118	112	121	245	287	234	255.333	0.47389	2.11019	Positive DEGs
LOC107466071	A01	98158717	98160621	34	32	17	27.6667	90	61	67	72.6667	0.380734	2.62651	Positive DEGs
LOC107466102	A01	98304363	98306480	234	221	124	193	135	50	92	92.3333	2.09025	0.478411	Negative DEGs
LOC107466135	A01	98329214	98330798	4	2	1	2.33333	2	0	1	1	2.33333	0.428571	Negative DEGs
LOC107466219	A01	98439042	98439410	1	0	0	0.333333	0	3	0	1	0.333333	3	Positive DEGs
LOC107466209	A01	98446783	98448210	3	5	11	6.33333	0	4	1	1.66667	3.8	0.263158	Negative DEGs
LOC107466444	A01	98873343	98878462	178	7	2	62.3333	18	5	22	15	4.15556	0.240642	Negative DEGs
LOC107466488	A01	98919187	98919646	0	1	0	0.333333	0	5	1	2	0.166667	6	Positive DEGs
LOC107466540	A01	99016286	99017074	20	7	10	12.3333	3	0	13	5.33333	2.3125	0.432432	Negative DEGs
LOC107466829	A01	99412724	99417483	1	2	3	2	9	2	3	4.66667	0.428571	2.33333	Positive DEGs
LOC107470560	A01	99619984	99624579	2	0	2	1.33333	5	8	30	14.3333	0.0930233	10.75	Positive DEGs
LOC107467595	A01	99625424	99628516	11	7	3	7	7	2	54	21	0.333333	3	Positive DEGs
LOC107470674	A01	100266952	100268019	0	0	6	2	9	2	3	4.66667	0.428571	2.33333	Positive DEGs
LOC107468063	A01	100539846	100542371	32	37	21	30	150	72	83	101.667	0.295082	3.38889	Positive DEGs
LOC107468091	A01	100556792	100560796	10	6	2	6	5	2	1	2.66667	2.25	0.444444	Negative DEGs
LOC107468114	A01	100562048	100563734	21	24	14	19.6667	12	11	4	9	2.18519	0.457627	Negative DEGs
LOC107468200	A01	100735555	100739282	137	149	147	144.333	44	37	61	47.3333	3.0493	0.327945	Negative DEGs
LOC107468237	A01	100799399	100807008	10	9	7	8.66667	4	3	3	3.33333	2.6	0.384615	Negative DEGs
LOC107468540	A01	101467787	101470974	257	258	264	259.667	890	315	436	547	0.474711	2.10655	Positive DEGs
LOC107470906	A01	101646253	101649772	4	0	1	1.66667	2	0	0	0.666667	2.5	0.4	Negative DEGs
LOC107470987	A01	102233105	102233948	0	3	1	1.33333	0	1	0	0.333333	4	0.25	Negative DEGs
LOC107471855	A01	102658121	102659192	304	22	76	134	73	24	54	50.3333	2.66225	0.375622	Negative DEGs
LOC107471871	A01	102831725	102832108	8	11	2	7	6	0	1	2.33333	3	0.333333	Negative DEGs
LOC107469180	A01	102849037	102849534	3	1	4	2.66667	14	5	7	8.66667	0.307692	3.25	Positive DEGs
LOC107469299	A01	103112006	103112515	1	0	2	1	1	0	0	0.333333	3	0.333333	Negative DEGs
LOC107471901	A01	103167570	103167896	0	0	1	0.333333	2	0	2	1.33333	0.25	4	Positive DEGs
LOC107469529	A01	103802499	103808486	125	113	139	125.667	66	55	51	57.3333	2.19186	0.456233	Negative DEGs
LOC107469646	A01	104158383	104164331	89	106	129	108	43	31	86	53.3333	2.025	0.493827	Negative DEGs
LOC107471982	A01	104639256	104639729	0	2	3	1.66667	0	2	0	0.666667	2.5	0.4	Negative DEGs
LOC107469938	A01	104644292	104647064	1	2	2	1.66667	15	4	9	9.33333	0.178571	5.6	Positive DEGs
LOC107471478	A01	104824930	104829114	1	1	3	1.66667	32	4	2	12.6667	0.131579	7.6	Positive DEGs
LOC107470055	A01	104937908	104951085	0	0	2	0.666667	6	0	0	2	0.333333	3	Positive DEGs
LOC107472039	A01	105026705	105027499	0	0	3	1	0	1	0	0.333333	3	0.333333	Negative DEGs
LOC107470164	A01	105255420	105263908	10	19	84	37.6667	103	66	83	84	0.448413	2.23009	Positive DEGs
LOC107472074	A01	105385782	105386270	1	0	1	0.666667	2	4	1	2.33333	0.285714	3.5	Positive DEGs
LOC107470242	A01	105427363	105430440	3	0	0	1	0	1	0	0.333333	3	0.333333	Negative DEGs
LOC107470264	A01	105537775	105542769	39	35	37	37	70	65	108	81	0.45679	2.18919	Positive DEGs
LOC107472107	A01	105711150	105711779	9	7	9	8.33333	4	3	5	4	2.08333	0.48	Negative DEGs
LOC107470354	A01	105717467	105720112	0	1	0	0.333333	1	10	0	3.66667	0.0909091	11	Positive DEGs
LOC107470398	A01	105819919	105820253	14	7	0	7	5	0	2	2.33333	3	0.333333	Negative DEGs
LOC107470448	A01	105896771	105899805	28	14	45	29	23	1	10	11.3333	2.55882	0.390805	Negative DEGs
LOC107472801	A02	49930	51264	0	1	0	0.333333	2	1	0	1	0.333333	3	Positive DEGs
LOC107472802	A02	109070	112401	1	1	0	0.666667	4	0	3	2.33333	0.285714	3.5	Positive DEGs
LOC107472368	A02	116392	118051	11	4	2	5.66667	0	0	1	0.333333	17	0.0588235	Negative DEGs
LOC107472613	A02	615139	633846	21	26	29	25.3333	23	0	5	9.33333	2.71429	0.368421	Negative DEGs
LOC107472685	A02	975040	977405	16	40	38	31.3333	2	1	9	4	7.83333	0.12766	Negative DEGs
LOC107472819	A02	1074435	1075248	6	11	33	16.6667	8	14	0	7.33333	2.27273	0.44	Negative DEGs
LOC107472705	A02	1236449	1242134	3	2	4	3	9	7	7	7.66667	0.391304	2.55556	Positive DEGs
LOC107472714	A02	1318559	1319589	12	14	61	29	11	18	6	11.6667	2.48571	0.402299	Negative DEGs
LOC107472720	A02	1410837	1414107	0	0	4	1.33333	1	0	0	0.333333	4	0.25	Negative DEGs
LOC107472725	A02	1484238	1485717	3	2	0	1.66667	2	5	5	4	0.416667	2.4	Positive DEGs
LOC107472888	A02	1882920	1884365	0	0	3	1	17	2	1	6.66667	0.15	6.66667	Positive DEGs
LOC107472737	A02	2007227	2014556	0	1	1	0.666667	7	1	11	6.33333	0.105263	9.5	Positive DEGs
LOC107472748	A02	2069346	2081560	8	3	12	7.66667	1	1	4	2	3.83333	0.26087	Negative DEGs
LOC107472752	A02	2077631	2078026	3	0	1	1.33333	7	0	4	3.66667	0.363636	2.75	Positive DEGs
LOC107472772	A02	2486668	2489445	31	14	17	20.6667	1	0	0	0.333333	62	0.016129	Negative DEGs
LOC107472778	A02	2538254	2539530	2	3	1	2	0	1	1	0.666667	3	0.333333	Negative DEGs
LOC107472862	A02	2557134	2557646	1	2	4	2.33333	3	0	0	1	2.33333	0.428571	Negative DEGs
LOC107472892	A02	2596447	2597643	6	2	1	3	14	2	4	6.66667	0.45	2.22222	Positive DEGs
LOC107472789	A02	2624906	2626546	193	11	36	80	11	8	0	6.33333	12.6316	0.0791667	Negative DEGs
LOC107472793	A02	2645694	2646395	3	1	0	1.33333	1	0	0	0.333333	4	0.25	Negative DEGs
LOC107472791	A02	2671968	2673755	4	0	0	1.33333	8	2	6	5.33333	0.25	4	Positive DEGs
LOC107472904	A02	2976875	2982970	8	12	4	8	4	2	3	3	2.66667	0.375	Negative DEGs
LOC107473007	A02	3687064	3688422	0	1	1	0.666667	4	1	2	2.33333	0.285714	3.5	Positive DEGs
LOC107472949	A02	4135337	4140048	75	67	47	63	17	21	43	27	2.33333	0.428571	Negative DEGs
LOC107473029	A02	4250326	4252719	4	10	4	6	3	0	2	1.66667	3.6	0.277778	Negative DEGs
LOC107472964	A02	4376992	4380080	1	5	0	2	4	6	6	5.33333	0.375	2.66667	Positive DEGs
LOC107473066	A02	4860454	4863000	8	0	13	7	4	3	3	3.33333	2.1	0.47619	Negative DEGs
LOC107473069	A02	4871473	4872219	2	1	1	1.33333	1	0	0	0.333333	4	0.25	Negative DEGs
LOC107473103	A02	5195053	5200242	128	82	33	81	1623	531	607	920.333	0.0880116	11.3621	Positive DEGs
LOC107473135	A02	5500870	5501067	1	0	0	0.333333	3	0	0	1	0.333333	3	Positive DEGs
LOC107473124	A02	5560538	5562220	25	18	4	15.6667	48	33	28	36.3333	0.431193	2.31915	Positive DEGs
LOC107473144	A02	5683039	5685617	5	10	12	9	8	0	4	4	2.25	0.444444	Negative DEGs
LOC107473157	A02	5792707	5796633	2	1	0	1	3	1	5	3	0.333333	3	Positive DEGs
LOC107473246	A02	5937735	5942100	1	3	1	1.66667	0	1	0	0.333333	5	0.2	Negative DEGs
LOC107473166	A02	6163279	6165232	15	15	9	13	5	6	6	5.66667	2.29412	0.435897	Negative DEGs
LOC107473294	A02	6214849	6219597	2	0	1	1	0	1	0	0.333333	3	0.333333	Negative DEGs
LOC107473297	A02	6463308	6468141	2	1	6	3	0	1	0	0.333333	9	0.111111	Negative DEGs
LOC107473187	A02	6658734	6660715	6	0	0	2	1	0	0	0.333333	6	0.166667	Negative DEGs
LOC107473196	A02	6785448	6787531	1	0	0	0.333333	1	0	2	1	0.333333	3	Positive DEGs
LOC107473320	A02	7778970	7781104	8	10	19	12.3333	8	6	2	5.33333	2.3125	0.432432	Negative DEGs
LOC107473327	A02	8067354	8069514	1	4	3	2.66667	0	1	2	1	2.66667	0.375	Negative DEGs
LOC107473330	A02	8152035	8153302	7	16	8	10.3333	5	3	6	4.66667	2.21429	0.451613	Negative DEGs
LOC107473331	A02	8181095	8201955	1	0	0	0.333333	4	0	0	1.33333	0.25	4	Positive DEGs
LOC107473358	A02	8304613	8307362	39	54	69	54	31	19	29	26.3333	2.05063	0.487654	Negative DEGs
LOC107473426	A02	8910561	8910947	0	8	0	2.66667	1	0	0	0.333333	8	0.125	Negative DEGs
LOC107473408	A02	8924729	8925166	0	1	0	0.333333	8	4	3	5	0.0666667	15	Positive DEGs
LOC107473504	A02	10127554	10129910	1	2	0	1	3	2	5	3.33333	0.3	3.33333	Positive DEGs
LOC107473533	A02	10408663	10414827	3	0	2	1.66667	6	2	3	3.66667	0.454545	2.2	Positive DEGs
LOC107473466	A02	10748273	10753559	3	0	0	1	6	1	0	2.33333	0.428571	2.33333	Positive DEGs
LOC107473467	A02	10791203	10792112	3	1	2	2	1	0	1	0.666667	3	0.333333	Negative DEGs
LOC107473478	A02	11098442	11101749	7	7	11	8.33333	18	14	26	19.3333	0.431034	2.32	Positive DEGs
LOC107473480	A02	11178415	11179614	2	2	1	1.66667	0	0	2	0.666667	2.5	0.4	Negative DEGs
LOC107473590	A02	12675658	12675765	2	10	2	4.66667	22	2	10	11.3333	0.411765	2.42857	Positive DEGs
LOC107473588	A02	12750829	12754527	5	5	8	6	32	2	8	14	0.428571	2.33333	Positive DEGs
LOC107473599	A02	12911021	12914994	16	13	14	14.3333	28	38	34	33.3333	0.43	2.32558	Positive DEGs
LOC107473646	A02	13489142	13498964	2	0	4	2	4	2	10	5.33333	0.375	2.66667	Positive DEGs
LOC107473663	A02	13984441	13984650	0	2	3	1.66667	4	3	5	4	0.416667	2.4	Positive DEGs
LOC107473692	A02	14039087	14039581	30	22	6	19.3333	13	4	4	7	2.7619	0.362069	Negative DEGs
LOC107473670	A02	14132745	14134187	12	6	2	6.66667	2	3	1	2	3.33333	0.3	Negative DEGs
LOC107473746	A02	15350184	15352445	17	7	0	8	0	2	0	0.666667	12	0.0833333	Negative DEGs
LOC107473747	A02	15356743	15364833	4	1	0	1.66667	0	1	0	0.333333	5	0.2	Negative DEGs
LOC107473762	A02	15685485	15685938	2	0	1	1	0	8	0	2.66667	0.375	2.66667	Positive DEGs
LOC107473799	A02	15741118	15743159	1	0	0	0.333333	3	0	3	2	0.166667	6	Positive DEGs
LOC107473829	A02	16264096	16266344	4	2	1	2.33333	2	0	1	1	2.33333	0.428571	Negative DEGs
LOC107473838	A02	16688794	16695277	2	0	0	0.666667	0	2	3	1.66667	0.4	2.5	Positive DEGs
LOC107473894	A02	18206323	18208443	1	3	5	3	1	2	0	1	3	0.333333	Negative DEGs
LOC107473952	A02	21440690	21441153	1	2	0	1	0	0	1	0.333333	3	0.333333	Negative DEGs
LOC107474005	A02	22419638	22420517	1	0	0	0.333333	1	3	4	2.66667	0.125	8	Positive DEGs
LOC107474007	A02	22755417	22757837	5	9	6	6.66667	3	3	1	2.33333	2.85714	0.35	Negative DEGs
LOC107474069	A02	25063661	25065208	10	12	0	7.33333	1	4	4	3	2.44444	0.409091	Negative DEGs
LOC107474092	A02	26794338	26800334	105	24	19	49.3333	23	13	29	21.6667	2.27692	0.439189	Negative DEGs
LOC107474096	A02	27037816	27047062	4	0	3	2.33333	2	0	0	0.666667	3.5	0.285714	Negative DEGs
LOC107474100	A02	27209397	27210998	148	73	75	98.6667	73	34	35	47.3333	2.08451	0.47973	Negative DEGs
LOC107474109	A02	27785722	27786510	1	0	0	0.333333	2	1	0	1	0.333333	3	Positive DEGs
LOC107474128	A02	28108484	28108999	7	0	0	2.33333	1	0	1	0.666667	3.5	0.285714	Negative DEGs
LOC107474136	A02	28622544	28625554	0	0	1	0.333333	4	1	1	2	0.166667	6	Positive DEGs
LOC107474168	A02	31021150	31025127	15	13	23	17	59	60	39	52.6667	0.322785	3.09804	Positive DEGs
LOC107474184	A02	32245934	32247797	1	0	2	1	0	0	1	0.333333	3	0.333333	Negative DEGs
LOC107474186	A02	32276014	32276818	7	4	14	8.33333	3	2	4	3	2.77778	0.36	Negative DEGs
LOC107474194	A02	32349096	32352909	7	22	26	18.3333	12	4	4	6.66667	2.75	0.363636	Negative DEGs
LOC107474330	A02	44657137	44658470	6	9	32	15.6667	6	8	0	4.66667	3.35714	0.297872	Negative DEGs
LOC107474358	A02	46576904	46581102	5	2	0	2.33333	11	8	3	7.33333	0.318182	3.14286	Positive DEGs
LOC107474411	A02	50192931	50194436	9	6	2	5.66667	34	11	4	16.3333	0.346939	2.88235	Positive DEGs
LOC107474422	A02	51050380	51054864	242	1	2	81.6667	1	7	10	6	13.6111	0.0734694	Negative DEGs
LOC107474447	A02	52813530	52815464	5	0	7	4	0	2	0	0.666667	6	0.166667	Negative DEGs
LOC107474520	A02	57008792	57018929	42	24	16	27.3333	15	3	15	11	2.48485	0.402439	Negative DEGs
LOC107474534	A02	57540767	57542541	13	9	9	10.3333	9	1	5	5	2.06667	0.483871	Negative DEGs
LOC107474581	A02	59739530	59749016	3	8	0	3.66667	19	5	6	10	0.366667	2.72727	Positive DEGs
LOC107474587	A02	60086244	60089176	26	24	31	27	8	7	16	10.3333	2.6129	0.382716	Negative DEGs
LOC107474576	A02	60371569	60404711	1	0	0	0.333333	1	0	5	2	0.166667	6	Positive DEGs
LOC107474597	A02	61034300	61039620	0	1	0	0.333333	1	1	1	1	0.333333	3	Positive DEGs
LOC107474631	A02	62461633	62461944	6	10	5	7	2	0	2	1.33333	5.25	0.190476	Negative DEGs
LOC107474619	A02	62545920	62551942	210	139	131	160	740	234	347	440.333	0.363361	2.75208	Positive DEGs
LOC107474662	A02	63333183	63340079	4	10	1	5	1	2	4	2.33333	2.14286	0.466667	Negative DEGs
LOC107474688	A02	63733343	63737192	3	3	7	4.33333	1	3	2	2	2.16667	0.461538	Negative DEGs
LOC107474696	A02	64989653	64990031	20	5	5	10	5	0	3	2.66667	3.75	0.266667	Negative DEGs
LOC107474708	A02	65645788	65648279	14	18	13	15	10	3	3	5.33333	2.8125	0.355556	Negative DEGs
LOC107474724	A02	66035720	66037562	1	2	1	1.33333	1	5	3	3	0.444444	2.25	Positive DEGs
LOC107474756	A02	67370112	67371260	7	3	5	5	1	3	1	1.66667	3	0.333333	Negative DEGs
LOC107474779	A02	67704914	67716757	10	2	5	5.66667	13	13	13	13	0.435897	2.29412	Positive DEGs
LOC107474802	A02	68708255	68710785	3	43	137	61	2	1	3	2	30.5	0.0327869	Negative DEGs
LOC107474823	A02	69114193	69116635	3	1	1	1.66667	6	0	6	4	0.416667	2.4	Positive DEGs
LOC107474890	A02	70230637	70231164	3	0	0	1	1	0	0	0.333333	3	0.333333	Negative DEGs
LOC107474858	A02	71239511	71285662	4	1	3	2.66667	0	1	0	0.333333	8	0.125	Negative DEGs
LOC107474939	A02	71889285	71893438	9	16	17	14	12	3	3	6	2.33333	0.428571	Negative DEGs
LOC107474957	A02	73743240	73745473	0	1	0	0.333333	1	1	2	1.33333	0.25	4	Positive DEGs
LOC107474960	A02	73958301	73959625	8	0	1	3	3	0	1	1.33333	2.25	0.444444	Negative DEGs
LOC107474961	A02	73960051	73961451	13	2	15	10	5	0	3	2.66667	3.75	0.266667	Negative DEGs
LOC107474963	A02	74011635	74014213	2	4	4	3.33333	2	1	1	1.33333	2.5	0.4	Negative DEGs
LOC107474971	A02	74280718	74281470	28	52	27	35.6667	121	54	118	97.6667	0.365188	2.73832	Positive DEGs
LOC107475107	A02	74466210	74467828	5	5	9	6.33333	3	2	1	2	3.16667	0.315789	Negative DEGs
LOC107475113	A02	74932704	74941851	32	12	13	19	8	13	7	9.33333	2.03571	0.491228	Negative DEGs
LOC107475002	A02	75393753	75395279	7	1	0	2.66667	1	0	2	1	2.66667	0.375	Negative DEGs
LOC107475117	A02	75707949	75708328	2	2	1	1.66667	11	5	2	6	0.277778	3.6	Positive DEGs
LOC107475030	A02	76476489	76478456	4	2	1	2.33333	1	0	14	5	0.466667	2.14286	Positive DEGs
LOC107475120	A02	76778236	76779167	0	3	4	2.33333	3	9	7	6.33333	0.368421	2.71429	Positive DEGs
LOC107475041	A02	76979274	76980296	4	0	1	1.66667	3	1	9	4.33333	0.384615	2.6	Positive DEGs
LOC107475042	A02	77053205	77053498	0	0	1	0.333333	2	1	0	1	0.333333	3	Positive DEGs
LOC107475228	A02	77936986	77946725	0	0	2	0.666667	3	6	1	3.33333	0.2	5	Positive DEGs
LOC107475153	A02	78377216	78381993	37	3	6	15.3333	8	7	1	5.33333	2.875	0.347826	Negative DEGs
LOC107475293	A02	78626531	78629600	21	25	15	20.3333	56	73	46	58.3333	0.348571	2.86885	Positive DEGs
LOC107475185	A02	79397730	79400559	2	2	0	1.33333	0	0	1	0.333333	4	0.25	Negative DEGs
LOC107475201	A02	80112678	80122855	4	20	15	13	34	18	28	26.6667	0.4875	2.05128	Positive DEGs
LOC107475308	A02	80404664	80409278	3	4	17	8	4	2	3	3	2.66667	0.375	Negative DEGs
LOC107475280	A02	80475374	80480115	6	5	11	7.33333	1	0	1	0.666667	11	0.0909091	Negative DEGs
LOC107475320	A02	81009702	81010111	12	54	27	31	43	68	100	70.3333	0.440758	2.26882	Positive DEGs
LOC107475323	A02	81176946	81180460	168	49	22	79.6667	43	25	40	36	2.21296	0.451883	Negative DEGs
LOC107475330	A02	81440876	81441617	2	4	2	2.66667	3	3	11	5.66667	0.470588	2.125	Positive DEGs
LOC107475332	A02	81459507	81460435	4	23	23	16.6667	11	51	89	50.3333	0.331126	3.02	Positive DEGs
LOC107475364	A02	81502876	81505200	1	0	7	2.66667	2	1	0	1	2.66667	0.375	Negative DEGs
LOC107475392	A02	81791123	81794539	2	4	4	3.33333	0	0	1	0.333333	10	0.1	Negative DEGs
LOC107475397	A02	82074582	82076298	1	0	1	0.666667	3	0	6	3	0.222222	4.5	Positive DEGs
LOC107475431	A02	83026532	83026943	1	4	1	2	10	5	5	6.66667	0.3	3.33333	Positive DEGs
LOC107475688	A02	83362143	83362784	3	0	4	2.33333	1	17	5	7.66667	0.304348	3.28571	Positive DEGs
LOC107475442	A02	83447882	83449156	121	31	74	75.3333	33	12	50	31.6667	2.37895	0.420354	Negative DEGs
LOC107475445	A02	83519546	83524992	8	11	12	10.3333	11	0	0	3.66667	2.81818	0.354839	Negative DEGs
LOC107475692	A02	83689697	83690032	0	0	1	0.333333	1	2	0	1	0.333333	3	Positive DEGs
LOC107475452	A02	83703051	83706401	2	5	2	3	1	1	2	1.33333	2.25	0.444444	Negative DEGs
LOC107475458	A02	83954710	83958099	36	22	20	26	15	6	15	12	2.16667	0.461538	Negative DEGs
LOC107475460	A02	83980365	83981717	10	17	17	14.6667	6	1	9	5.33333	2.75	0.363636	Negative DEGs
LOC107475696	A02	84108022	84110419	13	6	24	14.3333	0	0	7	2.33333	6.14286	0.162791	Negative DEGs
LOC107475698	A02	84143578	84144777	7	12	9	9.33333	2	11	0	4.33333	2.15385	0.464286	Negative DEGs
LOC107475477	A02	84743146	84745635	13	4	15	10.6667	2	1	12	5	2.13333	0.46875	Negative DEGs
LOC107475520	A02	85420316	85422949	2116	110	226	817.333	36	6	43	28.3333	28.8471	0.0346656	Negative DEGs
LOC107475715	A02	85543381	85547867	2	5	4	3.66667	2	1	1	1.33333	2.75	0.363636	Negative DEGs
LOC107475657	A02	85682818	85685457	0	4	4	2.66667	1	0	1	0.666667	4	0.25	Negative DEGs
LOC107475661	A02	85736164	85738188	1	0	0	0.333333	2	1	0	1	0.333333	3	Positive DEGs
LOC107475547	A02	86040078	86043503	55	87	58	66.6667	171	129	138	146	0.456621	2.19	Positive DEGs
LOC107475553	A02	86084586	86088110	2	10	3	5	24	2	12	12.6667	0.394737	2.53333	Positive DEGs
LOC107475562	A02	86276099	86279242	11	5	7	7.66667	2	4	1	2.33333	3.28571	0.304348	Negative DEGs
LOC107475669	A02	86389824	86392151	5	3	3	3.66667	1	1	0	0.666667	5.5	0.181818	Negative DEGs
LOC107475733	A02	86664122	86666655	4	12	11	9	0	1	4	1.66667	5.4	0.185185	Negative DEGs
LOC107475822	A02	87251943	87255408	4	0	2	2	3	7	3	4.33333	0.461538	2.16667	Positive DEGs
LOC107475841	A02	87698896	87700173	2	0	3	1.66667	2	0	0	0.666667	2.5	0.4	Negative DEGs
LOC107475846	A02	87856662	87861868	0	31	65	32	0	37	3	13.3333	2.4	0.416667	Negative DEGs
LOC107475873	A02	87960200	87961311	3	1	2	2	0	2	0	0.666667	3	0.333333	Negative DEGs
LOC107475793	A02	87988401	87990674	11	5	2	6	1	1	2	1.33333	4.5	0.222222	Negative DEGs
LOC107475794	A02	88005088	88006394	2	0	1	1	0	0	1	0.333333	3	0.333333	Negative DEGs
LOC107475800	A02	88270971	88279577	6	0	3	3	8	8	6	7.33333	0.409091	2.44444	Positive DEGs
LOC107475905	A02	88503695	88505691	1	7	6	4.66667	1	0	5	2	2.33333	0.428571	Negative DEGs
LOC107475922	A02	88820782	88834050	1	0	0	0.333333	3	1	1	1.66667	0.2	5	Positive DEGs
LOC107475926	A02	88933937	88940607	0	0	1	0.333333	0	2	4	2	0.166667	6	Positive DEGs
LOC107476073	A02	89270467	89273493	0	3	8	3.66667	0	3	0	1	3.66667	0.272727	Negative DEGs
LOC107475942	A02	89291055	89294330	0	1	0	0.333333	2	1	0	1	0.333333	3	Positive DEGs
LOC107475940	A02	89319981	89323319	0	3	0	1	1	0	0	0.333333	3	0.333333	Negative DEGs
LOC107475950	A02	89388217	89389239	2	1	0	1	1	0	0	0.333333	3	0.333333	Negative DEGs
LOC107475962	A02	89474958	89476670	11	9	7	9	1	6	4	3.66667	2.45455	0.407407	Negative DEGs
LOC107475963	A02	89480189	89484098	12	12	20	14.6667	33	49	21	34.3333	0.427184	2.34091	Positive DEGs
LOC107475970	A02	89497251	89499803	7	11	6	8	7	1	0	2.66667	3	0.333333	Negative DEGs
LOC107475976	A02	89579724	89580275	17	6	12	11.6667	5	8	3	5.33333	2.1875	0.457143	Negative DEGs
LOC107476122	A02	89598415	89599077	37	32	54	41	76	137	74	95.6667	0.428571	2.33333	Positive DEGs
LOC107476087	A02	89755569	89757011	1	2	4	2.33333	0	3	0	1	2.33333	0.428571	Negative DEGs
LOC107475996	A02	89810637	89812508	2	2	2	2	5	2	7	4.66667	0.428571	2.33333	Positive DEGs
LOC107476018	A02	90137514	90143687	3	1	1	1.66667	1	0	0	0.333333	5	0.2	Negative DEGs
LOC107476100	A02	90156778	90158583	2	1	4	2.33333	0	0	1	0.333333	7	0.142857	Negative DEGs
LOC107476023	A02	90186027	90189709	11	6	6	7.66667	3	5	0	2.66667	2.875	0.347826	Negative DEGs
LOC107476103	A02	90211041	90212219	2	2	4	2.66667	6	6	7	6.33333	0.421053	2.375	Positive DEGs
LOC107476107	A02	90276918	90279585	5	1	1	2.33333	2	0	0	0.666667	3.5	0.285714	Negative DEGs
LOC107476109	A02	90288424	90292535	0	1	1	0.666667	3	2	0	1.66667	0.4	2.5	Positive DEGs
LOC107476362	A02	91132264	91137588	0	7	3	3.33333	1	0	0	0.333333	10	0.1	Negative DEGs
LOC107476179	A02	91341686	91342525	1	0	0	0.333333	4	0	3	2.33333	0.142857	7	Positive DEGs
LOC107476188	A02	91392119	91393660	3	6	13	7.33333	52	8	15	25	0.293333	3.40909	Positive DEGs
LOC107476186	A02	91393787	91403308	1	0	0	0.333333	2	1	0	1	0.333333	3	Positive DEGs
LOC107476187	A02	91394610	91397798	18	55	103	58.6667	241	198	153	197.333	0.297297	3.36364	Positive DEGs
LOC107476199	A02	91480361	91482628	115	39	73	75.6667	47	9	42	32.6667	2.31633	0.431718	Negative DEGs
LOC107476320	A02	91524820	91525164	1	3	5	3	0	3	1	1.33333	2.25	0.444444	Negative DEGs
LOC107476324	A02	91620071	91623927	3	17	9	9.66667	5	2	3	3.33333	2.9	0.344828	Negative DEGs
LOC107476326	A02	91659786	91667096	5	3	3	3.66667	2	0	1	1	3.66667	0.272727	Negative DEGs
LOC107476332	A02	91918455	91918823	3	5	7	5	3	2	2	2.33333	2.14286	0.466667	Negative DEGs
LOC107476383	A02	91971114	91972937	4	11	16	10.3333	9	1	3	4.33333	2.38462	0.419355	Negative DEGs
LOC107476234	A02	91997838	91999419	453	616	826	631.667	1694	1513	1175	1460.67	0.432451	2.3124	Positive DEGs
LOC107476385	A02	92053608	92057811	75	36	42	51	35	16	13	21.3333	2.39062	0.418301	Negative DEGs
LOC107476386	A02	92093327	92094966	7	3	0	3.33333	0	0	2	0.666667	5	0.2	Negative DEGs
LOC107476387	A02	92131620	92132390	80	0	0	26.6667	4	0	0	1.33333	20	0.05	Negative DEGs
LOC107476267	A02	92257280	92260868	30	8	15	17.6667	8	1	4	4.33333	4.07692	0.245283	Negative DEGs
LOC107476270	A02	92284156	92284866	0	0	1	0.333333	3	0	6	3	0.111111	9	Positive DEGs
LOC107476275	A02	92317220	92319157	19	20	16	18.3333	8	3	10	7	2.61905	0.381818	Negative DEGs
LOC107476300	A02	92510741	92512353	640	440	720	600	138	230	226	198	3.0303	0.33	Negative DEGs
LOC107476511	A03	182412	182966	3	6	3	4	12	4	9	8.33333	0.48	2.08333	Positive DEGs
LOC107476486	A03	216023	217947	7	5	0	4	3	0	0	1	4	0.25	Negative DEGs
LOC107476404	A03	218709	219176	3	0	2	1.66667	0	2	0	0.666667	2.5	0.4	Negative DEGs
LOC107476425	A03	416182	420629	195	44	37	92	50	28	41	39.6667	2.31933	0.431159	Negative DEGs
LOC107476426	A03	423495	424304	0	0	1	0.333333	1	1	3	1.66667	0.2	5	Positive DEGs
LOC107476441	A03	583992	584766	9	28	2	13	30	23	32	28.3333	0.458824	2.17949	Positive DEGs
LOC107476444	A03	609224	610902	17	14	8	13	25	47	11	27.6667	0.46988	2.12821	Positive DEGs
LOC107476495	A03	763883	764890	15	3	44	20.6667	15	6	8	9.66667	2.13793	0.467742	Negative DEGs
LOC107476468	A03	875924	876870	23	7	14	14.6667	11	0	7	6	2.44444	0.409091	Negative DEGs
LOC107476470	A03	892279	895734	78	40	70	62.6667	134	124	129	129	0.485788	2.05851	Positive DEGs
LOC107476473	A03	915151	916744	689	403	505	532.333	156	74	387	205.667	2.58833	0.386349	Negative DEGs
LOC107477005	A03	1271622	1273894	15	7	11	11	3	0	9	4	2.75	0.363636	Negative DEGs
LOC107477115	A03	1355784	1356113	3	3	12	6	0	3	1	1.33333	4.5	0.222222	Negative DEGs
LOC107476547	A03	1423514	1424572	5	4	1	3.33333	2	0	0	0.666667	5	0.2	Negative DEGs
LOC107476549	A03	1446174	1448965	25	9	26	20	18	2	6	8.66667	2.30769	0.433333	Negative DEGs
LOC107476554	A03	1542483	1544457	32	9	28	23	7	10	6	7.66667	3	0.333333	Negative DEGs
LOC107476576	A03	1703186	1706342	17	23	27	22.3333	18	3	6	9	2.48148	0.402985	Negative DEGs
LOC107476577	A03	1711286	1719156	8	10	7	8.33333	19	13	22	18	0.462963	2.16	Positive DEGs
LOC107476587	A03	1922986	1923408	0	1	4	1.66667	0	0	1	0.333333	5	0.2	Negative DEGs
LOC107476589	A03	1947302	1947637	0	3	16	6.33333	1	4	1	2	3.16667	0.315789	Negative DEGs
LOC107476620	A03	2117664	2121191	13	2	10	8.33333	9	0	2	3.66667	2.27273	0.44	Negative DEGs
LOC107476623	A03	2158476	2160019	14	13	4	10.3333	34	19	20	24.3333	0.424658	2.35484	Positive DEGs
LOC107477118	A03	2180662	2183644	18	7	2	9	2	0	0	0.666667	13.5	0.0740741	Negative DEGs
LOC107477034	A03	2503503	2507323	4	0	1	1.66667	1	0	1	0.666667	2.5	0.4	Negative DEGs
LOC107476652	A03	2645800	2648564	0	0	1	0.333333	0	7	1	2.66667	0.125	8	Positive DEGs
LOC107476666	A03	2878089	2878830	4789	4803	6791	5461	1589	1649	2250	1829.33	2.98524	0.334981	Negative DEGs
LOC107476695	A03	3132868	3135018	1000	139	204	447.667	35	12	44	30.3333	14.7582	0.0677587	Negative DEGs
LOC107476693	A03	3139951	3142961	252	35	121	136	44	13	25	27.3333	4.97561	0.20098	Negative DEGs
LOC107476733	A03	3443045	3444947	23	12	21	18.6667	6	4	8	6	3.11111	0.321429	Negative DEGs
LOC107476736	A03	3447307	3448194	6	3	3	4	9	13	8	10	0.4	2.5	Positive DEGs
LOC107476739	A03	3448821	3449198	6	1	7	4.66667	4	0	2	2	2.33333	0.428571	Negative DEGs
LOC107476751	A03	3613526	3614022	6	1	9	5.33333	1	0	2	1	5.33333	0.1875	Negative DEGs
LOC107476756	A03	3679895	3686205	12	15	6	11	17	34	19	23.3333	0.471429	2.12121	Positive DEGs
LOC107476780	A03	3945005	3966598	131	59	122	104	50	41	45	45.3333	2.29412	0.435897	Negative DEGs
LOC107476778	A03	3973235	3982837	17	29	15	20.3333	90	47	29	55.3333	0.36747	2.72131	Positive DEGs
LOC107476782	A03	3984143	3991571	0	3	2	1.66667	2	0	0	0.666667	2.5	0.4	Negative DEGs
LOC107476784	A03	4037764	4040430	87	87	113	95.6667	15	13	15	14.3333	6.67442	0.149826	Negative DEGs
LOC107476788	A03	4066216	4068917	6	1	0	2.33333	0	1	1	0.666667	3.5	0.285714	Negative DEGs
LOC107477141	A03	4193237	4195351	4	0	0	1.33333	1	0	0	0.333333	4	0.25	Negative DEGs
LOC107477142	A03	4208539	4210160	1	0	1	0.666667	0	4	2	2	0.333333	3	Positive DEGs
LOC107476817	A03	4435698	4438636	0	1	0	0.333333	3	0	0	1	0.333333	3	Positive DEGs
LOC107476822	A03	4440995	4442276	6	2	3	3.66667	3	1	1	1.66667	2.2	0.454545	Negative DEGs
LOC107477082	A03	4501896	4502995	12	1	10	7.66667	5	2	0	2.33333	3.28571	0.304348	Negative DEGs
LOC107476824	A03	4504840	4508084	89	56	116	87	56	21	34	37	2.35135	0.425287	Negative DEGs
LOC107477086	A03	4578189	4582073	1	0	2	1	1	0	0	0.333333	3	0.333333	Negative DEGs
LOC107476855	A03	4796587	4797273	16	11	18	15	7	6	5	6	2.5	0.4	Negative DEGs
LOC107477153	A03	5238958	5241105	2	0	0	0.666667	5	4	1	3.33333	0.2	5	Positive DEGs
LOC107476942	A03	5664494	5665360	1	1	6	2.66667	7	10	5	7.33333	0.363636	2.75	Positive DEGs
LOC107476985	A03	6081506	6086445	0	0	1	0.333333	2	0	1	1	0.333333	3	Positive DEGs
LOC107476993	A03	6164823	6166684	9	6	5	6.66667	4	2	3	3	2.22222	0.45	Negative DEGs
LOC107477157	A03	6218899	6221337	93	15	54	54	11	2	11	8	6.75	0.148148	Negative DEGs
LOC107477164	A03	6311526	6313268	10	2	5	5.66667	20	5	15	13.3333	0.425	2.35294	Positive DEGs
LOC107477189	A03	6605307	6612300	0	0	3	1	3	4	2	3	0.333333	3	Positive DEGs
LOC107477198	A03	6759632	6762600	50	38	10	32.6667	3	27	13	14.3333	2.27907	0.438776	Negative DEGs
LOC107477202	A03	6811286	6823700	0	3	0	1	6	2	0	2.66667	0.375	2.66667	Positive DEGs
LOC107477236	A03	6929039	6929512	68	48	58	58	18	15	14	15.6667	3.70213	0.270115	Negative DEGs
LOC107477261	A03	7145542	7145925	1	0	0	0.333333	0	1	2	1	0.333333	3	Positive DEGs
LOC107477269	A03	7434437	7435816	0	2	12	4.66667	12	9	14	11.6667	0.4	2.5	Positive DEGs
LOC107477274	A03	7516652	7520306	33	58	30	40.3333	75	87	96	86	0.468992	2.13223	Positive DEGs
LOC107477276	A03	7567674	7569739	35	27	21	27.6667	73	70	61	68	0.406863	2.45783	Positive DEGs
LOC107477291	A03	7779524	7781095	2	0	1	1	10	14	6	10	0.1	10	Positive DEGs
LOC107477320	A03	7857609	7861436	28	10	2	13.3333	133	11	17	53.6667	0.248447	4.025	Positive DEGs
LOC107477333	A03	8049488	8050402	3	4	6	4.33333	2	1	0	1	4.33333	0.230769	Negative DEGs
LOC107477439	A03	8554975	8557016	4	1	0	1.66667	2	0	0	0.666667	2.5	0.4	Negative DEGs
LOC107477440	A03	8645229	8647092	0	4	1	1.66667	6	0	5	3.66667	0.454545	2.2	Positive DEGs
LOC107477371	A03	8665813	8667720	20	41	21	27.3333	54	65	62	60.3333	0.453039	2.20732	Positive DEGs
LOC107477376	A03	8724229	8726401	6	4	1	3.66667	2	1	2	1.66667	2.2	0.454545	Negative DEGs
LOC107477443	A03	8828077	8830497	3	0	4	2.33333	2	1	0	1	2.33333	0.428571	Negative DEGs
LOC107477389	A03	8861256	8865332	64	56	55	58.3333	35	19	23	25.6667	2.27273	0.44	Negative DEGs
LOC107477405	A03	9021268	9021843	4	22	10	12	29	35	15	26.3333	0.455696	2.19444	Positive DEGs
LOC107477406	A03	9088439	9097179	0	4	0	1.33333	1	0	0	0.333333	4	0.25	Negative DEGs
LOC107477410	A03	9126461	9128635	44	34	18	32	21	11	14	15.3333	2.08696	0.479167	Negative DEGs
LOC107477465	A03	9522227	9522631	3	5	7	5	16	15	5	12	0.416667	2.4	Positive DEGs
LOC107477473	A03	9685751	9686914	0	2	0	0.666667	1	4	0	1.66667	0.4	2.5	Positive DEGs
LOC107477529	A03	10268484	10270079	0	0	1	0.333333	3	0	0	1	0.333333	3	Positive DEGs
LOC107477550	A03	10773688	10774344	9	3	24	12	3	8	6	5.66667	2.11765	0.472222	Negative DEGs
LOC107477562	A03	11344930	11346137	7	0	3	3.33333	1	1	1	1	3.33333	0.3	Negative DEGs
LOC107477616	A03	11480517	11487351	7	3	3	4.33333	2	0	0	0.666667	6.5	0.153846	Negative DEGs
LOC107477581	A03	11855866	11858166	2	0	2	1.33333	10	3	0	4.33333	0.307692	3.25	Positive DEGs
LOC107477586	A03	11922796	11924027	6	4	11	7	54	13	74	47	0.148936	6.71429	Positive DEGs
LOC107477598	A03	12072927	12074608	9	13	16	12.6667	10	21	52	27.6667	0.457831	2.18421	Positive DEGs
LOC107477610	A03	12214999	12218878	68	43	45	52	18	17	36	23.6667	2.19718	0.455128	Negative DEGs
LOC107477687	A03	12369592	12370443	74	34	37	48.3333	16	16	23	18.3333	2.63636	0.37931	Negative DEGs
LOC107477673	A03	12422181	12422834	18	4	9	10.3333	7	1	2	3.33333	3.1	0.322581	Negative DEGs
LOC107477689	A03	12556012	12559433	7	5	3	5	21	19	11	17	0.294118	3.4	Positive DEGs
LOC107477676	A03	12639473	12641976	3	5	0	2.66667	3	0	0	1	2.66667	0.375	Negative DEGs
LOC107477647	A03	12854965	12855834	26	21	4	17	13	11	0	8	2.125	0.470588	Negative DEGs
LOC107477648	A03	12859123	12859806	35	18	36	29.6667	14	19	0	11	2.69697	0.370787	Negative DEGs
LOC107477678	A03	12866234	12868827	3	0	0	1	1	0	0	0.333333	3	0.333333	Negative DEGs
LOC107477650	A03	12896904	12898136	2	3	2	2.33333	0	0	1	0.333333	7	0.142857	Negative DEGs
LOC107477652	A03	12991273	12992418	5	3	4	4	20	5	9	11.3333	0.352941	2.83333	Positive DEGs
LOC107477659	A03	13072525	13073613	8	4	1	4.33333	2	0	3	1.66667	2.6	0.384615	Negative DEGs
LOC107477722	A03	13581734	13582271	2	3	2	2.33333	3	0	0	1	2.33333	0.428571	Negative DEGs
LOC107477795	A03	14035455	14035919	1	0	0	0.333333	2	0	1	1	0.333333	3	Positive DEGs
LOC107477797	A03	14281989	14282747	0	1	0	0.333333	0	6	2	2.66667	0.125	8	Positive DEGs
LOC107477745	A03	14323176	14327173	186	250	143	193	604	510	317	477	0.404612	2.4715	Positive DEGs
LOC107477783	A03	15090761	15094611	9	3	1	4.33333	2	1	3	2	2.16667	0.461538	Negative DEGs
LOC107477803	A03	15441171	15441282	21	22	30	24.3333	20	5	7	10.6667	2.28125	0.438356	Negative DEGs
LOC107477818	A03	15968595	15971800	1	0	2	1	3	3	4	3.33333	0.3	3.33333	Positive DEGs
LOC107477861	A03	16369607	16370983	23	14	4	13.6667	2	3	9	4.66667	2.92857	0.341463	Negative DEGs
LOC107477857	A03	16925218	16928195	0	1	23	8	5	1	3	3	2.66667	0.375	Negative DEGs
LOC107477872	A03	17175927	17177171	4	5	9	6	2	2	2	2	3	0.333333	Negative DEGs
LOC107477889	A03	17477094	17478056	1	0	0	0.333333	0	5	1	2	0.166667	6	Positive DEGs
LOC107477890	A03	17542214	17542603	1	0	0	0.333333	1	2	0	1	0.333333	3	Positive DEGs
LOC107477906	A03	18226263	18229170	3	15	23	13.6667	9	6	5	6.66667	2.05	0.487805	Negative DEGs
LOC107477914	A03	18469063	18470977	402	258	379	346.333	195	111	210	172	2.01357	0.496631	Negative DEGs
LOC107477983	A03	18574934	18576664	18	6	5	9.66667	2	3	7	4	2.41667	0.413793	Negative DEGs
LOC107477917	A03	18698212	18699333	3	2	0	1.66667	7	5	0	4	0.416667	2.4	Positive DEGs
LOC107478016	A03	19836470	19840385	3	9	8	6.66667	8	43	19	23.3333	0.285714	3.5	Positive DEGs
LOC107478158	A03	20007333	20009264	2	0	1	1	4	0	3	2.33333	0.428571	2.33333	Positive DEGs
LOC107478159	A03	20010152	20010825	0	0	5	1.66667	6	6	9	7	0.238095	4.2	Positive DEGs
LOC107478028	A03	20138799	20142086	1	3	4	2.66667	8	8	2	6	0.444444	2.25	Positive DEGs
LOC107478032	A03	20254824	20268363	0	2	0	0.666667	1	2	3	2	0.333333	3	Positive DEGs
LOC107478167	A03	20366533	20374962	4	0	1	1.66667	0	1	1	0.666667	2.5	0.4	Negative DEGs
LOC107478232	A03	20458050	20458766	0	0	1	0.333333	0	1	3	1.33333	0.25	4	Positive DEGs
LOC107478173	A03	20460160	20462145	0	1	13	4.66667	0	17	13	10	0.466667	2.14286	Positive DEGs
LOC107478233	A03	20505683	20506267	1	6	2	3	1	0	3	1.33333	2.25	0.444444	Negative DEGs
LOC107478036	A03	20553386	20555300	2	2	12	5.33333	3	0	3	2	2.66667	0.375	Negative DEGs
LOC107478234	A03	20761624	20762067	22	2	3	9	1	0	1	0.666667	13.5	0.0740741	Negative DEGs
LOC107478179	A03	20819068	20824796	15	7	15	12.3333	8	6	4	6	2.05556	0.486486	Negative DEGs
LOC107478186	A03	21428449	21430275	10	2	9	7	2	3	2	2.33333	3	0.333333	Negative DEGs
LOC107478078	A03	21897084	21899413	0	1	0	0.333333	5	3	5	4.33333	0.0769231	13	Positive DEGs
LOC107478198	A03	22051563	22052153	9	0	9	6	0	1	6	2.33333	2.57143	0.388889	Negative DEGs
LOC107478095	A03	22489422	22490840	7	5	1	4.33333	1	0	1	0.666667	6.5	0.153846	Negative DEGs
LOC107478101	A03	22577043	22577801	58	14	17	29.6667	27	5	11	14.3333	2.06977	0.483146	Negative DEGs
LOC107478256	A03	23668511	23669136	13	2	4	6.33333	1	1	1	1	6.33333	0.157895	Negative DEGs
LOC107478273	A03	24387108	24388493	3	1	2	2	2	0	0	0.666667	3	0.333333	Negative DEGs
LOC107478278	A03	24467101	24467741	1	3	1	1.66667	2	0	0	0.666667	2.5	0.4	Negative DEGs
LOC107478293	A03	24507768	24508952	13	10	2	8.33333	2	1	5	2.66667	3.125	0.32	Negative DEGs
LOC107478338	A03	24582269	24582979	1	0	2	1	0	3	4	2.33333	0.428571	2.33333	Positive DEGs
LOC107478366	A03	24588503	24589932	5	1	5	3.66667	2	1	2	1.66667	2.2	0.454545	Negative DEGs
LOC107478313	A03	25017071	25022455	3	0	0	1	5	0	3	2.66667	0.375	2.66667	Positive DEGs
LOC107478369	A03	25262262	25263210	0	0	2	0.666667	7	2	5	4.66667	0.142857	7	Positive DEGs
LOC107478325	A03	25363654	25367638	0	2	0	0.666667	2	1	2	1.66667	0.4	2.5	Positive DEGs
LOC107478330	A03	25609743	25611855	4	0	69	24.3333	77	39	66	60.6667	0.401099	2.49315	Positive DEGs
LOC107478373	A03	25681051	25682594	2	4	1	2.33333	0	1	0	0.333333	7	0.142857	Negative DEGs
LOC107478374	A03	25734698	25736666	350	338	355	347.667	411	460	359	410	0.847967	1.17929	Positive DEGs	PREDICTED: ferritin-4, chloroplastic-like
LOC107478401	A03	26326158	26331548	2	0	1	1	1	0	0	0.333333	3	0.333333	Negative DEGs
LOC107478466	A03	26598994	26602400	9	1	7	5.66667	4	1	2	2.33333	2.42857	0.411765	Negative DEGs
LOC107478422	A03	27107148	27109124	8	17	35	20	12	4	11	9	2.22222	0.45	Negative DEGs
LOC107478501	A03	27320459	27320782	1	5	12	6	14	32	34	26.6667	0.225	4.44444	Positive DEGs
LOC107478429	A03	27366086	27367521	4	0	5	3	2	0	0	0.666667	4.5	0.222222	Negative DEGs
LOC107478479	A03	27376276	27378285	0	9	1	3.33333	1	1	1	1	3.33333	0.3	Negative DEGs
LOC107478506	A03	27668432	27672526	8	4	7	6.33333	2	1	3	2	3.16667	0.315789	Negative DEGs
LOC107478508	A03	27812287	27812824	7	7	0	4.66667	1	1	0	0.666667	7	0.142857	Negative DEGs
LOC107478550	A03	28711156	28711791	3	3	8	4.66667	21	10	35	22	0.212121	4.71429	Positive DEGs
LOC107478552	A03	28998994	29000271	7	12	19	12.6667	24	39	47	36.6667	0.345455	2.89474	Positive DEGs
LOC107478543	A03	29087860	29088744	6	4	2	4	6	9	10	8.33333	0.48	2.08333	Positive DEGs
LOC107478572	A03	30074610	30076176	11	10	1	7.33333	3	2	4	3	2.44444	0.409091	Negative DEGs
LOC107478668	A03	30197291	30198619	12	0	4	5.33333	3	0	1	1.33333	4	0.25	Negative DEGs
LOC107478580	A03	30395306	30400570	93	42	21	52	43	13	18	24.6667	2.10811	0.474359	Negative DEGs
LOC107478634	A03	30462374	30466207	0	0	2	0.666667	5	0	0	1.66667	0.4	2.5	Positive DEGs
LOC107478582	A03	30477711	30479368	10	16	2	9.33333	29	19	10	19.3333	0.482759	2.07143	Positive DEGs
LOC107478671	A03	30822225	30822935	0	0	1	0.333333	0	3	0	1	0.333333	3	Positive DEGs
LOC107478590	A03	30914299	30915048	143	71	104	106	58	30	52	46.6667	2.27143	0.440252	Negative DEGs
LOC107478602	A03	31277975	31281035	0	0	1	0.333333	1	0	3	1.33333	0.25	4	Positive DEGs
LOC107478678	A03	31872586	31873502	15	4	10	9.66667	8	2	2	4	2.41667	0.413793	Negative DEGs
LOC107478623	A03	31951612	31952769	2	3	4	3	8	4	7	6.33333	0.473684	2.11111	Positive DEGs
LOC107478768	A03	34462493	34464953	222	570	197	329.667	798	1077	2823	1566	0.210515	4.75025	Positive DEGs
LOC107478748	A03	34629564	34631656	4	3	2	3	2	2	0	1.33333	2.25	0.444444	Negative DEGs
LOC107478757	A03	34858216	34859014	13	6	4	7.66667	5	5	1	3.66667	2.09091	0.478261	Negative DEGs
LOC107478778	A03	34939234	34940504	0	0	1	0.333333	0	5	0	1.66667	0.2	5	Positive DEGs
LOC107478790	A03	35199925	35202436	2	7	1	3.33333	2	1	1	1.33333	2.5	0.4	Negative DEGs
LOC107478764	A03	35241690	35243266	0	1	0	0.333333	4	0	3	2.33333	0.142857	7	Positive DEGs
LOC107478797	A03	35590711	35594524	0	2	0	0.666667	3	0	3	2	0.333333	3	Positive DEGs
LOC107478821	A03	36665372	36667935	2	4	3	3	2	0	1	1	3	0.333333	Negative DEGs
LOC107478845	A03	39100727	39102888	5	0	0	1.66667	0	0	1	0.333333	5	0.2	Negative DEGs
LOC107478846	A03	39127266	39128078	52	26	15	31	6	16	10	10.6667	2.90625	0.344086	Negative DEGs
LOC107478978	A03	39220701	39222260	5	0	1	2	2	0	0	0.666667	3	0.333333	Negative DEGs
LOC107478980	A03	39268546	39269688	14	15	20	16.3333	1	4	8	4.33333	3.76923	0.265306	Negative DEGs
LOC107478981	A03	39270006	39275653	12	3	3	6	12	10	16	12.6667	0.473684	2.11111	Positive DEGs
LOC107478863	A03	39338415	39339962	10	5	16	10.3333	5	0	1	2	5.16667	0.193548	Negative DEGs
LOC107478873	A03	39474776	39477985	37	12	17	22	16	12	0	9.33333	2.35714	0.424242	Negative DEGs
LOC107478881	A03	39548293	39554798	4	4	0	2.66667	4	14	9	9	0.296296	3.375	Positive DEGs
LOC107478908	A03	39803633	39807425	4	1	0	1.66667	1	0	0	0.333333	5	0.2	Negative DEGs
LOC107478917	A03	39903082	39903363	2	2	3	2.33333	8	1	13	7.33333	0.318182	3.14286	Positive DEGs
LOC107479004	A03	40131436	40137719	0	12	11	7.66667	17	13	22	17.3333	0.442308	2.26087	Positive DEGs
LOC107478936	A03	40212745	40219308	12	8	18	12.6667	7	1	2	3.33333	3.8	0.263158	Negative DEGs
LOC107478941	A03	40845742	40847105	10	3	10	7.66667	4	4	1	3	2.55556	0.391304	Negative DEGs
LOC107479080	A03	43088207	43089147	86	105	86	92.3333	45	15	43	34.3333	2.68932	0.371841	Negative DEGs
LOC107479141	A03	45624561	45626590	2	1	0	1	1	0	0	0.333333	3	0.333333	Negative DEGs
LOC107479152	A03	47053363	47056751	12	7	2	7	4	3	2	3	2.33333	0.428571	Negative DEGs
LOC107479154	A03	47519742	47525442	9	4	4	5.66667	3	0	5	2.66667	2.125	0.470588	Negative DEGs
LOC107479171	A03	48301578	48302210	49	0	2	17	8	0	2	3.33333	5.1	0.196078	Negative DEGs
LOC107479178	A03	48896597	48900842	18	4	12	11.3333	5	0	1	2	5.66667	0.176471	Negative DEGs
LOC107479240	A03	54556824	54559377	1	0	0	0.333333	1	1	1	1	0.333333	3	Positive DEGs
LOC107479265	A03	56922985	56927725	17	8	12	12.3333	53	17	11	27	0.45679	2.18919	Positive DEGs
LOC107479398	A03	66862408	66864307	0	0	1	0.333333	1	0	3	1.33333	0.25	4	Positive DEGs
LOC107479404	A03	67412920	67413510	9	12	29	16.6667	1	0	1	0.666667	25	0.04	Negative DEGs
LOC107479435	A03	69162753	69172629	17	24	40	27	52	66	85	67.6667	0.399015	2.50617	Positive DEGs
LOC107479446	A03	69591244	69594579	61	19	66	48.6667	16	14	11	13.6667	3.56098	0.280822	Negative DEGs
LOC107479442	A03	69984057	69984664	0	33	0	11	1	0	0	0.333333	33	0.030303	Negative DEGs
LOC107479443	A03	70142743	70147223	1	0	1	0.666667	3	3	0	2	0.333333	3	Positive DEGs
LOC107479529	A03	75543569	75543818	2	0	8	3.33333	1	0	1	0.666667	5	0.2	Negative DEGs
LOC107479556	A03	78715609	78726207	0	3	3	2	0	0	1	0.333333	6	0.166667	Negative DEGs
LOC107479593	A03	81050919	81055703	22	14	59	31.6667	19	8	18	15	2.11111	0.473684	Negative DEGs
LOC107479669	A03	85618877	85633080	24	4	3	10.3333	5	4	1	3.33333	3.1	0.322581	Negative DEGs
LOC107479759	A03	90967240	90967976	2	3	3	2.66667	15	5	1	7	0.380952	2.625	Positive DEGs
LOC107479761	A03	91237313	91237798	8	3	2	4.33333	0	0	1	0.333333	13	0.0769231	Negative DEGs
LOC107479768	A03	91563630	91565463	10	5	2	5.66667	17	4	17	12.6667	0.447368	2.23529	Positive DEGs
LOC107479837	A03	95332699	95333421	1	2	4	2.33333	2	1	0	1	2.33333	0.428571	Negative DEGs
LOC107479846	A03	96049927	96051560	5	3	1	3	3	0	1	1.33333	2.25	0.444444	Negative DEGs
LOC107479863	A03	96720491	96721144	14	6	0	6.66667	19	17	9	15	0.444444	2.25	Positive DEGs
LOC107479909	A03	98156406	98158328	1	12	2	5	2	4	1	2.33333	2.14286	0.466667	Negative DEGs
LOC107479921	A03	98449832	98452789	33	18	19	23.3333	11	11	4	8.66667	2.69231	0.371429	Negative DEGs
LOC107479926	A03	98848263	98850360	10	16	16	14	50	17	18	28.3333	0.494118	2.02381	Positive DEGs
LOC107479940	A03	99950273	99951532	0	0	7	2.33333	13	6	21	13.3333	0.175	5.71429	Positive DEGs
LOC107479966	A03	102126545	102127277	0	0	2	0.666667	0	2	3	1.66667	0.4	2.5	Positive DEGs
LOC107479998	A03	103118706	103121154	15	5	2	7.33333	3	1	0	1.33333	5.5	0.181818	Negative DEGs
LOC107480016	A03	103927459	103934011	9	8	24	13.6667	9	7	4	6.66667	2.05	0.487805	Negative DEGs
LOC107480032	A03	104381292	104382443	10	31	24	21.6667	63	65	45	57.6667	0.375723	2.66154	Positive DEGs
LOC107480038	A03	104442823	104444421	4	2	3	3	7	3	11	7	0.428571	2.33333	Positive DEGs
LOC107480046	A03	104929332	104930129	2	3	1	2	2	0	0	0.666667	3	0.333333	Negative DEGs
LOC107480056	A03	105572693	105574731	0	1	1	0.666667	3	9	5	5.66667	0.117647	8.5	Positive DEGs
LOC107480103	A03	105805443	105807884	32	4	6	14	8	4	8	6.66667	2.1	0.47619	Negative DEGs
LOC107480107	A03	105879981	105882952	0	0	1	0.333333	4	1	0	1.66667	0.2	5	Positive DEGs
LOC107480137	A03	107058902	107060413	20	12	7	13	11	1	5	5.66667	2.29412	0.435897	Negative DEGs
LOC107480079	A03	107075450	107080636	20	6	10	12	0	1	4	1.66667	7.2	0.138889	Negative DEGs
LOC107480146	A03	107320646	107321682	12	4	5	7	24	10	14	16	0.4375	2.28571	Positive DEGs
LOC107480196	A03	108552392	108553282	15	3	15	11	7	0	5	4	2.75	0.363636	Negative DEGs
LOC107480179	A03	108604666	108605589	0	0	1	0.333333	4	0	0	1.33333	0.25	4	Positive DEGs
LOC107480257	A03	109781303	109783670	24	20	14	19.3333	9	2	5	5.33333	3.625	0.275862	Negative DEGs
LOC107480258	A03	109893080	109895571	0	0	1	0.333333	3	0	0	1	0.333333	3	Positive DEGs
LOC107480246	A03	110804788	110805805	49	82	53	61.3333	1	34	11	15.3333	4	0.25	Negative DEGs
LOC107480319	A03	111691434	111693561	2	0	3	1.66667	0	1	0	0.333333	5	0.2	Negative DEGs
LOC107480374	A03	112334519	112335386	1	2	1	1.33333	4	6	9	6.33333	0.210526	4.75	Positive DEGs
LOC107480370	A03	112348682	112350614	1	0	0	0.333333	10	0	0	3.33333	0.1	10	Positive DEGs
LOC107480396	A03	112643596	112646603	266	188	61	171.667	685	144	419	416	0.41266	2.4233	Positive DEGs
LOC107480392	A03	112893540	112894055	2	3	5	3.33333	2	0	0	0.666667	5	0.2	Negative DEGs
LOC107480394	A03	113169439	113170125	34	31	14	26.3333	22	2	2	8.66667	3.03846	0.329114	Negative DEGs
LOC107480395	A03	113282686	113283102	30	25	26	27	1	11	24	12	2.25	0.444444	Negative DEGs
LOC107480483	A03	113641342	113645172	8	0	0	2.66667	0	1	1	0.666667	4	0.25	Negative DEGs
LOC107480437	A03	113651888	113653561	3	0	0	1	0	1	0	0.333333	3	0.333333	Negative DEGs
LOC107480485	A03	113671269	113675540	5	1	0	2	2	0	0	0.666667	3	0.333333	Negative DEGs
LOC107480438	A03	113758874	113760320	14	0	0	4.66667	2	3	1	2	2.33333	0.428571	Negative DEGs
LOC107480498	A03	113916311	113919660	3202	2272	1962	2478.67	1498	847	1347	1230.67	2.01408	0.496503	Negative DEGs
LOC107480503	A03	114103037	114103485	0	0	1	0.333333	0	2	1	1	0.333333	3	Positive DEGs
LOC107480504	A03	114143350	114145464	2	6	0	2.66667	1	0	0	0.333333	8	0.125	Negative DEGs
LOC107480505	A03	114145924	114148232	2	4	6	4	0	0	1	0.333333	12	0.0833333	Negative DEGs
LOC107480511	A03	114377640	114378704	2	0	0	0.666667	6	3	1	3.33333	0.2	5	Positive DEGs
LOC107480515	A03	114487047	114489218	5	2	13	6.66667	18	22	17	19	0.350877	2.85	Positive DEGs
LOC107480461	A03	114772744	114782448	3	0	3	2	0	1	0	0.333333	6	0.166667	Negative DEGs
LOC107480535	A03	115361800	115363172	18	15	19	17.3333	5	7	13	8.33333	2.08	0.480769	Negative DEGs
LOC107480522	A03	115520300	115535083	0	1	4	1.66667	1	0	0	0.333333	5	0.2	Negative DEGs
LOC107480617	A03	115827809	115830142	8	3	6	5.66667	27	2	8	12.3333	0.459459	2.17647	Positive DEGs
LOC107480618	A03	115830163	115831290	3	10	2	5	22	4	8	11.3333	0.441176	2.26667	Positive DEGs
LOC107480631	A03	116173141	116173871	19	8	7	11.3333	3	5	2	3.33333	3.4	0.294118	Negative DEGs
LOC107480662	A03	116613150	116615523	2	0	3	1.66667	8	11	8	9	0.185185	5.4	Positive DEGs
LOC107480672	A03	116856732	116858352	16	13	16	15	20	36	48	34.6667	0.432692	2.31111	Positive DEGs
LOC107480681	A03	117069223	117075773	2	1	5	2.66667	4	2	12	6	0.444444	2.25	Positive DEGs
LOC107480733	A03	117407588	117408307	128	544	320	330.667	603	693	869	721.667	0.458199	2.18246	Positive DEGs
LOC107480736	A03	117429056	117432369	38	36	43	39	27	12	19	19.3333	2.01724	0.495726	Negative DEGs
LOC107480737	A03	117469744	117473844	6	6	4	5.33333	4	2	1	2.33333	2.28571	0.4375	Negative DEGs
LOC107480757	A03	117687879	117690330	19	21	17	19	37	38	89	54.6667	0.347561	2.87719	Positive DEGs
LOC107480717	A03	117890099	117890713	1	2	0	1	1	0	0	0.333333	3	0.333333	Negative DEGs
LOC107480718	A03	117982020	117984300	1	0	1	0.666667	1	4	1	2	0.333333	3	Positive DEGs
LOC107480700	A03	118051336	118053954	31	17	27	25	10	0	0	3.33333	7.5	0.133333	Negative DEGs
LOC107480793	A03	118375663	118377859	6	12	10	9.33333	2	1	7	3.33333	2.8	0.357143	Negative DEGs
LOC107480726	A03	118639653	118640843	4	1	4	3	2	1	0	1	3	0.333333	Negative DEGs
LOC107480870	A03	119364612	119369239	66	67	55	62.6667	520	247	326	364.333	0.172004	5.81383	Positive DEGs
LOC107480845	A03	119599485	119600646	5	2	0	2.33333	1	0	1	0.666667	3.5	0.285714	Negative DEGs
LOC107480885	A03	119616295	119621281	105	81	87	91	32	41	53	42	2.16667	0.461538	Negative DEGs
LOC107480887	A03	119659455	119659951	20	4	7	10.3333	4	3	4	3.66667	2.81818	0.354839	Negative DEGs
LOC107480892	A03	119719397	119722001	11	4	5	6.66667	3	2	4	3	2.22222	0.45	Negative DEGs
LOC107480899	A03	119853353	119855757	2	2	2	2	45	6	6	19	0.105263	9.5	Positive DEGs
LOC107480990	A03	120240883	120245886	0	3	1	1.33333	1	0	0	0.333333	4	0.25	Negative DEGs
LOC107480920	A03	120885367	120888869	15	0	1	5.33333	2	0	0	0.666667	8	0.125	Negative DEGs
LOC107480966	A03	121249911	121252247	4	4	10	6	5	2	0	2.33333	2.57143	0.388889	Negative DEGs
LOC107481055	A03	121479333	121480902	0	0	1	0.333333	1	0	2	1	0.333333	3	Positive DEGs
LOC107480973	A03	121682103	121682735	2	0	1	1	0	0	1	0.333333	3	0.333333	Negative DEGs
LOC107481195	A03	121840218	121844436	1	0	3	1.33333	4	6	2	4	0.333333	3	Positive DEGs
LOC107481196	A03	121846508	121847636	17	14	13	14.6667	1	0	7	2.66667	5.5	0.181818	Negative DEGs
LOC107481203	A03	122009172	122010764	42	6	10	19.3333	13	0	8	7	2.7619	0.362069	Negative DEGs
LOC107481209	A03	122113532	122116352	6	1	5	4	18	6	4	9.33333	0.428571	2.33333	Positive DEGs
LOC107481211	A03	122174952	122177576	2	4	15	7	5	2	3	3.33333	2.1	0.47619	Negative DEGs
LOC107481215	A03	122224680	122226031	2	5	10	5.66667	6	1	1	2.66667	2.125	0.470588	Negative DEGs
LOC107481158	A03	122360722	122362097	0	0	1	0.333333	2	0	2	1.33333	0.25	4	Positive DEGs
LOC107481230	A03	122547288	122548130	72	61	18	50.3333	26	12	11	16.3333	3.08163	0.324503	Negative DEGs
LOC107481233	A03	122578480	122579040	2	0	5	2.33333	15	1	1	5.66667	0.411765	2.42857	Positive DEGs
LOC107481251	A03	122920936	122922069	1	4	2	2.33333	5	6	4	5	0.466667	2.14286	Positive DEGs
LOC107481257	A03	123029072	123030085	81	71	51	67.6667	33	24	29	28.6667	2.36047	0.423645	Negative DEGs
LOC107481169	A03	123110466	123113005	618	54	87	253	5	3	16	8	31.625	0.0316206	Negative DEGs
LOC107481259	A03	123160300	123162202	105	94	162	120.333	112	401	487	333.333	0.361	2.77008	Positive DEGs
LOC107481175	A03	123202094	123203941	6	4	7	5.66667	5	0	1	2	2.83333	0.352941	Negative DEGs
LOC107481275	A03	123389871	123392042	7	1	0	2.66667	2	0	0	0.666667	4	0.25	Negative DEGs
LOC107481290	A03	123531667	123532720	10	9	2	7	2	5	3	3.33333	2.1	0.47619	Negative DEGs
LOC107481296	A03	123607565	123610712	28	4	22	18	7	4	7	6	3	0.333333	Negative DEGs
LOC107481131	A03	124085865	124086638	3	2	1	2	6	7	3	5.33333	0.375	2.66667	Positive DEGs
LOC107481132	A03	124089093	124089846	4	2	7	4.33333	9	10	12	10.3333	0.419355	2.38462	Positive DEGs
LOC107481325	A03	124089855	124092430	1	12	3	5.33333	20	22	9	17	0.313725	3.1875	Positive DEGs
LOC107481333	A03	124155917	124160524	5	0	4	3	3	0	1	1.33333	2.25	0.444444	Negative DEGs
LOC107481353	A03	124392144	124394105	22	1	4	9	5	0	2	2.33333	3.85714	0.259259	Negative DEGs
LOC107481357	A03	124441060	124441979	36	2	7	15	2	0	3	1.66667	9	0.111111	Negative DEGs
LOC107481358	A03	124450219	124454406	14	4	9	9	5	4	3	4	2.25	0.444444	Negative DEGs
LOC107481188	A03	124486467	124488936	2	1	4	2.33333	2	0	0	0.666667	3.5	0.285714	Negative DEGs
LOC107481366	A03	124613201	124614061	0	1	0	0.333333	5	1	0	2	0.166667	6	Positive DEGs
LOC107481367	A03	124615029	124617742	6	10	14	10	45	17	14	25.3333	0.394737	2.53333	Positive DEGs
LOC107481370	A03	124689526	124691811	99	124	5	76	4	2	17	7.66667	9.91304	0.100877	Negative DEGs
LOC107481378	A03	124897094	124898144	13	7	3	7.66667	3	4	2	3	2.55556	0.391304	Negative DEGs
LOC107481379	A03	124908143	124910148	1	0	6	2.33333	11	2	5	6	0.388889	2.57143	Positive DEGs
LOC107481382	A03	124919200	124923643	0	4	5	3	0	0	1	0.333333	9	0.111111	Negative DEGs
LOC107481387	A03	125032692	125034714	0	2	0	0.666667	7	2	1	3.33333	0.2	5	Positive DEGs
LOC107481421	A03	125233077	125233433	0	3	0	1	1	0	0	0.333333	3	0.333333	Negative DEGs
LOC107481449	A03	125301994	125304737	403	428	476	435.667	174	188	184	182	2.39377	0.417751	Negative DEGs
LOC107481476	A03	125514902	125515957	17	4	6	9	5	0	4	3	3	0.333333	Negative DEGs
LOC107481482	A03	125538026	125542309	236	53	72	120.333	39	13	47	33	3.64646	0.274238	Negative DEGs
LOC107481424	A03	125605735	125607555	0	0	1	0.333333	0	1	2	1	0.333333	3	Positive DEGs
LOC107481425	A03	125755829	125757349	13	16	7	12	4	8	2	4.66667	2.57143	0.388889	Negative DEGs
LOC107481494	A03	125789434	125793079	2	0	3	1.66667	3	5	3	3.66667	0.454545	2.2	Positive DEGs
LOC107481637	A03	126007017	126008993	16	15	19	16.6667	13	4	7	8	2.08333	0.48	Negative DEGs
LOC107481507	A03	126345406	126347677	1	0	0	0.333333	0	1	4	1.66667	0.2	5	Positive DEGs
LOC107481672	A03	126504469	126505647	0	0	1	0.333333	4	0	1	1.66667	0.2	5	Positive DEGs
LOC107481676	A03	126508964	126510559	22	10	7	13	6	4	8	6	2.16667	0.461538	Negative DEGs
LOC107481510	A03	126562211	126567629	0	2	3	1.66667	0	1	0	0.333333	5	0.2	Negative DEGs
LOC107481700	A03	126726885	126734165	47	28	23	32.6667	14	4	30	16	2.04167	0.489796	Negative DEGs
LOC107481704	A03	126745421	126746170	0	3	4	2.33333	7	9	0	5.33333	0.4375	2.28571	Positive DEGs
LOC107481708	A03	126779756	126780914	35	42	61	46	24	21	23	22.6667	2.02941	0.492754	Negative DEGs
LOC107481714	A03	126846660	126847685	17	4	0	7	6	1	1	2.66667	2.625	0.380952	Negative DEGs
LOC107481719	A03	126932702	126933463	3	1	0	1.33333	20	2	0	7.33333	0.181818	5.5	Positive DEGs
LOC107481722	A03	126959330	126961271	0	1	0	0.333333	0	1	5	2	0.166667	6	Positive DEGs
LOC107481591	A03	126997823	126998664	8	0	1	3	1	0	0	0.333333	9	0.111111	Negative DEGs
LOC107481592	A03	127081109	127084043	139	7	18	54.6667	45	11	16	24	2.27778	0.439024	Negative DEGs
LOC107481738	A03	127169570	127170265	4	1	1	2	1	1	0	0.666667	3	0.333333	Negative DEGs
LOC107481594	A03	127227250	127228045	0	0	1	0.333333	6	1	0	2.33333	0.142857	7	Positive DEGs
LOC107481748	A03	127263703	127265045	6	1	4	3.66667	1	7	19	9	0.407407	2.45455	Positive DEGs
LOC107481753	A03	127327506	127329100	1	5	0	2	9	3	2	4.66667	0.428571	2.33333	Positive DEGs
LOC107481758	A03	127358620	127359753	519	136	389	348	75	69	127	90.3333	3.8524	0.259579	Negative DEGs
LOC107481759	A03	127363966	127365614	14	9	3	8.66667	1	0	4	1.66667	5.2	0.192308	Negative DEGs
LOC107481760	A03	127371451	127374075	122	61	78	87	58	30	36	41.3333	2.10484	0.475096	Negative DEGs
LOC107481764	A03	127405238	127408636	61	42	52	51.6667	191	117	174	160.667	0.321577	3.10968	Positive DEGs
LOC107481775	A03	127483927	127486662	4	1	0	1.66667	1	0	0	0.333333	5	0.2	Negative DEGs
LOC107481779	A03	127508724	127510114	1	2	3	2	5	2	9	5.33333	0.375	2.66667	Positive DEGs
LOC107481794	A03	127721869	127724315	0	5	2	2.33333	2	0	0	0.666667	3.5	0.285714	Negative DEGs
LOC107481542	A03	127781907	127784737	2	1	2	1.66667	4	6	2	4	0.416667	2.4	Positive DEGs
LOC107481820	A03	127927526	127929631	0	11	0	3.66667	21	10	13	14.6667	0.25	4	Positive DEGs
LOC107481827	A03	128087432	128089879	3	0	1	1.33333	4	5	1	3.33333	0.4	2.5	Positive DEGs
LOC107481834	A03	128124634	128128779	258	139	249	215.333	116	34	109	86.3333	2.49421	0.400929	Negative DEGs
LOC107481841	A03	128208106	128209425	3	2	2	2.33333	2	0	0	0.666667	3.5	0.285714	Negative DEGs
LOC107481847	A03	128340501	128341957	11	0	1	4	1	0	3	1.33333	3	0.333333	Negative DEGs
LOC107481846	A03	128344679	128349407	87	25	23	45	36	17	13	22	2.04545	0.488889	Negative DEGs
LOC107481878	A03	128710003	128717458	5	0	0	1.66667	3	1	14	6	0.277778	3.6	Positive DEGs
LOC107481890	A03	128892078	128892886	0	1	2	1	0	1	0	0.333333	3	0.333333	Negative DEGs
LOC107481903	A03	128995307	128998699	116	92	115	107.667	10	30	66	35.3333	3.04717	0.328173	Negative DEGs
LOC107481614	A03	129000320	129002425	51	0	10	20.3333	8	1	2	3.66667	5.54545	0.180328	Negative DEGs
LOC107481905	A03	129021402	129023637	7	0	6	4.33333	22	6	9	12.3333	0.351351	2.84615	Positive DEGs
LOC107481615	A03	129159111	129159890	1	0	5	2	1	0	0	0.333333	6	0.166667	Negative DEGs
LOC107481616	A03	129183204	129184470	4	2	1	2.33333	12	4	6	7.33333	0.318182	3.14286	Positive DEGs
LOC107481918	A03	129187553	129189559	1	0	1	0.666667	5	0	0	1.66667	0.4	2.5	Positive DEGs
LOC107481922	A03	129358266	129359567	28	0	0	9.33333	0	1	0	0.333333	28	0.0357143	Negative DEGs
LOC107481923	A03	129390218	129391543	27	29	6	20.6667	75	27	32	44.6667	0.462687	2.16129	Positive DEGs
LOC107481989	A03	129411670	129413776	1	1	3	1.66667	11	0	2	4.33333	0.384615	2.6	Positive DEGs
LOC107481966	A03	129418688	129419849	7	0	0	2.33333	2	0	0	0.666667	3.5	0.285714	Negative DEGs
LOC107481991	A03	129428535	129432962	11	7	14	10.6667	7	0	0	2.33333	4.57143	0.21875	Negative DEGs
LOC107481998	A03	129509634	129510038	2	1	0	1	1	0	0	0.333333	3	0.333333	Negative DEGs
LOC107482002	A03	129599171	129600581	1	0	1	0.666667	2	0	3	1.66667	0.4	2.5	Positive DEGs
LOC107482011	A03	129740817	129744731	166	65	90	107	32	17	74	41	2.60976	0.383178	Negative DEGs
LOC107481931	A03	129807444	129807791	95	87	92	91.3333	40	31	60	43.6667	2.0916	0.478102	Negative DEGs
LOC107481933	A03	129876026	129876748	3	3	2	2.66667	11	11	21	14.3333	0.186047	5.375	Positive DEGs
LOC107482059	A03	130585381	130586903	44	44	27	38.3333	20	5	22	15.6667	2.44681	0.408696	Negative DEGs
LOC107482061	A03	130617739	130620863	1	0	0	0.333333	4	0	5	3	0.111111	9	Positive DEGs
LOC107482088	A03	131014349	131016027	8	13	17	12.6667	4	3	8	5	2.53333	0.394737	Negative DEGs
LOC107482114	A03	131200371	131201865	4	0	5	3	2	1	0	1	3	0.333333	Negative DEGs
LOC107482125	A03	131342456	131343370	31	15	6	17.3333	4	4	4	4	4.33333	0.230769	Negative DEGs
LOC107482138	A03	131569777	131572787	3	2	2	2.33333	2	7	6	5	0.466667	2.14286	Positive DEGs
LOC107482199	A03	131764480	131765051	6	0	4	3.33333	3	1	0	1.33333	2.5	0.4	Negative DEGs
LOC107482142	A03	131856420	131858441	7	12	2	7	8	0	1	3	2.33333	0.428571	Negative DEGs
LOC107482208	A03	131891815	131893161	7	11	9	9	7	0	1	2.66667	3.375	0.296296	Negative DEGs
LOC107482214	A03	131989820	131990668	4	0	2	2	1	0	0	0.333333	6	0.166667	Negative DEGs
LOC107482217	A03	132011131	132012492	9	2	3	4.66667	3	1	0	1.33333	3.5	0.285714	Negative DEGs
LOC107482236	A03	132199354	132200109	2	0	0	0.666667	2	0	7	3	0.222222	4.5	Positive DEGs
LOC107482241	A03	132251053	132251679	170	42	63	91.6667	68	21	29	39.3333	2.33051	0.429091	Negative DEGs
LOC107482151	A03	132288823	132294828	1	0	0	0.333333	1	1	6	2.66667	0.125	8	Positive DEGs
LOC107482251	A03	132374587	132374712	0	0	1	0.333333	0	0	3	1	0.333333	3	Positive DEGs
LOC107482269	A03	132552589	132553971	24	20	12	18.6667	29	38	71	46	0.405797	2.46429	Positive DEGs
LOC107482289	A03	132763834	132765296	15	27	17	19.6667	27	51	52	43.3333	0.453846	2.20339	Positive DEGs
LOC107482290	A03	132767564	132772406	77	25	48	50	39	7	23	23	2.17391	0.46	Negative DEGs
LOC107482327	A03	133119699	133120913	6	0	5	3.66667	1	0	1	0.666667	5.5	0.181818	Negative DEGs
LOC107482395	A04	189901	192028	3	4	5	4	18	4	4	8.66667	0.461538	2.16667	Positive DEGs
LOC107482398	A04	210688	212760	29	19	14	20.6667	9	6	12	9	2.2963	0.435484	Negative DEGs
LOC107482336	A04	282626	284262	4	7	5	5.33333	16	11	15	14	0.380952	2.625	Positive DEGs
LOC107482412	A04	424922	430350	9	8	2	6.33333	22	12	9	14.3333	0.44186	2.26316	Positive DEGs
LOC107482416	A04	453672	455731	16	6	5	9	4	2	1	2.33333	3.85714	0.259259	Negative DEGs
LOC107482418	A04	535078	542863	57	117	275	149.667	447	373	116	312	0.479701	2.08463	Positive DEGs
LOC107482423	A04	628346	630561	2	1	2	1.66667	10	2	2	4.66667	0.357143	2.8	Positive DEGs
LOC107482371	A04	647403	651974	9	0	1	3.33333	1	0	1	0.666667	5	0.2	Negative DEGs
LOC107482436	A04	823274	836714	39689	13820	13664	22391	4867	1496	10687	5683.33	3.93977	0.253822	Negative DEGs
LOC107482346	A04	1055779	1056674	25	25	88	46	26	6	30	20.6667	2.22581	0.449275	Negative DEGs
LOC107482458	A04	1133065	1134567	1	0	0	0.333333	1	4	0	1.66667	0.2	5	Positive DEGs
LOC107482465	A04	1239723	1245349	17	7	28	17.3333	5	8	6	6.33333	2.73684	0.365385	Negative DEGs
LOC107482486	A04	1535827	1541420	8	1	9	6	0	0	1	0.333333	18	0.0555556	Negative DEGs
LOC107482358	A04	1590056	1595749	5	2	1	2.66667	1	0	0	0.333333	8	0.125	Negative DEGs
LOC107482495	A04	1650219	1652418	0	1	4	1.66667	5	5	11	7	0.238095	4.2	Positive DEGs
LOC107482506	A04	1721046	1723565	7	10	6	7.66667	29	28	18	25	0.306667	3.26087	Positive DEGs
LOC107482379	A04	1750097	1751025	48	82	149	93	192	269	168	209.667	0.443561	2.25448	Positive DEGs
LOC107482518	A04	1787366	1789126	102	50	81	77.6667	28	19	38	28.3333	2.74118	0.364807	Negative DEGs
LOC107482523	A04	1823744	1829633	41	22	20	27.6667	88	45	38	57	0.48538	2.06024	Positive DEGs
LOC107482592	A04	2164469	2164891	0	0	1	0.333333	1	2	1	1.33333	0.25	4	Positive DEGs
LOC107482621	A04	2269989	2270300	2	1	2	1.66667	1	0	0	0.333333	5	0.2	Negative DEGs
LOC107482537	A04	2297554	2297895	5	4	1	3.33333	1	0	2	1	3.33333	0.3	Negative DEGs
LOC107482641	A04	2443740	2447876	27	43	11	27	0	5	0	1.66667	16.2	0.0617284	Negative DEGs
LOC107482540	A04	2449446	2452037	1	0	1	0.666667	4	3	1	2.66667	0.25	4	Positive DEGs
LOC107482594	A04	2503042	2504331	28	28	41	32.3333	15	3	16	11.3333	2.85294	0.350515	Negative DEGs
LOC107482597	A04	2739869	2740351	9	4	1	4.66667	4	0	0	1.33333	3.5	0.285714	Negative DEGs
LOC107482598	A04	2840582	2845093	12	1	1	4.66667	1	0	0	0.333333	14	0.0714286	Negative DEGs
LOC107482671	A04	2902141	2904011	34	32	9	25	0	2	26	9.33333	2.67857	0.373333	Negative DEGs
LOC107482673	A04	2923014	2925599	0	2	0	0.666667	1	5	6	4	0.166667	6	Positive DEGs
LOC107482557	A04	2977792	2978433	20	10	13	14.3333	51	48	34	44.3333	0.323308	3.09302	Positive DEGs
LOC107482684	A04	3077262	3084255	13	15	18	15.3333	8	5	5	6	2.55556	0.391304	Negative DEGs
LOC107482600	A04	3139724	3140758	2	4	2	2.66667	2	0	1	1	2.66667	0.375	Negative DEGs
LOC107482691	A04	3170305	3170989	134	98	49	93.6667	70	24	33	42.3333	2.2126	0.451957	Negative DEGs
LOC107482696	A04	3184770	3185336	4	1	3	2.66667	8	9	18	11.6667	0.228571	4.375	Positive DEGs
LOC107482699	A04	3284806	3289352	2	3	0	1.66667	1	1	0	0.666667	2.5	0.4	Negative DEGs
LOC107482708	A04	3372674	3377941	93	90	28	70.3333	35	26	26	29	2.42529	0.412322	Negative DEGs
LOC107482604	A04	3813444	3814505	34	19	14	22.3333	10	5	2	5.66667	3.94118	0.253731	Negative DEGs
LOC107482577	A04	3820151	3823041	0	0	1	0.333333	1	0	5	2	0.166667	6	Positive DEGs
LOC107482785	A04	4164536	4171650	7	2	4	4.33333	12	1	15	9.33333	0.464286	2.15385	Positive DEGs
LOC107482809	A04	4600721	4605483	3	1	0	1.33333	2	6	1	3	0.444444	2.25	Positive DEGs
LOC107482915	A04	4969812	4973908	5	4	36	15	4	9	6	6.33333	2.36842	0.422222	Negative DEGs
LOC107482872	A04	5035326	5036266	3	1	1	1.66667	0	7	4	3.66667	0.454545	2.2	Positive DEGs
LOC107482945	A04	5635743	5637074	0	2	2	1.33333	1	54	52	35.6667	0.0373832	26.75	Positive DEGs
LOC107482943	A04	5650922	5654547	92	41	72	68.3333	57	18	9	28	2.44048	0.409756	Negative DEGs
LOC107482959	A04	5890959	5892919	17	15	9	13.6667	22	23	38	27.6667	0.493976	2.02439	Positive DEGs
LOC107482978	A04	6276566	6277725	0	0	2	0.666667	2	1	2	1.66667	0.4	2.5	Positive DEGs
LOC107482890	A04	6312526	6313658	2	1	0	1	5	2	2	3	0.333333	3	Positive DEGs
LOC107482984	A04	6411205	6413435	12	10	11	11	2	0	1	1	11	0.0909091	Negative DEGs
LOC107482892	A04	6463609	6466307	12	5	3	6.66667	6	3	0	3	2.22222	0.45	Negative DEGs
LOC107482867	A04	6487841	6490622	0	1	0	0.333333	2	0	3	1.66667	0.2	5	Positive DEGs
LOC107483016	A04	6581534	6582766	8	8	0	5.33333	3	1	0	1.33333	4	0.25	Negative DEGs
LOC107482999	A04	7019825	7021362	0	3	2	1.66667	0	1	0	0.333333	5	0.2	Negative DEGs
LOC107483058	A04	7039463	7042355	53	34	37	41.3333	21	13	20	18	2.2963	0.435484	Negative DEGs
LOC107483066	A04	7115090	7116596	27	5	13	15	8	2	5	5	3	0.333333	Negative DEGs
LOC107483005	A04	7196957	7199580	344	73	108	175	392	381	287	353.333	0.495283	2.01905	Positive DEGs
LOC107483012	A04	7369854	7371434	11	20	17	16	12	4	4	6.66667	2.4	0.416667	Negative DEGs
LOC107483131	A04	8088236	8090163	3	1	6	3.33333	10	5	9	8	0.416667	2.4	Positive DEGs
LOC107483144	A04	8330998	8335503	80	31	64	58.3333	34	14	35	27.6667	2.10843	0.474286	Negative DEGs
LOC107483147	A04	8392010	8395009	12	1	2	5	16	6	10	10.6667	0.46875	2.13333	Positive DEGs
LOC107483166	A04	8989525	8992403	3	9	11	7.66667	4	1	3	2.66667	2.875	0.347826	Negative DEGs
LOC107483188	A04	9226807	9229926	8	2	1	3.66667	1	2	1	1.33333	2.75	0.363636	Negative DEGs
LOC107483225	A04	9424491	9429166	75	1	10	28.6667	22	2	15	13	2.20513	0.453488	Negative DEGs
LOC107483203	A04	9778686	9780932	0	0	1	0.333333	2	0	1	1	0.333333	3	Positive DEGs
LOC107483205	A04	9789680	9795353	32	34	24	30	23	5	14	14	2.14286	0.466667	Negative DEGs
LOC107483260	A04	9826401	9830054	83	18	17	39.3333	18	17	22	19	2.07018	0.483051	Negative DEGs
LOC107483208	A04	9922256	9925276	0	1	1	0.666667	4	0	3	2.33333	0.285714	3.5	Positive DEGs
LOC107483264	A04	9958400	9961908	4	1	3	2.66667	1	0	1	0.666667	4	0.25	Negative DEGs
LOC107483274	A04	10108766	10110946	6	2	5	4.33333	15	10	13	12.6667	0.342105	2.92308	Positive DEGs
LOC107483275	A04	10118637	10121265	1	0	0	0.333333	1	0	4	1.66667	0.2	5	Positive DEGs
LOC107483323	A04	10510398	10512448	10	13	0	7.66667	19	14	28	20.3333	0.377049	2.65217	Positive DEGs
LOC107483353	A04	11178529	11182556	52	42	16	36.6667	19	8	18	15	2.44444	0.409091	Negative DEGs
LOC107483375	A04	12306602	12308361	0	0	1	0.333333	5	0	0	1.66667	0.2	5	Positive DEGs
LOC107483441	A04	13525674	13528054	33	44	56	44.3333	5	11	43	19.6667	2.25424	0.443609	Negative DEGs
LOC107483428	A04	13617291	13620082	1	1	1	1	4	1	3	2.66667	0.375	2.66667	Positive DEGs
LOC107483469	A04	14105502	14111916	152	98	131	127	73	56	54	61	2.08197	0.480315	Negative DEGs
LOC107483471	A04	14222610	14223797	26	4	1	10.3333	3	5	0	2.66667	3.875	0.258065	Negative DEGs
LOC107483481	A04	14715670	14719761	5	4	0	3	9	4	7	6.66667	0.45	2.22222	Positive DEGs
LOC107483500	A04	14841026	14843272	8	2	22	10.6667	2	2	2	2	5.33333	0.1875	Negative DEGs
LOC107483511	A04	15107658	15109168	0	0	4	1.33333	1	0	0	0.333333	4	0.25	Negative DEGs
LOC107483514	A04	15150665	15152262	41	36	90	55.6667	75	148	146	123	0.452575	2.20958	Positive DEGs
LOC107483519	A04	15245587	15246761	0	0	1	0.333333	0	1	2	1	0.333333	3	Positive DEGs
LOC107483521	A04	15617296	15640361	71	2	11	28	12	2	13	9	3.11111	0.321429	Negative DEGs
LOC107483540	A04	16211970	16214682	6	2	1	3	1	0	0	0.333333	9	0.111111	Negative DEGs
LOC107483637	A04	18473015	18473671	3	0	0	1	1	0	0	0.333333	3	0.333333	Negative DEGs
LOC107483616	A04	19074529	19075912	3	0	2	1.66667	9	4	5	6	0.277778	3.6	Positive DEGs
LOC107483690	A04	19828334	19829620	50	19	20	29.6667	5	9	17	10.3333	2.87097	0.348315	Negative DEGs
LOC107483681	A04	20638325	20639301	14	68	19	33.6667	80	43	112	78.3333	0.429787	2.32673	Positive DEGs
LOC107483707	A04	20672601	20675072	3	2	0	1.66667	0	1	0	0.333333	5	0.2	Negative DEGs
LOC107483742	A04	22317649	22325211	13	8	5	8.66667	7	4	1	4	2.16667	0.461538	Negative DEGs
LOC107483751	A04	22440287	22441069	6	1	0	2.33333	2	0	1	1	2.33333	0.428571	Negative DEGs
LOC107483775	A04	23184993	23187969	7	9	3	6.33333	3	2	2	2.33333	2.71429	0.368421	Negative DEGs
LOC107483777	A04	23258625	23262848	3	0	1	1.33333	4	0	5	3	0.444444	2.25	Positive DEGs
LOC107483773	A04	23585975	23589452	4	0	3	2.33333	0	3	0	1	2.33333	0.428571	Negative DEGs
LOC107483805	A04	24685234	24687392	26	1	1	9.33333	9	0	0	3	3.11111	0.321429	Negative DEGs
LOC107483817	A04	25466468	25466833	0	3	0	1	1	0	0	0.333333	3	0.333333	Negative DEGs
LOC107483822	A04	25515221	25515814	0	0	2	0.666667	5	1	0	2	0.333333	3	Positive DEGs
LOC107483835	A04	25732634	25739939	2	0	2	1.33333	0	1	0	0.333333	4	0.25	Negative DEGs
LOC107483850	A04	26441112	26442340	61	1	2	21.3333	7	0	1	2.66667	8	0.125	Negative DEGs
LOC107483854	A04	26542854	26543912	0	0	1	0.333333	3	0	1	1.33333	0.25	4	Positive DEGs
LOC107483876	A04	27081423	27082025	37	19	11	22.3333	10	6	8	8	2.79167	0.358209	Negative DEGs
LOC107483922	A04	28784249	28790980	3	8	0	3.66667	1	1	0	0.666667	5.5	0.181818	Negative DEGs
LOC107483989	A04	30472428	30473221	15	22	21	19.3333	11	4	4	6.33333	3.05263	0.327586	Negative DEGs
LOC107483972	A04	31024102	31028598	84	105	101	96.6667	59	16	58	44.3333	2.18045	0.458621	Negative DEGs
LOC107483996	A04	31067009	31068711	3	1	2	2	0	2	0	0.666667	3	0.333333	Negative DEGs
LOC107484016	A04	32134136	32144356	1	1	2	1.33333	9	5	3	5.66667	0.235294	4.25	Positive DEGs
LOC107484017	A04	32162525	32165774	0	4	10	4.66667	1	1	2	1.33333	3.5	0.285714	Negative DEGs
LOC107484035	A04	33184721	33187859	4	1	1	2	2	0	0	0.666667	3	0.333333	Negative DEGs
LOC107484042	A04	33398620	33399972	209	110	165	161.333	75	33	91	66.3333	2.43216	0.411157	Negative DEGs
LOC107484048	A04	33747501	33750972	43	76	16	45	162	67	95	108	0.416667	2.4	Positive DEGs
LOC107484052	A04	34331527	34336288	66	66	53	61.6667	8	6	30	14.6667	4.20455	0.237838	Negative DEGs
LOC107484088	A04	37873807	37874784	8	3	1	4	1	1	0	0.666667	6	0.166667	Negative DEGs
LOC107484122	A04	39280059	39286183	4	0	2	2	0	1	1	0.666667	3	0.333333	Negative DEGs
LOC107484151	A04	40035822	40037805	2	1	154	52.3333	2	2	1	1.66667	31.4	0.0318471	Negative DEGs
LOC107484154	A04	40225842	40228693	14	4	12	10	8	0	2	3.33333	3	0.333333	Negative DEGs
LOC107484164	A04	40447981	40451574	0	0	1	0.333333	4	1	5	3.33333	0.1	10	Positive DEGs
LOC107484188	A04	41423562	41424914	142	10	7	53	12	16	28	18.6667	2.83929	0.352201	Negative DEGs
LOC107484216	A04	44190728	44191129	15	35	20	23.3333	123	33	21	59	0.39548	2.52857	Positive DEGs
LOC107484217	A04	44224774	44226357	146	145	192	161	21	27	71	39.6667	4.05882	0.246377	Negative DEGs
LOC107484224	A04	44708109	44715516	4	9	359	124	356	293	360	336.333	0.368682	2.71237	Positive DEGs
LOC107484278	A04	48356614	48357508	0	0	1	0.333333	2	1	5	2.66667	0.125	8	Positive DEGs
LOC107484308	A04	51594381	51597637	16	6	10	10.6667	6	3	6	5	2.13333	0.46875	Negative DEGs
LOC107484320	A04	52274553	52275125	2	3	0	1.66667	1	0	0	0.333333	5	0.2	Negative DEGs
LOC107484345	A04	54506408	54507682	26	15	14	18.3333	3	0	9	4	4.58333	0.218182	Negative DEGs
LOC107484378	A04	57521602	57522854	1	1	39	13.6667	50	35	46	43.6667	0.312977	3.19512	Positive DEGs
LOC107484463	A04	66217442	66218946	3	1	5	3	2	2	0	1.33333	2.25	0.444444	Negative DEGs
LOC107484496	A04	67340133	67359006	2	1	0	1	1	0	0	0.333333	3	0.333333	Negative DEGs
LOC107484500	A04	67697811	67726881	1	0	0	0.333333	1	0	2	1	0.333333	3	Positive DEGs
LOC107484487	A04	67945825	67949687	45	13	13	23.6667	4	7	8	6.33333	3.73684	0.267606	Negative DEGs
LOC107484530	A04	69977546	69979211	6	1	0	2.33333	13	3	10	8.66667	0.269231	3.71429	Positive DEGs
LOC107484548	A04	70403613	70410762	111	123	62	98.6667	261	185	260	235.333	0.419263	2.38514	Positive DEGs
LOC107484599	A04	73166126	73167789	0	0	3	1	0	1	0	0.333333	3	0.333333	Negative DEGs
LOC107484605	A04	73303675	73304342	50	0	4	18	3	0	4	2.33333	7.71429	0.12963	Negative DEGs
LOC107484638	A04	74608358	74610211	0	0	5	1.66667	2	0	0	0.666667	2.5	0.4	Negative DEGs
LOC107484646	A04	74946376	74949856	2	12	15	9.66667	9	0	0	3	3.22222	0.310345	Negative DEGs
LOC107484654	A04	75490643	75494942	0	0	13	4.33333	0	13	20	11	0.393939	2.53846	Positive DEGs
LOC107484697	A04	76952211	76954044	4	6	73	27.6667	1	104	83	62.6667	0.441489	2.26506	Positive DEGs
LOC107484700	A04	78230562	78232787	1	3	44	16	36	25	41	34	0.470588	2.125	Positive DEGs
LOC107484783	A04	83946788	83950199	1	0	9	3.33333	17	7	10	11.3333	0.294118	3.4	Positive DEGs
LOC107484790	A04	84462206	84465960	0	3	22	8.33333	35	14	10	19.6667	0.423729	2.36	Positive DEGs
LOC107484800	A04	84883218	84889101	1	8	39	16	75	45	47	55.6667	0.287425	3.47917	Positive DEGs
LOC107484804	A04	85074903	85076452	17	40	429	162	437	252	321	336.667	0.481188	2.07819	Positive DEGs
LOC107484807	A04	85261781	85262488	0	0	5	1.66667	4	1	12	5.66667	0.294118	3.4	Positive DEGs
LOC107484817	A04	85821689	85823169	2	7	28	12.3333	8	48	79	45	0.274074	3.64865	Positive DEGs
LOC107484858	A04	87790410	87793255	2	0	10	4	1	0	0	0.333333	12	0.0833333	Negative DEGs
LOC107484901	A04	89450640	89461476	25	17	5	15.6667	6	1	8	5	3.13333	0.319149	Negative DEGs
LOC107484912	A04	89948199	89948938	2	3	5	3.33333	7	7	10	8	0.416667	2.4	Positive DEGs
LOC107484921	A04	90404624	90405811	17	4	2	7.66667	2	0	5	2.33333	3.28571	0.304348	Negative DEGs
LOC107484978	A04	91048512	91049237	65	86	1	50.6667	66	1	2	23	2.2029	0.453947	Negative DEGs
LOC107484981	A04	91290165	91298501	27	24	26	25.6667	13	12	12	12.3333	2.08108	0.480519	Negative DEGs
LOC107484992	A04	92125355	92126150	6	0	4	3.33333	1	1	0	0.666667	5	0.2	Negative DEGs
LOC107484993	A04	92234756	92239388	4	6	2	4	4	1	26	10.3333	0.387097	2.58333	Positive DEGs
LOC107484956	A04	92457722	92458867	88	6	2	32	1	3	0	1.33333	24	0.0416667	Negative DEGs
LOC107485000	A04	92546531	92562410	0	1	1	0.666667	6	1	1	2.66667	0.25	4	Positive DEGs
LOC107485043	A04	93238327	93242342	406	530	369	435	1321	644	769	911.333	0.477323	2.09502	Positive DEGs
LOC107485027	A04	93274515	93277652	18	18	9	15	94	14	17	41.6667	0.36	2.77778	Positive DEGs
LOC107485020	A04	93789496	93792711	29	19	0	16	0	0	1	0.333333	48	0.0208333	Negative DEGs
LOC107485080	A04	94501723	94505316	5	1	3	3	2	1	1	1.33333	2.25	0.444444	Negative DEGs
LOC107485092	A04	95490427	95496940	90	79	48	72.3333	48	29	27	34.6667	2.08654	0.479263	Negative DEGs
LOC107485095	A04	95596548	95600417	9	24	8	13.6667	9	1	9	6.33333	2.15789	0.463415	Negative DEGs
LOC107485136	A04	96405762	96407134	1	2	0	1	4	0	8	4	0.25	4	Positive DEGs
LOC107485225	A04	98925030	98925654	0	1	0	0.333333	0	0	10	3.33333	0.1	10	Positive DEGs
LOC107485240	A04	99337099	99338172	1	1	0	0.666667	2	12	0	4.66667	0.142857	7	Positive DEGs
LOC107485275	A04	99903774	99904896	11	10	11	10.6667	39	9	21	23	0.463768	2.15625	Positive DEGs
LOC107485311	A04	100891530	100892977	2	0	0	0.666667	1	0	5	2	0.333333	3	Positive DEGs
LOC107485315	A04	100929306	100930752	2	0	1	1	0	0	7	2.33333	0.428571	2.33333	Positive DEGs
LOC107485318	A04	101038376	101038903	2	0	0	0.666667	2	0	5	2.33333	0.285714	3.5	Positive DEGs
LOC107485339	A04	101213944	101215825	0	3	0	1	38	0	35	24.3333	0.0410959	24.3333	Positive DEGs
LOC107485354	A04	101955116	101957641	23	17	7	15.6667	12	3	7	7.33333	2.13636	0.468085	Negative DEGs
LOC107485429	A04	103412412	103416654	58	27	33	39.3333	36	6	7	16.3333	2.40816	0.415254	Negative DEGs
LOC107485435	A04	103507169	103508179	11	2	6	6.33333	3	1	4	2.66667	2.375	0.421053	Negative DEGs
LOC107485517	A04	104001653	104007297	11	2	10	7.66667	3	3	3	3	2.55556	0.391304	Negative DEGs
LOC107485528	A04	104433922	104436095	1	7	9	5.66667	3	2	1	2	2.83333	0.352941	Negative DEGs
LOC107485461	A04	104466983	104471249	3	0	0	1	1	0	0	0.333333	3	0.333333	Negative DEGs
LOC107485462	A04	104473215	104474249	2	0	5	2.33333	2	0	0	0.666667	3.5	0.285714	Negative DEGs
LOC107485530	A04	104502733	104502906	5	0	24	9.66667	6	7	1	4.66667	2.07143	0.482759	Negative DEGs
LOC107485496	A04	104537105	104537988	3	3	2	2.66667	4	9	5	6	0.444444	2.25	Positive DEGs
LOC107485532	A04	104563973	104570526	10	18	3	10.3333	8	5	2	5	2.06667	0.483871	Negative DEGs
LOC107485497	A04	104861861	104862525	18	24	14	18.6667	10	3	4	5.66667	3.29412	0.303571	Negative DEGs
LOC107485550	A04	105266910	105267980	8	1	4	4.33333	1	4	1	2	2.16667	0.461538	Negative DEGs
LOC107485551	A04	105280514	105282181	1	2	0	1	0	1	0	0.333333	3	0.333333	Negative DEGs
LOC107485558	A04	105427251	105440880	0	0	1	0.333333	2	1	0	1	0.333333	3	Positive DEGs
LOC107485485	A04	105513147	105514176	31	21	30	27.3333	19	11	6	12	2.27778	0.439024	Negative DEGs
LOC107485506	A04	105624814	105625610	329	0	509	279.333	24	1	2	9	31.037	0.0322196	Negative DEGs
LOC107485599	A04	105976708	105981029	22	27	5	18	12	5	1	6	3	0.333333	Negative DEGs
LOC107485592	A04	106509639	106510094	1	3	1	1.66667	9	6	3	6	0.277778	3.6	Positive DEGs
LOC107485620	A04	106511478	106512056	21	9	12	14	5	4	9	6	2.33333	0.428571	Negative DEGs
LOC107485623	A04	106570651	106571748	11	1	3	5	4	1	2	2.33333	2.14286	0.466667	Negative DEGs
LOC107485638	A04	106766511	106769302	2	8	8	6	3	2	3	2.66667	2.25	0.444444	Negative DEGs
LOC107485719	A04	107661015	107663489	662	479	364	501.667	123	156	390	223	2.24963	0.444518	Negative DEGs
LOC107485737	A04	107857972	107860133	1	63	0	21.3333	2	10	2	4.66667	4.57143	0.21875	Negative DEGs
LOC107485771	A04	108428415	108432614	3	4	5	4	3	0	0	1	4	0.25	Negative DEGs
LOC107485743	A04	108495792	108497716	3	5	2	3.33333	9	4	9	7.33333	0.454545	2.2	Positive DEGs
LOC107485788	A04	108620689	108623154	10	12	2	8	11	41	14	22	0.363636	2.75	Positive DEGs
LOC107485792	A04	108732776	108733854	0	1	0	0.333333	2	0	1	1	0.333333	3	Positive DEGs
LOC107485850	A04	109180175	109183046	4	7	8	6.33333	33	11	16	20	0.316667	3.15789	Positive DEGs
LOC107485863	A04	109602843	109606738	376	178	208	254	126	98	99	107.667	2.35913	0.423885	Negative DEGs
LOC107485808	A04	109632475	109634064	3	0	2	1.66667	0	1	1	0.666667	2.5	0.4	Negative DEGs
LOC107485878	A04	110093362	110097796	17	2	6	8.33333	6	0	0	2	4.16667	0.24	Negative DEGs
LOC107485879	A04	110192686	110195592	7	0	6	4.33333	0	3	0	1	4.33333	0.230769	Negative DEGs
LOC107485824	A04	110231094	110232217	5	2	3	3.33333	2	0	0	0.666667	5	0.2	Negative DEGs
LOC107485828	A04	110296963	110305019	4	7	9	6.66667	5	0	2	2.33333	2.85714	0.35	Negative DEGs
LOC107485955	A04	111166712	111171509	15	11	18	14.6667	119	69	67	85	0.172549	5.79545	Positive DEGs
LOC107485927	A04	111323584	111324307	11	12	11	11.3333	7	3	5	5	2.26667	0.441176	Negative DEGs
LOC107485928	A04	111382688	111384815	2	0	1	1	0	0	1	0.333333	3	0.333333	Negative DEGs
LOC107485981	A04	111549632	111551059	7	6	5	6	12	15	13	13.3333	0.45	2.22222	Positive DEGs
LOC107486043	A04	111850819	111854124	6	4	3	4.33333	0	1	2	1	4.33333	0.230769	Negative DEGs
LOC107486044	A04	111864379	111869773	365	73	78	172	11	28	46	28.3333	6.07059	0.164729	Negative DEGs
LOC107486045	A04	111929107	111933331	161	68	67	98.6667	45	33	40	39.3333	2.50847	0.398649	Negative DEGs
LOC107486054	A04	112069577	112085343	89	4	13	35.3333	11	7	6	8	4.41667	0.226415	Negative DEGs
LOC107486026	A04	112380362	112380928	3	0	0	1	0	0	1	0.333333	3	0.333333	Negative DEGs
LOC107486085	A04	112762818	112765626	20	8	13	13.6667	7	2	11	6.66667	2.05	0.487805	Negative DEGs
LOC107486036	A04	113190111	113192251	14	5	4	7.66667	2	2	4	2.66667	2.875	0.347826	Negative DEGs
LOC107486166	A04	114076845	114078624	15	13	2	10	8	7	60	25	0.4	2.5	Positive DEGs
LOC107486413	A04	114238579	114246578	1	6	7	4.66667	5	19	8	10.6667	0.4375	2.28571	Positive DEGs
LOC107486415	A04	114252147	114253395	2	2	0	1.33333	2	3	4	3	0.444444	2.25	Positive DEGs
LOC107486421	A04	114295817	114297375	4	2	14	6.66667	1	4	3	2.66667	2.5	0.4	Negative DEGs
LOC107486424	A04	114338660	114341935	1	1	1	1	3	8	3	4.66667	0.214286	4.66667	Positive DEGs
LOC107486452	A04	114752713	114754874	73	50	22	48.3333	28	26	17	23.6667	2.04225	0.489655	Negative DEGs
LOC107486443	A04	114756090	114758114	0	0	1	0.333333	1	6	0	2.33333	0.142857	7	Positive DEGs
LOC107486447	A04	114759554	114771626	101	87	123	103.667	18	35	21	24.6667	4.2027	0.237942	Negative DEGs
LOC107486451	A04	114794318	114796364	1	2	1	1.33333	0	0	1	0.333333	4	0.25	Negative DEGs
LOC107486475	A04	115025080	115026672	12	15	13	13.3333	8	3	2	4.33333	3.07692	0.325	Negative DEGs
LOC107486476	A04	115041097	115067877	79	61	96	78.6667	45	30	23	32.6667	2.40816	0.415254	Negative DEGs
LOC107486196	A04	115217811	115218962	31	17	22	23.3333	6	17	6	9.66667	2.41379	0.414286	Negative DEGs
LOC107486199	A04	115245005	115245484	13	6	2	7	1	0	1	0.666667	10.5	0.0952381	Negative DEGs
LOC107486208	A04	115327328	115328426	0	9	3	4	0	4	0	1.33333	3	0.333333	Negative DEGs
LOC107486497	A04	115380930	115381880	10	0	0	3.33333	1	0	0	0.333333	10	0.1	Negative DEGs
LOC107486498	A04	115383373	115386283	9	4	0	4.33333	3	0	2	1.66667	2.6	0.384615	Negative DEGs
LOC107486215	A04	115428137	115429730	9	0	0	3	0	0	3	1	3	0.333333	Negative DEGs
LOC107486216	A04	115524583	115525287	0	0	1	0.333333	5	0	0	1.66667	0.2	5	Positive DEGs
LOC107486219	A04	115593104	115594403	1	9	0	3.33333	3	0	0	1	3.33333	0.3	Negative DEGs
LOC107486508	A04	115612664	115616163	228	135	39	134	117	39	35	63.6667	2.10471	0.475124	Negative DEGs
LOC107486347	A04	115657686	115658528	12	9	8	9.66667	4	0	5	3	3.22222	0.310345	Negative DEGs
LOC107486220	A04	115658542	115659665	22	22	14	19.3333	7	5	9	7	2.7619	0.362069	Negative DEGs
LOC107486511	A04	115671473	115673557	38	30	9	25.6667	20	3	9	10.6667	2.40625	0.415584	Negative DEGs
LOC107486237	A04	116127357	116135208	44	32	19	31.6667	33	6	2	13.6667	2.31707	0.431579	Negative DEGs
LOC107486566	A04	116337479	116339455	28	18	11	19	10	5	10	8.33333	2.28	0.438596	Negative DEGs
LOC107486591	A04	116567129	116568220	19	0	1	6.66667	2	0	0	0.666667	10	0.1	Negative DEGs
LOC107486612	A04	116842761	116847069	24	27	8	19.6667	6	1	8	5	3.93333	0.254237	Negative DEGs
LOC107486252	A04	116884440	116892495	12	5	3	6.66667	5	1	1	2.33333	2.85714	0.35	Negative DEGs
LOC107486260	A04	116979023	116981129	11	18	11	13.3333	4	4	8	5.33333	2.5	0.4	Negative DEGs
LOC107486262	A04	117176365	117183628	2	2	3	2.33333	9	6	2	5.66667	0.411765	2.42857	Positive DEGs
LOC107486374	A04	117184279	117186490	33	5	0	12.6667	5	0	12	5.66667	2.23529	0.447368	Negative DEGs
LOC107486639	A04	117228614	117230332	18	11	3	10.6667	6	2	2	3.33333	3.2	0.3125	Negative DEGs
LOC107486375	A04	117253740	117256978	0	0	1	0.333333	0	6	0	2	0.166667	6	Positive DEGs
LOC107486653	A04	117383462	117383953	0	2	2	1.33333	1	0	0	0.333333	4	0.25	Negative DEGs
LOC107486656	A04	117433039	117434847	23	17	0	13.3333	14	0	5	6.33333	2.10526	0.475	Negative DEGs
LOC107486675	A04	117637780	117638601	174	105	61	113.333	70	37	50	52.3333	2.16561	0.461765	Negative DEGs
LOC107486685	A04	117839758	117840971	4	2	0	2	35	2	6	14.3333	0.139535	7.16667	Positive DEGs
LOC107486386	A04	118007125	118008300	79	10	5	31.3333	13	4	10	9	3.48148	0.287234	Negative DEGs
LOC107486701	A04	118080445	118081956	29	11	2	14	18	0	2	6.66667	2.1	0.47619	Negative DEGs
LOC107486703	A04	118089044	118090634	0	1	1	0.666667	8	0	1	3	0.222222	4.5	Positive DEGs
LOC107486704	A04	118091741	118092331	7	6	1	4.66667	4	0	1	1.66667	2.8	0.357143	Negative DEGs
LOC107486390	A04	118112838	118113499	1	1	2	1.33333	0	0	1	0.333333	4	0.25	Negative DEGs
LOC107486705	A04	118122557	118125265	34	38	40	37.3333	182	96	72	116.667	0.32	3.125	Positive DEGs
LOC107486718	A04	118243491	118249147	66	14	11	30.3333	20	0	14	11.3333	2.67647	0.373626	Negative DEGs
LOC107486297	A04	118651980	118656925	0	0	1	0.333333	8	2	4	4.66667	0.0714286	14	Positive DEGs
LOC107486855	A04	119701399	119705445	3	1	0	1.33333	0	0	1	0.333333	4	0.25	Negative DEGs
LOC107486860	A04	119737542	119740076	0	0	3	1	0	1	0	0.333333	3	0.333333	Negative DEGs
LOC107486781	A04	119918801	119944005	0	4	5	3	17	5	25	15.6667	0.191489	5.22222	Positive DEGs
LOC107486889	A04	120051977	120052941	0	1	1	0.666667	0	5	0	1.66667	0.4	2.5	Positive DEGs
LOC107486892	A04	120058114	120059940	2	0	0	0.666667	3	0	5	2.66667	0.25	4	Positive DEGs
LOC107486933	A04	120625828	120628820	0	2	2	1.33333	1	0	0	0.333333	4	0.25	Negative DEGs
LOC107486958	A04	121001840	121004363	4	7	0	3.66667	1	0	1	0.666667	5.5	0.181818	Negative DEGs
LOC107486959	A04	121017213	121019830	2	1	2	1.66667	1	3	9	4.33333	0.384615	2.6	Positive DEGs
LOC107486977	A05	112930	113643	0	0	2	0.666667	6	0	0	2	0.333333	3	Positive DEGs
LOC107486978	A05	198399	199055	0	0	9	3	3	1	0	1.33333	2.25	0.444444	Negative DEGs
LOC107487113	A05	577076	578993	14	0	1	5	11	15	21	15.6667	0.319149	3.13333	Positive DEGs
LOC107486990	A05	605616	608912	3	1	5	3	5	8	6	6.33333	0.473684	2.11111	Positive DEGs
LOC107486996	A05	647566	651102	6	7	4	5.66667	1	1	1	1	5.66667	0.176471	Negative DEGs
LOC107487122	A05	718877	719920	15	5	21	13.6667	12	5	1	6	2.27778	0.439024	Negative DEGs
LOC107487050	A05	793150	795677	2	1	0	1	7	0	0	2.33333	0.428571	2.33333	Positive DEGs
LOC107487133	A05	827474	830571	105	97	77	93	2	84	50	45.3333	2.05147	0.487455	Negative DEGs
LOC107487138	A05	850031	852940	9	2	3	4.66667	1	0	2	1	4.66667	0.214286	Negative DEGs
LOC107487143	A05	894292	897123	4	0	0	1.33333	0	0	1	0.333333	4	0.25	Negative DEGs
LOC107487145	A05	903688	907058	2	2	2	2	0	2	17	6.33333	0.315789	3.16667	Positive DEGs
LOC107487182	A05	1472293	1543848	43	10	26	26.3333	3	1	1	1.66667	15.8	0.0632911	Negative DEGs
LOC107487231	A05	2187350	2188587	813	368	317	499.333	232	231	282	248.333	2.01074	0.49733	Negative DEGs
LOC107487234	A05	2245211	2247757	1	0	0	0.333333	2	2	0	1.33333	0.25	4	Positive DEGs
LOC107487246	A05	2320057	2324597	11	33	35	26.3333	96	114	83	97.6667	0.269625	3.70886	Positive DEGs
LOC107487254	A05	2477019	2479127	32	27	16	25	63	48	51	54	0.462963	2.16	Positive DEGs
LOC107487272	A05	2734635	2739880	38	0	4	14	3	1	7	3.66667	3.81818	0.261905	Negative DEGs
LOC107487276	A05	2858058	2859138	7	3	5	5	2	1	2	1.66667	3	0.333333	Negative DEGs
LOC107487366	A05	2945215	2947971	171	74	113	119.333	54	54	64	57.3333	2.0814	0.480447	Negative DEGs
LOC107487367	A05	2964640	2966615	3	3	4	3.33333	13	1	9	7.66667	0.434783	2.3	Positive DEGs
LOC107487335	A05	3553887	3554995	37	11	7	18.3333	16	6	4	8.66667	2.11538	0.472727	Negative DEGs
LOC107487337	A05	3618423	3619548	2	2	1	1.66667	3	4	8	5	0.333333	3	Positive DEGs
LOC107487418	A05	3746373	3750196	8	5	12	8.33333	5	0	2	2.33333	3.57143	0.28	Negative DEGs
LOC107487417	A05	3753253	3767470	4	0	1	1.66667	0	0	1	0.333333	5	0.2	Negative DEGs
LOC107487338	A05	3812559	3813512	1	2	2	1.66667	0	0	1	0.333333	5	0.2	Negative DEGs
LOC107487422	A05	3824170	3825153	19	7	4	10	1	0	4	1.66667	6	0.166667	Negative DEGs
LOC107487299	A05	3835851	3836475	0	2	0	0.666667	3	9	0	4	0.166667	6	Positive DEGs
LOC107487341	A05	4151674	4152681	2	0	0	0.666667	2	1	2	1.66667	0.4	2.5	Positive DEGs
LOC107487495	A05	4600744	4601517	23	8	8	13	10	5	1	5.33333	2.4375	0.410256	Negative DEGs
LOC107487496	A05	4625291	4626192	45	32	45	40.6667	208	38	35	93.6667	0.434164	2.30328	Positive DEGs
LOC107487513	A05	4818709	4819981	1	0	0	0.333333	2	1	1	1.33333	0.25	4	Positive DEGs
LOC107487321	A05	4936647	4940493	3	0	0	1	0	1	0	0.333333	3	0.333333	Negative DEGs
LOC107487551	A05	5217046	5217393	15	5	71	30.3333	14	21	3	12.6667	2.39474	0.417582	Negative DEGs
LOC107487555	A05	5754977	5756026	18	1	18	12.3333	6	3	4	4.33333	2.84615	0.351351	Negative DEGs
LOC107487557	A05	5788692	5789187	22	20	24	22	10	5	6	7	3.14286	0.318182	Negative DEGs
LOC107487547	A05	5886290	5899526	88	71	48	69	29	10	38	25.6667	2.68831	0.371981	Negative DEGs
LOC107487665	A05	6580955	6584100	47	40	61	49.3333	21	19	20	20	2.46667	0.405405	Negative DEGs
LOC107487668	A05	6688543	6690039	11	10	11	10.6667	5	6	1	4	2.66667	0.375	Negative DEGs
LOC107487700	A05	7009767	7011807	72	22	17	37	9	17	19	15	2.46667	0.405405	Negative DEGs
LOC107487681	A05	7100758	7112156	4	0	2	2	2	0	0	0.666667	3	0.333333	Negative DEGs
LOC107487714	A05	7158748	7160371	0	2	3	1.66667	7	6	6	6.33333	0.263158	3.8	Positive DEGs
LOC107487717	A05	7185285	7186643	22	65	17	34.6667	102	160	104	122	0.284153	3.51923	Positive DEGs
LOC107487739	A05	7565963	7567562	2	0	2	1.33333	4	4	1	3	0.444444	2.25	Positive DEGs
LOC107487761	A05	7577836	7578521	63	30	22	38.3333	11	24	19	18	2.12963	0.469565	Negative DEGs
LOC107487775	A05	7805827	7807159	4	2	1	2.33333	17	5	2	8	0.291667	3.42857	Positive DEGs
LOC107487757	A05	8053398	8054016	13	2	0	5	3	0	4	2.33333	2.14286	0.466667	Negative DEGs
LOC107487758	A05	8073740	8074681	1	0	3	1.33333	0	0	1	0.333333	4	0.25	Negative DEGs
LOC107487790	A05	8097823	8097939	1	1	1	1	5	21	5	10.3333	0.0967742	10.3333	Positive DEGs
LOC107487830	A05	8624820	8625474	30	104	63	65.6667	223	252	198	224.333	0.292719	3.41624	Positive DEGs
LOC107487873	A05	8951704	8953875	808	2439	2119	1788.67	3992	5001	4088	4360.33	0.410213	2.43776	Positive DEGs
LOC107487881	A05	9109805	9112340	13	10	32	18.3333	6	6	14	8.66667	2.11538	0.472727	Negative DEGs
LOC107487837	A05	9281115	9281771	26	32	20	26	1	16	21	12.6667	2.05263	0.487179	Negative DEGs
LOC107487892	A05	9355198	9355770	25	36	16	25.6667	2	17	16	11.6667	2.2	0.454545	Negative DEGs
LOC107487893	A05	9381212	9383236	14	21	7	14	1	2	13	5.33333	2.625	0.380952	Negative DEGs
LOC107487894	A05	9386757	9388736	10	7	1	6	0	1	4	1.66667	3.6	0.277778	Negative DEGs
LOC107487897	A05	9427048	9430581	47	58	41	48.6667	0	18	24	14	3.47619	0.287671	Negative DEGs
LOC107487909	A05	9716647	9717915	14	16	25	18.3333	33	47	41	40.3333	0.454545	2.2	Positive DEGs
LOC107487917	A05	9838528	9840422	6	7	11	8	6	31	28	21.6667	0.369231	2.70833	Positive DEGs
LOC107487956	A05	9969373	9970032	1	3	5	3	11	3	9	7.66667	0.391304	2.55556	Positive DEGs
LOC107487968	A05	10250380	10252670	7	0	0	2.33333	0	0	3	1	2.33333	0.428571	Negative DEGs
LOC107487967	A05	10277767	10279005	10	3	2	5	32	10	27	23	0.217391	4.6	Positive DEGs
LOC107487939	A05	10319166	10320068	5	0	0	1.66667	0	0	1	0.333333	5	0.2	Negative DEGs
LOC107487973	A05	10320775	10322337	0	0	2	0.666667	0	9	5	4.66667	0.142857	7	Positive DEGs
LOC107487975	A05	10372155	10379218	167	110	114	130.333	157	24	9	63.3333	2.05789	0.485934	Negative DEGs
LOC107487995	A05	10672768	10678997	18	24	55	32.3333	22	7	18	15.6667	2.06383	0.484536	Negative DEGs
LOC107488019	A05	10892899	10894367	32	28	20	26.6667	61	38	64	54.3333	0.490798	2.0375	Positive DEGs
LOC107488042	A05	11285538	11287122	21	20	17	19.3333	128	74	76	92.6667	0.208633	4.7931	Positive DEGs
LOC107488055	A05	11557166	11560181	103	72	66	80.3333	63	17	19	33	2.43434	0.410788	Negative DEGs
LOC107488084	A05	11873198	11876134	59	19	16	31.3333	9	6	9	8	3.91667	0.255319	Negative DEGs
LOC107488171	A05	12415387	12417440	3	5	10	6	28	10	18	18.6667	0.321429	3.11111	Positive DEGs
LOC107488176	A05	12452417	12454300	36	21	51	36	10	25	18	17.6667	2.03774	0.490741	Negative DEGs
LOC107488192	A05	12894433	12895077	19	22	23	21.3333	71	35	30	45.3333	0.470588	2.125	Positive DEGs
LOC107488199	A05	13102591	13103178	6	5	18	9.66667	4	1	4	3	3.22222	0.310345	Negative DEGs
LOC107488214	A05	13360950	13364797	2	0	0	0.666667	4	0	1	1.66667	0.4	2.5	Positive DEGs
LOC107488226	A05	13699581	13699937	12	12	52	25.3333	21	3	10	11.3333	2.23529	0.447368	Negative DEGs
LOC107488242	A05	14059136	14059468	64	62	102	76	51	28	34	37.6667	2.0177	0.495614	Negative DEGs
LOC107488248	A05	14236982	14238070	41	26	13	26.6667	63	46	73	60.6667	0.43956	2.275	Positive DEGs
LOC107488150	A05	14285110	14287345	6	6	3	5	16	10	11	12.3333	0.405405	2.46667	Positive DEGs
LOC107488152	A05	14553990	14555421	1	2	1	1.33333	18	11	29	19.3333	0.0689655	14.5	Positive DEGs
LOC107488154	A05	14671210	14671616	7	3	3	4.33333	1	2	0	1	4.33333	0.230769	Negative DEGs
LOC107488158	A05	14880426	14881192	0	1	0	0.333333	0	1	3	1.33333	0.25	4	Positive DEGs
LOC107488292	A05	14925681	14926429	4	0	0	1.33333	3	5	5	4.33333	0.307692	3.25	Positive DEGs
LOC107488320	A05	15371448	15371990	7	1	3	3.66667	2	0	0	0.666667	5.5	0.181818	Negative DEGs
LOC107488402	A05	16892042	16896274	0	8	0	2.66667	0	21	28	16.3333	0.163265	6.125	Positive DEGs
LOC107488444	A05	17051460	17053119	14	4	4	7.33333	32	10	13	18.3333	0.4	2.5	Positive DEGs
LOC107488491	A05	18186760	18191334	10	13	15	12.6667	60	23	23	35.3333	0.358491	2.78947	Positive DEGs
LOC107488526	A05	18382173	18383276	77	30	32	46.3333	30	24	9	21	2.20635	0.453237	Negative DEGs
LOC107488551	A05	18820352	18820957	0	3	2	1.66667	0	0	2	0.666667	2.5	0.4	Negative DEGs
LOC107488552	A05	18821845	18822423	2	2	2	2	2	1	20	7.66667	0.26087	3.83333	Positive DEGs
LOC107488581	A05	19425445	19426428	4	0	0	1.33333	0	0	1	0.333333	4	0.25	Negative DEGs
LOC107488616	A05	19540387	19542077	20	17	0	12.3333	5	3	9	5.66667	2.17647	0.459459	Negative DEGs
LOC107488588	A05	19734096	19736452	2	0	0	0.666667	0	9	3	4	0.166667	6	Positive DEGs
LOC107488645	A05	19876112	19877082	1048	977	1395	1140	300	270	594	388	2.93814	0.340351	Negative DEGs
LOC107488655	A05	20214761	20215346	9	3	1	4.33333	5	0	0	1.66667	2.6	0.384615	Negative DEGs
LOC107488676	A05	20927862	20939753	52	14	27	31	17	4	18	13	2.38462	0.419355	Negative DEGs
LOC107488687	A05	21344433	21348368	9	2	6	5.66667	0	0	2	0.666667	8.5	0.117647	Negative DEGs
LOC107488763	A05	21445663	21448450	0	73	0	24.3333	93	65	94	84	0.289683	3.45205	Positive DEGs
LOC107488764	A05	21501436	21505816	11	282	4	99	287	208	224	239.667	0.413074	2.42088	Positive DEGs
LOC107488768	A05	21742152	21745978	0	0	30	10	3	0	2	1.66667	6	0.166667	Negative DEGs
LOC107488786	A05	22816801	22817535	24	9	5	12.6667	7	2	7	5.33333	2.375	0.421053	Negative DEGs
LOC107488805	A05	24031279	24040390	1	2	0	1	5	3	1	3	0.333333	3	Positive DEGs
LOC107488730	A05	24292964	24298334	0	2	0	0.666667	4	0	4	2.66667	0.25	4	Positive DEGs
LOC107488757	A05	24424655	24428923	9	1	0	3.33333	2	1	0	1	3.33333	0.3	Negative DEGs
LOC107488762	A05	24872814	24881016	2	0	1	1	0	0	1	0.333333	3	0.333333	Negative DEGs
LOC107488864	A05	25050898	25054044	5	93	0	32.6667	123	58	69	83.3333	0.392	2.55102	Positive DEGs
LOC107488852	A05	25648869	25652220	0	0	2	0.666667	3	2	1	2	0.333333	3	Positive DEGs
LOC107488883	A05	26150275	26151992	0	0	3	1	2	1	7	3.33333	0.3	3.33333	Positive DEGs
LOC107488842	A05	26177625	26179784	3	0	0	1	1	0	0	0.333333	3	0.333333	Negative DEGs
LOC107488943	A05	29144261	29146027	86	48	52	62	249	50	74	124.333	0.49866	2.00538	Positive DEGs
LOC107488982	A05	30900727	30909176	3	3	2	2.66667	1	0	0	0.333333	8	0.125	Negative DEGs
LOC107488996	A05	31837356	31843419	24	22	18	21.3333	5	9	16	10	2.13333	0.46875	Negative DEGs
LOC107489080	A05	33617070	33617759	45	35	46	42	30	16	1	15.6667	2.68085	0.373016	Negative DEGs
LOC107489097	A05	34566621	34567605	3	1	1	1.66667	6	5	1	4	0.416667	2.4	Positive DEGs
LOC107489118	A05	35983475	35994205	2	3	0	1.66667	6	4	1	3.66667	0.454545	2.2	Positive DEGs
LOC107489173	A05	41173766	41175107	10	7	0	5.66667	0	6	0	2	2.83333	0.352941	Negative DEGs
LOC107489286	A05	49398027	49399431	14	3	0	5.66667	0	0	5	1.66667	3.4	0.294118	Negative DEGs
LOC107489318	A05	50883324	50891088	8	6	1	5	15	5	11	10.3333	0.483871	2.06667	Positive DEGs
LOC107489340	A05	51937723	51938870	5	2	0	2.33333	1	0	2	1	2.33333	0.428571	Negative DEGs
LOC107489341	A05	51940460	51943526	4	1	0	1.66667	0	0	1	0.333333	5	0.2	Negative DEGs
LOC107489369	A05	54264273	54265737	204	218	236	219.333	2	1	4	2.33333	94	0.0106383	Negative DEGs
LOC107489370	A05	54283194	54284158	23	23	19	21.6667	12	11	9	10.6667	2.03125	0.492308	Negative DEGs
LOC107489414	A05	57689189	57690168	7	7	9	7.66667	7	3	0	3.33333	2.3	0.434783	Negative DEGs
LOC107489415	A05	58384406	58385869	1	5	3	3	0	0	1	0.333333	9	0.111111	Negative DEGs
LOC107489435	A05	59485046	59488943	0	2	0	0.666667	21	6	15	14	0.047619	21	Positive DEGs
LOC107489437	A05	60404973	60418380	9	16	16	13.6667	8	1	9	6	2.27778	0.439024	Negative DEGs
LOC107489446	A05	61402382	61406600	420	324	276	340	494	3	3	166.667	2.04	0.490196	Negative DEGs
LOC107489453	A05	61924265	61927157	3	2	0	1.66667	4	4	4	4	0.416667	2.4	Positive DEGs
LOC107489511	A05	68037135	68043009	6	2	19	9	3	0	1	1.33333	6.75	0.148148	Negative DEGs
LOC107489528	A05	69587207	69589670	28	3	14	15	4	7	10	7	2.14286	0.466667	Negative DEGs
LOC107489618	A05	78060642	78062708	1	2	0	1	1	0	0	0.333333	3	0.333333	Negative DEGs
LOC107489622	A05	78408428	78412248	1	0	0	0.333333	2	1	0	1	0.333333	3	Positive DEGs
LOC107489628	A05	78984644	78987665	6	4	1	3.66667	9	6	15	10	0.366667	2.72727	Positive DEGs
LOC107489638	A05	80132050	80134263	114	36	30	60	23	23	16	20.6667	2.90323	0.344444	Negative DEGs
LOC107489691	A05	80148667	80152554	4453	2941	3170	3521.33	2558	670	886	1371.33	2.56782	0.389436	Negative DEGs
LOC107489694	A05	80175346	80176448	9	4	2	5	8	19	10	12.3333	0.405405	2.46667	Positive DEGs
LOC107489700	A05	80692064	80692812	0	0	7	2.33333	0	0	1	0.333333	7	0.142857	Negative DEGs
LOC107489720	A05	80889373	80890984	0	0	1	0.333333	2	1	0	1	0.333333	3	Positive DEGs
LOC107489721	A05	81022990	81024009	5	8	12	8.33333	24	12	17	17.6667	0.471698	2.12	Positive DEGs
LOC107489741	A05	81064663	81066042	4	1	1	2	3	9	1	4.33333	0.461538	2.16667	Positive DEGs
LOC107489749	A05	81131802	81133800	5	3	5	4.33333	30	15	13	19.3333	0.224138	4.46154	Positive DEGs
LOC107489750	A05	81145105	81146907	5	11	3	6.33333	0	2	0	0.666667	9.5	0.105263	Negative DEGs
LOC107489778	A05	81228012	81228656	22	22	2	15.3333	30	40	25	31.6667	0.484211	2.06522	Positive DEGs
LOC107489781	A05	81334597	81335211	44	47	6	32.3333	133	55	43	77	0.419913	2.38144	Positive DEGs
LOC107489788	A05	82035800	82043850	8	15	6	9.66667	9	3	2	4.66667	2.07143	0.482759	Negative DEGs
LOC107489823	A05	82603074	82603706	50	77	20	49	175	106	89	123.333	0.397297	2.51701	Positive DEGs
LOC107489806	A05	82760255	82762711	0	0	3	1	1	0	0	0.333333	3	0.333333	Negative DEGs
LOC107489812	A05	82876771	82881205	1	1	0	0.666667	3	1	2	2	0.333333	3	Positive DEGs
LOC107489847	A05	82906109	82908619	0	6	3	3	9	8	9	8.66667	0.346154	2.88889	Positive DEGs
LOC107489852	A05	82943112	82944875	0	4	5	3	0	0	2	0.666667	4.5	0.222222	Negative DEGs
LOC107489942	A05	83253534	83254148	9	1	1	3.66667	0	1	1	0.666667	5.5	0.181818	Negative DEGs
LOC107489948	A05	83437821	83439031	3	7	3	4.33333	2	2	1	1.66667	2.6	0.384615	Negative DEGs
LOC107489980	A05	83811938	83812477	5	0	0	1.66667	1	0	0	0.333333	5	0.2	Negative DEGs
LOC107489904	A05	84396917	84398025	9	2	7	6	2	0	0	0.666667	9	0.111111	Negative DEGs
LOC107490064	A05	85167622	85170957	5	1	2	2.66667	10	12	16	12.6667	0.210526	4.75	Positive DEGs
LOC107490037	A05	85392490	85393062	4	1	1	2	12	1	4	5.66667	0.352941	2.83333	Positive DEGs
LOC107490080	A05	85632469	85642696	0	1	0	0.333333	0	0	3	1	0.333333	3	Positive DEGs
LOC107490084	A05	85847771	85849020	0	2	8	3.33333	0	0	2	0.666667	5	0.2	Negative DEGs
LOC107490087	A05	85861539	85879438	0	1	2	1	6	0	1	2.33333	0.428571	2.33333	Positive DEGs
LOC107490093	A05	86132084	86132901	0	1	1	0.666667	0	3	2	1.66667	0.4	2.5	Positive DEGs
LOC107490125	A05	86324941	86332761	7	3	0	3.33333	1	0	0	0.333333	10	0.1	Negative DEGs
LOC107490126	A05	86357805	86371053	10	5	11	8.66667	5	0	3	2.66667	3.25	0.307692	Negative DEGs
LOC107490130	A05	86422971	86424505	1	0	0	0.333333	2	5	2	3	0.111111	9	Positive DEGs
LOC107490103	A05	86671818	86694944	0	0	8	2.66667	3	7	9	6.33333	0.421053	2.375	Positive DEGs
LOC107490178	A05	87398439	87403399	2	0	4	2	1	0	0	0.333333	6	0.166667	Negative DEGs
LOC107490180	A05	87588952	87589770	0	2	0	0.666667	2	2	3	2.33333	0.285714	3.5	Positive DEGs
LOC107490181	A05	87684591	87685337	33	36	18	29	17	11	10	12.6667	2.28947	0.436782	Negative DEGs
LOC107490265	A05	87811813	87813004	2	1	0	1	0	0	1	0.333333	3	0.333333	Negative DEGs
LOC107490315	A05	89449733	89454677	111	59	85	85	53	22	17	30.6667	2.77174	0.360784	Negative DEGs
LOC107490319	A05	89623266	89625219	0	2	3	1.66667	3	5	9	5.66667	0.294118	3.4	Positive DEGs
LOC107490396	A05	90563183	90567406	5	1	0	2	0	0	1	0.333333	6	0.166667	Negative DEGs
LOC107490369	A05	91775906	91779181	10	10	0	6.66667	4	0	0	1.33333	5	0.2	Negative DEGs
LOC107490393	A05	92055518	92057116	1	1	3	1.66667	1	0	0	0.333333	5	0.2	Negative DEGs
LOC107490568	A05	92539939	92548292	15	3	2	6.66667	14	15	13	14	0.47619	2.1	Positive DEGs
LOC107490572	A05	92594492	92596006	3	0	0	1	0	0	1	0.333333	3	0.333333	Negative DEGs
LOC107490533	A05	92766455	92768685	1	3	2	2	16	9	10	11.6667	0.171429	5.83333	Positive DEGs
LOC107490535	A05	92828084	92828696	433	57	207	232.333	125	107	111	114.333	2.03207	0.492109	Negative DEGs
LOC107490543	A05	93647010	93651969	0	2	0	0.666667	3	0	2	1.66667	0.4	2.5	Positive DEGs
LOC107490605	A05	93798734	93801206	86	113	104	101	341	250	234	275	0.367273	2.72277	Positive DEGs
LOC107490622	A05	94247451	94252107	8	5	7	6.66667	4	1	2	2.33333	2.85714	0.35	Negative DEGs
LOC107490634	A05	94582764	94586535	109	35	41	61.6667	17	2	24	14.3333	4.30233	0.232432	Negative DEGs
LOC107490640	A05	94781279	94784776	1	6	12	6.33333	4	2	3	3	2.11111	0.473684	Negative DEGs
LOC107490651	A05	94823153	94823278	10	2	1	4.33333	4	1	0	1.66667	2.6	0.384615	Negative DEGs
LOC107490649	A05	94849476	94851137	14	20	19	17.6667	5	8	9	7.33333	2.40909	0.415094	Negative DEGs
LOC107490647	A05	94911473	94913119	15	22	15	17.3333	8	6	6	6.66667	2.6	0.384615	Negative DEGs
LOC107490666	A05	95214792	95218292	2	0	3	1.66667	0	1	0	0.333333	5	0.2	Negative DEGs
LOC107490514	A05	95491466	95492495	10	2	0	4	0	3	0	1	4	0.25	Negative DEGs
LOC107490523	A05	96142948	96173751	66	4	1	23.6667	0	0	2	0.666667	35.5	0.028169	Negative DEGs
LOC107490719	A05	96807020	96809872	144	143	84	123.667	617	288	403	436	0.283639	3.52561	Positive DEGs
LOC107490724	A05	96997632	97003314	3	1	3	2.33333	11	1	4	5.33333	0.4375	2.28571	Positive DEGs
LOC107490772	A05	97610494	97611680	10	16	9	11.6667	4	7	6	5.66667	2.05882	0.485714	Negative DEGs
LOC107490773	A05	97678741	97682991	0	0	1	0.333333	0	3	0	1	0.333333	3	Positive DEGs
LOC107490779	A05	97779408	97781928	25	10	10	15	12	3	2	5.66667	2.64706	0.377778	Negative DEGs
LOC107490760	A05	98086483	98092836	6	7	2	5	2	1	3	2	2.5	0.4	Negative DEGs
LOC107490804	A05	98460515	98464340	1	1	2	1.33333	3	3	3	3	0.444444	2.25	Positive DEGs
LOC107490805	A05	98479863	98480211	9	0	3	4	4	8	20	10.6667	0.375	2.66667	Positive DEGs
LOC107490829	A05	98835272	98838469	3	1	0	1.33333	0	0	1	0.333333	4	0.25	Negative DEGs
LOC107490990	A05	99007731	99008567	7	2	4	4.33333	1	0	1	0.666667	6.5	0.153846	Negative DEGs
LOC107491087	A05	99110822	99112093	74	7	3	28	1	108	86	65	0.430769	2.32143	Positive DEGs
LOC107490839	A05	99151309	99154569	34	5	10	16.3333	2	1	1	1.33333	12.25	0.0816327	Negative DEGs
LOC107490840	A05	99165883	99173354	0	1	1	0.666667	8	2	5	5	0.133333	7.5	Positive DEGs
LOC107491095	A05	99258325	99261468	5	4	5	4.66667	13	12	7	10.6667	0.4375	2.28571	Positive DEGs
LOC107491100	A05	99288455	99289102	33	16	26	25	140	12	11	54.3333	0.460123	2.17333	Positive DEGs
LOC107491096	A05	99296806	99299967	11	16	9	12	33	31	22	28.6667	0.418605	2.38889	Positive DEGs
LOC107491110	A05	99377642	99379252	4	4	2	3.33333	4	0	0	1.33333	2.5	0.4	Negative DEGs
LOC107491117	A05	99460987	99462271	579	1277	964	940	462	351	419	410.667	2.28896	0.436879	Negative DEGs
LOC107491120	A05	99469934	99475716	10	2	5	5.66667	2	1	1	1.33333	4.25	0.235294	Negative DEGs
LOC107491125	A05	99591886	99593092	212	258	177	215.667	86	89	122	99	2.17845	0.459042	Negative DEGs
LOC107491142	A05	99731506	99745405	845	1216	737	932.667	2304	2092	1810	2068.67	0.450854	2.21801	Positive DEGs
LOC107491144	A05	99815549	99817897	110	117	36	87.6667	420	95	145	220	0.398485	2.50951	Positive DEGs
LOC107490860	A05	99902348	99903568	15	9	4	9.33333	4	1	1	2	4.66667	0.214286	Negative DEGs
LOC107491155	A05	100054339	100056049	5	5	5	5	15	4	12	10.3333	0.483871	2.06667	Positive DEGs
LOC107491193	A05	100384177	100388254	2	0	0	0.666667	3	1	5	3	0.222222	4.5	Positive DEGs
LOC107491194	A05	100394622	100396467	1	1	1	1	4	2	3	3	0.333333	3	Positive DEGs
LOC107490880	A05	100455924	100463222	2	0	14	5.33333	3	0	0	1	5.33333	0.1875	Negative DEGs
LOC107491201	A05	100541223	100542105	2	4	0	2	6	5	3	4.66667	0.428571	2.33333	Positive DEGs
LOC107491210	A05	100781067	100781792	1	0	0	0.333333	9	0	0	3	0.111111	9	Positive DEGs
LOC107491212	A05	100799086	100803124	6	9	30	15	48	38	47	44.3333	0.338346	2.95556	Positive DEGs
LOC107491009	A05	100916345	100918227	2	2	2	2	1	0	0	0.333333	6	0.166667	Negative DEGs
LOC107491234	A05	101219493	101222922	101	44	72	72.3333	29	17	50	32	2.26042	0.442396	Negative DEGs
LOC107490894	A05	101232723	101237023	16	6	1	7.66667	5	0	0	1.66667	4.6	0.217391	Negative DEGs
LOC107491236	A05	101280480	101285225	2	0	1	1	0	1	0	0.333333	3	0.333333	Negative DEGs
LOC107491246	A05	101668008	101674443	7	0	1	2.66667	2	0	0	0.666667	4	0.25	Negative DEGs
LOC107491254	A05	101892793	101896105	5	1	1	2.33333	2	0	1	1	2.33333	0.428571	Negative DEGs
LOC107491261	A05	102042142	102044936	4	6	3	4.33333	13	3	12	9.33333	0.464286	2.15385	Positive DEGs
LOC107490910	A05	102205404	102211046	17	16	17	16.6667	47	28	41	38.6667	0.431034	2.32	Positive DEGs
LOC107490912	A05	102225871	102234607	2	1	0	1	0	0	1	0.333333	3	0.333333	Negative DEGs
LOC107491027	A05	102412278	102417245	13	0	1	4.66667	1	0	0	0.333333	14	0.0714286	Negative DEGs
LOC107491285	A05	102714331	102719774	53	49	55	52.3333	158	113	133	134.667	0.388614	2.57325	Positive DEGs
LOC107490921	A05	102901551	102903948	1	3	1	1.66667	1	0	1	0.666667	2.5	0.4	Negative DEGs
LOC107491033	A05	103117586	103122232	0	0	1	0.333333	3	11	12	8.66667	0.0384615	26	Positive DEGs
LOC107491302	A05	103234663	103241651	1	0	1	0.666667	0	2	3	1.66667	0.4	2.5	Positive DEGs
LOC107491037	A05	103261294	103262300	0	0	2	0.666667	3	1	2	2	0.333333	3	Positive DEGs
LOC107491330	A05	104015211	104023887	0	3	0	1	1	0	0	0.333333	3	0.333333	Negative DEGs
LOC107491332	A05	104080190	104088593	25	10	9	14.6667	7	3	6	5.33333	2.75	0.363636	Negative DEGs
LOC107491334	A05	104145056	104146632	1	4	1	2	0	2	0	0.666667	3	0.333333	Negative DEGs
LOC107491339	A05	104213231	104218043	31	19	29	26.3333	16	7	16	13	2.02564	0.493671	Negative DEGs
LOC107490944	A05	104381010	104383184	80	20	11	37	26	2	18	15.3333	2.41304	0.414414	Negative DEGs
LOC107491379	A05	104982521	104985860	26	38	27	30.3333	71	91	48	70	0.433333	2.30769	Positive DEGs
LOC107491410	A05	105850724	105855637	4	10	11	8.33333	7	1	4	4	2.08333	0.48	Negative DEGs
LOC107491409	A05	105856068	105857240	1	7	6	4.66667	10	13	15	12.6667	0.368421	2.71429	Positive DEGs
LOC107491468	A05	106326889	106328561	0	0	1	0.333333	0	0	3	1	0.333333	3	Positive DEGs
LOC107491423	A05	106382423	106386351	5	5	0	3.33333	6	3	12	7	0.47619	2.1	Positive DEGs
LOC107491498	A05	106940361	106945376	29	54	18	33.6667	134	56	30	73.3333	0.459091	2.17822	Positive DEGs
LOC107491522	A05	107216182	107217207	60	16	3	26.3333	19	2	5	8.66667	3.03846	0.329114	Negative DEGs
LOC107491535	A05	107302087	107304147	365	174	82	207	79	95	86	86.6667	2.38846	0.41868	Negative DEGs
LOC107491542	A05	107368845	107370266	6	5	7	6	3	3	0	2	3	0.333333	Negative DEGs
LOC107491554	A05	107430194	107432547	16	17	27	20	81	31	34	48.6667	0.410959	2.43333	Positive DEGs
LOC107491454	A05	107683877	107684782	30	53	57	46.6667	120	211	146	159	0.293501	3.40714	Positive DEGs
LOC107491595	A05	107727900	107730201	10	3	5	6	20	19	13	17.3333	0.346154	2.88889	Positive DEGs
LOC107491599	A05	107800209	107805708	638	765	535	646	177	326	396	299.667	2.15573	0.46388	Negative DEGs
LOC107491486	A05	107821717	107821953	0	2	0	0.666667	1	2	3	2	0.333333	3	Positive DEGs
LOC107491618	A05	108041993	108043129	30	6	0	12	5	4	1	3.33333	3.6	0.277778	Negative DEGs
LOC107491617	A05	108049788	108051276	20	7	10	12.3333	6	0	2	2.66667	4.625	0.216216	Negative DEGs
LOC107491675	A06	14047	16765	6	5	3	4.66667	3	2	0	1.66667	2.8	0.357143	Negative DEGs
LOC107491696	A06	431063	432430	2	3	2	2.33333	0	1	2	1	2.33333	0.428571	Negative DEGs
LOC107491666	A06	662672	663164	9	0	0	3	1	0	0	0.333333	9	0.111111	Negative DEGs
LOC107491649	A06	699674	701930	0	0	2	0.666667	4	2	4	3.33333	0.2	5	Positive DEGs
LOC107491732	A06	960120	962778	0	1	0	0.333333	1	3	3	2.33333	0.142857	7	Positive DEGs
LOC107491671	A06	1131465	1135049	6	55	7	22.6667	102	12	56	56.6667	0.4	2.5	Positive DEGs
LOC107491753	A06	1263038	1265555	24683	46302	568	23851	51676	59525	33341	48180.7	0.495033	2.02007	Positive DEGs
LOC107491754	A06	1284253	1286592	91216	185392	218753	165120	150308	11848	12991	58382.3	2.82826	0.353574	Negative DEGs
LOC107491760	A06	1294308	1294828	0	0	1	0.333333	7	4	1	4	0.0833333	12	Positive DEGs
LOC107491872	A06	1444050	1450179	73	6	15	31.3333	18	17	9	14.6667	2.13636	0.468085	Negative DEGs
LOC107491873	A06	1460174	1466799	3	0	2	1.66667	7	2	4	4.33333	0.384615	2.6	Positive DEGs
LOC107491892	A06	1674607	1681201	157	101	58	105.333	1022	359	475	618.667	0.170259	5.87342	Positive DEGs
LOC107491895	A06	1694258	1695617	8	3	2	4.33333	3	0	1	1.33333	3.25	0.307692	Negative DEGs
LOC107491894	A06	1699010	1700023	1	0	0	0.333333	1	0	4	1.66667	0.2	5	Positive DEGs
LOC107491896	A06	1703871	1704626	40	101	74	71.6667	148	231	214	197.667	0.362563	2.75814	Positive DEGs
LOC107491899	A06	1706104	1710098	103	78	47	76	194	85	236	171.667	0.442718	2.25877	Positive DEGs
LOC107491835	A06	1927301	1929632	4	2	2	2.66667	1	1	1	1	2.66667	0.375	Negative DEGs
LOC107491837	A06	2104434	2105335	6	0	6	4	3	0	0	1	4	0.25	Negative DEGs
LOC107491838	A06	2175422	2175973	3	1	14	6	2	0	5	2.33333	2.57143	0.388889	Negative DEGs
LOC107491935	A06	2182657	2186212	58	28	45	43.6667	22	3	33	19.3333	2.25862	0.442748	Negative DEGs
LOC107491839	A06	2247794	2248308	1	1	2	1.33333	3	6	2	3.66667	0.363636	2.75	Positive DEGs
LOC107491957	A06	2576665	2577936	28	4	5	12.3333	9	2	0	3.66667	3.36364	0.297297	Negative DEGs
LOC107491958	A06	2582584	2584026	51	53	69	57.6667	33	7	35	25	2.30667	0.433526	Negative DEGs
LOC107491962	A06	2655814	2657467	1	0	0	0.333333	3	0	0	1	0.333333	3	Positive DEGs
LOC107491972	A06	2755311	2756219	0	4	6	3.33333	1	0	0	0.333333	10	0.1	Negative DEGs
LOC107491986	A06	2931071	2931959	0	1	0	0.333333	9	0	0	3	0.111111	9	Positive DEGs
LOC107491846	A06	3232645	3233325	1	0	0	0.333333	0	3	0	1	0.333333	3	Positive DEGs
LOC107492008	A06	3328227	3328781	10	19	16	15	4	3	12	6.33333	2.36842	0.422222	Negative DEGs
LOC107492036	A06	3758743	3761420	5	0	3	2.66667	0	3	0	1	2.66667	0.375	Negative DEGs
LOC107492038	A06	3794498	3797082	0	0	1	0.333333	1	5	2	2.66667	0.125	8	Positive DEGs
LOC107492051	A06	3899847	3900707	10	8	19	12.3333	8	2	5	5	2.46667	0.405405	Negative DEGs
LOC107491799	A06	3916911	3918084	5	3	0	2.66667	1	1	1	1	2.66667	0.375	Negative DEGs
LOC107491852	A06	4183962	4185761	1	14	9	8	27	8	69	34.6667	0.230769	4.33333	Positive DEGs
LOC107492081	A06	4300692	4305609	2	3	5	3.33333	8	5	12	8.33333	0.4	2.5	Positive DEGs
LOC107492090	A06	4402229	4403930	59	13	12	28	22	0	9	10.3333	2.70968	0.369048	Negative DEGs
LOC107492093	A06	4428126	4429661	11	4	18	11	7	2	7	5.33333	2.0625	0.484848	Negative DEGs
LOC107491808	A06	4502292	4508250	3	0	0	1	1	0	0	0.333333	3	0.333333	Negative DEGs
LOC107492102	A06	4631468	4632586	0	1	0	0.333333	5	1	0	2	0.166667	6	Positive DEGs
LOC107491813	A06	4676733	4678433	9	9	14	10.6667	6	4	1	3.66667	2.90909	0.34375	Negative DEGs
LOC107492108	A06	4684654	4685961	816	1356	2355	1509	2482	4310	2596	3129.33	0.482211	2.07378	Positive DEGs
LOC107492113	A06	4722824	4724782	3	3	7	4.33333	4	0	2	2	2.16667	0.461538	Negative DEGs
LOC107492116	A06	4725657	4726960	3	0	0	1	11	5	1	5.66667	0.176471	5.66667	Positive DEGs
LOC107492198	A06	5368290	5369366	523	721	693	645.667	164	355	443	320.667	2.01351	0.496644	Negative DEGs
LOC107492194	A06	5523783	5524835	5	2	1	2.66667	0	2	0	0.666667	4	0.25	Negative DEGs
LOC107492258	A06	6109490	6113886	182	99	145	142	77	49	73	66.3333	2.1407	0.467136	Negative DEGs
LOC107492275	A06	6556812	6558758	8	1	1	3.33333	3	1	21	8.33333	0.4	2.5	Positive DEGs
LOC107492331	A06	6566609	6568283	1	0	3	1.33333	4	6	9	6.33333	0.210526	4.75	Positive DEGs
LOC107492279	A06	6611220	6613953	20	4	14	12.6667	13	1	4	6	2.11111	0.473684	Negative DEGs
LOC107492350	A06	6768227	6769132	0	1	1	0.666667	6	0	3	3	0.222222	4.5	Positive DEGs
LOC107492358	A06	6916028	6917226	33	49	56	46	85	71	190	115.333	0.398844	2.50725	Positive DEGs
LOC107492289	A06	7206716	7207408	1	0	3	1.33333	0	0	1	0.333333	4	0.25	Negative DEGs
LOC107492387	A06	7366336	7368657	1	4	5	3.33333	3	0	0	1	3.33333	0.3	Negative DEGs
LOC107492428	A06	7759746	7760514	7	22	12	13.6667	54	34	33	40.3333	0.338843	2.95122	Positive DEGs
LOC107492476	A06	8099884	8103245	10	10	14	11.3333	50	57	44	50.3333	0.225166	4.44118	Positive DEGs
LOC107492478	A06	8120794	8121087	194	116	134	148	625	262	263	383.333	0.386087	2.59009	Positive DEGs
LOC107492431	A06	8166340	8166999	5	3	2	3.33333	0	2	1	1	3.33333	0.3	Negative DEGs
LOC107492435	A06	8483358	8483666	4	9	0	4.33333	3	0	0	1	4.33333	0.230769	Negative DEGs
LOC107492517	A06	8589453	8592534	6	6	3	5	19	3	13	11.6667	0.428571	2.33333	Positive DEGs
LOC107492438	A06	8722782	8723929	39	17	64	40	35	13	7	18.3333	2.18182	0.458333	Negative DEGs
LOC107492527	A06	8760729	8762645	0	7	0	2.33333	2	0	0	0.666667	3.5	0.285714	Negative DEGs
LOC107492616	A06	9356178	9357223	1	3	3	2.33333	1	0	0	0.333333	7	0.142857	Negative DEGs
LOC107492625	A06	9499328	9503478	70	76	73	73	41	23	39	34.3333	2.12621	0.47032	Negative DEGs
LOC107492567	A06	10365839	10367948	5	2	15	7.33333	0	2	3	1.66667	4.4	0.227273	Negative DEGs
LOC107492688	A06	10565297	10567778	27	21	17	21.6667	15	9	7	10.3333	2.09677	0.476923	Negative DEGs
LOC107492697	A06	10777515	10781288	1	0	0	0.333333	3	0	0	1	0.333333	3	Positive DEGs
LOC107492701	A06	10821871	10848923	71	74	17	54	180	59	106	115	0.469565	2.12963	Positive DEGs
LOC107492706	A06	10904072	10905931	39	37	33	36.3333	18	10	15	14.3333	2.53488	0.394495	Negative DEGs
LOC107492717	A06	10981512	10983658	8	1	9	6	16	17	13	15.3333	0.391304	2.55556	Positive DEGs
LOC107492583	A06	11003008	11005276	5	0	0	1.66667	1	0	0	0.333333	5	0.2	Negative DEGs
LOC107492607	A06	11068749	11071458	1	2	0	1	1	0	0	0.333333	3	0.333333	Negative DEGs
LOC107492852	A06	11781349	11783370	15	16	20	17	5	10	3	6	2.83333	0.352941	Negative DEGs
LOC107492802	A06	11837346	11839300	2	5	4	3.66667	2	0	0	0.666667	5.5	0.181818	Negative DEGs
LOC107492860	A06	11886516	11888097	0	0	1	0.333333	1	3	3	2.33333	0.142857	7	Positive DEGs
LOC107492752	A06	11959651	11960226	1	9	0	3.33333	0	1	2	1	3.33333	0.3	Negative DEGs
LOC107492867	A06	11974120	11974695	132	65	61	86	29	12	28	23	3.73913	0.267442	Negative DEGs
LOC107492869	A06	11985686	11986495	47	24	29	33.3333	12	13	21	15.3333	2.17391	0.46	Negative DEGs
LOC107492880	A06	12269071	12270060	9	11	9	9.66667	3	4	4	3.66667	2.63636	0.37931	Negative DEGs
LOC107492889	A06	12367350	12368927	3	11	4	6	2	3	1	2	3	0.333333	Negative DEGs
LOC107492811	A06	12469235	12469868	2	0	1	1	2	2	3	2.33333	0.428571	2.33333	Positive DEGs
LOC107492813	A06	12575254	12577345	0	1	0	0.333333	9	0	0	3	0.111111	9	Positive DEGs
LOC107492789	A06	13126632	13134036	1	3	0	1.33333	1	0	0	0.333333	4	0.25	Negative DEGs
LOC107492935	A06	13351177	13353261	2	2	3	2.33333	16	6	7	9.66667	0.241379	4.14286	Positive DEGs
LOC107493015	A06	14768858	14769234	2	2	4	2.66667	0	2	0	0.666667	4	0.25	Negative DEGs
LOC107493017	A06	14774576	14775496	6	7	0	4.33333	1	0	1	0.666667	6.5	0.153846	Negative DEGs
LOC107493031	A06	15149087	15151627	59	7	25	30.3333	17	9	8	11.3333	2.67647	0.373626	Negative DEGs
LOC107493032	A06	15169587	15171804	2	2	0	1.33333	1	0	0	0.333333	4	0.25	Negative DEGs
LOC107493033	A06	15210765	15216678	2	1	0	1	4	4	2	3.33333	0.3	3.33333	Positive DEGs
LOC107493078	A06	15411259	15413634	4	2	1	2.33333	1	0	1	0.666667	3.5	0.285714	Negative DEGs
LOC107493080	A06	15627067	15628836	24	26	25	25	4	1	23	9.33333	2.67857	0.373333	Negative DEGs
LOC107493082	A06	15839067	15839426	1	0	0	0.333333	2	0	1	1	0.333333	3	Positive DEGs
LOC107493094	A06	16705868	16706593	19	23	21	21	9	6	14	9.66667	2.17241	0.460317	Negative DEGs
LOC107493174	A06	16786479	16787900	4	8	3	5	19	2	33	18	0.277778	3.6	Positive DEGs
LOC107493228	A06	17145133	17145999	25	22	25	24	8	7	15	10	2.4	0.416667	Negative DEGs
LOC107493232	A06	17306713	17308254	4	80	82	55.3333	476	198	125	266.333	0.20776	4.81325	Positive DEGs
LOC107493230	A06	17316524	17319482	6	8	4	6	21	14	18	17.6667	0.339623	2.94444	Positive DEGs
LOC107493244	A06	17611041	17614520	19	15	5	13	1	6	9	5.33333	2.4375	0.410256	Negative DEGs
LOC107493250	A06	17728530	17728992	13	23	290	108.667	70	48	17	45	2.41481	0.41411	Negative DEGs
LOC107493254	A06	17760193	17762015	1	0	1	0.666667	1	1	4	2	0.333333	3	Positive DEGs
LOC107493212	A06	17892959	17893258	12	8	5	8.33333	4	2	1	2.33333	3.57143	0.28	Negative DEGs
LOC107493306	A06	18921293	18924448	4	5	0	3	18	3	0	7	0.428571	2.33333	Positive DEGs
LOC107493373	A06	21444993	21447662	0	5	0	1.66667	0	1	1	0.666667	2.5	0.4	Negative DEGs
LOC107493372	A06	21453023	21456116	4	12	4	6.66667	21	11	12	14.6667	0.454545	2.2	Positive DEGs
LOC107493378	A06	21622761	21624688	0	3	0	1	1	0	0	0.333333	3	0.333333	Negative DEGs
LOC107493406	A06	22510893	22512302	10	6	8	8	1	0	2	1	8	0.125	Negative DEGs
LOC107493415	A06	22803644	22810265	3	0	0	1	9	0	2	3.66667	0.272727	3.66667	Positive DEGs
LOC107493417	A06	22873452	22875734	1	2	0	1	5	1	1	2.33333	0.428571	2.33333	Positive DEGs
LOC107493421	A06	23189652	23191054	9	7	0	5.33333	23	25	16	21.3333	0.25	4	Positive DEGs
LOC107493454	A06	25239567	25243149	2	3	2	2.33333	2	4	9	5	0.466667	2.14286	Positive DEGs
LOC107493457	A06	25589001	25591644	0	0	1	0.333333	19	1	0	6.66667	0.05	20	Positive DEGs
LOC107493502	A06	27718235	27720677	0	0	1	0.333333	3	5	3	3.66667	0.0909091	11	Positive DEGs
LOC107493537	A06	30116967	30118249	1	1	3	1.66667	6	9	7	7.33333	0.227273	4.4	Positive DEGs
LOC107493585	A06	33748365	33749537	3	8	2	4.33333	32	2	2	12	0.361111	2.76923	Positive DEGs
LOC107493616	A06	34726752	34728023	1	2	0	1	0	1	0	0.333333	3	0.333333	Negative DEGs
LOC107493638	A06	37948367	37948807	31	39	53	41	242	209	120	190.333	0.215412	4.64228	Positive DEGs
LOC107493680	A06	42920959	42922094	17	25	17	19.6667	15	9	5	9.66667	2.03448	0.491525	Negative DEGs
LOC107493687	A06	44246440	44249363	6	7	8	7	1	1	2	1.33333	5.25	0.190476	Negative DEGs
LOC107493844	A06	58410199	58415409	0	2	1	1	0	1	0	0.333333	3	0.333333	Negative DEGs
LOC107493866	A06	61087897	61094949	39	20	15	24.6667	16	11	9	12	2.05556	0.486486	Negative DEGs
LOC107493915	A06	64849295	64854288	1	2	4	2.33333	10	8	7	8.33333	0.28	3.57143	Positive DEGs
LOC107493938	A06	66686340	66694378	4	1	0	1.66667	10	0	4	4.66667	0.357143	2.8	Positive DEGs
LOC107493967	A06	67393293	67400968	10	10	3	7.66667	16	16	15	15.6667	0.489362	2.04348	Positive DEGs
LOC107494007	A06	68869973	68871491	0	1	1	0.666667	3	8	3	4.66667	0.142857	7	Positive DEGs
LOC107494025	A06	70629298	70633275	2	2	0	1.33333	4	3	3	3.33333	0.4	2.5	Positive DEGs
LOC107494053	A06	72890561	72891729	0	1	401	134	2	3	0	1.66667	80.4	0.0124378	Negative DEGs
LOC107494065	A06	73265294	73266751	0	0	1	0.333333	1	1	1	1	0.333333	3	Positive DEGs
LOC107494105	A06	74192904	74194537	3	3	72	26	2	0	1	1	26	0.0384615	Negative DEGs
LOC107494152	A06	78010402	78011706	0	2	2	1.33333	1	0	0	0.333333	4	0.25	Negative DEGs
LOC107494170	A06	79087320	79094568	2664	347	609	1206.67	206	138	349	231	5.22367	0.191436	Negative DEGs
LOC107494219	A06	80353499	80354230	2	1	0	1	1	0	0	0.333333	3	0.333333	Negative DEGs
LOC107494198	A06	80924392	80926314	2	0	1	1	9	2	1	4	0.25	4	Positive DEGs
LOC107494292	A06	82200940	82205017	6	3	0	3	2	0	0	0.666667	4.5	0.222222	Negative DEGs
LOC107494282	A06	82866477	82869933	1	0	3	1.33333	0	1	0	0.333333	4	0.25	Negative DEGs
LOC107494307	A06	82945407	82946198	80	57	81	72.6667	35	28	38	33.6667	2.15842	0.463303	Negative DEGs
LOC107494345	A06	84283969	84285270	7	5	8	6.66667	2	1	0	1	6.66667	0.15	Negative DEGs
LOC107494370	A06	84987462	84991579	70	72	83	75	142	175	155	157.333	0.476695	2.09778	Positive DEGs
LOC107494383	A06	86002405	86004590	1	1	0	0.666667	3	0	4	2.33333	0.285714	3.5	Positive DEGs
LOC107494417	A06	86301152	86301667	0	6	0	2	1	1	0	0.666667	3	0.333333	Negative DEGs
LOC107494449	A06	86574274	86577564	643	696	799	712.667	318	325	313	318.667	2.2364	0.447147	Negative DEGs
LOC107494436	A06	87107658	87110320	9	4	0	4.33333	12	3	12	9	0.481481	2.07692	Positive DEGs
LOC107494462	A06	87185357	87188643	4	8	3	5	19	10	6	11.6667	0.428571	2.33333	Positive DEGs
LOC107494432	A06	87586275	87586715	615	9	68	230.667	72	37	63	57.3333	4.02326	0.248555	Negative DEGs
LOC107494472	A06	87658966	87662133	0	2	1	1	3	1	4	2.66667	0.375	2.66667	Positive DEGs
LOC107494478	A06	87964104	87965291	4	4	2	3.33333	6	9	6	7	0.47619	2.1	Positive DEGs
LOC107494510	A06	88144989	88145732	2	3	1	2	2	6	6	4.66667	0.428571	2.33333	Positive DEGs
LOC107494500	A06	88167801	88169722	71	66	24	53.6667	40	17	20	25.6667	2.09091	0.478261	Negative DEGs
LOC107494497	A06	88451080	88452391	0	3	0	1	1	0	0	0.333333	3	0.333333	Negative DEGs
LOC107494579	A06	90016930	90019793	0	0	2	0.666667	2	0	3	1.66667	0.4	2.5	Positive DEGs
LOC107494581	A06	90763105	90765544	13	7	0	6.66667	5	0	4	3	2.22222	0.45	Negative DEGs
LOC107494609	A06	91285802	91289770	16	118	17	50.3333	155	237	287	226.333	0.222386	4.49669	Positive DEGs
LOC107494590	A06	91891425	91893012	6	0	0	2	1	0	0	0.333333	6	0.166667	Negative DEGs
LOC107494649	A06	92379805	92380768	16	24	19	19.6667	0	1	3	1.33333	14.75	0.0677966	Negative DEGs
LOC107494688	A06	92638273	92639638	36	10	13	19.6667	50	44	33	42.3333	0.464567	2.15254	Positive DEGs
LOC107494759	A06	94147130	94147522	6	2	1	3	0	1	3	1.33333	2.25	0.444444	Negative DEGs
LOC107494746	A06	94975666	94975878	2	5	0	2.33333	0	0	2	0.666667	3.5	0.285714	Negative DEGs
LOC107494816	A06	95109624	95113326	4	0	5	3	0	3	1	1.33333	2.25	0.444444	Negative DEGs
LOC107494733	A06	95292748	95293302	5	1	0	2	1	0	0	0.333333	6	0.166667	Negative DEGs
LOC107494736	A06	95348137	95351053	10	5	7	7.33333	4	0	1	1.66667	4.4	0.227273	Negative DEGs
LOC107494786	A06	95393053	95396545	6	16	4	8.66667	29	16	28	24.3333	0.356164	2.80769	Positive DEGs
LOC107494737	A06	95473714	95474247	327	40	75	147.333	47	26	54	42.3333	3.48031	0.28733	Negative DEGs
LOC107494794	A06	95713747	95718596	56	32	57	48.3333	20	18	20	19.3333	2.5	0.4	Negative DEGs
LOC107494837	A06	96182255	96182797	21	20	19	20	1	3	0	1.33333	15	0.0666667	Negative DEGs
LOC107494847	A06	96184958	96191641	29	33	36	32.6667	16	8	14	12.6667	2.57895	0.387755	Negative DEGs
LOC107494852	A06	96290374	96294698	20	4	2	8.66667	5	3	2	3.33333	2.6	0.384615	Negative DEGs
LOC107494853	A06	96390864	96393499	1	0	0	0.333333	3	0	2	1.66667	0.2	5	Positive DEGs
LOC107494891	A06	97120119	97171069	2	5	0	2.33333	0	0	1	0.333333	7	0.142857	Negative DEGs
LOC107494901	A06	97437401	97438974	1	0	3	1.33333	1	0	0	0.333333	4	0.25	Negative DEGs
LOC107494918	A06	97540306	97544238	51	16	16	27.6667	29	5	7	13.6667	2.02439	0.493976	Negative DEGs
LOC107495109	A06	97905884	97908630	214	108	205	175.667	71	34	143	82.6667	2.125	0.470588	Negative DEGs
LOC107495105	A06	98095549	98099954	7	0	1	2.66667	3	0	0	1	2.66667	0.375	Negative DEGs
LOC107495107	A06	98100669	98120608	1	0	1	0.666667	5	2	5	4	0.166667	6	Positive DEGs
LOC107495100	A06	98353311	98358350	22	20	30	24	14	4	2	6.66667	3.6	0.277778	Negative DEGs
LOC107495106	A06	98804280	98812392	2	1	1	1.33333	6	9	1	5.33333	0.25	4	Positive DEGs
LOC107494947	A06	99152955	99154802	2	1	0	1	1	0	0	0.333333	3	0.333333	Negative DEGs
LOC107495102	A06	99209810	99210835	12	3	11	8.66667	6	0	3	3	2.88889	0.346154	Negative DEGs
LOC107495110	A06	99440668	99442875	0	1	0	0.333333	8	0	3	3.66667	0.0909091	11	Positive DEGs
LOC107495089	A06	99573893	99578459	1	15	6	7.33333	14	40	22	25.3333	0.289474	3.45455	Positive DEGs
LOC107495038	A06	99633550	99646371	5	9	8	7.33333	3	2	1	2	3.66667	0.272727	Negative DEGs
LOC107495114	A06	99775776	99776771	1	12	4	5.66667	2	0	4	2	2.83333	0.352941	Negative DEGs
LOC107494959	A06	99787328	99790009	2	0	0	0.666667	4	0	1	1.66667	0.4	2.5	Positive DEGs
LOC107494994	A06	100355412	100359160	1	4	2	2.33333	5	12	3	6.66667	0.35	2.85714	Positive DEGs
LOC107494971	A06	100473684	100478727	0	0	1	0.333333	3	0	0	1	0.333333	3	Positive DEGs
LOC107495147	A06	100995289	100999470	34	10	12	18.6667	5	4	14	7.66667	2.43478	0.410714	Negative DEGs
LOC107495148	A06	101518853	101519758	8	10	9	9	22	23	12	19	0.473684	2.11111	Positive DEGs
LOC107495218	A06	102154180	102158185	63	17	23	34.3333	20	3	6	9.66667	3.55172	0.281553	Negative DEGs
LOC107495151	A06	102276950	102278844	1	1	3	1.66667	1	0	1	0.666667	2.5	0.4	Negative DEGs
LOC107495224	A06	102342049	102345509	0	0	2	0.666667	3	1	3	2.33333	0.285714	3.5	Positive DEGs
LOC107495351	A06	102849358	102855438	7	3	5	5	20	24	12	18.6667	0.267857	3.73333	Positive DEGs
LOC107495390	A06	103032747	103035998	3	3	4	3.33333	3	1	0	1.33333	2.5	0.4	Negative DEGs
LOC107495375	A06	103160012	103161487	25	18	22	21.6667	66	42	24	44	0.492424	2.03077	Positive DEGs
LOC107495364	A06	103420553	103425267	1	0	0	0.333333	47	0	0	15.6667	0.0212766	47	Positive DEGs
LOC107495254	A06	103482567	103486387	1	0	1	0.666667	2	0	6	2.66667	0.25	4	Positive DEGs
LOC107495361	A06	103541027	103546118	150	94	38	94	31	25	25	27	3.48148	0.287234	Negative DEGs
LOC107495357	A06	103822006	103823859	7	7	7	7	4	4	1	3	2.33333	0.428571	Negative DEGs
LOC107495280	A06	103984168	103988680	1	2	2	1.66667	0	0	1	0.333333	5	0.2	Negative DEGs
LOC107495270	A06	104166576	104166974	15	22	18	18.3333	3	1	15	6.33333	2.89474	0.345455	Negative DEGs
LOC107495433	A06	104765015	104770627	21	6	13	13.3333	7	4	7	6	2.22222	0.45	Negative DEGs
LOC107495434	A06	104991568	104994307	0	0	1	0.333333	2	3	1	2	0.166667	6	Positive DEGs
LOC107495579	A06	105119294	105124550	79	73	55	69	210	66	197	157.667	0.437632	2.28502	Positive DEGs
LOC107495587	A06	105562158	105568069	6	2	5	4.33333	3	0	3	2	2.16667	0.461538	Negative DEGs
LOC107495623	A06	105585134	105585490	97	101	93	97	5	26	43	24.6667	3.93243	0.254296	Negative DEGs
LOC107495465	A06	105823158	105835064	0	0	4	1.33333	0	6	11	5.66667	0.235294	4.25	Positive DEGs
LOC107495471	A06	105961544	105962239	3	0	0	1	1	0	0	0.333333	3	0.333333	Negative DEGs
LOC107495524	A06	106158023	106160068	4	6	2	4	2	1	1	1.33333	3	0.333333	Negative DEGs
LOC107495528	A06	106199718	106201075	2	1	3	2	1	1	0	0.666667	3	0.333333	Negative DEGs
LOC107495664	A06	106428985	106429566	20	9	4	11	3	1	10	4.66667	2.35714	0.424242	Negative DEGs
LOC107495527	A06	106474710	106479849	39	53	46	46	203	113	83	133	0.345865	2.8913	Positive DEGs
LOC107495633	A06	106519131	106520400	1	0	0	0.333333	3	2	1	2	0.166667	6	Positive DEGs
LOC107495619	A06	106530043	106532760	0	0	1	0.333333	7	2	3	4	0.0833333	12	Positive DEGs
LOC107495515	A06	106550471	106551379	2	6	1	3	12	1	9	7.33333	0.409091	2.44444	Positive DEGs
LOC107495616	A06	106678024	106680213	189	98	93	126.667	98	23	49	56.6667	2.23529	0.447368	Negative DEGs
LOC107495576	A06	106711108	106712377	0	2	3	1.66667	0	0	1	0.333333	5	0.2	Negative DEGs
LOC107495530	A06	106754865	106755373	3	0	0	1	0	2	9	3.66667	0.272727	3.66667	Positive DEGs
LOC107495520	A06	106809198	106809569	72	160	111	114.333	168	341	263	257.333	0.444301	2.25073	Positive DEGs
LOC107495569	A06	107069154	107075926	1	2	0	1	1	0	0	0.333333	3	0.333333	Negative DEGs
LOC107495741	A06	107447564	107449240	5	0	2	2.33333	3	0	0	1	2.33333	0.428571	Negative DEGs
LOC107495844	A06	107586637	107591097	73	27	38	46	20	17	21	19.3333	2.37931	0.42029	Negative DEGs
LOC107495766	A06	107637228	107638625	2	0	14	5.33333	12	17	4	11	0.484848	2.0625	Positive DEGs
LOC107495767	A06	107655111	107657648	13	21	4	12.6667	30	22	26	26	0.487179	2.05263	Positive DEGs
LOC107495751	A06	107863685	107867463	5	6	5	5.33333	0	0	3	1	5.33333	0.1875	Negative DEGs
LOC107495797	A06	107959517	107960555	233	324	301	286	143	90	177	136.667	2.09268	0.477855	Negative DEGs
LOC107495896	A06	108066834	108068601	2385	1495	1800	1893.33	1879	293	423	865	2.18882	0.456866	Negative DEGs
LOC107495692	A06	108250256	108251781	0	1	0	0.333333	0	5	1	2	0.166667	6	Positive DEGs
LOC107495744	A06	108442114	108445207	36	12	29	25.6667	16	4	8	9.33333	2.75	0.363636	Negative DEGs
LOC107495781	A06	108548804	108552299	787	870	1020	892.333	179	229	576	328	2.72053	0.367576	Negative DEGs
LOC107495749	A06	108673295	108675882	1	0	2	1	1	0	7	2.66667	0.375	2.66667	Positive DEGs
LOC107495834	A06	108721467	108723357	91	56	67	71.3333	1	31	38	23.3333	3.05714	0.327103	Negative DEGs
LOC107495730	A06	108789697	108792019	5	11	2	6	0	1	5	2	3	0.333333	Negative DEGs
LOC107495722	A06	108808640	108817791	93	102	101	98.6667	0	88	58	48.6667	2.0274	0.493243	Negative DEGs
LOC107495881	A06	108865911	108867109	42	56	48	48.6667	20	1	1	7.33333	6.63636	0.150685	Negative DEGs
LOC107495866	A06	108877871	108878578	26	4	17	15.6667	11	1	1	4.33333	3.61538	0.276596	Negative DEGs
LOC107495802	A06	108952322	108955849	18	42	44	34.6667	4	28	9	13.6667	2.53659	0.394231	Negative DEGs
LOC107495703	A06	108999912	109007718	97	109	106	104	34	71	21	42	2.47619	0.403846	Negative DEGs
LOC107495713	A06	109251541	109255742	5	0	0	1.66667	1	1	0	0.666667	2.5	0.4	Negative DEGs
LOC107495790	A06	109282046	109287774	532	48	171	250.333	91	34	95	73.3333	3.41364	0.292943	Negative DEGs
LOC107495912	A06	109882189	109884137	4	5	3	4	3	1	0	1.33333	3	0.333333	Negative DEGs
LOC107495918	A06	110098221	110098709	2	0	3	1.66667	1	0	0	0.333333	5	0.2	Negative DEGs
LOC107495994	A06	110526784	110530021	72	28	33	44.3333	25	6	11	14	3.16667	0.315789	Negative DEGs
LOC107496021	A07	3654	9330	2	3	6	3.66667	5	13	11	9.66667	0.37931	2.63636	Positive DEGs
LOC107496026	A07	64716	66017	4	6	8	6	19	32	34	28.3333	0.211765	4.72222	Positive DEGs
LOC107496030	A07	206348	207015	5	5	8	6	1	1	2	1.33333	4.5	0.222222	Negative DEGs
LOC107496103	A07	244539	246447	0	1	0	0.333333	0	0	4	1.33333	0.25	4	Positive DEGs
LOC107496163	A07	349247	351660	18	5	3	8.66667	1	2	6	3	2.88889	0.346154	Negative DEGs
LOC107496146	A07	457031	461951	27	21	18	22	5	6	6	5.66667	3.88235	0.257576	Negative DEGs
LOC107496039	A07	463940	468507	4	1	12	5.66667	4	0	3	2.33333	2.42857	0.411765	Negative DEGs
LOC107496200	A07	700706	700918	0	3	4	2.33333	2	0	1	1	2.33333	0.428571	Negative DEGs
LOC107496047	A07	752950	753285	0	3	2	1.66667	1	0	1	0.666667	2.5	0.4	Negative DEGs
LOC107496048	A07	790588	802885	6	0	2	2.66667	0	1	0	0.333333	8	0.125	Negative DEGs
LOC107496084	A07	898465	901273	16	5	3	8	2	3	4	3	2.66667	0.375	Negative DEGs
LOC107496247	A07	1038577	1040541	4	5	0	3	0	1	1	0.666667	4.5	0.222222	Negative DEGs
LOC107496236	A07	1042195	1043857	20	7	5	10.6667	10	1	3	4.66667	2.28571	0.4375	Negative DEGs
LOC107496219	A07	1380819	1381193	8	10	3	7	3	2	5	3.33333	2.1	0.47619	Negative DEGs
LOC107496232	A07	1408182	1410444	33	18	15	22	52	101	44	65.6667	0.335025	2.98485	Positive DEGs
LOC107496096	A07	1480136	1480678	12	6	2	6.66667	5	1	1	2.33333	2.85714	0.35	Negative DEGs
LOC107496213	A07	1662079	1665439	16	6	3	8.33333	6	3	2	3.66667	2.27273	0.44	Negative DEGs
LOC107496272	A07	1888898	1892747	18	19	21	19.3333	47	17	54	39.3333	0.491525	2.03448	Positive DEGs
LOC107496269	A07	2027873	2033267	13	11	5	9.66667	21	12	32	21.6667	0.446154	2.24138	Positive DEGs
LOC107496296	A07	2043995	2044989	1	2	2	1.66667	1	0	0	0.333333	5	0.2	Negative DEGs
LOC107496289	A07	2222958	2224448	5	2	0	2.33333	1	1	1	1	2.33333	0.428571	Negative DEGs
LOC107496301	A07	2304863	2306660	2	8	0	3.33333	13	2	6	7	0.47619	2.1	Positive DEGs
LOC107496324	A07	2369607	2370233	157	22	37	72	39	10	44	31	2.32258	0.430556	Negative DEGs
LOC107496320	A07	2473503	2477105	1	0	0	0.333333	2	5	0	2.33333	0.142857	7	Positive DEGs
LOC107496327	A07	2609797	2612125	19	4	4	9	1	3	6	3.33333	2.7	0.37037	Negative DEGs
LOC107496346	A07	2651368	2653701	18	13	26	19	5	11	6	7.33333	2.59091	0.385965	Negative DEGs
LOC107496573	A07	2734543	2735097	2	5	5	4	16	6	10	10.6667	0.375	2.66667	Positive DEGs
LOC107496499	A07	2925343	2927876	9	21	36	22	45	39	64	49.3333	0.445946	2.24242	Positive DEGs
LOC107496392	A07	3091909	3095765	1	2	1	1.33333	2	1	6	3	0.444444	2.25	Positive DEGs
LOC107496474	A07	3462043	3464233	5	5	2	4	1	0	4	1.66667	2.4	0.416667	Negative DEGs
LOC107496412	A07	3540947	3542456	0	0	3	1	0	1	0	0.333333	3	0.333333	Negative DEGs
LOC107496532	A07	3612232	3614660	1067	971	678	905.333	286	405	545	412	2.19741	0.455081	Negative DEGs
LOC107496506	A07	3733662	3734526	0	1	1	0.666667	4	0	3	2.33333	0.285714	3.5	Positive DEGs
LOC107496441	A07	3955322	3956929	1	1	1	1	5	2	4	3.66667	0.272727	3.66667	Positive DEGs
LOC107496561	A07	4031776	4032033	3	3	2	2.66667	1	0	0	0.333333	8	0.125	Negative DEGs
LOC107496429	A07	4269134	4269712	0	0	2	0.666667	2	2	4	2.66667	0.25	4	Positive DEGs
LOC107496431	A07	4482506	4483459	0	10	6	5.33333	2	2	2	2	2.66667	0.375	Negative DEGs
LOC107496690	A07	5056430	5058429	1	0	0	0.333333	3	5	0	2.66667	0.125	8	Positive DEGs
LOC107496661	A07	5638639	5641997	0	2	0	0.666667	0	5	4	3	0.222222	4.5	Positive DEGs
LOC107496738	A07	5773943	5778421	10	5	8	7.66667	4	0	3	2.33333	3.28571	0.304348	Negative DEGs
LOC107496715	A07	5883760	5887896	1	0	1	0.666667	1	1	3	1.66667	0.4	2.5	Positive DEGs
LOC107496728	A07	6034831	6036354	2	0	0	0.666667	2	2	5	3	0.222222	4.5	Positive DEGs
LOC107496705	A07	6046575	6048643	3	0	0	1	0	0	1	0.333333	3	0.333333	Negative DEGs
LOC107496789	A07	6154191	6157868	1	6	1	2.66667	0	2	0	0.666667	4	0.25	Negative DEGs
LOC107496782	A07	6185385	6188217	2	0	2	1.33333	3	1	5	3	0.444444	2.25	Positive DEGs
LOC107496763	A07	6200417	6204448	2	1	0	1	1	4	6	3.66667	0.272727	3.66667	Positive DEGs
LOC107496802	A07	6240584	6242407	23	9	12	14.6667	8	7	3	6	2.44444	0.409091	Negative DEGs
LOC107496774	A07	6286011	6290121	3	0	2	1.66667	6	1	11	6	0.277778	3.6	Positive DEGs
LOC107496761	A07	6812098	6812588	3	0	0	1	0	0	1	0.333333	3	0.333333	Negative DEGs
LOC107496821	A07	6991182	6993367	10	3	5	6	4	0	1	1.66667	3.6	0.277778	Negative DEGs
LOC107496822	A07	7017597	7018049	7	2	7	5.33333	3	2	0	1.66667	3.2	0.3125	Negative DEGs
LOC107496869	A07	7482262	7487000	93	17	11	40.3333	11	9	15	11.6667	3.45714	0.289256	Negative DEGs
LOC107496841	A07	7910262	7910906	4	5	4	4.33333	5	19	5	9.66667	0.448276	2.23077	Positive DEGs
LOC107496995	A07	7976997	7983129	7	69	72	49.3333	29	12	20	20.3333	2.42623	0.412162	Negative DEGs
LOC107496998	A07	8015213	8015507	0	4	2	2	1	0	0	0.333333	6	0.166667	Negative DEGs
LOC107496978	A07	8254168	8255070	27	11	10	16	12	3	6	7	2.28571	0.4375	Negative DEGs
LOC107496929	A07	8444634	8445257	10	0	9	6.33333	1	0	1	0.666667	9.5	0.105263	Negative DEGs
LOC107496930	A07	8457702	8459365	1	2	2	1.66667	1	0	0	0.333333	5	0.2	Negative DEGs
LOC107496986	A07	8705555	8706778	26	13	12	17	5	2	6	4.33333	3.92308	0.254902	Negative DEGs
LOC107496925	A07	8981296	8981967	3	6	4	4.33333	4	1	1	2	2.16667	0.461538	Negative DEGs
LOC107457620	A07	9184269	9185528	3	4	0	2.33333	1	0	0	0.333333	7	0.142857	Negative DEGs
LOC107457716	A07	9968953	9970398	41	15	16	24	18	7	10	11.6667	2.05714	0.486111	Negative DEGs
LOC107457720	A07	10058226	10060197	62	57	60	59.6667	17	20	30	22.3333	2.67164	0.374302	Negative DEGs
LOC107457710	A07	10256518	10261155	71	29	44	48	24	8	26	19.3333	2.48276	0.402778	Negative DEGs
LOC107457729	A07	10603379	10611236	21	5	10	12	10	0	2	4	3	0.333333	Negative DEGs
LOC107457691	A07	10697130	10702052	0	4	0	1.33333	4	7	2	4.33333	0.307692	3.25	Positive DEGs
LOC107457665	A07	10807301	10810521	0	0	2	0.666667	3	3	5	3.66667	0.181818	5.5	Positive DEGs
LOC107457783	A07	11549781	11550155	6	21	19	15.3333	39	35	38	37.3333	0.410714	2.43478	Positive DEGs
LOC107457782	A07	11550600	11551082	55	161	201	139	429	642	452	507.667	0.273802	3.65228	Positive DEGs
LOC107457775	A07	11561818	11565165	8	13	13	11.3333	5	4	2	3.66667	3.09091	0.323529	Negative DEGs
LOC107457772	A07	11729335	11734752	10	13	1	8	4	1	2	2.33333	3.42857	0.291667	Negative DEGs
LOC107457757	A07	11762183	11765905	1	0	0	0.333333	6	0	1	2.33333	0.142857	7	Positive DEGs
LOC107457813	A07	12177457	12178254	0	2	0	0.666667	5	0	1	2	0.333333	3	Positive DEGs
LOC107457828	A07	12341726	12344049	3	0	1	1.33333	17	2	26	15	0.0888889	11.25	Positive DEGs
LOC107457895	A07	13455576	13457501	34	19	28	27	12	12	16	13.3333	2.025	0.493827	Negative DEGs
LOC107457857	A07	13467370	13472365	5	0	0	1.66667	0	0	1	0.333333	5	0.2	Negative DEGs
LOC107457872	A07	13528259	13528897	6	3	6	5	3	1	2	2	2.5	0.4	Negative DEGs
LOC107457944	A07	14183026	14187845	1	1	1	1	3	5	6	4.66667	0.214286	4.66667	Positive DEGs
LOC107457902	A07	14275357	14276967	26	16	22	21.3333	5	10	10	8.33333	2.56	0.390625	Negative DEGs
LOC107457935	A07	14414963	14418825	1	2	1	1.33333	10	3	12	8.33333	0.16	6.25	Positive DEGs
LOC107457971	A07	14945926	14947251	6	0	0	2	1	0	0	0.333333	6	0.166667	Negative DEGs
LOC107457961	A07	15146995	15148034	23	11	19	17.6667	8	0	12	6.66667	2.65	0.377358	Negative DEGs
LOC107457980	A07	15399939	15401474	11	10	8	9.66667	33	19	26	26	0.371795	2.68966	Positive DEGs
LOC107458086	A07	15995906	16002686	2	2	2	2	0	0	2	0.666667	3	0.333333	Negative DEGs
LOC107457994	A07	16110276	16113117	45	3	10	19.3333	12	4	6	7.33333	2.63636	0.37931	Negative DEGs
LOC107458026	A07	16157932	16160245	4	3	1	2.66667	11	9	0	6.66667	0.4	2.5	Positive DEGs
LOC107458088	A07	16173904	16175997	0	4	0	1.33333	6	0	5	3.66667	0.363636	2.75	Positive DEGs
LOC107458059	A07	16178084	16179097	179	239	141	186.333	444	348	376	389.333	0.478596	2.08945	Positive DEGs
LOC107458050	A07	16297478	16299998	29	0	3	10.6667	5	0	3	2.66667	4	0.25	Negative DEGs
LOC107458091	A07	16484808	16486784	10	3	0	4.33333	0	1	0	0.333333	13	0.0769231	Negative DEGs
LOC107458053	A07	16489540	16495799	9	9	6	8	6	0	4	3.33333	2.4	0.416667	Negative DEGs
LOC107457981	A07	16618807	16621300	21	11	0	10.6667	2	0	0	0.666667	16	0.0625	Negative DEGs
LOC107458069	A07	16730795	16734688	7	12	8	9	3	5	4	4	2.25	0.444444	Negative DEGs
LOC107458019	A07	16957804	16960780	10	2	3	5	2	0	1	1	5	0.2	Negative DEGs
LOC107458090	A07	17189692	17194287	13	7	6	8.66667	5	2	5	4	2.16667	0.461538	Negative DEGs
LOC107458103	A07	17517886	17519582	0	4	4	2.66667	6	1	10	5.66667	0.470588	2.125	Positive DEGs
LOC107458104	A07	17722542	17726646	654	643	12	436.333	44	56	55	51.6667	8.44516	0.118411	Negative DEGs
LOC107458138	A07	18453382	18454056	11	12	8	10.3333	3	8	3	4.66667	2.21429	0.451613	Negative DEGs
LOC107458139	A07	18897558	18899117	78	42	71	63.6667	21	18	56	31.6667	2.01053	0.497382	Negative DEGs
LOC107458171	A07	19533961	19542353	7	5	3	5	22	55	32	36.3333	0.137615	7.26667	Positive DEGs
LOC107458254	A07	21765516	21771211	21	11	22	18	34	97	134	88.3333	0.203774	4.90741	Positive DEGs
LOC107458314	A07	22438359	22444214	1	6	1	2.66667	1	11	5	5.66667	0.470588	2.125	Positive DEGs
LOC107458296	A07	22486642	22490728	4	11	3	6	6	0	2	2.66667	2.25	0.444444	Negative DEGs
LOC107458334	A07	22607631	22609110	35	16	12	21	17	4	2	7.66667	2.73913	0.365079	Negative DEGs
LOC107458291	A07	22718322	22721376	17	5	2	8	3	1	0	1.33333	6	0.166667	Negative DEGs
LOC107458297	A07	22876437	22877279	3	3	1	2.33333	2	0	0	0.666667	3.5	0.285714	Negative DEGs
LOC107458301	A07	22968541	22970131	5	6	0	3.66667	3	0	0	1	3.66667	0.272727	Negative DEGs
LOC107458347	A07	23824296	23825775	2	9	5	5.33333	2	0	2	1.33333	4	0.25	Negative DEGs
LOC107458348	A07	23924961	23925998	8	10	0	6	0	0	1	0.333333	18	0.0555556	Negative DEGs
LOC107458352	A07	23944775	23951250	1	1	1	1	1	0	0	0.333333	3	0.333333	Negative DEGs
LOC107458367	A07	24279513	24283591	5	19	16	13.3333	18	56	23	32.3333	0.412371	2.425	Positive DEGs
LOC107458371	A07	24416348	24417174	10	11	8	9.66667	0	0	5	1.66667	5.8	0.172414	Negative DEGs
LOC107458384	A07	24634587	24638971	20	23	13	18.6667	12	6	4	7.33333	2.54545	0.392857	Negative DEGs
LOC107458378	A07	24807218	24807974	11	54	19	28	59	99	92	83.3333	0.336	2.97619	Positive DEGs
LOC107458385	A07	24992700	24992981	5	6	8	6.33333	0	4	4	2.66667	2.375	0.421053	Negative DEGs
LOC107458455	A07	27220190	27223717	8	4	0	4	1	1	1	1	4	0.25	Negative DEGs
LOC107458444	A07	27730744	27733443	42	35	39	38.6667	1	3	9	4.33333	8.92308	0.112069	Negative DEGs
LOC107458462	A07	28353861	28354565	18	9	2	9.66667	10	2	2	4.66667	2.07143	0.482759	Negative DEGs
LOC107458490	A07	29354339	29357399	61	18	16	31.6667	19	9	10	12.6667	2.5	0.4	Negative DEGs
LOC107458546	A07	33445442	33446125	0	0	1	0.333333	1	3	0	1.33333	0.25	4	Positive DEGs
LOC107458582	A07	33756807	33757640	7	9	4	6.66667	37	2	5	14.6667	0.454545	2.2	Positive DEGs
LOC107458576	A07	34240509	34243405	12	1	4	5.66667	4	2	2	2.66667	2.125	0.470588	Negative DEGs
LOC107458591	A07	34630339	34632588	3	1	2	2	5	13	2	6.66667	0.3	3.33333	Positive DEGs
LOC107458592	A07	34633648	34634368	1	0	5	2	0	1	1	0.666667	3	0.333333	Negative DEGs
LOC107458648	A07	36117360	36119263	95	69	72	78.6667	1	2	1	1.33333	59	0.0169492	Negative DEGs
LOC107458647	A07	36567199	36568966	7	11	10	9.33333	27	13	22	20.6667	0.451613	2.21429	Positive DEGs
LOC107458614	A07	36985913	36988603	2	0	1	1	1	0	0	0.333333	3	0.333333	Negative DEGs
LOC107458612	A07	37404037	37405231	0	0	3	1	3	17	21	13.6667	0.0731707	13.6667	Positive DEGs
LOC107458642	A07	37420678	37430926	49	37	49	45	25	16	20	20.3333	2.21311	0.451852	Negative DEGs
LOC107458721	A07	40324177	40326096	0	1	3	1.33333	1	4	4	3	0.444444	2.25	Positive DEGs
LOC107458786	A07	45170536	45194459	14	4	8	8.66667	37	12	9	19.3333	0.448276	2.23077	Positive DEGs
LOC107458789	A07	45656400	45657719	7	6	1	4.66667	0	1	3	1.33333	3.5	0.285714	Negative DEGs
LOC107458797	A07	46066861	46069940	13	14	0	9	0	2	0	0.666667	13.5	0.0740741	Negative DEGs
LOC107458853	A07	49281582	49290459	19	30	3	17.3333	6	0	0	2	8.66667	0.115385	Negative DEGs
LOC107458859	A07	49503373	49503636	1	1	5	2.33333	5	5	8	6	0.388889	2.57143	Positive DEGs
LOC107458886	A07	50633328	50635876	43	33	32	36	13	1	4	6	6	0.166667	Negative DEGs
LOC107458917	A07	52836493	52845746	32	17	28	25.6667	8	0	9	5.66667	4.52941	0.220779	Negative DEGs
LOC107458918	A07	52921411	52930489	46	20	4	23.3333	0	1	1	0.666667	35	0.0285714	Negative DEGs
LOC107458926	A07	53299405	53305929	239	164	228	210.333	5	52	12	23	9.14493	0.10935	Negative DEGs
LOC107458933	A07	53876351	53877253	20	0	0	6.66667	0	1	0	0.333333	20	0.05	Negative DEGs
LOC107458997	A07	54338714	54340402	120	89	122	110.333	48	25	92	55	2.00606	0.498489	Negative DEGs
LOC107458958	A07	54485677	54486288	6	1	3	3.33333	2	1	0	1	3.33333	0.3	Negative DEGs
LOC107459066	A07	55741837	55743451	28	64	9	33.6667	58	92	175	108.333	0.310769	3.21782	Positive DEGs
LOC107459078	A07	57042973	57043685	1352	2462	1927	1913.67	4675	4800	3339	4271.33	0.448026	2.23202	Positive DEGs
LOC107459160	A07	60634620	60635567	50	15	18	27.6667	170	4	5	59.6667	0.463687	2.15663	Positive DEGs
LOC107459161	A07	61396136	61397326	0	3	1	1.33333	4	3	2	3	0.444444	2.25	Positive DEGs
LOC107459169	A07	61798848	61799948	4	0	9	4.33333	0	0	1	0.333333	13	0.0769231	Negative DEGs
LOC107459167	A07	62526622	62529448	2	1	1	1.33333	0	1	0	0.333333	4	0.25	Negative DEGs
LOC107459197	A07	62951313	62954292	1	5	9	5	17	11	4	10.6667	0.46875	2.13333	Positive DEGs
LOC107459201	A07	63082644	63088629	0	0	2	0.666667	2	0	4	2	0.333333	3	Positive DEGs
LOC107459200	A07	63127316	63131845	0	1	10	3.66667	1	0	1	0.666667	5.5	0.181818	Negative DEGs
LOC107459216	A07	63329154	63330633	2	3	1	2	1	0	1	0.666667	3	0.333333	Negative DEGs
LOC107459212	A07	63385620	63385877	2	0	1	1	1	0	0	0.333333	3	0.333333	Negative DEGs
LOC107459245	A07	63611286	63616041	1	0	2	1	4	2	2	2.66667	0.375	2.66667	Positive DEGs
LOC107459389	A07	66094208	66097617	14	12	6	10.6667	2	2	4	2.66667	4	0.25	Negative DEGs
LOC107459391	A07	67066360	67068040	3	4	2	3	30	9	14	17.6667	0.169811	5.88889	Positive DEGs
LOC107459283	A07	67686138	67686963	1	0	0	0.333333	54	55	52	53.6667	0.00621118	161	Positive DEGs
LOC107459368	A07	67712485	67713795	87	71	101	86.3333	26	6	2	11.3333	7.61765	0.131274	Negative DEGs
LOC107459382	A07	67716301	67718275	40	66	33	46.3333	37	4	4	15	3.08889	0.323741	Negative DEGs
LOC107459396	A07	67788922	67789510	3	0	0	1	1	0	0	0.333333	3	0.333333	Negative DEGs
LOC107459327	A07	67833683	67840434	13	3	5	7	0	0	2	0.666667	10.5	0.0952381	Negative DEGs
LOC107459393	A07	68046410	68075324	2	0	0	0.666667	0	0	7	2.33333	0.285714	3.5	Positive DEGs
LOC107459373	A07	68986375	68994966	0	4	0	1.33333	1	0	0	0.333333	4	0.25	Negative DEGs
LOC107459408	A07	69570340	69571623	1	2	4	2.33333	0	0	2	0.666667	3.5	0.285714	Negative DEGs
LOC107459819	A07	69783058	69788246	134	66	67	89	46	18	39	34.3333	2.59223	0.385768	Negative DEGs
LOC107459591	A07	69790570	69791453	22	9	1	10.6667	2	0	2	1.33333	8	0.125	Negative DEGs
LOC107459610	A07	70169523	70170164	3	1	1	1.66667	4	0	14	6	0.277778	3.6	Positive DEGs
LOC107459924	A07	70186469	70189403	55	74	60	63	9	12	7	9.33333	6.75	0.148148	Negative DEGs
LOC107459411	A07	70190386	70190882	2	1	1	1.33333	2	2	6	3.33333	0.4	2.5	Positive DEGs
LOC107459834	A07	70213138	70214332	55	50	128	77.6667	118	294	521	311	0.249732	4.00429	Positive DEGs
LOC107459953	A07	70584017	70587266	10	1	5	5.33333	16	10	9	11.6667	0.457143	2.1875	Positive DEGs
LOC107459742	A07	70636369	70640841	59	55	57	57	80	168	174	140.667	0.405213	2.46784	Positive DEGs
LOC107459785	A07	71219380	71220309	3	0	3	2	1	0	0	0.333333	6	0.166667	Negative DEGs
LOC107459434	A07	71828582	71832065	1	0	0	0.333333	2	0	1	1	0.333333	3	Positive DEGs
LOC107459748	A07	72040392	72042470	6	5	4	5	16	13	8	12.3333	0.405405	2.46667	Positive DEGs
LOC107459736	A07	72058842	72062027	0	0	1	0.333333	5	0	1	2	0.166667	6	Positive DEGs
LOC107459826	A07	72447285	72463662	24	9	3	12	10	5	2	5.66667	2.11765	0.472222	Negative DEGs
LOC107459899	A07	73406891	73409062	4	0	9	4.33333	0	0	2	0.666667	6.5	0.153846	Negative DEGs
LOC107459599	A07	74353724	74361017	10	2	3	5	1	1	0	0.666667	7.5	0.133333	Negative DEGs
LOC107459761	A07	76334584	76339040	26	27	12	21.6667	143	13	161	105.667	0.205047	4.87692	Positive DEGs
LOC107459517	A07	76640026	76642220	0	0	1	0.333333	3	1	2	2	0.166667	6	Positive DEGs
LOC107459613	A07	76643509	76644379	45	33	23	33.6667	10	13	17	13.3333	2.525	0.39604	Negative DEGs
LOC107459733	A07	76750805	76752217	10	1	4	5	0	1	0	0.333333	15	0.0666667	Negative DEGs
LOC107459587	A07	76777278	76778322	16	3	1	6.66667	6	0	2	2.66667	2.5	0.4	Negative DEGs
LOC107459881	A07	76898248	76898946	8	2	10	6.66667	7	0	1	2.66667	2.5	0.4	Negative DEGs
LOC107459711	A07	76951812	76953555	4	0	2	2	1	7	9	5.66667	0.352941	2.83333	Positive DEGs
LOC107459577	A07	76980545	76981480	6	1	0	2.33333	14	1	3	6	0.388889	2.57143	Positive DEGs
LOC107459531	A07	77041756	77044348	1	58	3	20.6667	7	3	0	3.33333	6.2	0.16129	Negative DEGs
LOC107459619	A07	77139602	77140510	81	37	31	49.6667	17	27	27	23.6667	2.09859	0.47651	Negative DEGs
LOC107459767	A07	77319033	77319614	0	0	4	1.33333	0	0	1	0.333333	4	0.25	Negative DEGs
LOC107459556	A07	77444448	77447231	390	175	251	272	143	86	162	130.333	2.08696	0.479167	Negative DEGs
LOC107459652	A07	77460203	77461646	96	392	605	364.333	742	1373	1057	1057.33	0.344578	2.9021	Positive DEGs
LOC107459566	A07	77547475	77549388	82	60	55	65.6667	27	33	27	29	2.26437	0.441624	Negative DEGs
LOC107459574	A07	77563494	77563931	12	4	3	6.33333	4	2	2	2.66667	2.375	0.421053	Negative DEGs
LOC107459575	A07	77673155	77677021	4	2	3	3	10	5	5	6.66667	0.45	2.22222	Positive DEGs
LOC107459546	A07	77678840	77679570	0	1	0	0.333333	2	0	1	1	0.333333	3	Positive DEGs
LOC107459620	A07	77684548	77684895	24	6	10	13.3333	4	4	8	5.33333	2.5	0.4	Negative DEGs
LOC107459579	A07	77744454	77745231	2	9	0	3.66667	2	0	2	1.33333	2.75	0.363636	Negative DEGs
LOC107459706	A07	77811633	77816579	2	0	1	1	1	8	3	4	0.25	4	Positive DEGs
LOC107459551	A07	77823950	77825215	2	2	1	1.66667	7	1	7	5	0.333333	3	Positive DEGs
LOC107460111	A08	160546	167893	5	5	5	5	3	0	0	1	5	0.2	Negative DEGs
LOC107459972	A08	194598	215901	0	1	0	0.333333	1	0	3	1.33333	0.25	4	Positive DEGs
LOC107460097	A08	321915	324677	54	35	56	48.3333	181	26	84	97	0.498282	2.0069	Positive DEGs
LOC107460033	A08	762799	763959	9	2	3	4.66667	2	2	2	2	2.33333	0.428571	Negative DEGs
LOC107460037	A08	779563	780039	0	0	2	0.666667	5	0	0	1.66667	0.4	2.5	Positive DEGs
LOC107460036	A08	781447	782168	3	1	9	4.33333	1	0	0	0.333333	13	0.0769231	Negative DEGs
LOC107460048	A08	803966	806313	77	38	24	46.3333	21	23	15	19.6667	2.35593	0.42446	Negative DEGs
LOC107460029	A08	1348070	1351739	10	10	0	6.66667	2	2	3	2.33333	2.85714	0.35	Negative DEGs
LOC107460020	A08	1397162	1397596	99	62	34	65	55	18	24	32.3333	2.01031	0.497436	Negative DEGs
LOC107460002	A08	1454062	1454808	1	7	7	5	3	23	21	15.6667	0.319149	3.13333	Positive DEGs
LOC107459997	A08	1688506	1692055	16	12	2	10	7	3	3	4.33333	2.30769	0.433333	Negative DEGs
LOC107460106	A08	1731662	1734155	24	12	16	17.3333	9	5	4	6	2.88889	0.346154	Negative DEGs
LOC107460180	A08	2739257	2740251	21	35	26	27.3333	15	2	13	10	2.73333	0.365854	Negative DEGs
LOC107460176	A08	2795513	2797285	0	1	1	0.666667	11	4	0	5	0.133333	7.5	Positive DEGs
LOC107460137	A08	2814809	2815126	2	1	3	2	9	4	1	4.66667	0.428571	2.33333	Positive DEGs
LOC107460251	A08	3145627	3146916	4	0	0	1.33333	8	3	2	4.33333	0.307692	3.25	Positive DEGs
LOC107460270	A08	3161513	3163672	0	1	0	0.333333	1	1	2	1.33333	0.25	4	Positive DEGs
LOC107460238	A08	3384540	3386539	5	0	2	2.33333	6	14	3	7.66667	0.304348	3.28571	Positive DEGs
LOC107460230	A08	3985737	3992723	75	11	14	33.3333	13	8	4	8.33333	4	0.25	Negative DEGs
LOC107460214	A08	4172197	4173688	195	98	105	132.667	82	24	66	57.3333	2.31395	0.432161	Negative DEGs
LOC107460274	A08	4190464	4194272	15	6	4	8.33333	2	2	1	1.66667	5	0.2	Negative DEGs
LOC107460386	A08	5544629	5545719	4	8	9	7	20	15	15	16.6667	0.42	2.38095	Positive DEGs
LOC107460421	A08	5646131	5647879	11	10	13	11.3333	7	2	6	5	2.26667	0.441176	Negative DEGs
LOC107460375	A08	5708459	5711190	167	92	113	124	100	30	45	58.3333	2.12571	0.47043	Negative DEGs
LOC107460365	A08	6111106	6112798	13	22	8	14.3333	0	2	3	1.66667	8.6	0.116279	Negative DEGs
LOC107460389	A08	6181009	6184609	0	0	1	0.333333	3	1	0	1.33333	0.25	4	Positive DEGs
LOC107460451	A08	6207308	6208279	0	1	2	1	4	0	3	2.33333	0.428571	2.33333	Positive DEGs
LOC107460367	A08	6291420	6292203	4	6	4	4.66667	14	14	11	13	0.358974	2.78571	Positive DEGs
LOC107460415	A08	6309995	6310972	31	18	8	19	28	40	53	40.3333	0.471074	2.12281	Positive DEGs
LOC107460443	A08	6554180	6554914	1	3	0	1.33333	16	0	0	5.33333	0.25	4	Positive DEGs
LOC107460348	A08	6602127	6602507	3	1	1	1.66667	8	1	3	4	0.416667	2.4	Positive DEGs
LOC107460488	A08	7484769	7485982	0	6	0	2	13	9	6	9.33333	0.214286	4.66667	Positive DEGs
LOC107460530	A08	7557357	7558555	4	6	23	11	8	3	5	5.33333	2.0625	0.484848	Negative DEGs
LOC107460528	A08	8176606	8178984	1	0	0	0.333333	0	3	0	1	0.333333	3	Positive DEGs
LOC107460529	A08	8214005	8216568	2	0	0	0.666667	0	1	4	1.66667	0.4	2.5	Positive DEGs
LOC107460601	A08	8261333	8262794	2	4	3	3	1	1	1	1	3	0.333333	Negative DEGs
LOC107460644	A08	8527406	8528629	70	74	78	74	207	134	107	149.333	0.495536	2.01802	Positive DEGs
LOC107460627	A08	8579675	8583297	1	1	0	0.666667	14	3	12	9.66667	0.0689655	14.5	Positive DEGs
LOC107460630	A08	8780913	8782136	77	75	82	78	41	40	35	38.6667	2.01724	0.495726	Negative DEGs
LOC107460539	A08	8940613	8942186	17	9	4	10	0	5	7	4	2.5	0.4	Negative DEGs
LOC107460575	A08	9049886	9053194	8	6	7	7	0	0	1	0.333333	21	0.047619	Negative DEGs
LOC107460727	A08	10085402	10086683	12	7	19	12.6667	25	36	18	26.3333	0.481013	2.07895	Positive DEGs
LOC107460726	A08	10848137	10851628	12	1	5	6	5	2	0	2.33333	2.57143	0.388889	Negative DEGs
LOC107460730	A08	10895908	10901664	9	5	15	9.66667	27	19	18	21.3333	0.453125	2.2069	Positive DEGs
LOC107460729	A08	11054309	11058662	6	1	0	2.33333	15	33	10	19.3333	0.12069	8.28571	Positive DEGs
LOC107460842	A08	11095678	11101003	17	8	11	12	8	32	43	27.6667	0.433735	2.30556	Positive DEGs
LOC107460835	A08	11637056	11638033	42	22	19	27.6667	15	14	11	13.3333	2.075	0.481928	Negative DEGs
LOC107460771	A08	11747816	11748511	1	3	4	2.66667	1	0	0	0.333333	8	0.125	Negative DEGs
LOC107460844	A08	11830245	11832918	119	27	59	68.3333	30	21	27	26	2.62821	0.380488	Negative DEGs
LOC107460810	A08	11923931	11926179	7	1	4	4	0	2	3	1.66667	2.4	0.416667	Negative DEGs
LOC107460853	A08	11936667	11938142	8	0	6	4.66667	6	13	10	9.66667	0.482759	2.07143	Positive DEGs
LOC107460888	A08	13156223	13158168	4	11	0	5	4	2	0	2	2.5	0.4	Negative DEGs
LOC107460898	A08	13286846	13286983	3	0	1	1.33333	6	1	3	3.33333	0.4	2.5	Positive DEGs
LOC107460929	A08	14118810	14120228	4811	3874	6087	4924	2839	1559	2489	2295.67	2.14491	0.46622	Negative DEGs
LOC107461036	A08	14853737	14858654	26	21	14	20.3333	17	4	3	8	2.54167	0.393443	Negative DEGs
LOC107461031	A08	15070033	15090163	43	33	35	37	21	16	11	16	2.3125	0.432432	Negative DEGs
LOC107461047	A08	15288991	15290705	1565	477	645	895.667	460	216	397	357.667	2.50419	0.39933	Negative DEGs
LOC107461007	A08	15483939	15485973	0	2	0	0.666667	4	0	1	1.66667	0.4	2.5	Positive DEGs
LOC107461041	A08	16327442	16331628	29	6	10	15	9	3	1	4.33333	3.46154	0.288889	Negative DEGs
LOC107461087	A08	16374807	16375283	413	542	1162	705.667	458	198	363	339.667	2.07753	0.481342	Negative DEGs
LOC107461101	A08	16462175	16463392	6	0	1	2.33333	2	0	0	0.666667	3.5	0.285714	Negative DEGs
LOC107461161	A08	16677910	16678280	540	171	175	295.333	223	72	93	129.333	2.28351	0.437923	Negative DEGs
LOC107461214	A08	16822007	16822792	9	8	6	7.66667	21	100	79	66.6667	0.115	8.69565	Positive DEGs
LOC107461119	A08	17091469	17093387	0	0	1	0.333333	0	38	52	30	0.0111111	90	Positive DEGs
LOC107461109	A08	17173700	17175495	48	86	42	58.6667	142	148	85	125	0.469333	2.13068	Positive DEGs
LOC107461170	A08	17205442	17207511	0	1	1	0.666667	3	2	6	3.66667	0.181818	5.5	Positive DEGs
LOC107461108	A08	17653302	17654596	1	0	0	0.333333	3	0	3	2	0.166667	6	Positive DEGs
LOC107461217	A08	17818627	17819493	28	19	25	24	18	48	97	54.3333	0.441718	2.26389	Positive DEGs
LOC107461164	A08	17964890	17965510	10	3	1	4.66667	1	0	0	0.333333	14	0.0714286	Negative DEGs
LOC107461234	A08	18063943	18065301	19	13	8	13.3333	8	1	2	3.66667	3.63636	0.275	Negative DEGs
LOC107461244	A08	18257150	18257494	2	1	0	1	3	1	3	2.33333	0.428571	2.33333	Positive DEGs
LOC107461269	A08	18415434	18416728	3	3	0	2	16	1	0	5.66667	0.352941	2.83333	Positive DEGs
LOC107461268	A08	18591286	18591813	1297	1341	1656	1431.33	2738	4595	3787	3706.67	0.386151	2.58966	Positive DEGs
LOC107461287	A08	20268127	20269837	2	10	6	6	10	14	13	12.3333	0.486486	2.05556	Positive DEGs
LOC107461514	A08	22258076	22260548	25	17	18	20	11	5	11	9	2.22222	0.45	Negative DEGs
LOC107461433	A08	22332090	22334686	1	1	0	0.666667	6	0	0	2	0.333333	3	Positive DEGs
LOC107461308	A08	22497782	22498589	0	1	1	0.666667	3	1	5	3	0.222222	4.5	Positive DEGs
LOC107461423	A08	22646451	22646770	4	1	6	3.66667	0	1	2	1	3.66667	0.272727	Negative DEGs
LOC107461394	A08	22931183	22935241	393	586	543	507.333	1560	1128	925	1204.33	0.421257	2.37385	Positive DEGs
LOC107461392	A08	22960488	22963983	1791	3627	2801	2739.67	6395	8333	5013	6580.33	0.416342	2.40187	Positive DEGs
LOC107461341	A08	23042947	23044911	14	11	7	10.6667	3	3	7	4.33333	2.46154	0.40625	Negative DEGs
LOC107461346	A08	23104771	23108538	17	29	30	25.3333	9	2	9	6.66667	3.8	0.263158	Negative DEGs
LOC107461407	A08	23167690	23168640	46	32	19	32.3333	21	7	15	14.3333	2.25581	0.443299	Negative DEGs
LOC107461475	A08	23196811	23198097	1	4	2	2.33333	17	4	0	7	0.333333	3	Positive DEGs
LOC107461457	A08	23409802	23412064	7	1	0	2.66667	1	0	0	0.333333	8	0.125	Negative DEGs
LOC107461413	A08	24073738	24075300	5	4	3	4	3	1	0	1.33333	3	0.333333	Negative DEGs
LOC107461372	A08	24091326	24092759	1	2	0	1	0	1	0	0.333333	3	0.333333	Negative DEGs
LOC107461375	A08	24128469	24133708	0	2	1	1	1	0	0	0.333333	3	0.333333	Negative DEGs
LOC107461535	A08	24449064	24450023	43	32	21	32	5	2	1	2.66667	12	0.0833333	Negative DEGs
LOC107461552	A08	24452000	24452630	5	5	3	4.33333	3	1	0	1.33333	3.25	0.307692	Negative DEGs
LOC107461563	A08	24728269	24729870	1	7	5	4.33333	13	20	16	16.3333	0.265306	3.76923	Positive DEGs
LOC107461625	A08	24743142	24745516	9	6	12	9	2	2	8	4	2.25	0.444444	Negative DEGs
LOC107461596	A08	24810740	24814230	7	0	5	4	1	0	2	1	4	0.25	Negative DEGs
LOC107461643	A08	24817175	24818913	10	13	14	12.3333	112	149	168	143	0.0862471	11.5946	Positive DEGs
LOC107461674	A08	24879208	24881783	55	70	90	71.6667	166	91	201	152.667	0.469432	2.13023	Positive DEGs
LOC107461607	A08	24996307	24998429	0	0	3	1	3	0	8	3.66667	0.272727	3.66667	Positive DEGs
LOC107461610	A08	25004585	25022895	4	0	1	1.66667	0	1	1	0.666667	2.5	0.4	Negative DEGs
LOC107461595	A08	25133772	25135582	6	0	0	2	0	2	0	0.666667	3	0.333333	Negative DEGs
LOC107461655	A08	25308958	25311166	139	87	55	93.6667	54	28	53	45	2.08148	0.480427	Negative DEGs
LOC107461707	A08	25760277	25764063	140	122	90	117.333	35	18	42	31.6667	3.70526	0.269886	Negative DEGs
LOC107461700	A08	25793713	25794972	2	6	2	3.33333	28	0	3	10.3333	0.322581	3.1	Positive DEGs
LOC107461699	A08	25920521	25921084	2	1	0	1	6	0	2	2.66667	0.375	2.66667	Positive DEGs
LOC107461752	A08	26250133	26252907	1	1	3	1.66667	0	1	0	0.333333	5	0.2	Negative DEGs
LOC107461690	A08	26350776	26353675	7	0	1	2.66667	9	4	5	6	0.444444	2.25	Positive DEGs
LOC107461762	A08	26723198	26724700	3	2	1	2	1	0	0	0.333333	6	0.166667	Negative DEGs
LOC107461839	A08	26866178	26868035	8	6	4	6	3	2	3	2.66667	2.25	0.444444	Negative DEGs
LOC107461778	A08	27041307	27060908	22	18	13	17.6667	6	7	8	7	2.52381	0.396226	Negative DEGs
LOC107461872	A08	27073463	27081314	18	0	5	7.66667	1	0	0	0.333333	23	0.0434783	Negative DEGs
LOC107461827	A08	27349865	27350556	0	0	1	0.333333	2	1	2	1.66667	0.2	5	Positive DEGs
LOC107461792	A08	27447983	27449286	3	1	1	1.66667	3	12	1	5.33333	0.3125	3.2	Positive DEGs
LOC107461798	A08	27545123	27551961	5	3	1	3	0	1	1	0.666667	4.5	0.222222	Negative DEGs
LOC107461875	A08	27586648	27587385	1	0	5	2	10	11	11	10.6667	0.1875	5.33333	Positive DEGs
LOC107461862	A08	27818008	27822190	13	13	12	12.6667	78	26	51	51.6667	0.245161	4.07895	Positive DEGs
LOC107461905	A08	27858390	27861697	1681	1115	1783	1526.33	649	265	1062	658.667	2.31731	0.431535	Negative DEGs
LOC107461763	A08	27963468	27965313	5	2	5	4	1	3	1	1.66667	2.4	0.416667	Negative DEGs
LOC107461894	A08	28013888	28014781	4	0	2	2	13	7	10	10	0.2	5	Positive DEGs
LOC107461879	A08	28049414	28052642	16	16	12	14.6667	10	8	2	6.66667	2.2	0.454545	Negative DEGs
LOC107462081	A08	28620170	28620980	38	14	26	26	93	42	44	59.6667	0.435754	2.29487	Positive DEGs
LOC107461997	A08	28678934	28679248	1	4	2	2.33333	1	0	1	0.666667	3.5	0.285714	Negative DEGs
LOC107462070	A08	28705107	28706710	307	234	267	269.333	224	47	102	124.333	2.16622	0.461634	Negative DEGs
LOC107461980	A08	28722138	28725386	0	2	0	0.666667	4	1	1	2	0.333333	3	Positive DEGs
LOC107461990	A08	28884792	28885951	3	1	0	1.33333	1	0	0	0.333333	4	0.25	Negative DEGs
LOC107462034	A08	28918832	28919611	8	4	3	5	0	1	0	0.333333	15	0.0666667	Negative DEGs
LOC107461910	A08	28930312	28934262	13	3	6	7.33333	1	1	5	2.33333	3.14286	0.318182	Negative DEGs
LOC107461933	A08	28955470	28955862	0	0	1	0.333333	5	1	6	4	0.0833333	12	Positive DEGs
LOC107462047	A08	29175208	29178960	73	42	25	46.6667	28	7	19	18	2.59259	0.385714	Negative DEGs
LOC107462065	A08	29566950	29569859	222	133	142	165.667	84	49	93	75.3333	2.19912	0.454728	Negative DEGs
LOC107462088	A08	29609555	29611327	27	3	4	11.3333	6	1	4	3.66667	3.09091	0.323529	Negative DEGs
LOC107462075	A08	29711417	29714202	12	11	5	9.33333	5	2	4	3.66667	2.54545	0.392857	Negative DEGs
LOC107461962	A08	29720072	29722136	0	2	1	1	2	4	1	2.33333	0.428571	2.33333	Positive DEGs
LOC107462066	A08	29822314	29829417	0	1	2	1	10	13	10	11	0.0909091	11	Positive DEGs
LOC107461981	A08	29927834	29928649	0	0	3	1	7	0	2	3	0.333333	3	Positive DEGs
LOC107461909	A08	29980732	29981970	7	4	5	5.33333	3	1	2	2	2.66667	0.375	Negative DEGs
LOC107462100	A08	30133239	30134792	22	49	24	31.6667	16	9	6	10.3333	3.06452	0.326316	Negative DEGs
LOC107462101	A08	30134986	30135939	5	0	4	3	0	0	1	0.333333	9	0.111111	Negative DEGs
LOC107462147	A08	30396105	30398236	7	0	0	2.33333	2	0	1	1	2.33333	0.428571	Negative DEGs
LOC107462192	A08	30759422	30766801	0	5	1	2	0	1	0	0.333333	6	0.166667	Negative DEGs
LOC107462124	A08	30800093	30800608	17	38	32	29	13	8	10	10.3333	2.80645	0.356322	Negative DEGs
LOC107462186	A08	30930608	30932089	1	0	0	0.333333	3	0	0	1	0.333333	3	Positive DEGs
LOC107462187	A08	30942447	30942797	2	0	1	1	0	1	0	0.333333	3	0.333333	Negative DEGs
LOC107462117	A08	31019485	31023587	3	2	1	2	3	10	6	6.33333	0.315789	3.16667	Positive DEGs
LOC107462217	A08	31600556	31601323	74	0	5	26.3333	1	0	1	0.666667	39.5	0.0253165	Negative DEGs
LOC107462211	A08	31796906	31797547	5	1	3	3	4	25	9	12.6667	0.236842	4.22222	Positive DEGs
LOC107462229	A08	32053587	32054063	1	7	5	4.33333	1	0	1	0.666667	6.5	0.153846	Negative DEGs
LOC107462237	A08	32118006	32119663	13	5	1	6.33333	7	1	1	3	2.11111	0.473684	Negative DEGs
LOC107462452	A08	32354130	32354595	7	3	0	3.33333	6	11	4	7	0.47619	2.1	Positive DEGs
LOC107462417	A08	32375881	32380408	24	50	24	32.6667	63	67	77	69	0.47343	2.11224	Positive DEGs
LOC107462260	A08	32475816	32476229	71	29	13	37.6667	10	8	25	14.3333	2.62791	0.380531	Negative DEGs
LOC107462444	A08	32561460	32563369	3	0	3	2	4	3	11	6	0.333333	3	Positive DEGs
LOC107462458	A08	33070324	33071707	6	12	4	7.33333	33	19	15	22.3333	0.328358	3.04545	Positive DEGs
LOC107462331	A08	33085349	33086170	9	16	2	9	3	2	2	2.33333	3.85714	0.259259	Negative DEGs
LOC107462448	A08	33217942	33221079	5	0	1	2	1	0	0	0.333333	6	0.166667	Negative DEGs
LOC107462276	A08	33307209	33311421	1	0	5	2	0	0	2	0.666667	3	0.333333	Negative DEGs
LOC107462392	A08	33328817	33335785	11	12	33	18.6667	9	6	8	7.66667	2.43478	0.410714	Negative DEGs
LOC107462409	A08	33448268	33450131	1	1	0	0.666667	2	1	3	2	0.333333	3	Positive DEGs
LOC107462357	A08	33548751	33550049	2	2	0	1.33333	1	0	13	4.66667	0.285714	3.5	Positive DEGs
LOC107462349	A08	33788143	33788787	10	3	2	5	1	1	3	1.66667	3	0.333333	Negative DEGs
LOC107462423	A08	33889576	33897204	2	1	0	1	1	0	0	0.333333	3	0.333333	Negative DEGs
LOC107462296	A08	33935931	33937932	5	2	8	5	3	2	0	1.66667	3	0.333333	Negative DEGs
LOC107462478	A08	34014486	34019525	2	0	0	0.666667	5	4	1	3.33333	0.2	5	Positive DEGs
LOC107462426	A08	34723056	34725317	24	8	12	14.6667	12	1	4	5.66667	2.58824	0.386364	Negative DEGs
LOC107462457	A08	34791890	34795081	1	4	0	1.66667	0	5	25	10	0.166667	6	Positive DEGs
LOC107462381	A08	35079352	35082560	1	0	0	0.333333	2	1	1	1.33333	0.25	4	Positive DEGs
LOC107462504	A08	35388087	35391526	1	1	0	0.666667	4	0	3	2.33333	0.285714	3.5	Positive DEGs
LOC107462490	A08	35558348	35558692	0	3	0	1	1	0	0	0.333333	3	0.333333	Negative DEGs
LOC107462524	A08	35902290	35906328	41	27	13	27	27	2	6	11.6667	2.31429	0.432099	Negative DEGs
LOC107462562	A08	36079292	36081393	372	163	205	246.667	215	18	61	98	2.51701	0.397297	Negative DEGs
LOC107462579	A08	36942077	36942393	0	4	5	3	2	20	15	12.3333	0.243243	4.11111	Positive DEGs
LOC107462630	A08	37070194	37070631	24	16	10	16.6667	1	7	7	5	3.33333	0.3	Negative DEGs
LOC107462622	A08	37287977	37288801	0	1	1	0.666667	0	22	20	14	0.047619	21	Positive DEGs
LOC107462574	A08	37448194	37449620	4	5	4	4.33333	2	0	2	1.33333	3.25	0.307692	Negative DEGs
LOC107462578	A08	37576276	37578019	8	23	5	12	3	2	1	2	6	0.166667	Negative DEGs
LOC107462656	A08	37684640	37686317	1525	915	926	1122	683	326	646	551.667	2.03384	0.491682	Negative DEGs
LOC107462684	A08	38042599	38045859	0	1	1	0.666667	0	3	5	2.66667	0.25	4	Positive DEGs
LOC107462730	A08	38382218	38388943	1	0	0	0.333333	4	0	1	1.66667	0.2	5	Positive DEGs
LOC107462851	A08	38791599	38794178	0	1	1	0.666667	3	0	2	1.66667	0.4	2.5	Positive DEGs
LOC107462692	A08	38830520	38832731	2	6	5	4.33333	0	0	4	1.33333	3.25	0.307692	Negative DEGs
LOC107462693	A08	38837407	38839388	8	0	4	4	2	1	0	1	4	0.25	Negative DEGs
LOC107462795	A08	38865708	38867866	634	596	421	550.333	424	152	225	267	2.06117	0.485161	Negative DEGs
LOC107462716	A08	39287757	39290703	2	0	2	1.33333	6	0	4	3.33333	0.4	2.5	Positive DEGs
LOC107462807	A08	39343898	39344788	0	0	1	0.333333	2	7	1	3.33333	0.1	10	Positive DEGs
LOC107462808	A08	39358638	39360773	9	5	1	5	5	0	2	2.33333	2.14286	0.466667	Negative DEGs
LOC107462755	A08	40266221	40267397	0	2	1	1	3	0	6	3	0.333333	3	Positive DEGs
LOC107462846	A08	40429843	40450112	12	10	5	9	3	3	3	3	3	0.333333	Negative DEGs
LOC107462728	A08	40612706	40614388	0	1	2	1	1	0	0	0.333333	3	0.333333	Negative DEGs
LOC107462940	A08	41296860	41299581	2	9	2	4.33333	16	5	6	9	0.481481	2.07692	Positive DEGs
LOC107462950	A08	41430708	41431714	19	31	33	27.6667	108	63	38	69.6667	0.397129	2.51807	Positive DEGs
LOC107462896	A08	41785368	41788432	7	8	4	6.33333	2	4	3	3	2.11111	0.473684	Negative DEGs
LOC107463106	A08	42047524	42053233	40	48	23	37	98	82	43	74.3333	0.497758	2.00901	Positive DEGs
LOC107463123	A08	42484374	42485424	7	0	2	3	1	0	1	0.666667	4.5	0.222222	Negative DEGs
LOC107463120	A08	42695723	42696820	3	0	0	1	5	5	11	7	0.142857	7	Positive DEGs
LOC107463090	A08	43426069	43427834	3	4	5	4	1	0	1	0.666667	6	0.166667	Negative DEGs
LOC107463091	A08	43428421	43428891	2	1	0	1	0	6	1	2.33333	0.428571	2.33333	Positive DEGs
LOC107463010	A08	43601745	43602810	122	168	273	187.667	347	384	410	380.333	0.493427	2.02664	Positive DEGs
LOC107463346	A08	44006280	44010640	1	0	0	0.333333	6	2	2	3.33333	0.1	10	Positive DEGs
LOC107463325	A08	44132291	44134378	1	0	0	0.333333	3	0	0	1	0.333333	3	Positive DEGs
LOC107463345	A08	44233846	44234961	1	0	0	0.333333	0	0	3	1	0.333333	3	Positive DEGs
LOC107463215	A08	44250040	44254736	272	305	325	300.667	667	764	650	693.667	0.433445	2.3071	Positive DEGs
LOC107463227	A08	44364601	44369742	0	0	2	0.666667	3	6	3	4	0.166667	6	Positive DEGs
LOC107463195	A08	44511094	44511643	16	4	5	8.33333	5	0	0	1.66667	5	0.2	Negative DEGs
LOC107463301	A08	44617267	44624635	0	3	0	1	2	2	4	2.66667	0.375	2.66667	Positive DEGs
LOC107463304	A08	44756985	44764154	0	1	0	0.333333	3	0	2	1.66667	0.2	5	Positive DEGs
LOC107463257	A08	44895369	44897658	2	0	2	1.33333	1	0	0	0.333333	4	0.25	Negative DEGs
LOC107463253	A08	45064363	45068302	2	2	6	3.33333	1	0	0	0.333333	10	0.1	Negative DEGs
LOC107463155	A08	45097389	45103067	15	9	11	11.6667	5	5	3	4.33333	2.69231	0.371429	Negative DEGs
LOC107463158	A08	45330166	45331381	1	0	8	3	2	0	0	0.666667	4.5	0.222222	Negative DEGs
LOC107463331	A08	45497236	45502757	3	1	6	3.33333	0	4	0	1.33333	2.5	0.4	Negative DEGs
LOC107463206	A08	45712739	45716350	11	21	22	18	65	32	21	39.3333	0.457627	2.18519	Positive DEGs
LOC107463172	A08	45887047	45889777	0	4	0	1.33333	0	0	1	0.333333	4	0.25	Negative DEGs
LOC107463350	A08	46022931	46037854	1	0	0	0.333333	3	2	1	2	0.166667	6	Positive DEGs
LOC107463430	A08	46155083	46156411	2	0	2	1.33333	1	3	5	3	0.444444	2.25	Positive DEGs
LOC107463389	A08	46298724	46301435	318	240	256	271.333	144	93	158	131.667	2.06076	0.485258	Negative DEGs
LOC107463359	A08	46317540	46324692	3	0	0	1	1	0	0	0.333333	3	0.333333	Negative DEGs
LOC107463347	A08	46345217	46346905	25	27	27	26.3333	18	13	8	13	2.02564	0.493671	Negative DEGs
LOC107463412	A08	46398930	46399241	11	6	13	10	6	2	3	3.66667	2.72727	0.366667	Negative DEGs
LOC107463418	A08	46822363	46823814	2927	1773	2249	2316.33	1031	675	1375	1027	2.25544	0.443373	Negative DEGs
LOC107463441	A08	47122372	47124562	9	2	0	3.66667	2	1	2	1.66667	2.2	0.454545	Negative DEGs
LOC107463442	A08	47194712	47195404	2	3	1	2	1	1	0	0.666667	3	0.333333	Negative DEGs
LOC107463598	A08	47248398	47252005	6	16	5	9	7	3	3	4.33333	2.07692	0.481481	Negative DEGs
LOC107463626	A08	47268312	47272313	2212	669	728	1203	575	189	395	386.333	3.11389	0.321142	Negative DEGs
LOC107463444	A08	47316041	47321478	4	4	0	2.66667	0	0	1	0.333333	8	0.125	Negative DEGs
LOC107463498	A08	47459039	47467836	11	0	2	4.33333	1	0	3	1.33333	3.25	0.307692	Negative DEGs
LOC107463620	A08	47547206	47552671	26	21	13	20	13	7	8	9.33333	2.14286	0.466667	Negative DEGs
LOC107463519	A08	47602338	47604527	7	11	11	9.66667	4	0	4	2.66667	3.625	0.275862	Negative DEGs
LOC107463525	A08	47849475	47853529	7	1	5	4.33333	8	16	13	12.3333	0.351351	2.84615	Positive DEGs
LOC107463613	A08	47980964	47983984	20	42	25	29	3	2	12	5.66667	5.11765	0.195402	Negative DEGs
LOC107463539	A08	48109431	48114835	3	1	1	1.66667	0	0	1	0.333333	5	0.2	Negative DEGs
[truncated: 3,464 more rows]
